# Supplementary material for: Integrated analysis of phosphoproteome and ubiquitylome in epididymal sperm of buffalo (Bubalus bubalis)
Source: Mol Reprod Dev. 2020 Nov 2;88(1):15–33. doi: 10.1002/mrd.23432 (PMC7894524; doi:10.1002/mrd.23432)
Supplement: Supplementary file 2 — Supporting information. [file MRD-88-15-s002.xlsx]

## Sheet: Sheet1
Table S1. The identified phosphorylation peptides, sites, and their matched proteins in buffalo epididymal sperm.
Accession	Description	Gene	Score	Coverage	Sequence	Phospho(STY) midifications in peptide	Phospho(STY) midifications in protein	Site Probability(%)	# PSMs	# AAs	MW [kDa]	calc. pI	q-Value	PEP	XCorr	Charge	ΔM [ppm]	RT [min]
A0A0A0MP90	Histone H2A	HIST1H2AC	27.2469	10.77	TRS(phos)SRAGLQFPVGR	S3	S19	100	89	130	14.157	11.0483	0	0.000683076	1.84393	3	4.62022	20.5791
A0A0A0MP90	Histone H2A	HIST1H2AC	27.2469	10.77	TRSS(phos)RAGLQFPVGR	S4	S20	100	89	130	14.157	11.0483	0.000947	0.0712688	1.80958	3	3.80306	14.3869
A0A140T888	Phosphatidylinositol 4-kinase alpha	PI4KA	0	0.39	RRS(phos)FNDFR	S3	S231	100	2	2044	229.518	6.87354	4.7e-05	0.00396975	1.80052	3	-2.2055	8.96171
A0JNM2	Thioredoxin	TXNDC8	2.29702	12.38	S(phos)VMFANVDVDNAR	S1	S51	100	1	105	12.1703	9.1001	0	4.63789e-05	2.29702	2	5.18275	37.9598
A1A4P8	LOC784495 protein	LOC784495	0	5.95	NKVQT(phos)PPTLR	T5	T86	100	7	168	19.3468	9.30518	0.000213	0.0289199	1.89492	3	-2.52029	8.14072
A1A4P8	LOC784495 protein	LOC784495	0	5.95	VQTPPT(phos)LR	T6	T89	100	7	168	19.3468	9.30518	8e-05	0.0115104	1.17547	2	-1.80771	9.13161
A2VDS3	Hypothetical LOC508425	MGC155170	3.46509	4.26	LFDVPPAKKDS(phos)	S11	S258	100	5	258	29.7466	9.43701	0.000213	0.026331	1.76445	2	0.824516	13.316
A3KMV5	Ubiquitin-like modifier-activating enzyme 1	UBA1	4.92764	2.27	IHVS(phos)DQELQSANASVDDSRLEELK	S4	S810	100	2	1058	117.755	5.77002	0	7.58363e-07	2.5886	3	2.26312	39.7234
A4FUG5	BIN2 protein	BIN2	3.81832	5.01	S(phos)LVISPPVR	S1	S259	100	11	519	57.4227	5.17334	0.000213	0.0278429	1.83955	2	0.339802	25.2172
A4FUZ3	Proteasome (Prosome, macropain) 26S subunit, ATPase, 1	PSMC1	1.84802	2.73	AVANQTS(phos)ATFLR	S7	S244	99.8	7	440	49.1537	6.21436	0	0.000271195	1.46872	2	2.92638	18.4013
A4FV54	Ras-related protein Rab-8A	RAB8A	14.0678	12.56	KLEGNSPQGS(phos)NQGVKITPDQQK	S10	S185	100	6	207	23.6692	9.05615	0	1.03656e-05	4.10209	3	-1.7416	8.24032
A4FV74	COPS8 protein	COPS8	3.77517	6.7	GILEQGWQADS(phos)TTR	S11	S157	99.4	4	209	23.1869	5.37646	0	0.000528904	1.89613	2	6.06169	32.4741
A5D7M3	Growth arrest-specific protein 8	GAS8	2.76526	5.02	GTPIVDGLAPEDMS(phos)KEQVEEHIGR	S14	S27	100	2	478	56.0144	8.19189	0	0.000402148	2.76526	3	-0.865275	40.2771
A5PK42	TTC25 protein	TTC25	102.373	5.27	EIYRRPS(phos)ELDQNLSDESSPR	S7	S619	99.6	49	683	78.32	5.74463	0	3.00092e-09	3.58914	3	2.31158	24.6322
A5PK42	TTC25 protein	TTC25	102.373	5.27	QLEGVLS(phos)KETLGVTAR	S7	S555	100	49	683	78.32	5.74463	4.7e-05	0.00203431	2.0515	2	6.53265	31.5412
A5PK61	Histone H3.3C	H3F3C	6.20294	24.26	YRPGT(phos)VALR	T5	T46	100	14	136	15.3665	11.4878	0.000153	0.0136535	2.09126	3	-0.584917	9.66482
A5PKH9	WDR51B protein	WDR51B	2.00747	3.14	LHFDS(phos)PPHLLDIYPR	S5	S321	100	3	478	53.6893	7.37158	0	4.3122e-05	2.00747	3	1.41671	58.1791
A6H746	C12H13ORF26 protein	C12H13ORF26	5.53404	12.07	SYPSQDFFLWTLPQS(phos)TTSLK	S15	S113	98.5	9	290	33.7159	9.46631	0	0.00151307	2.24284	3	8.5467	79.3841
A6H746	C12H13ORF26 protein	C12H13ORF26	5.53404	12.07	TGT(phos)APALFR	T3	T42	100	9	290	33.7159	9.46631	4.7e-05	0.00192725	1.63567	2	0.655234	21.3582
A6H746	C12H13ORF26 protein	C12H13ORF26	5.53404	12.07	TAFT(phos)PKTGTAPALFR	T4	T37	99.3	9	290	33.7159	9.46631	0.000833	0.0596783	1.31955	2	0.119179	42.5205
A6H746	C12H13ORF26 protein	C12H13ORF26	5.53404	12.07	TAFTPKT(phos)GTAPALFR	T7	T40	99.3	9	290	33.7159	9.46631	0.000833	0.0596783	1.31955	2	0.119179	42.5205
A6H758	C11H9ORF9 protein	C11H9ORF9	6.52443	5.83	TLVSQS(phos)NDLSSLR	S6	S107	99.8	4	223	24.9897	8.70459	0	5.30611e-05	2.27736	2	-1.74379	26.7045
A6H759	Leucine-rich repeat-containing protein 72	LRRC72	3.1224	9.03	VPS(phos)DFAFANNVDKTMFDDPEDAVFVR	S3	S224	100	1	288	33.4155	8.57275	0	7.2557e-07	3.1224	3	0.192664	72.4943
A6H798	LOC616153 protein	LOC616153	73.4125	15.73	IS(phos)IHDREKQQLR	S2	S130	100	135	585	63.8825	9.53955	0	0.00140307	2.76254	4	4.75791	16.238
A6QLG5	40S ribosomal protein S9	RPS9	17.1854	12.89	LDS(phos)QKHIDFSLR	S3	S153	100	19	194	22.5776	10.6528	0	0.00110868	2.24323	3	4.85218	19.851
A6QLG5	40S ribosomal protein S9	RPS9	17.1854	12.89	RPFEKS(phos)RLDQELK	S6	S23	100	19	194	22.5776	10.6528	0.00104	0.0747544	1.90574	4	3.52872	14.4147
A6QLL8	Fructose-bisphosphate aldolase	ALDOA	1268.24	32.42	IVAPGKGILAADES(phos)TGSIAKR	S14	S36	99.4	865	364	39.4113	8.19189	0	2.76775e-06	3.55602	3	-0.208207	22.5797
A6QLL8	Fructose-bisphosphate aldolase	ALDOA	1268.24	32.42	AGAAAS(phos)ESLFISNHAY	S6	S354	100	865	364	39.4113	8.19189	0	1.83442e-05	3.07234	2	1.71274	84.8203
A6QNW6	Testis anion transporter 1	SLC26A8	52.8556	3.75	ESS(phos)FINLVR	S3	S635	99.8	76	960	108.674	5.78271	8e-05	0.00965186	1.86525	2	1.15592	40.1892
A6QNW6	Testis anion transporter 1	SLC26A8	52.8556	3.75	AIIPRS(phos)PTQTQAR	S6	S926	99.2	76	960	108.674	5.78271	0.006097	0.173035	1.15901	2	0.866923	8.67118
A6QQM1	CCNY protein	CCNY	40.8106	10.1	SAS(phos)ADNLTLPR	S3	S272	99.8	42	287	33.2642	7.73779	0	0.000681969	2.37196	2	5.08147	22.3724
A6QQM1	CCNY protein	CCNY	40.8106	10.1	ASTIFLSKS(phos)QTDVR	S9	S19	99	42	287	33.2642	7.73779	0.000153	0.0161712	1.33894	2	2.92898	19.1849
A6QQS3	Spermatid-associated protein	SPERT	69.3988	21.32	LQS(phos)PYFSPSSSFHHK	S3	S144	99.7	89	455	52.4408	7.10791	0	0.000730855	1.55768	2	1.52585	20.8237
A6QQS3	Spermatid-associated protein	SPERT	69.3988	21.32	VVS(phos)QHSYPLNR	S3	S86	100	89	455	52.4408	7.10791	0	0.00182814	1.5241	2	0.268203	8.90717
A6QQS3	Spermatid-associated protein	SPERT	69.3988	21.32	VQLS(phos)DEMFVFQDGR	S4	S124	100	89	455	52.4408	7.10791	0	3.3628e-06	2.56686	2	3.46088	63.7281
A6QQS3	Spermatid-associated protein	SPERT	69.3988	21.32	LQSPYFS(phos)PSSSFHHK	S7	S148	99	89	455	52.4408	7.10791	0	0.000730855	1.55768	2	1.52585	20.8237
A7E371	Protein PROCA1	PROCA1	99.8144	21.01	RRSPPASNPNLS(phos)	S12	S376	100	62	376	42.2156	6.43018	0.000736	0.0582399	1.66334	2	-3.36132	7.83041
A7E371	Protein PROCA1	PROCA1	99.8144	21.01	SES(phos)PTGKSQGNRVIK	S3	S233	99.8	62	376	42.2156	6.43018	0	0.000735189	1.75031	2	-2.69936	7.75439
A7E371	Protein PROCA1	PROCA1	99.8144	21.01	RRS(phos)PPASNPNLS	S3	S367	100	62	376	42.2156	6.43018	0	0.000507645	2.06007	3	2.57263	8.58668
A7E371	Protein PROCA1	PROCA1	99.8144	21.01	GHLLASVES(phos)STDASTLSSEGEFKNTDR	S9	S27	98.2	62	376	42.2156	6.43018	0	4.32419e-12	6.92581	3	1.38676	51.3185
A7MBC5	IARS protein	IARS	1.77742	0.71	MQS(phos)VIELGR	S3	S827	100	1	1262	144.55	6.06201	4.7e-05	0.00263127	1.77742	2	1.4112	24.9114
A7MBH5	Coiled-coil domain-containing protein 151	CCDC151	12.5166	8.37	IALPVAGHKDKFFDEEES(phos)EEDDSDVVTR	S18	S587	100	4	621	71.9994	8.39697	0	6.58993e-07	3.66428	3	5.32542	52.9171
A7MBI8	NUDT9 protein	NUDT9	91.9546	9.17	DRS(phos)GNKITHPISGK	S3	S183	100	44	349	38.5884	8.45557	0	0.000785463	2.26682	3	-0.176926	7.67641
A7Z081	C3H1ORF92 protein	C3H1ORF92	5.59682	2.98	LSGSCS(phos)LNSLESK	S6	S114	99.9	3	436	47.7849	9.0708	0	0.000410384	1.85015	2	4.12082	16.3042
A8PVV5	SYPL1 protein	SYPL1	20.3669	6.9	MS(phos)SFQLNLNPLK	S2	S20	100	23	174	19.4637	8.35303	0	5.55179e-05	2.65066	2	7.49447	62.4765
E1B717	Armadillo repeat containing 10	ARMC10	89.3628	8.47	LRPS(phos)RSAEDLTSGSYDDTLNAEQVQK	S4	S43	99.5	38	307	33.6237	7.45947	0	1.56162e-06	4.82624	3	2.9253	32.356
E1B717	Armadillo repeat containing 10	ARMC10	89.3628	8.47	LRPSRS(phos)AEDLTSGSYDDTLNAEQVQK	S6	S45	99.5	38	307	33.6237	7.45947	0	7.59253e-05	3.02737	3	5.27979	36.6688
E1B7M8	Oxysterol-binding protein	OSBP2	1.78595	1.86	SFS(phos)EGSLFTSK	S3	S437	100	13	916	101.824	6.69775	8e-05	0.00422731	1.78595	2	4.45634	44.6676
E1B7X2	Uncharacterized protein	LOC616410	317.112	18.77	VGASAAQSSS(phos)IHR	S10	S755	99.5	346	1204	129.384	6.78564	0	1.28918e-06	2.53902	2	-3.67881	7.57064
E1B7X2	Uncharacterized protein	LOC616410	317.112	18.77	YTVPEKQEPS(phos)YSMLNR	S10	S907	99.5	346	1204	129.384	6.78564	0	0.000727581	1.38428	2	0.590827	22.4053
E1B7X2	Uncharacterized protein	LOC616410	317.112	18.77	NQEVLRPPLQEDIGS(phos)HNQK	S15	S629	100	346	1204	129.384	6.78564	8e-05	0.00828675	2.11961	3	-1.16269	20.4384
E1B7X2	Uncharacterized protein	LOC616410	317.112	18.77	LGVQPEELAVLVADSPIS(phos)PR	S18	S951	99.7	346	1204	129.384	6.78564	0	4.20012e-08	2.82954	3	2.44341	69.7196
E1B7X2	Uncharacterized protein	LOC616410	317.112	18.77	MQS(phos)QTQVDFVLPDKQVITLGSER	S3	S1069	99.6	346	1204	129.384	6.78564	0	1.20336e-09	4.19321	3	2.91614	64.2492
E1B7X2	Uncharacterized protein	LOC616410	317.112	18.77	LLS(phos)WQHGSSPK	S3	S761	100	346	1204	129.384	6.78564	0	3.12082e-05	2.70689	2	2.22403	15.2341
E1B7X2	Uncharacterized protein	LOC616410	317.112	18.77	QLS(phos)LIAITAPSPGCK	S3	S776	100	346	1204	129.384	6.78564	8e-05	0.00972152	1.4457	2	-0.803588	50.5908
E1B7X2	Uncharacterized protein	LOC616410	317.112	18.77	GPCS(phos)PEQTAPAGIRK	S4	S171	100	346	1204	129.384	6.78564	4.7e-05	0.0021638	2.01402	2	2.23574	9.82044
E1B830	Spermatogenesis-associated protein 6	SPATA6	129.815	12.11	GLLYRDSAYDS(phos)DPEYSSFQRPR	S11	S406	100	90	487	56.146	8.66064	0	5.76576e-07	2.96167	3	2.14405	35.1658
E1B830	Spermatogenesis-associated protein 6	SPATA6	129.815	12.11	TLLVHSAPSTMPKHS(phos)PSPVLNR	S15	S334	98.8	90	487	56.146	8.66064	0	3.87454e-05	2.98314	3	3.02361	21.4238
E1B830	Spermatogenesis-associated protein 6	SPATA6	129.815	12.11	TLLVHSAPSTMPKHSPS(phos)PVLNR	S17	S336	100	90	487	56.146	8.66064	0	3.87454e-05	2.98314	3	3.02361	21.4238
E1B830	Spermatogenesis-associated protein 6	SPATA6	129.815	12.11	TLLVHSAPS(phos)TMPK	S9	S328	99.5	90	487	56.146	8.66064	0	8.01521e-05	1.85466	2	2.18387	20.8853
E1B830	Spermatogenesis-associated protein 6	SPATA6	129.815	12.11	SHRPIFENS(phos)MDKIYR	S9	S447	100	90	487	56.146	8.66064	0	2.45028e-06	3.34662	4	3.19232	34.1628
E1B846	Uncharacterized protein	LOC100297513	2.30519	4.22	QLS(phos)DLKLSNKNMK	S3	S445	100	2	593	68.0502	7.73779	0	0.00164467	2.30519	3	1.395	14.4952
E1B846	Uncharacterized protein	LOC100297513	2.30519	4.22	SLKNTS(phos)IQSLER	S6	S152	99.4	2	593	68.0502	7.73779	0.006538	0.182613	1.0385	2	2.37008	18.0781
E1B8R6	RBR-type E3 ubiquitin transferase	ARIH2	8.80715	3.67	ES(phos)EGALNEHMTSLASVLK	S2	S67	100	9	491	57.479	5.77002	0	1.6837e-05	2.68524	3	2.41815	56.884
E1B958	ALMS1 centrosome and basal body associated protein	ALMS1	240.969	11.29	TGIPIVTSPS(phos)YSQR	S10	S1947	99.7	432	3287	367.048	6.52197	0	1.05157e-06	1.64746	2	4.49145	31.7119
E1B958	ALMS1 centrosome and basal body associated protein	ALMS1	240.969	11.29	EKPSIVYQQELS(phos)DSQLIEQSQK	S12	S1447	99.5	432	3287	367.048	6.52197	0	3.89005e-05	2.20713	3	6.26742	42.897
E1B958	ALMS1 centrosome and basal body associated protein	ALMS1	240.969	11.29	MNSEFNSDLQTIS(phos)SR	S13	S3260	99.3	432	3287	367.048	6.52197	0	0.000113903	1.75127	2	0.934057	32.5181
E1B958	ALMS1 centrosome and basal body associated protein	ALMS1	240.969	11.29	YNVPAPLVPFRDVS(phos)DISFIQSK	S14	S2474	100	432	3287	367.048	6.52197	0	2.43683e-05	2.50942	2	11.158	71.8005
E1B958	ALMS1 centrosome and basal body associated protein	ALMS1	240.969	11.29	YNVPAPLVPFRDVSDIS(phos)FIQSKK	S17	S2477	100	432	3287	367.048	6.52197	4.7e-05	0.00395719	1.67466	3	0.256303	67.4624
E1B958	ALMS1 centrosome and basal body associated protein	ALMS1	240.969	11.29	VSS(phos)VPGLAEQK	S3	S1601	99.8	432	3287	367.048	6.52197	0	0.000936229	1.65188	2	-0.0557648	13.3872
E1B958	ALMS1 centrosome and basal body associated protein	ALMS1	240.969	11.29	MLRVS(phos)PDTVSR	S5	S1041	100	432	3287	367.048	6.52197	0.008584	0.210508	1.13502	2	-2.51406	11.738
E1B958	ALMS1 centrosome and basal body associated protein	ALMS1	240.969	11.29	NLLKCES(phos)SLNHAK	S7	S2668	99.4	432	3287	367.048	6.52197	0.001196	0.0793344	0.936692	3	-0.656534	9.18373
E1B958	ALMS1 centrosome and basal body associated protein	ALMS1	240.969	11.29	TIPYQNS(phos)QIVTSR	S7	S3319	100	432	3287	367.048	6.52197	0	0.000460673	1.22324	2	1.79561	19.0059
E1B958	ALMS1 centrosome and basal body associated protein	ALMS1	240.969	11.29	EKSSIFY(phos)QQELPDSHITGEALK	Y7	Y1489	99.1	432	3287	367.048	6.52197	0	4.4711e-05	2.55927	3	2.15151	42.6256
E1B993	Ankyrin repeat and EF-hand domain containing 1	ANKEF1	15.6571	1.68	IWS(phos)PEATTAELIR	S3	S727	100	9	776	86.8594	8.20654	0	0.000224147	2.04918	2	2.78759	59.0267
E1B9K1	Uncharacterized protein	N/A	25.2938	31.48	TLS(phos)DYNIQK	S3	S133	100	30	305	34.3445	8.03076	0	0.00072841	2.04885	2	1.11477	16.9364
E1B9R5	Dynein axonemal heavy chain 8	DNAH8	103.039	0.99	S(phos)MSGIPNLQETLK	S1	S136	99.7	193	4731	541.022	6.01123	8e-05	0.00847824	1.32462	2	-2.03122	47.0698
E1B9R5	Dynein axonemal heavy chain 8	DNAH8	103.039	0.99	S(phos)FEEMIPAR	S1	S1199	100	193	4731	541.022	6.01123	0.000153	0.0174396	1.41959	2	5.89292	30.2496
E1B9R5	Dynein axonemal heavy chain 8	DNAH8	103.039	0.99	APTSSLSDYLNLLPS(phos)DER	S15	S89	100	193	4731	541.022	6.01123	0	1.77875e-05	2.31707	2	1.53786	72.5837
E1B9R5	Dynein axonemal heavy chain 8	DNAH8	103.039	0.99	SMS(phos)GIPNLQETLKER	S3	S138	100	193	4731	541.022	6.01123	0	6.48135e-05	1.19431	2	0.49415	51.0826
E1B9R5	Dynein axonemal heavy chain 8	DNAH8	103.039	0.99	APTSSLS(phos)DYLNLLPSDER	S7	S81	99.2	193	4731	541.022	6.01123	0	1.77875e-05	2.31707	2	1.53786	72.5837
E1B9S6	WD repeat domain 78	WDR78	22.4006	2.93	LSS(phos)FTDLR	S3	S197	100	45	854	95.3405	6.0874	0.000153	0.0135144	1.50475	2	4.33013	26.0854
E1B9S6	WD repeat domain 78	WDR78	22.4006	2.93	ISEGS(phos)SLMDIENVILAK	S5	S355	100	45	854	95.3405	6.0874	0	0.000317692	2.19915	2	1.20355	69.2236
E1B9S6	WD repeat domain 78	WDR78	22.4006	2.93	ISEGSS(phos)LMDIENVILAK	S6	S356	100	45	854	95.3405	6.0874	0	7.08877e-06	2.77675	2	-0.706995	79.7295
E1BA21	Transcription factor A, mitochondrial	TFAM	36.0298	26.83	AINENWKNLS(phos)NSQK	S10	S193	100	31	246	28.8121	9.77393	0	0.00118184	1.52468	2	-5.27625	13.8787
E1BA21	Transcription factor A, mitochondrial	TFAM	36.0298	26.83	RPRS(phos)AYNIFIAER	S4	S160	99.9	31	246	28.8121	9.77393	0	0.000840619	2.51044	3	5.44959	51.4398
E1BA21	Transcription factor A, mitochondrial	TFAM	36.0298	26.83	SPFS(phos)FAYVPK	S4	S34	100	31	246	28.8121	9.77393	0	0.000380532	1.54561	2	2.53601	55.2896
E1BAV1	Leucine rich repeats and guanylate kinase domain containing	LRGUK	15.2506	4.22	S(phos)FELYGDYFKAPFGPSEK	S1	S119	99.6	19	829	94.388	6.72705	0.000387	0.0378646	1.52219	2	5.44798	65.6654
E1BAW5	Tripartite motif containing 36	TRIM36	0	1.51	SQIS(phos)ELNLLMK	S4	S267	99.8	3	729	82.8879	6.32861	0.000153	0.0134351	1.55867	2	0.82353	57.6796
E1BBC2	Transmembrane protein 209	TMEM209	9.98404	3.93	YRS(phos)SPTVYNSPTDKEDYMTDLR	S3	S241	98.2	14	560	62.8076	8.57275	0	1.68931e-05	2.42593	3	7.0079	38.9934
E1BBI9	Migration and invasion inhibitory protein	MIIP	2.12085	3.67	RKS(phos)FDASDTLALPR	S3	S296	100	2	381	42.1012	7.98682	0	0.000732784	2.12085	3	2.42456	24.0299
E1BC58	RAB2B, member RAS oncogene family	RAB2B	27.6224	14.35	LQIWDTAGQES(phos)FR	S11	S67	100	69	216	24.152	7.07861	0	0.000768451	1.77166	2	8.57132	54.3105
E1BC58	RAB2B, member RAS oncogene family	RAB2B	27.6224	14.35	IGPQQCISTPVGPSAS(phos)QR	S16	S202	99.7	69	216	24.152	7.07861	0	1.56144e-07	2.11333	2	3.3274	25.4535
E1BCV4	Nucleoporin 98	NUP98	20.2683	0.72	NLNNS(phos)SLFSPVNR	S5	S607	100	17	1816	197.51	6.1001	0	0.000401152	2.35762	2	2.46149	34.7763
E1BCX4	Tripartite motif containing 42	TRIM42	6.69131	4	IGSS(phos)DTQLEEVK	S4	S124	99.9	10	725	83.1282	8.104	0	6.4064e-05	2.10487	2	1.43425	15.7152
E1BD58	Coiled-coil domain containing 159	CCDC159	4.46471	6.62	SLPS(phos)PSNVCSPAHK	S4	S318	99.3	6	408	45.9387	6.66846	0.001491	0.0933129	1.14977	2	2.264	10.3924
E1BDA7	Uncharacterized protein	SPATA31E1	7.21062	0.8	QGS(phos)WQLSAFR	S3	S593	100	6	1257	140.976	9.48096	0	0.000531643	1.88203	2	-1.4378	47.8043
E1BDV8	Dpy-19 like C-mannosyltransferase 3	DPY19L3	0	1.26	AVY(phos)QIYAKR	Y3	Y568	100	2	717	83.1855	8.89502	0.002967	0.118452	1.61195	3	-1.75417	7.98519
E1BE64	Testis specific 10	TSGA10	134.645	9.76	SPKS(phos)TTAHAILR	S4	S285	99.6	130	891	103.641	5.68115	0	6.07085e-05	3.33662	3	-1.15259	8.23419
E1BE64	Testis specific 10	TSGA10	134.645	9.76	GLDRS(phos)LEENLcYRDF	S5	S882	100	130	891	103.641	5.68115	0	6.04069e-05	2.26559	2	4.24534	50.5587
E1BE64	Testis specific 10	TSGA10	134.645	9.76	MAIQS(phos)RDVAQFR	S5	S804	100	130	891	103.641	5.68115	0.004192	0.136854	1.30715	2	0.139546	18.2749
E1BE64	Testis specific 10	TSGA10	134.645	9.76	RQNYSSNAYHLSST(phos)IKPNTK	T14	T857	99.5	130	891	103.641	5.68115	0	3.74068e-05	3.19917	3	3.45592	16.9359
E1BEA6	Testis specific 10	ALS2CR11	23.5774	2.6	NTQVIPLNKS(phos)SER	S10	S1493	99.8	20	1847	211.472	8.06006	0	0.00114178	2.10313	2	-0.78866	9.83596
E1BEA6	Testis specific 10	ALS2CR11	23.5774	2.6	IS(phos)QTNLENMQAR	S2	S34	99.9	20	1847	211.472	8.06006	4.7e-05	0.00198966	1.92591	2	2.90291	20.226
E1BFM3	Uncharacterized protein	N/A	2.52185	10.57	VTGGAASKLS(phos)KIR	S10	S45	99.4	3	123	14.5455	10.9165	0	0.00182782	2.52185	3	3.00008	13.995
E1BG13	40S ribosomal protein S6	N/A	4.69831	5.88	KLFNLS(phos)KEDDVR	S6	S151	100	6	204	23.4653	11.4438	0	0.00112742	2.61342	3	2.65531	35.2351
E1BGD1	Translocase of outer mitochondrial membrane 34	TOMM34	34.2773	11.33	SSFADIDS(phos)LLQIEPR	S8	S286	100	26	309	34.6777	8.73389	0	3.80533e-06	2.73639	2	-4.93504	73.7493
E1BGR4	Ciliogenesis associated TTC17 interacting protein	CATIP	26.7421	2.37	RRS(phos)PTPALR	S3	S359	100	12	379	43.0811	6.53662	0	0.000910191	2.51571	3	-1.88893	7.5619
E1BGU2	Cytoplasmic linker associated protein 1	CLASP1	0	0.47	Y(phos)IESLAR	Y1	Y1001	100	1	1478	162.155	9.17334	0.00996	0.231883	1.54324	2	1.78225	9.29866
E1BHB6	Uncharacterized protein	FAM205A	0	1.35	RLS(phos)QEEAEKPWELLSVMR	S3	S67	100	1	1334	148.242	7.79639	4.7e-05	0.00236742	1.51498	3	1.39494	61.8257
E1BHV9	Ornithine decarboxylase antizyme 3	OAZ3	575.538	12.39	S(phos)ITTYKEEEDLTLRPR	S1	S55	96.8	657	234	27.4047	7.15186	0	2.01786e-05	2.51216	3	1.51444	26.5184
E1BHV9	Ornithine decarboxylase antizyme 3	OAZ3	575.538	12.39	SRPS(phos)FYSLSYIKR	S4	S9	99.7	657	234	27.4047	7.15186	0	5.39106e-07	2.54898	3	3.55306	42.9594
E1BHV9	Ornithine decarboxylase antizyme 3	OAZ3	575.538	12.39	SRPSFY(phos)SLSYIKR	Y6	Y11	99.5	657	234	27.4047	7.15186	0	0.000792559	2.32577	3	2.16812	40.0483
E1BI84	Uncharacterized protein	N/A	11.3233	1.61	ELS(phos)PDRKHPEDLGVLMGMNTK	S3	S690	100	6	1305	144.995	9.15869	0	6.66056e-06	3.4128	3	3.35764	35.886
E1BI97	Uncharacterized protein	CCDC168	6.74463	1.74	HALDSFYAYIPLS(phos)PK	S13	S1335	100	15	2353	265.53	9.49561	8e-05	0.00770632	1.53455	2	0.482221	60.5378
E1BI97	Uncharacterized protein	CCDC168	6.74463	1.74	TSS(phos)PPHVFR	S3	S152	99.7	15	2353	265.53	9.49561	8e-05	0.00876122	1.80537	2	0.455617	9.67935
E1BJD3	Transmembrane protein 190	TMEM190	30.7328	11.67	TVS(phos)LLSK	S3	S127	100	50	180	19.7304	5.10986	8e-05	0.0070371	1.19148	2	-0.474662	13.5587
E1BJG2	Radial spoke head 6 homolog A	RSPH6A	9.90394	3.78	DDPTLQFSPS(phos)ELGFMSFNMELPEPEPR	S10	S166	99.7	5	715	80.9047	4.38623	0	3.78209e-07	4.2147	3	7.83517	84.4258
E1BJI8	Ral GEF with PH domain and SH3 binding motif 1	RALGPS1	1.82422	5.92	HLLDDSVLEPRS(phos)PR	S12	S379	100	5	557	62.0648	9.11475	0.006432	0.179757	0.867892	2	-0.201845	15.2831
E1BJI8	Ral GEF with PH domain and SH3 binding motif 1	RALGPS1	1.82422	5.92	HLLDDS(phos)VLEPRSPR	S6	S373	100	5	557	62.0648	9.11475	0.006432	0.179757	0.867892	2	-0.201845	15.2831
E1BJM5	PAS domain containing serine/threonine kinase	PASK	2.68148	0.97	LLGHS(phos)SHDLIGQK	S5	S158	99.7	6	1336	142.267	5.04639	0	0.000592685	2.68148	3	0.0619175	13.5412
E1BK75	Histone H2B	HIST1H2BA	247.084	80.31	AMSIMNSFVS(phos)DIFER	S10	S69	99.7	359	127	14.2177	10.2427	0	2.17438e-05	1.85564	2	6.29662	84.8134
E1BK75	Histone H2B	HIST1H2BA	247.084	80.31	AMS(phos)IMNSFVSDIFER	S3	S62	100	359	127	14.2177	10.2427	0	6.91641e-07	3.25635	2	-0.565444	84.3746
E1BK75	Histone H2B	HIST1H2BA	247.084	80.31	HAVS(phos)EGTKAVTK	S4	S114	100	359	127	14.2177	10.2427	0	6.87116e-07	2.54548	2	-3.46677	7.6476
E1BK75	Histone H2B	HIST1H2BA	247.084	80.31	GTTIS(phos)KKGFK	S5	S12	100	359	127	14.2177	10.2427	0.000213	0.018784	1.12606	2	-2.4991	8.04568
E1BK75	Histone H2B	HIST1H2BA	247.084	80.31	KESYS(phos)IYIYK	S5	S40	100	359	127	14.2177	10.2427	0	0.000258994	2.30884	2	7.2646	32.378
E1BK75	Histone H2B	HIST1H2BA	247.084	80.31	VAGEAS(phos)RLAHYNKR	S6	S80	100	359	127	14.2177	10.2427	8e-05	0.00613884	2.33936	4	2.02376	12.034
E1BK75	Histone H2B	HIST1H2BA	247.084	80.31	LAHYNKRS(phos)TITSR	S8	S89	100	359	127	14.2177	10.2427	0.000153	0.0152846	1.43665	2	0.620322	7.59212
E1BK75	Histone H2B	HIST1H2BA	247.084	80.31	HAVSEGTKAVT(phos)KYTSSK	T11	T121	99.3	359	127	14.2177	10.2427	0	0.00105522	1.86021	2	-0.525158	8.18612
E1BK75	Histone H2B	HIST1H2BA	247.084	80.31	HAVSEGT(phos)KAVTKYTSSK	T7	T117	100	359	127	14.2177	10.2427	0	3.76851e-05	2.8856	3	1.73719	14.0731
E1BK75	Histone H2B	HIST1H2BA	247.084	80.31	LAHYNKRST(phos)ITSR	T9	T90	100	359	127	14.2177	10.2427	0.000153	0.0152846	1.43665	2	0.620322	7.59212
E1BK75	Histone H2B	HIST1H2BA	247.084	80.31	LAHY(phos)NKRSTITSR	Y4	Y85	98.9	359	127	14.2177	10.2427	8e-05	0.0114975	2.01717	3	-0.0565255	8.08339
E1BK78	Uncharacterized protein	C6orf201	9.19357	6.67	EINLTPKPS(phos)SMPLWR	S9	S88	99.6	13	225	26.0864	10.0083	0.000153	0.0175999	2.63968	3	8.58224	59.6574
E1BK78	Uncharacterized protein	C6orf201	9.19357	6.67	EINLT(phos)PKPSSMPLWR	T5	T84	100	13	225	26.0864	10.0083	0	0.000169119	2.23405	3	2.26603	57.4178
E1BKZ4	Uncharacterized protein	ANTXRL	25.6732	2.64	RMEGKLDS(phos)LCDFVQR	S8	S452	100	15	569	62.9234	6.01123	0	7.62372e-06	2.90491	3	1.84436	35.9042
E1BLB4	Dynein axonemal heavy chain 17	DNAH17	2.24505	0.48	TLLPIPEHLGSLDGT(phos)LESMER	T15	T174	98.4	4	4392	500.999	5.80811	4.7e-05	0.00384192	2.24505	3	4.21498	64.2207
E1BLK7	Mitochondria-eating protein	SPATA18	1159.46	16.57	TLKDEIAVLS(phos)AEKSVLQGR	S10	S244	100	527	537	60.5457	8.74854	0	0.000241668	2.05837	2	2.18328	60.8301
E1BLK7	Mitochondria-eating protein	SPATA18	1159.46	16.57	TLEEPKNRSAIS(phos)LLAAEEEINQLK	S12	S157	100	527	537	60.5457	8.74854	0	3.01626e-06	3.00524	3	1.1158	60.9189
E1BLK7	Mitochondria-eating protein	SPATA18	1159.46	16.57	TLKDEIAVLSAEKS(phos)VLQGR	S14	S248	100	527	537	60.5457	8.74854	0	2.428e-08	4.20483	3	2.18349	65.3252
E1BLK7	Mitochondria-eating protein	SPATA18	1159.46	16.57	LVS(phos)NEALR	S3	S10	100	527	537	60.5457	8.74854	8e-05	0.00864468	1.61678	2	2.7533	12.4343
E1BLK7	Mitochondria-eating protein	SPATA18	1159.46	16.57	SLS(phos)PICPR	S3	S508	100	527	537	60.5457	8.74854	4.7e-05	0.00224815	1.54423	2	-0.267036	13.4505
E1BLK7	Mitochondria-eating protein	SPATA18	1159.46	16.57	RVELRGS(phos)EQR	S7	S206	100	527	537	60.5457	8.74854	4.7e-05	0.00336103	2.18816	3	0.279566	9.52415
E1BLK7	Mitochondria-eating protein	SPATA18	1159.46	16.57	TLEEPKNRS(phos)AISLLAAEEEINQLK	S9	S154	100	527	537	60.5457	8.74854	0	3.01626e-06	3.00524	3	1.1158	60.9189
E1BM25	Uncharacterized protein	CFAP46	3.62261	0.52	QAS(phos)PTLLR	S3	S545	100	7	1540	173.506	7.00537	8e-05	0.00468667	1.98188	2	1.64642	10.3698
E1BM27	Calmin	CLMN	19.5317	2.48	SLESDHFS(phos)YVQLR	S8	S930	99.5	38	1010	112.828	5.12256	0	0.00157287	2.05566	2	3.17247	44.2917
E1BM42	RAB11 binding and LisH domain, coiled-coil and HEAT repeat containing	KIAA1468	6.86075	3.47	LGAGGGLDPGS(phos)ADSLSPQDPVALGSSAR	S11	S49	99.8	5	1212	133.873	5.33838	4.7e-05	0.00339066	2.23682	2	6.99928	55.7294
E1BM42	RAB11 binding and LisH domain, coiled-coil and HEAT repeat containing	KIAA1468	6.86075	3.47	LGAGGGLDPGSADS(phos)LSPQDPVALGSSAR	S14	S52	99.8	5	1212	133.873	5.33838	4.7e-05	0.00339066	2.23682	2	6.99928	55.7294
E1BM42	RAB11 binding and LisH domain, coiled-coil and HEAT repeat containing	KIAA1468	6.86075	3.47	AGS(phos)ISTLDSLDFAR	S3	S176	100	5	1212	133.873	5.33838	0	1.99417e-06	2.34771	2	4.43659	53.586
E1BMD1	Cilia and flagella associated protein 43	CFAP43	44.4452	1.98	IHAETTSLVPFGERPGS(phos)GK	S17	S1337	100	26	1669	192.808	6.06201	4.7e-05	0.00259388	2.22413	3	3.7183	24.4088
E1BMD1	Cilia and flagella associated protein 43	CFAP43	44.4452	1.98	EIVEVQS(phos)AITLVK	S7	S946	100	26	1669	192.808	6.06201	0	1.37909e-06	2.46979	2	2.14763	50.0507
E1BMK9	Centlein	CNTLN	3.89858	1.06	NITAQKS(phos)NSNVILLR	S7	S917	100	3	1409	163.031	8.33838	0	0.00148114	1.78288	2	-1.54687	27.3396
E1BMK9	Centlein	CNTLN	3.89858	1.06	NITAQKSNS(phos)NVILLR	S9	S919	100	3	1409	163.031	8.33838	0	0.00148114	1.78288	2	-1.54687	27.3396
E1BMP4	BRD4 interacting chromatin remodeling complex associated protein like	GLTSCR1L	0	1.58	TPGPVSVSHRLPVPS(phos)SK	S15	S590	100	1	1078	114.72	6.84424	0.005941	0.168214	1.13782	2	2.35723	36.1145
E1BMP4	BRD4 interacting chromatin remodeling complex associated protein like	GLTSCR1L	0	1.58	TPGPVSVSHRLPVPSS(phos)K	S16	S591	100	1	1078	114.72	6.84424	0.005941	0.168214	1.13782	2	2.35723	36.1145
E1BMP4	BRD4 interacting chromatin remodeling complex associated protein like	GLTSCR1L	0	1.58	TPGPVSVS(phos)HRLPVPSSK	S8	S583	100	1	1078	114.72	6.84424	0.005941	0.168214	1.13782	2	2.35723	36.1145
E1BN43	Ankyrin repeat domain 28	ANKRD28	11.6574	1.01	TVS(phos)FEALPIMR	S3	S1011	100	7	1092	117.338	6.20166	0	9.63517e-07	2.44216	2	3.83031	57.5939
E1BNC7	DnaJ heat shock protein family (Hsp40) member B8	DNAJB8	5.85406	7.36	SVMS(phos)STEIVNGHK	S4	S183	99.8	9	231	25.1593	6.94678	0	0.000113736	1.65411	2	1.63632	13.8899
E1BNS6	Sperm associated antigen 8	SPAG8	16.2844	4.41	SPAPYSHGNLLTEPS(phos)SDSLTER	S15	S82	99	15	499	53.458	7.78174	0	5.65306e-06	3.46145	3	4.79423	38.0319
E1BNS9	L-lactate dehydrogenase	LDHC	102.548	16.27	SAS(phos)TLWNVQK	S3	S321	100	102	332	35.992	7.7085	0	2.28541e-05	2.4451	2	1.21085	25.187
E1BNS9	L-lactate dehydrogenase	LDHC	102.548	16.27	VIGS(phos)GCNLDSAR	S4	S161	100	102	332	35.992	7.7085	0	0.000414536	1.47627	2	0.0524016	11.5028
E1BNS9	L-lactate dehydrogenase	LDHC	102.548	16.27	QQEGES(phos)RLNLVQR	S6	S105	100	102	332	35.992	7.7085	0.00012	0.0127644	1.41225	2	2.82102	13.8062
E1BNY9	HECT, UBA and WWE domain containing E3 ubiquitin protein ligase 1	HUWE1	12.3547	0.89	LGSSGLGSASS(phos)IQAAVR	S11	S3761	99.5	12	4375	481.889	5.21143	0	8.15071e-06	3.1241	2	3.55738	40.4963
E1BNY9	HECT, UBA and WWE domain containing E3 ubiquitin protein ligase 1	HUWE1	12.3547	0.89	LGSSGLGS(phos)ASSIQAAVR	S8	S3758	100	12	4375	481.889	5.21143	0	8.15071e-06	3.1241	2	3.55738	40.4963
E1BNY9	HECT, UBA and WWE domain containing E3 ubiquitin protein ligase 1	HUWE1	12.3547	0.89	SAATSGAGS(phos)TTSGVVSGSLGSR	S9	S1852	99.6	12	4375	481.889	5.21143	0	9.6333e-06	2.52364	2	-0.383066	15.3526
E1BP05	Usherin	USH2A	0	0.33	LHFHGQYHTTETPVS(phos)PR	S15	S501	97.6	1	5204	573.796	7.04932	0.007288	0.193523	1.28726	3	-3.6046	12.6331
E1BP31	Ankyrin repeat domain 42	ANKRD42	8.96585	5.22	KVS(phos)SGGVFVK	S3	S509	99.7	7	786	87.1111	6.59521	0.00012	0.01271	1.32671	2	-1.624	8.91044
E1BP38	Ral GTPase activating protein catalytic alpha subunit 1	RALGAPA1	42.1023	2.92	SSS(phos)TSDILEPFTVER	S3	S844	99.6	62	2086	234.954	5.94775	0	5.4594e-05	1.99824	2	7.43869	54.5131
E1BP38	Ral GTPase activating protein catalytic alpha subunit 1	RALGAPA1	42.1023	2.92	DGIS(phos)LQFKR	S4	S2163	100	62	2086	234.954	5.94775	0.000947	0.0686592	1.07765	2	2.8659	22.8518
E1BP38	Ral GTPase activating protein catalytic alpha subunit 1	RALGAPA1	42.1023	2.92	SQT(phos)PSPSTLNIDHMEQK	T3	T1507	98.8	62	2086	234.954	5.94775	0	0.000239031	2.47368	3	1.96154	21.4835
E1BPJ2	Coiled-coil domain containing 81	CCDC81	49.7909	4.27	AQRNS(phos)PLYYTEERR	S5	S277	100	26	655	76.0871	9.14404	0	1.7765e-08	4.05882	3	-0.374343	9.87487
F1MAW0	Gem nuclear organelle associated protein 4	GEMIN4	0	0.85	DIS(phos)LTSLAR	S3	S319	100	4	1059	120.336	5.50342	0	0.00174518	1.56691	2	4.31785	43.2639
F1MB15	Fibrous sheath interacting protein 2	FSIP2	445.615	9.46	QASTIYTTMLS(phos)HTHLEK	S11	S4686	96.9	1006	6850	770.468	6.46826	0	0.000483025	3.11577	3	3.50223	35.5297
F1MB15	Fibrous sheath interacting protein 2	FSIP2	445.615	9.46	TGDIQDPVVTS(phos)VTSIMK	S11	S5359	99.8	1006	6850	770.468	6.46826	0	4.9324e-09	3.26292	2	3.34156	50.8053
F1MB15	Fibrous sheath interacting protein 2	FSIP2	445.615	9.46	LIGAHPHCQPS(phos)CSK	S11	S1340	100	1006	6850	770.468	6.46826	0.00104	0.075487	1.32782	3	-1.32119	7.63018
F1MB15	Fibrous sheath interacting protein 2	FSIP2	445.615	9.46	EVSFGNNLPQSS(phos)VPDLGFYSEENMK	S12	S3081	99.6	1006	6850	770.468	6.46826	0	3.76022e-08	4.54792	3	4.97979	64.1824
F1MB15	Fibrous sheath interacting protein 2	FSIP2	445.615	9.46	LQTECLKNTGHS(phos)IAELR	S12	S6426	100	1006	6850	770.468	6.46826	0	7.21487e-08	3.56649	3	0.296573	17.9596
F1MB15	Fibrous sheath interacting protein 2	FSIP2	445.615	9.46	SKFQPQVQEELS(phos)GPELALEAVK	S12	S6169	100	1006	6850	770.468	6.46826	0	3.26896e-06	3.24394	3	2.69527	54.2497
F1MB15	Fibrous sheath interacting protein 2	FSIP2	445.615	9.46	LDIKPFEAVCRNS(phos)FQNIR	S13	S6476	100	1006	6850	770.468	6.46826	0.000153	0.0164776	1.7545	3	7.59013	56.147
F1MB15	Fibrous sheath interacting protein 2	FSIP2	445.615	9.46	IVSQLISQMSPLVSSTEHQDTSQS(phos)DLSNTVIK	S24	S4716	97.1	1006	6850	770.468	6.46826	0	0.000243447	2.3236	3	-1.01612	67.0448
F1MB15	Fibrous sheath interacting protein 2	FSIP2	445.615	9.46	VSS(phos)ALSKVFSR	S3	S6723	99.6	1006	6850	770.468	6.46826	0.000418	0.0402783	1.22308	2	1.51701	35.7711
F1MB15	Fibrous sheath interacting protein 2	FSIP2	445.615	9.46	ITS(phos)KILNSIQEIISK	S3	S6076	99.7	1006	6850	770.468	6.46826	0	0.000419317	2.02129	3	6.14368	75.6247
F1MB15	Fibrous sheath interacting protein 2	FSIP2	445.615	9.46	ILS(phos)ETIVDLIR	S3	S5976	99.8	1006	6850	770.468	6.46826	0.004392	0.139679	1.12961	2	-0.186607	72.6118
F1MB15	Fibrous sheath interacting protein 2	FSIP2	445.615	9.46	YKS(phos)SSNLPSYSR	S3	S3099	99.9	1006	6850	770.468	6.46826	0	3.17139e-05	2.45997	2	-2.10939	8.52485
F1MB15	Fibrous sheath interacting protein 2	FSIP2	445.615	9.46	FFS(phos)LSK	S3	S6576	100	1006	6850	770.468	6.46826	0.002608	0.113137	1.26522	1	0.33103	30.3113
F1MB15	Fibrous sheath interacting protein 2	FSIP2	445.615	9.46	IAS(phos)QLTK	S3	S6245	100	1006	6850	770.468	6.46826	8e-05	0.00580696	1.42709	2	-1.13372	9.80353
F1MB15	Fibrous sheath interacting protein 2	FSIP2	445.615	9.46	KIS(phos)QHEIR	S3	S4414	100	1006	6850	770.468	6.46826	0.000153	0.0133458	1.91414	2	-3.42174	8.01849
F1MB15	Fibrous sheath interacting protein 2	FSIP2	445.615	9.46	LSS(phos)DILIK	S3	S4657	100	1006	6850	770.468	6.46826	0	0.00106836	1.01356	2	2.16744	24.7785
F1MB15	Fibrous sheath interacting protein 2	FSIP2	445.615	9.46	TPS(phos)DAISNMVK	S3	S4176	100	1006	6850	770.468	6.46826	0	3.27495e-07	3.0257	2	4.80129	26.1787
F1MB15	Fibrous sheath interacting protein 2	FSIP2	445.615	9.46	VVS(phos)PKPTQSTSSLKK	S3	S6095	100	1006	6850	770.468	6.46826	0.001581	0.0964691	0.936167	2	-2.0189	8.55823
F1MB15	Fibrous sheath interacting protein 2	FSIP2	445.615	9.46	AVAS(phos)DILNMVFAK	S4	S1466	100	1006	6850	770.468	6.46826	0	4.04667e-06	2.67792	2	0.190763	84.2836
F1MB15	Fibrous sheath interacting protein 2	FSIP2	445.615	9.46	FANS(phos)LIGEFR	S4	S5213	100	1006	6850	770.468	6.46826	0	0.000425429	1.71966	2	0.0255752	52.7124
F1MB15	Fibrous sheath interacting protein 2	FSIP2	445.615	9.46	IFPS(phos)AHSIVANR	S4	S4379	100	1006	6850	770.468	6.46826	0.000675	0.0543329	1.15678	2	3.39984	25.2223
F1MB15	Fibrous sheath interacting protein 2	FSIP2	445.615	9.46	QVMS(phos)FIEMR	S4	S3186	100	1006	6850	770.468	6.46826	0	0.00180223	1.75211	2	2.41759	53.529
F1MB15	Fibrous sheath interacting protein 2	FSIP2	445.615	9.46	SVRDS(phos)EDELFDKAEK	S5	S4546	100	1006	6850	770.468	6.46826	0	4.31974e-05	3.06663	3	0.941697	13.7906
F1MB15	Fibrous sheath interacting protein 2	FSIP2	445.615	9.46	IVRLPS(phos)DSSK	S6	S6226	99.3	1006	6850	770.468	6.46826	0.003751	0.131462	1.34436	2	-1.28661	8.6892
F1MB15	Fibrous sheath interacting protein 2	FSIP2	445.615	9.46	SLPSSS(phos)YTYLGDER	S6	S4497	99.5	1006	6850	770.468	6.46826	0	4.2668e-05	2.04426	2	-0.534377	31.5118
F1MB15	Fibrous sheath interacting protein 2	FSIP2	445.615	9.46	VSSALS(phos)KVFSR	S6	S6726	100	1006	6850	770.468	6.46826	0.000418	0.0402783	1.22308	2	1.51701	35.7711
F1MB15	Fibrous sheath interacting protein 2	FSIP2	445.615	9.46	IFPSAHS(phos)IVANR	S7	S4382	100	1006	6850	770.468	6.46826	0.004013	0.136134	1.05463	2	3.86345	35.7043
F1MB15	Fibrous sheath interacting protein 2	FSIP2	445.615	9.46	AKPQEQIS(phos)EHWFTK	S8	S908	100	1006	6850	770.468	6.46826	8e-05	0.010709	1.41631	2	0.633514	22.936
F1MB15	Fibrous sheath interacting protein 2	FSIP2	445.615	9.46	NIMQTYDS(phos)LISIQK	S8	S4124	100	1006	6850	770.468	6.46826	0	6.56829e-07	2.98923	2	1.48916	61.6124
F1MB15	Fibrous sheath interacting protein 2	FSIP2	445.615	9.46	SDVPKQGS(phos)KMLAK	S8	S6715	100	1006	6850	770.468	6.46826	4.7e-05	0.00204485	1.69206	2	-2.544	7.8569
F1MB15	Fibrous sheath interacting protein 2	FSIP2	445.615	9.46	VKHLPQQTS(phos)TQINR	S9	S5322	99.4	1006	6850	770.468	6.46826	0	0.000174357	2.52711	3	0.237484	8.07579
F1MB26	Ectonucleoside triphosphate diphosphohydrolase 1	ENTPD1	0	3.24	RFS(phos)SSELPTR	S3	S8	99.9	7	525	59.4601	7.76709	0.000736	0.0578273	1.3551	2	3.30159	16.0688
F1MCM7	IQ motif containing N	IQCN	507.877	12.1	AQS(phos)QAQLTTAVIKVQSQGHLPTGLTK	S3	S711	100	281	1331	141.228	9.90576	0	7.3503e-05	2.57358	3	0.871894	45.4389
F1MCM7	IQ motif containing N	IQCN	507.877	12.1	AQS(phos)QAQLVTDTAK	S3	S737	100	281	1331	141.228	9.90576	0	6.29823e-08	2.86387	2	-0.374374	9.88511
F1MCM7	IQ motif containing N	IQCN	507.877	12.1	TQS(phos)QPLLVGFK	S3	S764	100	281	1331	141.228	9.90576	0	0.00139875	2.15503	2	0.91501	39.7708
F1MCM7	IQ motif containing N	IQCN	507.877	12.1	VQS(phos)QGHLPTGLTK	S3	S724	100	281	1331	141.228	9.90576	0	8.68117e-07	2.23809	2	-1.84442	10.1225
F1MCM7	IQ motif containing N	IQCN	507.877	12.1	AATAIQS(phos)AWR	S7	S1096	100	281	1331	141.228	9.90576	0	0.000162733	1.5408	2	2.851	19.4796
F1MDB5	IQ motif containing K	IQCK	18.6256	4.9	LTVASQAS(phos)CSQVKR	S8	S113	100	18	286	32.8789	6.43018	0	6.44346e-07	2.05414	2	1.14575	8.19674
F1ME38	Ubiquitin like modifier activating enzyme 6	UBA6	1.63306	0.95	NWS(phos)QCVELAR	S3	S697	100	1	1057	118.716	5.8335	0	0.000929638	1.63306	2	3.14089	38.8575
F1ME99	Centrosomal protein 135	CEP135	0	1.05	DKS(phos)PSRLDTFLK	S3	S439	100	3	1139	133.461	6.60986	0.000705	0.0566099	1.24874	2	1.68915	20.8415
F1MEI0	Fibrous sheath CABYR-binding protein	FSCB	45.4276	2.81	QLS(phos)IPQSSGPK	S3	S45	100	29	818	87.6934	4.01807	0	0.000208105	2.17601	2	-1.47459	16.9981
F1MEI0	Fibrous sheath CABYR-binding protein	FSCB	45.4276	2.81	AALS(phos)IGNIPGSK	S4	S57	100	29	818	87.6934	4.01807	0	3.98834e-05	2.12268	2	-0.277031	32.1479
F1MEL4	Uncharacterized protein OS=Bos taurus GN=COIL PE=4 SV=2 - [F1MEL4_BOVIN]	COIL	4.48508	5.25	AQS(phos)VKEWTIQK	S3	S259	100	4	571	63.0704	9.12939	0.000213	0.0232847	1.49142	2	0.196437	13.5345
F1MG01	Protein DDI1 homolog 1	DDI1	23.6442	5.05	RGS(phos)GEKAGPGQGLDSPALVR	S3	S124	100	13	396	43.893	5.98584	0	6.70455e-05	3.32608	3	0.67325	13.1882
F1MG01	Protein DDI1 homolog 1	DDI1	23.6442	5.05	AGPGQGLDS(phos)PALVR	S9	S136	100	13	396	43.893	5.98584	0	3.26662e-06	2.44786	2	2.35239	19.8405
F1MGV7	Uncharacterized protein	N/A	5.17075	18.92	NLS(phos)DIDLMAPQPGV	S3	S63	100	14	74	7.95501	4.71631	0	0.0017008	1.54756	2	2.7264	67.6664
F1MH99	Uncharacterized protein	N/A	116.838	5.61	GKPETATVKS(phos)QESIKSK	S10	S1192	100	128	1336	149.635	9.11475	0	0.000216469	2.60317	3	-0.816822	8.87249
F1MH99	Uncharacterized protein	N/A	116.838	5.61	SSQAHS(phos)SDSILPGYLISPEVR	S6	S592	98.2	128	1336	149.635	9.11475	0	7.40598e-06	3.11956	3	1.05348	59.8091
F1MH99	Uncharacterized protein	N/A	116.838	5.61	SSQAHSS(phos)DSILPGYLISPEVR	S7	S593	99.4	128	1336	149.635	9.11475	0	9.86264e-08	3.97613	3	-0.188	52.6894
F1MHK9	Uncharacterized protein	LOC524391	158.502	0.77	VSQS(phos)NNQILQTLK	S4	S823	100	72	1679	190.645	7.92822	0	0.000178152	2.54261	2	4.40663	34.1954
F1MI14	Family with sequence similarity 221 member B	FAM221B	16.682	4.18	HSLSGSPS(phos)QVYLDTSTK	S8	S167	100	37	407	45.7476	5.08447	0	3.5166e-05	2.65245	3	3.15483	18.3741
F1MI43	Sperm surface protein Sp17	SPA17	21.7305	11.56	EKTS(phos)FDPAEWGAK	S4	S54	100	26	147	16.9493	4.89404	0	2.81837e-06	2.30353	2	1.00383	29.8064
F1MI94	Cylicin-2	CYLC2	19.5256	12.18	S(phos)KPSLLQENTSPK	S1	S49	99.7	25	394	43.6763	9.83252	0	0.000195301	1.7076	2	3.94531	13.0478
F1MI94	Cylicin-2	CYLC2	19.5256	12.18	ISERPS(phos)VYLAAR	S6	S89	99.7	25	394	43.6763	9.83252	0.000418	0.0386866	0.964223	2	0.0388438	22.4259
F1MJ07	Glutamine rich 2	QRICH2	45.744	3.21	ADKSALAAKVS(phos)R	S11	S1439	100	74	1588	171.078	6.43018	0.000213	0.0313017	1.15453	3	1.62174	8.99201
F1MJ07	Glutamine rich 2	QRICH2	45.744	3.21	QPGVSVQTSPS(phos)QEAPFPR	S11	S1087	100	74	1588	171.078	6.43018	0	7.1172e-05	2.25822	2	5.49358	33.6864
F1MJQ7	Fibronectin type III domain-containing protein 8	FNDC8	20.3236	4.98	GS(phos)LVNFLEEDAINLPK	S2	S57	100	13	321	35.3207	5.56689	0	1.72843e-06	2.54307	2	0.432041	71.3336
F1MJS8	A-kinase anchor protein 3	AKAP3	1608.04	33.57	S(phos)FFYKEVFESR	S1	S246	99.9	1091	858	94.68	6.7124	0.000213	0.0219389	1.17758	2	-1.42761	51.3655
F1MJS8	A-kinase anchor protein 3	AKAP3	1608.04	33.57	S(phos)VGEVLQSVLR	S1	S821	100	1091	858	94.68	6.7124	0	9.49184e-07	2.27536	2	0.699116	60.8243
F1MJS8	A-kinase anchor protein 3	AKAP3	1608.04	33.57	EGISACLQGS(phos)PFVTPK	S10	S485	100	1091	858	94.68	6.7124	0	0.0005396	2.28822	2	-2.62872	42.8458
F1MJS8	A-kinase anchor protein 3	AKAP3	1608.04	33.57	KEINEKIDGS(phos)ENR	S10	S157	100	1091	858	94.68	6.7124	8e-05	0.0119766	1.57222	3	2.41035	9.31541
F1MJS8	A-kinase anchor protein 3	AKAP3	1608.04	33.57	EASHDPIRVLS(phos)WLR	S11	S52	98.9	1091	858	94.68	6.7124	0.001196	0.0792228	2.11161	3	-0.812214	60.3514
F1MJS8	A-kinase anchor protein 3	AKAP3	1608.04	33.57	NTPSDKAPGSGDRAS(phos)GTLQSPPNLK	S15	S210	97.9	1091	858	94.68	6.7124	0	0.000525104	3.30992	3	-0.372755	12.5415
F1MJS8	A-kinase anchor protein 3	AKAP3	1608.04	33.57	VDVYSPGDSQPQDWKMS(phos)DESLSIFK	S17	S33	99.5	1091	858	94.68	6.7124	0	2.44865e-05	3.83456	3	3.80174	62.2925
F1MJS8	A-kinase anchor protein 3	AKAP3	1608.04	33.57	CVHQSVYMGDEPPPNKS(phos)LSK	S17	S177	100	1091	858	94.68	6.7124	0	8.90284e-05	2.66281	3	2.06498	11.6236
F1MJS8	A-kinase anchor protein 3	AKAP3	1608.04	33.57	GS(phos)PGRLHFEMSHR	S2	S103	100	1091	858	94.68	6.7124	0	0.000169212	2.86016	4	-0.758998	13.8815
F1MJS8	A-kinase anchor protein 3	AKAP3	1608.04	33.57	VDVYSPGDSQPQDWKMSDES(phos)LSIFK	S20	S36	99.5	1091	858	94.68	6.7124	0	0.000293483	2.44317	2	2.92962	69.8526
F1MJS8	A-kinase anchor protein 3	AKAP3	1608.04	33.57	SLS(phos)KVASELVNETVTAcSK	S3	S179	99.8	1091	858	94.68	6.7124	0	7.91488e-09	2.89906	2	3.31628	67.7901
F1MJS8	A-kinase anchor protein 3	AKAP3	1608.04	33.57	VAS(phos)ELVNETVTACSK	S3	S183	100	1091	858	94.68	6.7124	0	4.88584e-08	3.32977	2	2.67345	37.0398
F1MJS8	A-kinase anchor protein 3	AKAP3	1608.04	33.57	APGS(phos)GDRASGTLQSPPNLK	S4	S205	99.7	1091	858	94.68	6.7124	0.005886	0.167223	1.29841	2	0.866624	15.3322
F1MJS8	A-kinase anchor protein 3	AKAP3	1608.04	33.57	NLLS(phos)ETIFKSDHScDPK	S4	S611	99.9	1091	858	94.68	6.7124	0	0.00175656	1.65204	2	8.22196	52.9806
F1MJS8	A-kinase anchor protein 3	AKAP3	1608.04	33.57	VIVS(phos)NHNLTDTVQNK	S4	S765	100	1091	858	94.68	6.7124	0	7.84832e-06	2.32531	2	2.92967	14.0584
F1MJS8	A-kinase anchor protein 3	AKAP3	1608.04	33.57	DLEKS(phos)TAGFQDIR	S5	S61	99.8	1091	858	94.68	6.7124	0	0.000165376	2.22831	2	7.15434	25.1264
F1MJS8	A-kinase anchor protein 3	AKAP3	1608.04	33.57	FKPGES(phos)SLGR	S6	S75	99.7	1091	858	94.68	6.7124	0.002394	0.111114	1.5804	3	4.06619	11.6493
F1MJS8	A-kinase anchor protein 3	AKAP3	1608.04	33.57	NVNFAS(phos)MKSEGK	S6	S431	100	1091	858	94.68	6.7124	0	0.000296975	1.81425	2	4.14029	13.8652
F1MJS8	A-kinase anchor protein 3	AKAP3	1608.04	33.57	ASGTLQS(phos)PPNLKYK	S7	S215	100	1091	858	94.68	6.7124	0	0.000199472	1.8861	2	2.1153	14.1667
F1MJS8	A-kinase anchor protein 3	AKAP3	1608.04	33.57	APGSGDRASGT(phos)LQSPPNLKYK	T11	T212	99.4	1091	858	94.68	6.7124	0	2.1534e-05	3.51361	3	0.996286	13.7803
F1MJY8	Interferon-gamma-inducible GTPase IFGGE protein	IRGC	16.9724	13.55	LYSQSS(phos)DGAMR	S6	S351	99.8	18	465	50.6651	5.45264	0	0.000827078	1.71457	2	3.08168	10.4801
F1MJY8	Interferon-gamma-inducible GTPase IFGGE protein	IRGC	16.9724	13.55	SFGLDDDS(phos)LAKLAEQVGK	S8	S311	100	18	465	50.6651	5.45264	0	0.000366405	2.01025	2	1.55031	63.7126
F1MKR7	Cilia and flagella associated protein 77	CFAP77	52.3686	6.14	ARPST(phos)PFFDLLQHR	T5	T178	99.8	54	228	26.1255	9.96436	0	3.1163e-08	3.46035	3	7.46215	59.4307
F1MKW2	CMT1A duplicated region transcript 4 protein homolog	CDRT4	3.40303	8.54	VGKQS(phos)KPASLIQLK	S5	S72	100	3	164	18.4995	9.62744	8e-05	0.00645723	1.79185	2	0.844907	14.8918
F1MKW2	CMT1A duplicated region transcript 4 protein homolog	CDRT4	3.40303	8.54	VGKQSKPAS(phos)LIQLK	S9	S76	100	3	164	18.4995	9.62744	8e-05	0.00645723	1.79185	2	0.844907	14.8918
F1MKX4	Proteasome activator complex subunit 4	PSME4	68.4184	0.81	SLNLPVGS(phos)SQVLVPR	S8	S293	100	73	1845	211.465	6.87354	0	4.63765e-05	2.2088	2	1.54833	53.8673
F1MKX4	Proteasome activator complex subunit 4	PSME4	68.4184	0.81	SLNLPVGSS(phos)QVLVPR	S9	S294	100	73	1845	211.465	6.87354	0	0.00149473	1.98131	2	10.022	62.3661
F1ML56	Hdc homolog, cell cycle regulator	HECA	22.5664	1.97	KDTDWY(phos)QVK	Y6	Y150	100	16	456	51.6602	8.42627	0.000452	0.0426917	1.91775	2	4.93364	49.891
F1ML59	Uncharacterized protein	NT5C1B	550.827	26.06	TSRSPSTRPPS(phos)AEESRSK	S11	S75	98.3	523	564	63.9867	8.51416	0	0.000284573	2.99745	4	1.0928	7.26639
F1ML59	Uncharacterized protein	NT5C1B	550.827	26.06	LTTQGSQELTLPKSDS(phos)R	S16	S53	99.8	523	564	63.9867	8.51416	8e-05	0.0120292	1.36029	2	1.61507	21.0874
F1ML59	Uncharacterized protein	NT5C1B	550.827	26.06	NS(phos)MSPEAQLQTTSR	S2	S129	100	523	564	63.9867	8.51416	0	4.73915e-07	2.24097	2	1.87441	15.605
F1ML59	Uncharacterized protein	NT5C1B	550.827	26.06	TSRS(phos)PSTRPPSAEESR	S4	S68	98.7	523	564	63.9867	8.51416	0	0.000162038	2.94072	3	-2.15692	7.66491
F1ML59	Uncharacterized protein	NT5C1B	550.827	26.06	NSMS(phos)PEAQLQTTSR	S4	S131	100	523	564	63.9867	8.51416	0	3.6358e-07	2.57538	2	0.347182	9.69837
F1ML59	Uncharacterized protein	NT5C1B	550.827	26.06	LTTQGS(phos)QELTLPK	S6	S43	100	523	564	63.9867	8.51416	0	7.50251e-05	2.38154	2	0.232631	22.6074
F1ML59	Uncharacterized protein	NT5C1B	550.827	26.06	TPPSEWKS(phos)YTQR	S8	S202	99.2	523	564	63.9867	8.51416	8e-05	0.00650698	1.4324	2	-0.097409	12.851
F1ML59	Uncharacterized protein	NT5C1B	550.827	26.06	RTTKSENPDT(phos)WSHSTGR	T10	T151	98.9	523	564	63.9867	8.51416	0	0.000165185	2.96429	3	-1.9354	8.13058
F1ML59	Uncharacterized protein	NT5C1B	550.827	26.06	EYSRT(phos)PPSEWKSYTQR	T5	T195	97.5	523	564	63.9867	8.51416	8e-05	0.0107631	1.83889	3	4.2935	18.6485
F1MLH6	Calmodulin	CALM2	1.64264	15.44	VFDKDGNGYIS(phos)AAELR	S11	S102	99.5	2	149	16.8358	4.22119	0.00058	0.0493413	1.87265	3	10.5061	39.3525
F1MLS4	Membrane spanning 4-domains A14	MS4A14	33.3473	5.94	S(phos)VHDLPPQDLPYQAPR	S1	S349	100	40	859	97.0987	5.10986	0	0.000206682	1.87679	2	10.4974	24.98
F1MLS4	Membrane spanning 4-domains A14	MS4A14	33.3473	5.94	YVPQTLS(phos)LYGEEVEVK	S7	S283	99.5	40	859	97.0987	5.10986	0	0.00045462	2.3562	2	5.47538	54.1195
F1MMA3	Uncharacterized protein	TEX55	102.785	16.62	IASEQFDQKPS(phos)VPSLQR	S11	S166	100	91	397	46.0228	4.83057	0	0.000232381	2.88567	3	3.31384	38.7154
F1MMA3	Uncharacterized protein	TEX55	102.785	16.62	IAS(phos)EQFDQKPSVPSLQR	S3	S158	100	91	397	46.0228	4.83057	0	0.00150808	1.99478	3	4.70183	26.8233
F1MMA3	Uncharacterized protein	TEX55	102.785	16.62	RIS(phos)DAYSQPYK	S3	S380	100	91	397	46.0228	4.83057	0	0.000711583	1.90832	2	-1.84501	10.0329
F1MMV1	EF-hand domain family member B	EFHB	0	4.55	MAS(phos)PEIRSPSSKGLELR	S3	S100	99.6	5	858	96.0228	7.82568	0.008882	0.21568	1.80878	3	2.51419	19.9814
F1MMV1	EF-hand domain family member B	EFHB	0	4.55	VFMGTTS(phos)PTELGLR	S7	S74	99.5	5	858	96.0228	7.82568	0.000153	0.01498	1.35762	2	0.0226114	47.577
F1MMV1	EF-hand domain family member B	EFHB	0	4.55	LMT(phos)PPEAK	T3	T331	100	5	858	96.0228	7.82568	0.008031	0.204128	1.26594	2	-0.52617	13.4079
F1MMY7	T-complex 11	TCP11	3.61223	6.38	AKFQDLLNKQPS(phos)LLDHTAR	S12	S234	100	2	298	32.9757	5.42725	0	0.000421633	1.99499	4	4.29855	56.3538
F1MN30	Sperm acrosome membrane-associated protein 1	SPACA1	434.112	21.79	AS(phos)TTEIQSELSSMR	S2	S241	99.9	668	280	30.9623	4.58936	0	9.65458e-05	2.17324	2	-1.89376	53.1892
F1MN30	Sperm acrosome membrane-associated protein 1	SPACA1	434.112	21.79	YKDSTSLDQSPT(phos)DIPGHEDDALSEWNE	T12	T265	99.5	668	280	30.9623	4.58936	0	2.85524e-06	2.95353	3	1.8554	50.7975
F1MN30	Sperm acrosome membrane-associated protein 1	SPACA1	434.112	21.79	AST(phos)TEIQSELSSMR	T3	T242	99.9	668	280	30.9623	4.58936	0	7.31591e-08	2.29201	2	2.17171	39.6336
F1MNS2	SRSF protein kinase 2	SRPK2	23.7451	2.04	TVSASS(phos)TGDLPKTK	S6	S495	99.6	23	687	77.5442	5.021	0	3.90116e-06	3.19148	2	-0.922729	7.98491
F1MP73	Chromosome 6 C4orf17 homolog	C6H4orf17	5.9822	8.31	S(phos)IQQGYNLSAQR	S1	S329	100	4	349	38.7891	9.67139	0	3.44777e-05	2.20083	2	1.55996	15.016
F1MP73	Chromosome 6 C4orf17 homolog	C6H4orf17	5.9822	8.31	NTS(phos)AEPAAETGRPPKVK	S3	S233	99.6	4	349	38.7891	9.67139	0	0.000904439	1.9519	3	-3.40717	7.87383
F1MPF5	Chromosome 7 open reading frame 61	C7orf61	387.933	16.67	AHMGPQPDPAQGLKQDARS(phos)PL	S19	S198	100	177	204	23.4365	10.7993	0	1.59832e-06	3.65444	3	2.02243	20.8764
F1MPF5	Chromosome 7 open reading frame 61	C7orf61	387.933	16.67	SSVS(phos)STSVASQMK	S4	S127	99.9	177	204	23.4365	10.7993	0	5.50316e-05	2.18985	2	1.71599	11.1567
F1MQ35	T-complex protein 1 subunit zeta-2	CCT6B	45.2972	3.66	VLAQNS(phos)GYDLQETLVK	S6	S395	100	21	437	47.9958	8.39697	0	7.36495e-07	3.39406	2	6.90385	41.287
F1MQJ0	Angiotensin-converting enzyme	ACE	319.944	1.96	GPQFGS(phos)EVELR	S6	S1299	100	154	1226	141.151	6.53662	0	0.000654347	1.71694	2	2.03881	28.6831
F1MQJ7	3-phosphoinositide dependent protein kinase 1	PDPK1	46.5559	6.28	ANS(phos)FVGTAQYVSPELLTEK	S3	S242	100	56	557	63.256	7.2251	0	2.35382e-08	2.52935	2	3.6953	57.0231
F1MRG4	Uncharacterized protein	N/A	15.5492	0.87	LLRSDS(phos)EIDLLR	S6	S624	100	18	1373	153.067	9.26123	0	0.000312395	1.9434	2	2.86914	44.3804
F1MS15	Pleckstrin homology domain-containing family A member 8	PLEKHA8	2.07826	3.85	AAFSVGMQRDLSLY(phos)LPAMEK	Y14	Y494	98.1	1	520	58.233	5.0083	0.001255	0.0803717	2.07826	3	-2.39222	8.9183
F1MT60	Nebulin	NEB	17.6984	0.25	KVQDQLS(phos)EVKYR	S7	S107	100	6	4888	567.376	9.01221	0.000642	0.0531145	3.18173	3	-17.134	13.4592
F1MTN5	T-complex-associated-testis-expressed 3	TCTE3	2.0932	7.73	RPS(phos)MFEKEAYAQILR	S3	S30	100	2	194	22.6619	9.12939	0	0.000476067	2.0932	3	3.25076	50.2357
F1MUB8	Spermatogenesis and centriole associated 1	SPATC1	31.9144	18.18	KSS(phos)KFPDSSR	S3	S252	99.6	24	583	61.529	8.08936	0.00188	0.103337	2.00807	3	-2.7093	7.67554
F1MUB8	Spermatogenesis and centriole associated 1	SPATC1	31.9144	18.18	YVS(phos)IMNR	S3	S330	99.9	24	583	61.529	8.08936	0.000153	0.0166987	1.47561	2	2.01818	16.5249
F1MUB8	Spermatogenesis and centriole associated 1	SPATC1	31.9144	18.18	LQS(phos)LGYNGR	S3	S337	100	24	583	61.529	8.08936	0.000213	0.0200445	1.26477	2	9.29762	11.4937
F1MUB8	Spermatogenesis and centriole associated 1	SPATC1	31.9144	18.18	GPEQSRKS(phos)ILELER	S8	S238	99.6	24	583	61.529	8.08936	0	0.000119335	3.14529	3	-0.970328	13.4201
F1MUB8	Spermatogenesis and centriole associated 1	SPATC1	31.9144	18.18	IIQASLNPS(phos)DHKLDEELCQTLTQR	S9	S312	100	24	583	61.529	8.08936	0	3.14945e-09	3.51571	3	6.41973	52.5319
F1MUI1	Tudor and KH domain containing	TDRKH	5.53212	2.47	ISS(phos)YVQSGISTWPK	S3	S457	98.9	5	566	62.611	5.07178	4.7e-05	0.00375883	1.85437	2	0.107267	49.4787
F1MUX5	Uncharacterized protein	LOC100295687	50.1014	10.92	LTQS(phos)NAILR	S4	S73	100	35	229	26.7067	8.11865	0	0.000919361	1.76192	2	-0.564937	13.7613
F1MUX6	Glutathione S-transferase	GSTM3	103.044	41.15	QFS(phos)LFLGK	S3	S143	100	82	209	25.0504	6.771	0.000947	0.0686461	1.2616	2	6.10658	60.2366
F1MUX6	Glutathione S-transferase	GSTM3	103.044	41.15	NRLTQS(phos)NAILR	S6	S77	99.7	82	209	25.0504	6.771	8e-05	0.00784859	1.65413	2	2.40191	15.2377
F1MUX6	Glutathione S-transferase	GSTM3	103.044	41.15	IATYMQS(phos)DRFLK	S7	S204	100	82	209	25.0504	6.771	0.000353	0.0372224	1.54506	2	-1.057	27.0846
F1MVP6	LRRC37AB_C domain-containing protein	N/A	876.698	2.92	RSS(phos)GTSESQEGFFWR	S3	S760	100	856	1679	186.518	4.97021	0	2.00637e-08	3.14985	2	1.97312	43.8326
F1MVP6	LRRC37AB_C domain-containing protein	N/A	876.698	2.92	LHDKES(phos)SEEDEIFNK	S6	S802	100	856	1679	186.518	4.97021	0	1.78675e-05	2.97774	2	2.37143	19.6052
F1MVP6	LRRC37AB_C domain-containing protein	N/A	876.698	2.92	LHDKESS(phos)EEDEIFNK	S7	S803	100	856	1679	186.518	4.97021	0	3.76002e-06	3.4044	2	1.90475	14.1764
F1MVT3	Transmembrane protein 89	TMEM89	17.5035	10.69	LAAQQRS(phos)QIKGTPAQTG	S7	S217	100	8	159	17.8471	9.26123	0	0.00078097	2.68865	2	-3.73663	7.87524
F1MWB6	SH3 domain containing 21	SH3D21	24.0005	2.07	KVVS(phos)QESAPIKEPK	S4	S254	100	13	676	74.6885	6.23975	0	2.70906e-05	2.69786	3	-0.793773	8.02002
F1MWF0	Huntingtin interacting protein 1	HIP1	38.0986	3.95	ITAIS(phos)EDLLPR	S5	S764	100	28	1037	116.421	5.46533	0	0.000102329	1.85711	2	-0.956574	45.3437
F1MX05	Saccharopine dehydrogenase-like oxidoreductase	SCCPDH	9.7507	7.23	AGGVFTPGAAFS(phos)R	S12	S406	100	13	429	47.2854	8.92432	0.001399	0.0902196	1.09257	2	2.68687	30.9227
F1MYG5	Lamin A/C	LMNA	79.1888	6.48	NKS(phos)NEDQSMGNWQIKR	S3	S458	99.9	74	664	74.0818	7.38623	0	3.81359e-06	3.12358	3	-0.662059	12.6849
F1MYG5	Lamin A/C	LMNA	79.1888	6.48	LRLS(phos)PSPTSQR	S4	S390	100	74	664	74.0818	7.38623	0.003751	0.130482	0.933237	2	1.3481	10.1623
F1MYG5	Lamin A/C	LMNA	79.1888	6.48	LRLSPS(phos)PTSQR	S6	S392	99.8	74	664	74.0818	7.38623	0.003751	0.130482	0.933237	2	1.3481	10.1623
F1MYG5	Lamin A/C	LMNA	79.1888	6.48	KLESTES(phos)RSSFSQHAR	S7	S426	96.8	74	664	74.0818	7.38623	0	8.7317e-05	3.26331	3	-2.31309	7.90664
F1MYH5	A-kinase anchoring protein 4	AKAP4	8561.08	45.05	S(phos)QCLSYTSLK	S1	S434	100	4915	848	93.9419	6.65381	0	0.000885205	2.30915	2	2.81114	18.9586
F1MYH5	A-kinase anchoring protein 4	AKAP4	8561.08	45.05	YALGFQHALS(phos)PSASSCKHK	S10	S121	99.8	4915	848	93.9419	6.65381	0	4.31426e-05	2.60521	2	1.87211	20.9989
F1MYH5	A-kinase anchoring protein 4	AKAP4	8561.08	45.05	AVISPDGECS(phos)MDDLSFYVNR	S10	S194	100	4915	848	93.9419	6.65381	0	7.59313e-06	3.37743	3	0.624783	66.9252
F1MYH5	A-kinase anchoring protein 4	AKAP4	8561.08	45.05	CLHHSIYPPS(phos)GDKGKNSPR	S10	S246	100	4915	848	93.9419	6.65381	0	0.000169368	2.93708	2	-1.7535	8.16271
F1MYH5	A-kinase anchoring protein 4	AKAP4	8561.08	45.05	GLMVYANQVAS(phos)DMMVSVMK	S11	S333	100	4915	848	93.9419	6.65381	0	4.84727e-12	4.02682	2	1.72096	75.2541
F1MYH5	A-kinase anchoring protein 4	AKAP4	8561.08	45.05	YALGFQHALSPS(phos)ASSCKHK	S12	S123	99.6	4915	848	93.9419	6.65381	0	2.75075e-05	2.85644	2	5.16082	34.2316
F1MYH5	A-kinase anchoring protein 4	AKAP4	8561.08	45.05	DNQHLDSQKLDMS(phos)NMVLSLIQK	S13	S618	100	4915	848	93.9419	6.65381	0	9.85838e-09	5.87	3	5.89165	68.6416
F1MYH5	A-kinase anchoring protein 4	AKAP4	8561.08	45.05	YALGFQHALSPSAS(phos)SCK	S14	S125	99.5	4915	848	93.9419	6.65381	0	1.0062e-05	2.61881	2	0.717836	39.594
F1MYH5	A-kinase anchoring protein 4	AKAP4	8561.08	45.05	CLHHSIYPPSGDKGKNS(phos)PR	S17	S253	100	4915	848	93.9419	6.65381	0	1.64873e-06	3.03211	2	-2.35373	9.16175
F1MYH5	A-kinase anchoring protein 4	AKAP4	8561.08	45.05	LLNESPFNCEDLCEGENKHS(phos)EIR	S20	S647	100	4915	848	93.9419	6.65381	0	0.00025031	2.4799	3	2.49953	35.3978
F1MYH5	A-kinase anchoring protein 4	AKAP4	8561.08	45.05	GYS(phos)VGDLLQEVMKFAK	S3	S811	99.8	4915	848	93.9419	6.65381	0	5.83809e-08	2.64534	2	0.771966	82.3398
F1MYH5	A-kinase anchoring protein 4	AKAP4	8561.08	45.05	ALS(phos)MKHLETR	S3	S588	100	4915	848	93.9419	6.65381	0	0.000860628	1.93982	2	0.468854	12.8056
F1MYH5	A-kinase anchoring protein 4	AKAP4	8561.08	45.05	LSS(phos)LVIQMAR	S3	S217	100	4915	848	93.9419	6.65381	0	7.05229e-05	2.23882	2	1.89021	49.0612
F1MYH5	A-kinase anchoring protein 4	AKAP4	8561.08	45.05	LVS(phos)ALLGEK	S3	S423	100	4915	848	93.9419	6.65381	0.008801	0.214433	0.805428	2	0.679195	45.4431
F1MYH5	A-kinase anchoring protein 4	AKAP4	8561.08	45.05	ISPS(phos)TDSLAK	S4	S527	99.9	4915	848	93.9419	6.65381	4.7e-05	0.00251379	1.29823	2	2.8599	9.37564
F1MYH5	A-kinase anchoring protein 4	AKAP4	8561.08	45.05	SLTS(phos)AEKVSEHILK	S4	S483	99.9	4915	848	93.9419	6.65381	0	0.00043422	1.69908	2	1.50994	24.9208
F1MYH5	A-kinase anchoring protein 4	AKAP4	8561.08	45.05	AVIS(phos)PDGECSMDDLSFYVNR	S4	S198	100	4915	848	93.9419	6.65381	0	0.000356661	2.22789	2	-0.38704	60.4266
F1MYH5	A-kinase anchoring protein 4	AKAP4	8561.08	45.05	CGGSQS(phos)AKALSMK	S6	S583	100	4915	848	93.9419	6.65381	0	2.26588e-05	2.04032	2	-1.00189	8.30149
F1MYH5	A-kinase anchoring protein 4	AKAP4	8561.08	45.05	GVCKVDLYS(phos)PR	S9	S21	99.8	4915	848	93.9419	6.65381	0.001196	0.0786983	1.31724	2	10.9139	14.2808
F1MYH5	A-kinase anchoring protein 4	AKAP4	8561.08	45.05	SLTSAEKVS(phos)EHILKESLTMWNQK	S9	S488	100	4915	848	93.9419	6.65381	0	1.17207e-08	5.65913	3	5.33208	58.3213
F1MZC0	Aldo_ket_red domain-containing protein	AKR7A2	7.24862	4.14	FFGNS(phos)WAEVYR	S5	S265	100	10	266	30.0259	7.10791	0	0.000694404	1.44817	2	0.726061	61.5557
F1MZM5	Outer dense fiber protein 1	ODF1	789.867	51.91	DVTYSYGLGS(phos)CVK	S10	S194	100	1188	262	29.3846	7.97217	0	0.000210475	1.28851	2	3.58519	33.4743
F1MZM5	Outer dense fiber protein 1	ODF1	789.867	51.91	LYCLRPSLRS(phos)LER	S10	S89	100	1188	262	29.3846	7.97217	8e-05	0.0100468	1.8986	3	1.19934	44.5866
F1MZM5	Outer dense fiber protein 1	ODF1	789.867	51.91	KYS(phos)YMNICKEFSLPPCVDEK	S3	S167	99.3	1188	262	29.3846	7.97217	0	5.05565e-07	3.6701	3	2.7279	57.3409
F1MZM5	Outer dense fiber protein 1	ODF1	789.867	51.91	VCVS(phos)AERENRYDCLGSK	S4	S151	98.9	1188	262	29.3846	7.97217	8e-05	0.00997292	1.61825	3	0.855882	11.8101
F1MZM5	Outer dense fiber protein 1	ODF1	789.867	51.91	LYCLRPS(phos)LR	S7	S86	100	1188	262	29.3846	7.97217	0.000736	0.057586	1.51237	2	3.36614	21.7819
F1MZM5	Outer dense fiber protein 1	ODF1	789.867	51.91	ILASSCCS(phos)SNILGSVNVCGFEPDQVKVR	S8	S122	98.7	1188	262	29.3846	7.97217	0	2.47797e-12	4.31504	3	2.08792	63.4041
F1MZM5	Outer dense fiber protein 1	ODF1	789.867	51.91	ILASSCCSS(phos)NILGSVNVCGFEPDQVKVR	S9	S123	98.7	1188	262	29.3846	7.97217	0	6.37873e-11	4.73364	3	1.09262	63.8504
F1MZT7	GCN1 activator of EIF2AK4	GCN1	22.8904	0.45	AYS(phos)DQAIVNLLK	S3	S2619	100	12	2676	292.942	7.28369	0	9.29879e-05	2.58322	2	1.36589	59.4641
F1MZU2	N-ethylmaleimide sensitive factor, vesicle fusing ATPase	NSF	5.97432	1.61	NFS(phos)GAELEGLVR	S3	S437	100	4	746	82.9392	6.62451	0	0.000384159	2.21437	2	-0.142661	52.8373
F1MZX3	Calsyntenin 2	CLSTN2	0	1.46	NLT(phos)DQFTITMWMK	T3	T302	100	19	891	99.6674	5.5415	0.000213	0.0335618	1.22872	2	3.35078	32.4922
F1N058	Ropporin-1	ROPN1	72.0757	17.45	VLNLPTDLFNS(phos)VMNVGR	S11	S106	100	39	212	23.9624	5.42725	0	1.1952e-05	1.98786	2	-0.568637	74.4303
F1N058	Ropporin-1	ROPN1	72.0757	17.45	ERS(phos)ERVALSNWAELTPELLK	S3	S56	99.6	39	212	23.9624	5.42725	0	1.5208e-07	3.86563	3	-1.8067	69.6509
F1N058	Ropporin-1	ROPN1	72.0757	17.45	VALS(phos)NWAELTPELLK	S4	S62	100	39	212	23.9624	5.42725	0	0.000237865	1.87131	2	5.18156	74.7547
F1N0A5	DUF4550 domain-containing protein	KIAA1257	3.83849	3.36	ELSQEFGMPMS(phos)QGDLTEQK	S11	S835	100	2	566	64.2724	9.27588	0	0.000894	1.78141	2	1.62766	51.3801
F1N0B2	Phospholipid-transporting ATPase	LOC536660	17.2941	1.59	NNS(phos)VDLGAPHGYAFSQVER	S3	S855	100	9	1193	134.95	7.23975	0	6.31995e-09	3.85631	3	3.2813	40.9
F1N191	Interleukin 4 induced 1	IL4I1	31.9177	12.63	ISGSGS(phos)SSSLKEPR	S6	S518	99.8	21	586	65.326	9.42236	0	0.000166943	2.05547	2	-3.15991	8.47466
F1N1D6	Metaxin-1	MTX1	1.63299	3.15	SPS(phos)GTLPALR	S3	S50	99.7	2	317	35.6362	6.29053	0.001255	0.0812257	1.56471	2	1.05774	17.4754
F1N2N9	Uncharacterized protein OS=Bos taurus GN=CCDC114 PE=4 SV=2 - [F1N2N9_BOVIN]	CCDC114	34.2339	1.44	KTS(phos)QEKLVLR	S3	S296	99.7	53	693	77.7945	7.23975	0	0.00102261	2.03751	2	2.08926	11.1625
F1N2V1	Protein FAM71D	FAM71D	8.25035	3.78	VTIS(phos)NLALTFEGER	S4	S329	99.9	6	397	44.245	4.89404	0	0.000611325	2.34425	2	6.02103	67.6191
F1N343	Coiled-coil domain containing 136	CCDC136	670.579	13.81	LTFPLPKSGLFHKS(phos)QELLTK	S14	S651	100	539	1151	133.152	4.729	0	0.00050811	3.89569	3	8.85873	62.268
F1N343	Coiled-coil domain containing 136	CCDC136	670.579	13.81	TMRS(phos)AESQTSEEDFLEPDPGMHLLR	S4	S330	99	539	1151	133.152	4.729	0	5.88244e-08	3.50659	3	2.65019	53.8553
F1N343	Coiled-coil domain containing 136	CCDC136	670.579	13.81	STQS(phos)ILEDKGK	S4	S574	100	539	1151	133.152	4.729	4.7e-05	0.00403963	1.69874	2	1.30317	10.0229
F1N343	Coiled-coil domain containing 136	CCDC136	670.579	13.81	WLES(phos)QTLR	S4	S322	100	539	1151	133.152	4.729	0.000153	0.0157364	1.17691	2	2.15413	30.9706
F1N343	Coiled-coil domain containing 136	CCDC136	670.579	13.81	LYQCS(phos)QETLDRQK	S5	S541	100	539	1151	133.152	4.729	0	0.000113257	2.08018	2	-1.46286	8.65503
F1N343	Coiled-coil domain containing 136	CCDC136	670.579	13.81	FQTSHS(phos)VTQNEELKTR	S6	S411	100	539	1151	133.152	4.729	0	7.14568e-07	2.86435	2	-0.0973625	8.37362
F1N343	Coiled-coil domain containing 136	CCDC136	670.579	13.81	ALQESNSS(phos)LTGQLADLESER	S8	S299	99.9	539	1151	133.152	4.729	0	1.39209e-09	3.48261	2	5.12222	53.9452
F1N343	Coiled-coil domain containing 136	CCDC136	670.579	13.81	LTFPLPKS(phos)GLFHKSQELLTK	S8	S645	100	539	1151	133.152	4.729	0	0.00050811	3.89569	3	8.85873	62.268
F1N3R5	Uncharacterized protein	AQP7	18.6385	4.55	STRVS(phos)KVVSTPTATK	S5	S14	100	28	330	35.9465	9.24658	0	0.000112332	2.90341	3	9.08242	12.4138
F1N402	Centrosomal protein of 44 kDa	CEP44	79.0413	9.09	HKELSSLEKTPS(phos)QQR	S12	S131	99.6	91	385	43.5339	5.33838	0	9.88274e-05	2.94278	3	2.92603	19.3599
F1N402	Centrosomal protein of 44 kDa	CEP44	79.0413	9.09	HANIPLSSGYSTVSSDST(phos)PR	T18	T343	99.7	91	385	43.5339	5.33838	0	1.52565e-09	4.08281	3	-0.859491	18.189
F1N450	Regulator of G protein signaling 22	RGS22	144.585	6.28	LTS(phos)FTDISECLKPQLDRR	S3	S502	97.7	93	1257	146.076	8.25049	0	6.02272e-05	2.95426	3	5.76014	54.5466
F1N450	Regulator of G protein signaling 22	RGS22	144.585	6.28	KPPS(phos)PPPPPVEEDDVIIMK	S4	S63	100	93	1257	146.076	8.25049	0	5.91852e-08	3.52251	3	4.05045	37.9504
F1N450	Regulator of G protein signaling 22	RGS22	144.585	6.28	AAALTS(phos)DPGLGMQAYGR	S6	S1072	100	93	1257	146.076	8.25049	0	6.37975e-08	2.77344	2	-0.0106686	36.6593
F1N4A1	Armadillo repeat containing 12	ARMC12	0	7.06	SMILHS(phos)ITR	S6	S91	100	15	340	38.2538	7.78174	4.7e-05	0.00197591	1.36579	2	6.31304	14.4684
F1N4A1	Armadillo repeat containing 12	ARMC12	0	7.06	CQPPFCSAS(phos)PICIAR	S9	S48	99.6	15	340	38.2538	7.78174	0	0.0013784	1.52061	2	1.50334	38.6378
F1N530	Uncharacterized protein	C6orf10	7.51056	5.92	VKDS(phos)NAEIMKR	S4	S78	100	4	574	62.5441	5.23682	0	0.000176944	2.92826	3	-2.12055	7.78072
F1N5F9	Family with sequence similarity 169 member A	FAM169A	38.6067	2.69	STS(phos)GEYSLASVPEYEAR	S3	S278	99.5	80	670	74.5786	4.58936	0	2.47682e-05	2.7621	2	-4.01851	41.7253
F1N5M9	MYCBP associated protein	MYCBPAP	19.1441	5.55	SLS(phos)RDGLSLDEPAPDSIIPSQEPIDPLVMEK	S3	S877	98.2	13	1009	114.38	7.81104	0	5.21043e-05	3.44662	3	9.45565	70.7606
F1N6K8	Uncharacterized protein	LOC789612	73.2015	14.55	NVS(phos)FMAQTPGWPHGPSMTGASNLK	S3	S17	100	93	275	29.9078	9.68604	0	6.09692e-09	3.83577	3	1.4117	58.4148
F1N6M5	Coiled-coil domain containing 183	CCDC183	3.63832	6.55	RRS(phos)QEWALAK	S3	S56	100	34	534	62.3487	9.1001	4.7e-05	0.00309553	2.02998	3	0.624306	9.96648
F1N6M5	Coiled-coil domain containing 183	CCDC183	3.63832	6.55	QTPS(phos)SVSFK	S4	S367	99.3	34	534	62.3487	9.1001	8e-05	0.0125625	1.44807	2	-1.1373	10.4605
F1N7B9	Endophilin-B1	SH3GLB1	0	4.19	ITQS(phos)EFDRQAEITR	S4	S200	99.2	2	334	37.2329	6.43018	4.7e-05	0.00321078	1.71484	3	3.10486	20.5037
F1N7K1	Ropporin-1-like protein	ROPN1L	21.0362	12.84	YLSGLDSDIPES(phos)DTEAYLSSLKENAAAR	S12	S185	99.4	11	218	24.4065	6.53662	0	1.29656e-10	3.92868	3	1.73991	60.5538
F1N7X7	Family with sequence similarity 71 member B	FAM71B	655.605	20.1	S(phos)SKISTFFR	S1	S515	99.5	923	587	62.625	9.71533	0.001399	0.0906674	1.05992	2	2.67799	33.2656
F1N7X7	Family with sequence similarity 71 member B	FAM71B	655.605	20.1	LVYLLRPPVESCS(phos)STPTLQTGDAR	S13	S183	99.6	923	587	62.625	9.71533	0	4.97918e-07	3.8564	3	4.84478	55.8893
F1N7X7	Family with sequence similarity 71 member B	FAM71B	655.605	20.1	LVYLLRPPVESCSS(phos)TPTLQTGDAR	S14	S184	99.6	923	587	62.625	9.71533	0	4.97918e-07	3.8564	3	4.84478	55.8893
F1N7X7	Family with sequence similarity 71 member B	FAM71B	655.605	20.1	SS(phos)KISTFFR	S2	S516	99.5	923	587	62.625	9.71533	8e-05	0.00849979	1.40446	2	1.93002	25.1991
F1N7X7	Family with sequence similarity 71 member B	FAM71B	655.605	20.1	IS(phos)IHDREKQQLR	S2	S131	100	923	587	62.625	9.71533	0	0.00140307	2.76254	4	4.75791	16.238
F1N7X7	Family with sequence similarity 71 member B	FAM71B	655.605	20.1	MS(phos)SECLLPYYTANSYR	S2	S2	100	923	587	62.625	9.71533	0	0.000688439	1.95839	2	11.6735	64.871
F1N7X7	Family with sequence similarity 71 member B	FAM71B	655.605	20.1	STS(phos)TSQVSTTLAGAAAK	S3	S299	99.5	923	587	62.625	9.71533	0	6.1481e-07	3.27456	2	0.720544	19.4094
F1N7X7	Family with sequence similarity 71 member B	FAM71B	655.605	20.1	MSS(phos)ECLLPYYTANSYR	S3	S3	100	923	587	62.625	9.71533	0	0.000688439	1.95839	2	11.6735	64.871
F1N7X7	Family with sequence similarity 71 member B	FAM71B	655.605	20.1	ILEGDKS(phos)LLTTELHR	S7	S201	100	923	587	62.625	9.71533	0	6.63536e-05	2.43428	3	-0.386911	36.8988
F1N7Z5	Protein TBATA	TBATA	45.3026	15.62	LLNQLLEVQDS(phos)LQER	S11	S280	100	74	333	37.3026	9.20264	0	1.00638e-05	1.76295	2	2.22336	55.5076
F1N7Z5	Protein TBATA	TBATA	45.3026	15.62	FGRLS(phos)HHSFFSR	S5	S75	100	74	333	37.3026	9.20264	0.000213	0.0309366	1.20791	3	-0.73925	30.5699
F1N7Z5	Protein TBATA	TBATA	45.3026	15.62	EAVRTS(phos)KPQTPSAYR	S6	S61	99.6	74	333	37.3026	9.20264	8e-05	0.00760366	2.1013	2	-1.49615	8.46131
F1N7Z5	Protein TBATA	TBATA	45.3026	15.62	FGRLSHHS(phos)FFSR	S8	S78	100	74	333	37.3026	9.20264	0.000213	0.0309366	1.20791	3	-0.73925	30.5699
F1N7Z5	Protein TBATA	TBATA	45.3026	15.62	HQLPYSQS(phos)PK	S8	S292	100	74	333	37.3026	9.20264	0	0.00034326	2.07426	2	-1.74637	8.02166
F1N7Z5	Protein TBATA	TBATA	45.3026	15.62	EAVRTSKPQT(phos)PSAYR	T10	T65	100	74	333	37.3026	9.20264	8e-05	0.00760366	2.1013	2	-1.49615	8.46131
F2Z4C1	Tubulin alpha chain	TUBA1A	143.92	40.35	TIGGGDDS(phos)FNTFFSETGAGK	S8	S48	99	72	451	50.1036	5.05908	0	0.00180794	2.1051	2	5.00431	58.3341
F2Z4F9	Histone H2B	HIST1H2BN	192.948	74.6	HAVS(phos)EGTKAVTK	S4	S113	100	442	126	13.8816	10.3159	0	6.87116e-07	2.54548	2	-3.46677	7.6476
F2Z4F9	Histone H2B	HIST1H2BN	192.948	74.6	KESYS(phos)VYVYK	S5	S39	99.7	442	126	13.8816	10.3159	0	2.85809e-05	2.01098	2	2.64511	23.4664
F2Z4F9	Histone H2B	HIST1H2BN	192.948	74.6	IAGEAS(phos)RLAHYNKR	S6	S79	100	442	126	13.8816	10.3159	8e-05	0.0105658	2.54334	4	0.159742	9.65366
F2Z4F9	Histone H2B	HIST1H2BN	192.948	74.6	AMGIMNS(phos)FVNDIFER	S7	S65	100	442	126	13.8816	10.3159	0	0.000119362	1.8373	2	2.59381	82.8901
F2Z4F9	Histone H2B	HIST1H2BN	192.948	74.6	LAHYNKRS(phos)TITSR	S8	S88	100	442	126	13.8816	10.3159	0.000153	0.0152846	1.43665	2	0.620322	7.59212
F2Z4F9	Histone H2B	HIST1H2BN	192.948	74.6	LAHYNKRST(phos)ITSR	T9	T89	100	442	126	13.8816	10.3159	0.000153	0.0152846	1.43665	2	0.620322	7.59212
F2Z4F9	Histone H2B	HIST1H2BN	192.948	74.6	LAHY(phos)NKRSTITSR	Y4	Y84	98.9	442	126	13.8816	10.3159	8e-05	0.0114975	2.01717	3	-0.0565255	8.08339
F2Z4F9	Histone H2B	HIST1H2BN	192.948	74.6	SRKESY(phos)SVYVYK	Y6	Y38	99.4	442	126	13.8816	10.3159	0	0.00158651	1.98698	3	3.36402	16.3438
F6Q0K7	Uncharacterized protein	SPATA32	46.1646	6.63	FLQS(phos)PTTSPQPK	S4	S337	100	30	377	41.9587	5.17334	0	0.000153944	2.4145	2	4.00124	11.46
G3MWG7	EF-hand calcium binding domain 6	EFCAB6	81.6167	4.54	RNS(phos)INFR	S3	S380	100	48	1499	172.891	8.51416	0.000353	0.0357097	1.21572	2	-0.142629	8.75403
G3MX24	Uncharacterized protein	C2orf57	0	2.35	SVSS(phos)ILGR	S4	S289	99.7	26	341	35.0643	4.4751	0.000153	0.0155505	1.08841	2	0.302223	20.0822
G3MX93	Lamin tail domain containing 2	LMNTD2	15.0687	2.57	MVS(phos)SINLQSALESLDPR	S3	S58	99.8	14	662	73.1611	7.95752	0	2.15848e-05	3.50059	2	6.06192	76.9266
G3MXB3	Uncharacterized protein	SPEF2	0	7.1	VQNMKS(phos)EAFRDQR	S6	S133	100	1	183	20.8081	9.96436	0.007567	0.196663	1.81583	3	3.9206	12.3213
G3MXR8	Androglobin	ADGB	40.7516	2.52	SRSPTILEMS(phos)PQLIR	S10	S1491	100	36	1668	190.023	8.44092	0	0.00015155	2.49389	3	1.43615	54.7775
G3MXR8	Androglobin	ADGB	40.7516	2.52	SRS(phos)PTILEMSPQLIRK	S3	S1484	99.3	36	1668	190.023	8.44092	0	0.000358791	2.45943	3	0.225045	40.4454
G3MXY6	Uncharacterized protein	WDR64	7.69816	3.51	MSS(phos)MSLLFK	S3	S478	99.7	41	599	68.5716	7.66455	0.000387	0.0382853	1.53195	2	1.14131	65.7191
G3MXY6	Uncharacterized protein	WDR64	7.69816	3.51	VPS(phos)PTSLR	S3	S537	100	41	599	68.5716	7.66455	0.00146	0.0922095	1.31766	2	3.84797	13.3739
G3MXY6	Uncharacterized protein	WDR64	7.69816	3.51	MSSMS(phos)LLFKR	S5	S480	100	41	599	68.5716	7.66455	8e-05	0.0120118	1.49158	2	2.14381	47.8345
G3MXY6	Uncharacterized protein	WDR64	7.69816	3.51	WQKMS(phos)SMSLLFK	S5	S477	100	41	599	68.5716	7.66455	0	0.00130387	1.90444	2	-1.36626	64.2724
G3MY97	DUF3699 domain-containing protein	N/A	121.547	12.45	LISQLQQPATS(phos)WAPR	S11	S60	99.7	89	554	61.6024	9.83252	0	6.82639e-05	2.62244	2	2.67992	47.3257
G3MY97	DUF3699 domain-containing protein	N/A	121.547	12.45	SVFLPAPS(phos)QK	S8	S368	100	89	554	61.6024	9.83252	8e-05	0.0104368	1.41422	2	1.80146	25.0306
G3MYD7	Histone H3	LOC100297725	37.517	32.35	YQKS(phos)TELLIR	S4	S58	99.7	35	136	15.2315	11.1362	8e-05	0.00433449	1.47746	2	1.00987	13.6769
G3MYD7	Histone H3	LOC100297725	37.517	32.35	YRPGT(phos)VALR	T5	T46	100	35	136	15.2315	11.1362	0.000153	0.0136535	2.09126	3	-0.584917	9.66482
G3MZM9	Uncharacterized protein	LOC107131211	3.43341	4.16	NQSFPEQSS(phos)VDKLTK	S9	S231	99.7	31	361	40.7082	9.74463	0	0.000149627	1.65763	2	4.24014	18.2738
G3MZP2	GTP-binding nuclear protein Ran	N/A	0	2.78	S(phos)IVFHR	S1	S135	100	3	216	24.2986	8.33838	0.003527	0.12564	1.50023	2	1.01923	9.60611
G3MZR4	Histone H2B	LOC523702	11.1473	29.37	KENHS(phos)VYVYKVLK	S5	S39	99.6	18	126	13.9365	10.0376	8e-05	0.00724502	1.86953	3	1.93136	55.4469
G3MZX8	Uncharacterized protein	CCDC27	39.175	3.4	S(phos)ACEFNYLR	S1	S152	100	26	647	75.1442	5.18604	0	0.00134021	1.30669	2	2.51172	35.0712
G3MZX8	Uncharacterized protein	CCDC27	39.175	3.4	SKS(phos)QEAAPSHVLR	S3	S246	99.9	26	647	75.1442	5.18604	0	0.00019988	2.59275	3	1.04725	9.73987
G3MZZ7	Family with sequence similarity 170 member B	FAM170B	121.434	12.85	RKGSSFEMAS(phos)NTDLR	S10	S159	100	47	288	32.3783	5.16064	0	0.000759127	2.87165	3	2.57706	13.6989
G3MZZ7	Family with sequence similarity 170 member B	FAM170B	121.434	12.85	EQLS(phos)PPPGPAIPHAENVYFSGK	S4	S46	100	47	288	32.3783	5.16064	0	5.68756e-08	3.6026	3	0.709439	43.2576
G3N059	PHD finger protein 7	PHF7	32.3257	15.4	VIEYTLENSGDIPCCS(phos)STFLSR	S16	S315	98.7	27	383	43.7502	8.5874	0	0.000117689	2.05376	3	0.0685583	57.7234
G3N059	PHD finger protein 7	PHF7	32.3257	15.4	GQS(phos)NRGFHGFLPEDIR	S3	S68	100	27	383	43.7502	8.5874	0.000213	0.019444	1.4853	3	-0.188455	39.3128
G3N059	PHD finger protein 7	PHF7	32.3257	15.4	GCLS(phos)QFFGEYK	S4	S125	100	27	383	43.7502	8.5874	0	0.000502647	2.10437	2	-0.128861	62.6763
G3N0H2	Chromosome 11 C2orf16 homolog	C11H2orf16	110.041	2.99	DSS(phos)FQLRPK	S3	S619	99.7	137	1737	195.477	9.94971	0.000213	0.02299	1.34451	2	-0.553654	9.99741
G3N0H2	Chromosome 11 C2orf16 homolog	C11H2orf16	110.041	2.99	KLSS(phos)QTSLTER	S4	S82	99.8	137	1737	195.477	9.94971	0	0.000686037	1.98939	2	-1.09679	8.27409
G3N0H2	Chromosome 11 C2orf16 homolog	C11H2orf16	110.041	2.99	FSNLS(phos)PESQQQGVK	S5	S9	100	137	1737	195.477	9.94971	0	0.000225372	1.90999	2	1.2512	12.5557
G3N0U9	Chromosome 19 C17orf50 homolog	C19H17orf50	2.09474	11.8	GSVSYYPLRQESST(phos)QQVALLR	T14	T82	99.3	3	178	19.4815	5.50342	0	0.000429652	2.09474	3	3.57341	54.805
G3N176	Desumoylating isopeptidase 1	DESI1	0	5.36	RLS(phos)PIMLGK	S3	S25	100	1	168	18.3583	4.94482	8e-05	0.00542485	1.56125	2	5.49101	24.3562
G3N1Q5	Uncharacterized protein	SAMD15	0	1.41	FRS(phos)EETLRK	S3	S325	100	1	637	73.2605	4.67822	0.001581	0.0966358	1.53112	3	-3.42465	7.9082
G3N1S7	Uncharacterized protein	CFAP44	0	1.02	ASAFS(phos)LDLPK	S5	S1334	100	1	985	115.008	7.79639	8e-05	0.00706401	1.58765	2	0.880139	47.9166
G3N1T2	Glycogen synthase kinase-3 beta splice variant X2	GSK3B	53.436	6.07	QLVRGEPNVSY(phos)ICSR	Y11	Y216	99.7	32	247	27.9906	8.68994	0	1.79592e-05	3.05576	3	3.3152	20.4682
G3N2U2	Uncharacterized protein	THEG	6.26078	5.57	RFYS(phos)EYYNNNR	S4	S203	99.8	22	377	43.6913	8.20654	0	8.27488e-05	2.24088	2	-1.80677	20.9453
G3N324	Uncharacterized protein	C17orf47	33.072	9.93	SSS(phos)PQSGPGPSGAPNPR	S3	S37	99.4	41	554	61.1882	9.93506	0	8.4188e-08	2.70517	2	-0.149766	8.07481
G3N324	Uncharacterized protein	C17orf47	33.072	9.93	RPPS(phos)PERGGNRIYPDSR	S4	S220	99.8	41	554	61.1882	9.93506	8e-05	0.0122369	1.69448	4	-1.21451	10.2046
G3N324	Uncharacterized protein	C17orf47	33.072	9.93	SEAGHAT(phos)ALHLSSDYLR	T7	T59	99.6	41	554	61.1882	9.93506	8e-05	0.0113926	2.0252	3	2.32904	22.9317
G3N3B6	Coiled-coil domain containing 188	CCDC188	8.2258	21.85	QELCRGEESFVQQS(phos)QNELQQIR	S14	S338	100	4	238	26.3082	6.90283	0	4.07104e-06	2.95863	3	7.20212	34.287
G3N3B6	Coiled-coil domain containing 188	CCDC188	8.2258	21.85	ADPPQLQGIPLGPAEPS(phos)FLQLEQENQSLKR	S17	S238	100	4	238	26.3082	6.90283	0	1.55932e-07	3.00784	3	2.46824	62.7616
G3N3M5	Uncharacterized protein	EQTN	5.60709	5.9	S(phos)AESSTFWGTTSSELK	S1	S243	100	8	288	32.5126	4.86865	0	0.000651983	1.63725	2	3.5586	45.2705
G3X6A7	Outer dense fiber protein 3	ODF3	65.8607	12.99	LGS(phos)FSDDLHKTPGPAAYR	S3	S171	99.4	47	254	27.6252	9.87646	0	3.58942e-05	2.85172	3	-0.399339	28.0667
G3X6E2	Family with sequence similarity 166 member A	FAM166A	9.17449	9.69	KGDS(phos)RDLGHPGLR	S4	S147	100	4	320	36.1812	9.15869	0.000213	0.0325247	2.00738	3	1.19593	10.7466
G3X6E2	Family with sequence similarity 166 member A	FAM166A	9.17449	9.69	RDES(phos)PPLAHWQETLDVGR	S4	S187	100	4	320	36.1812	9.15869	0	2.98697e-05	2.8519	3	11.5021	57.6651
G3X6J2	FAM75 domain-containing protein	LOC782251	166.505	6.99	HVNVELIQPGS(phos)FHER	S11	S533	100	114	1459	161.51	7.84033	0	3.81976e-09	2.69625	2	2.68474	23.4026
G3X6J2	FAM75 domain-containing protein	LOC782251	166.505	6.99	LSDLSQAMKPADSFAPPTLSVLPQPDCTLTVTQS(phos)K	S34	S114	99.1	114	1459	161.51	7.84033	0	1.95803e-06	3.20819	3	4.35843	65.7769
G3X6J2	FAM75 domain-containing protein	LOC782251	166.505	6.99	NLRVS(phos)AESLQLENVLK	S5	S599	100	114	1459	161.51	7.84033	0	0.000188957	2.89903	3	3.3013	55.779
G3X6J2	FAM75 domain-containing protein	LOC782251	166.505	6.99	VSAES(phos)LQLENVLK	S5	S602	100	114	1459	161.51	7.84033	0	3.50152e-05	2.40332	2	0.773268	52.2719
G3X752	Vesicle-associated membrane protein 3	VAMP3	165.949	29.13	ADALQAGAS(phos)QFETSAAK	S9	S61	100	76	103	11.397	8.79248	0	1.67539e-07	2.17252	2	0.528008	27.0848
G3X757	Transitional endoplasmic reticulum ATPase	VCP	27.5513	2.61	SVS(phos)DNDIRKYEMFAQTLQQSR	S3	S748	98.3	20	806	89.2467	5.26221	0	3.93202e-06	3.64734	3	3.06013	60.4792
G3X7N2	Ribosomal protein	N/A	79.3703	21.66	KYDAFLASES(phos)LIKQIPR	S10	S115	100	50	217	24.7066	10.0522	0	3.2788e-05	2.62879	2	6.42566	57.5854
G3X7N2	Ribosomal protein	N/A	79.3703	21.66	ALYIKS(phos)TMGKPQR	S6	S208	99.4	50	217	24.7066	10.0522	0	0.00131899	1.92284	3	2.09926	12.6456
G3X7N2	Ribosomal protein	N/A	79.3703	21.66	AGKFPS(phos)LLTHNENMVAK	S6	S136	100	50	217	24.7066	10.0522	0.005718	0.163959	2.05012	3	4.948	33.4486
G3X7N2	Ribosomal protein	N/A	79.3703	21.66	KYDAFLAS(phos)ESLIK	S8	S113	99.9	50	217	24.7066	10.0522	0	0.000191477	2.5432	2	2.65523	44.5187
G3X7N2	Ribosomal protein	N/A	79.3703	21.66	AGKFPSLLT(phos)HNENMVAK	T9	T139	100	50	217	24.7066	10.0522	0.007489	0.195091	1.86022	3	2.95528	44.9548
G3X7T5	Uncharacterized protein OS=Bos taurus GN=LOC100847469 PE=4 SV=1 - [G3X7T5_BOVIN]	LOC100847469	4.39705	6	S(phos)KIVPGTSGPEQAQR	S1	S123	100	4	250	28.4274	9.62744	0	4.21388e-05	2.13658	2	0.218029	9.30872
G3X807	Histone H4	G3X807	91.2835	28.57	RIS(phos)GLIYEETR	S3	S43	100	102	98	10.9422	11.356	0	3.63579e-06	2.17137	2	1.95197	31.5246
G3X807	Histone H4	G3X807	91.2835	28.57	DNIQGIT(phos)KPAIRR	T7	T26	100	102	98	10.9422	11.356	0.007567	0.196413	1.89039	3	-1.14177	9.72702
G3X8G1	ATP6V1F neighbor	ATP6V1FNB	201.963	15.34	AVPS(phos)RASSPALEAPIQSEMYPVPPATR	S4	S73	99.4	186	176	20.2347	9.89111	0	6.53037e-08	3.75983	3	5.29766	55.0486
G3X8G1	ATP6V1F neighbor	ATP6V1FNB	201.963	15.34	AVPSRASS(phos)PALEAPIQSEMYPVPPATR	S8	S77	99.4	186	176	20.2347	9.89111	0	6.53037e-08	3.75983	3	5.29766	55.0486
G5E5Y5	Small ubiquitin-related modifier	SUMO2	10.1934	12.63	VAGQDGS(phos)VVQFK	S7	S28	100	7	95	10.8484	5.93506	0	2.14035e-05	2.32246	2	1.88306	15.2323
G5E646	Uncharacterized protein	LOC104968573	45.4386	4.43	AVS(phos)EPFITHVSEANKK	S3	S279	100	33	361	40.7204	9.86182	0	8.03875e-06	2.49832	3	1.44132	19.3485
G5E6S5	Coiled-coil domain containing 159	CCDC159	14.2669	4.82	AGAEKPLETSCS(phos)KTKVK	S12	S123	99.2	11	353	39.93	6.53662	0	4.47316e-06	4.63304	3	-2.78255	7.5168
G8JKY0	40S ribosomal protein S8	RPS8	44.9573	26.09	GIS(phos)RDNWHK	S3	S3	100	57	207	24.0591	10.3159	0.007819	0.199471	1.29319	3	-1.12492	8.27015
G8JKY0	40S ribosomal protein S8	RPS8	44.9573	26.09	IIDVVYNAS(phos)NNELVR	S9	S85	100	57	207	24.0591	10.3159	0	9.50199e-09	2.9063	2	1.15942	45.7442
M5FHR8	Tektin-5	TEKT5	36.7713	6.93	S(phos)ALFCR	S1	S87	100	50	476	55.1047	7.56201	0.005577	0.16256	1.1505	1	-0.80667	12.1941
M5FHR8	Tektin-5	TEKT5	36.7713	6.93	RPNVELCRDS(phos)PQFK	S10	S414	100	50	476	55.1047	7.56201	4.7e-05	0.00245326	2.58266	3	-2.86906	13.2026
M5FHR8	Tektin-5	TEKT5	36.7713	6.93	SALFCRYS(phos)PQDWDQSNR	S8	S94	99.8	50	476	55.1047	7.56201	0	4.11546e-05	2.14963	2	1.10053	40.9162
P00514	cAMP-dependent protein kinase type I-alpha regulatory subunit	PRKAR1A	196.022	9.21	NIQQYNSFVS(phos)LSV	S10	S377	99.3	128	380	42.8659	5.35107	0.000213	0.0228041	1.80221	2	3.41231	64.531
P00514	cAMP-dependent protein kinase type I-alpha regulatory subunit	PRKAR1A	196.022	9.21	NIQQYNS(phos)FVSLSV	S7	S374	99.3	128	380	42.8659	5.35107	0.007489	0.194799	1.0573	2	5.00054	69.4662
P00517	cAMP-dependent protein kinase catalytic subunit alpha	PRKACA	91.5913	11.97	IGRFS(phos)EPHAR	S5	S140	100	86	351	40.594	8.646	0.000213	0.0212905	1.8634	3	0.319573	13.3274
P00517	cAMP-dependent protein kinase catalytic subunit alpha	PRKACA	91.5913	11.97	TWT(phos)LCGTPEYLAPEIILSK	T3	T198	99.8	86	351	40.594	8.646	0	1.34912e-05	2.81718	2	0.979945	75.545
P00760	Cationic trypsin	N/A	516.35	25.2	LGEDNINVVEGNEQFIS(phos)ASK	S17	S89	100	208	246	25.7686	8.07471	0	2.28191e-07	2.01654	2	0.608652	46.5246
P02253	Histone H1.2	HIST1H1C	3.65411	10.8	S(phos)GVSLAALKK	S1	S55	100	4	213	21.3427	11.0044	0.000153	0.0152401	1.78605	2	0.0378419	13.7389
P02253	Histone H1.2	HIST1H1C	3.65411	10.8	KAS(phos)GPPVSELITK	S3	S36	100	4	213	21.3427	11.0044	0.000213	0.0195444	1.86807	2	2.53873	15.5618
P10096	Glyceraldehyde-3-phosphate dehydrogenase	GAPDH	12.4036	11.41	IVSNAS(phos)CTTNCLAPLAK	S6	S149	99.6	25	333	35.8453	8.35303	0	5.70706e-05	2.08953	2	-0.299839	24.7115
P19858	L-lactate dehydrogenase A chain	LDHA	14.746	14.16	VIGS(phos)GCNLDSAR	S4	S161	100	14	332	36.5743	8.00146	0	0.000414536	1.47627	2	0.0524016	11.5028
P19858	L-lactate dehydrogenase A chain	LDHA	14.746	14.16	QQEGES(phos)RLNLVQR	S6	S105	100	14	332	36.5743	8.00146	0.00012	0.0127644	1.41225	2	2.82102	13.8062
P26377	Nuclear transition protein 2	TNP2	2.68409	9.85	QGQS(phos)PGPSPPLRR	S4	S66	99.5	1	132	15.2316	11.8833	0	0.000970531	2.68409	3	0.984862	9.03344
P33097	Aspartate aminotransferase, cytoplasmic	GOT1	7.46978	3.87	TLS(phos)DPELFNEWTGNVK	S3	S312	100	4	413	46.3697	7.48877	0	1.13267e-09	2.8528	2	5.12474	62.1949
P62194	26S protease regulatory subunit 8	PSMC5	0	3.2	VMQKDS(phos)EKNMSIK	S6	S395	100	1	406	45.5971	7.54736	0.000153	0.0171696	1.9879	3	0.00788186	9.22768
P68002	Voltage-dependent anion-selective channel protein 2	VDAC2	61.8265	11.56	LTFDTTFS(phos)PNTGK	S8	S115	100	45	294	31.5996	7.54736	0	1.17081e-06	1.89572	2	3.15255	38.8091
P79136	F-actin-capping protein subunit beta	CAPZB	3.2959	7.97	SGSGTMNLGGS(phos)LTR	S11	S221	100	2	301	33.7199	6.43018	0.000213	0.0321946	1.07089	2	0.0797899	18.2239
P81947	Tubulin alpha-1B chain	N/A	144.979	40.35	TIGGGDDS(phos)FNTFFSETGAGK	S8	S48	99	74	451	50.1196	5.05908	0	0.00180794	2.1051	2	5.00431	58.3341
P82908	28S ribosomal protein S36, mitochondrial	MRPS36	7.92754	20.39	GSKS(phos)PDWLMHQGPPDTAEMIK	S4	S61	99.6	3	103	11.536	10.0815	0	0.00178224	2.52045	3	3.12654	43.0556
Q0IID8	1-acylglycerol-3-phosphate O-acyltransferase 5 (Lysophosphatidic acid acyltransferase, epsilon)	AGPAT5	6.28393	6.16	VIS(phos)ASQAFAAQEGLPVLK	S3	S186	100	5	292	33.5495	8.88037	0	5.45562e-05	2.20693	2	4.56607	59.3332
Q0III6	DnaJ homolog subfamily B member 6	DNAJB6	6.88184	4.96	HAS(phos)AEDIKKAYR	S3	S15	100	7	242	26.9272	7.60596	0	0.000704318	2.0282	3	2.09139	8.05173
Q0VC27	High mobility group AT-hook 1	HMGA1	9.24571	14.58	KQPPKEPS(phos)EVPTPK	S8	S38	100	4	96	10.6426	10.3159	0.000213	0.0200504	2.55087	3	0.904966	7.98777
Q0VC87	Translin-associated factor X	TSNAX	3.51437	17.6	ITS(phos)APDMEEILTESEVKLDGVR	S3	S79	99.5	1	125	14.5015	9.0415	0	1.36164e-08	3.51437	3	3.75612	72.252
Q0VCS8	Glutathione S-transferase, theta 3	GSTT3	0	3.77	KNS(phos)IPFELR	S3	S25	100	3	239	27.2592	7.09326	0.00058	0.0468918	1.44802	2	0.973425	26.1468
Q0VCY1	Vesicle-associated membrane protein-associated protein A	VAPA	10.5016	7.63	QDGPVPKPHS(phos)VSLSDTETR	S10	S164	100	10	249	27.8384	8.60205	0	4.11309e-05	3.1808	3	-0.931062	13.1352
Q0VD22	Serine/threonine-protein kinase 33	STK33	0	3.09	SSNIERKPS(phos)QQQWGR	S9	S87	100	2	486	54.5922	7.57666	0	0.000195239	1.78761	3	-0.484297	8.64623
Q1LZ81	PDCD6 protein	PDCD6	5.20542	10.58	S(phos)IISMFDRENK	S1	S65	100	6	189	21.7237	5.40186	0	3.66854e-05	1.68893	2	-0.705958	34.3334
Q1LZ81	PDCD6 protein	PDCD6	5.20542	10.58	QALS(phos)GFGYR	S4	S118	100	6	189	21.7237	5.40186	8e-05	0.00715739	1.70173	2	2.78796	24.8303
Q1LZH3	LOC526787 protein (Fragment)	LOC526787	16.7052	2.76	SLLANRS(phos)DQQFLQELPR	S7	S349	100	9	616	69.389	7.86963	0	1.27671e-06	3.23595	3	2.2509	55.7288
Q1RMN5	Spermatogenesis associated 3	SPATA3	0	6.96	AWPTMS(phos)GR	S6	S184	100	13	230	24.3781	11.4585	0.000153	0.0133126	0.971938	2	-0.078722	21.4281
Q1RMN5	Spermatogenesis associated 3	SPATA3	0	6.96	RLGLCHS(phos)R	S7	S169	100	13	230	24.3781	11.4585	0.000452	0.0429704	1.40817	3	-0.955621	8.96068
Q28068	Calicin	CCIN	57.3078	11.9	YVS(phos)NIYR	S3	S391	99.8	39	588	66.847	8.17725	0.000482	0.0458406	1.30786	2	0.548721	15.1422
Q28068	Calicin	CCIN	57.3078	11.9	NYNS(phos)FVLQNLNK	S4	S12	99.8	39	588	66.847	8.17725	0	0.00163413	1.90525	2	3.25809	48.5997
Q28068	Calicin	CCIN	57.3078	11.9	NLIS(phos)NHDMK	S4	S58	100	39	588	66.847	8.17725	0.000213	0.0321447	1.30409	2	1.2464	12.8708
Q28068	Calicin	CCIN	57.3078	11.9	VVIS(phos)EQNVEELLR	S4	S97	100	39	588	66.847	8.17725	0	2.16072e-05	2.65895	2	2.7472	58.7368
Q29455	DnaJ homolog subfamily C member 5	DNAJC5	72.5978	13.13	SLS(phos)TSGESLYHVLGLDKNATSDDIKK	S3	S10	97.2	52	198	22.1183	5.07178	0	1.91115e-06	3.86742	4	6.47254	54.4819
Q29RM7	Fas (TNFRSF6) associated factor 1	FAF1	0	1.85	IRTPS(phos)GEFLERR	S5	S582	99.3	2	650	73.8225	4.86865	0.005086	0.147477	1.27943	3	0.3802	20.2349
Q2KIK0	Protein SGT1 homolog	SUGT1	7.59158	9.17	SFS(phos)DALIEQDPQAALEELTK	S3	S20	99.8	14	338	38.0502	5.8208	0	1.30926e-08	2.07374	2	0.564428	74.0239
Q2KIN2	Deoxyguanosine kinase	DGUOK	0	9.03	TYPEWHVATEPVATWQNVLAAGS(phos)QK	S23	S83	100	4	277	31.9648	9.0708	0	0.000236816	1.99032	3	6.28667	68.3987
Q2KIR0	Uncharacterized protein C4orf45 homolog	N/A	40.3257	10.15	YQSPWQPNPS(phos)IMDAEGSSSR	S10	S124	100	56	197	22.5876	9.70068	0	0.000883265	2.58428	3	6.92069	55.2237
Q2KIR0	Uncharacterized protein C4orf45 homolog	N/A	40.3257	10.15	YQSPWQPNPSIMDAEGS(phos)SSR	S17	S131	99.1	56	197	22.5876	9.70068	0	6.87485e-06	2.03127	2	1.93285	49.4433
Q2KIR5	PCYT1A protein	PCYT1A	8.68275	8.62	MLQAISPRQS(phos)PSNSPTR	S10	S319	99.3	48	406	46.2242	8.30908	0.004392	0.139711	1.59505	3	2.45081	17.0336
Q2KIR5	PCYT1A protein	PCYT1A	8.68275	8.62	MLQAIS(phos)PRQSPSNSPTR	S6	S315	99.3	48	406	46.2242	8.30908	0.004392	0.139711	1.59505	3	2.45081	17.0336
Q2KIR5	PCYT1A protein	PCYT1A	8.68275	8.62	WPFSGKTS(phos)PPSSPTNLSR	S8	S343	99.6	48	406	46.2242	8.30908	0	0.000637624	2.09669	2	3.51502	40.5265
Q2KJE5	Glyceraldehyde-3-phosphate dehydrogenase, testis-specific	GAPDHS	43.7972	20.51	GAHQNIIPAS(phos)TGAAK	S10	S269	99.7	40	395	43.2603	8.11865	0	4.24533e-05	2.29267	2	5.80689	12.5107
Q2KJE5	Glyceraldehyde-3-phosphate dehydrogenase, testis-specific	GAPDHS	43.7972	20.51	LTGMAFRVPTPDVS(phos)VVDLTCR	S14	S300	100	40	395	43.2603	8.11865	0	0.000140919	2.61609	3	2.39585	65.9682
Q2KJE5	Glyceraldehyde-3-phosphate dehydrogenase, testis-specific	GAPDHS	43.7972	20.51	IVSNAS(phos)CTTNCLAPLAK	S6	S210	99.6	40	395	43.2603	8.11865	0	5.70706e-05	2.08953	2	-0.299839	24.7115
Q2KJE5	Glyceraldehyde-3-phosphate dehydrogenase, testis-specific	GAPDHS	43.7972	20.51	GKLTGMAFRVPT(phos)PDVSVVDLTCR	T12	T296	99.7	40	395	43.2603	8.11865	8e-05	0.00510604	2.48432	3	-2.04684	62.1649
Q2M2T2	Uncharacterized protein C19orf71 homolog	N/A	49.7222	27.4	S(phos)LPSAYTQR	S1	S104	100	51	208	24.4851	9.61279	0.000353	0.0364018	0.84799	2	-0.706827	13.0222
Q2NKU4	Calcium regulated heat stable protein 1, 24kDa	CARHSP1	2.03333	17.69	DRS(phos)PSPLRGNVVPSPLPTR	S3	S30	100	13	147	15.8809	7.86963	4.7e-05	0.00299926	2.03333	3	3.58025	27.597
Q2NKU4	Calcium regulated heat stable protein 1, 24kDa	CARHSP1	2.03333	17.69	TFS(phos)ATVR	S3	S52	100	13	147	15.8809	7.86963	0.000213	0.03518	1.27943	2	-0.635415	9.86517
Q2NL21	DnaJ homolog subfamily C member 11	DNAJC11	0	2.33	EAS(phos)CEELKAAYRR	S3	S26	96.9	2	559	63.1978	8.32373	8e-05	0.00990664	1.95018	3	1.06974	10.4567
Q2T9M4	Dynein regulatory complex subunit 7	DRC7	8.74393	1.38	KLS(phos)EIEVSVPEK	S3	S55	100	6	872	103.102	5.46533	0	2.60068e-06	2.48061	2	-0.793283	23.3539
Q2T9Q6	Tektin-2	TEKT2	5.60501	3.02	TLS(phos)PLKTCQLELA	S3	S420	100	9	430	49.8547	6.30322	8e-05	0.0118352	1.34725	2	0.338499	47.8924
Q2T9U2	Outer dense fiber protein 2	ODF2	1904.36	60.58	VLRTPCGAPS(phos)VTVTK	S10	S37	100	1800	657	75.4506	7.59131	0	6.55903e-05	2.75684	3	0.25909	14.6266
Q2T9U2	Outer dense fiber protein 2	ODF2	1904.36	60.58	VPWMPPGKSS(phos)AR	S10	S74	100	1800	657	75.4506	7.59131	0.007792	0.199077	1.439	2	2.58042	14.308
Q2T9U2	Outer dense fiber protein 2	ODF2	1904.36	60.58	IDSLMNAVGCLKS(phos)EVK	S13	S139	100	1800	657	75.4506	7.59131	0.00533	0.155512	1.61317	2	1.15528	49.724
Q2T9U2	Outer dense fiber protein 2	ODF2	1904.36	60.58	LKS(phos)EKQMTCSDINTLTR	S3	S237	100	1800	657	75.4506	7.59131	0	4.6037e-07	3.60791	3	0.881013	19.2804
Q2T9U2	Outer dense fiber protein 2	ODF2	1904.36	60.58	LVS(phos)VMR	S3	S101	100	1800	657	75.4506	7.59131	0.004013	0.135806	0.987133	2	1.37184	12.983
Q2T9U2	Outer dense fiber protein 2	ODF2	1904.36	60.58	KIDS(phos)LMNAVGCLKSEVK	S4	S129	100	1800	657	75.4506	7.59131	0	0.00050276	2.97512	3	2.52379	46.4989
Q2T9U2	Outer dense fiber protein 2	ODF2	1904.36	60.58	ELLLQKLS(phos)TFEETNR	S8	S261	99.8	1800	657	75.4506	7.59131	0	1.49162e-06	2.30497	2	-0.238088	58.0827
Q2T9U2	Outer dense fiber protein 2	ODF2	1904.36	60.58	SEKQMTCS(phos)DINTLTR	S8	S244	99.8	1800	657	75.4506	7.59131	0	7.40775e-06	2.68658	2	2.52144	23.9249
Q2T9U2	Outer dense fiber protein 2	ODF2	1904.36	60.58	VRDWQKGS(phos)HELAR	S8	S645	100	1800	657	75.4506	7.59131	0	0.000127976	2.4956	3	1.77162	18.7615
Q2T9U2	Outer dense fiber protein 2	ODF2	1904.36	60.58	GDTVNVRRS(phos)VR	S9	S58	99.6	1800	657	75.4506	7.59131	0.000213	0.0287367	2.85277	3	0.250926	8.75127
Q2T9U2	Outer dense fiber protein 2	ODF2	1904.36	60.58	NIDLTAIIS(phos)DLR	S9	S632	100	1800	657	75.4506	7.59131	0	8.86609e-08	1.9207	2	2.73215	75.976
Q2T9U2	Outer dense fiber protein 2	ODF2	1904.36	60.58	VPWMPPGKS(phos)SAR	S9	S73	100	1800	657	75.4506	7.59131	0	0.000753795	1.65065	2	1.14486	24.5994
Q2T9U2	Outer dense fiber protein 2	ODF2	1904.36	60.58	KEELEEVAQELAET(phos)EHENTVLR	T14	T172	100	1800	657	75.4506	7.59131	0	2.67189e-08	3.63812	3	1.56927	52.3165
Q2T9U2	Outer dense fiber protein 2	ODF2	1904.36	60.58	KEELEEVAQELAETEHENT(phos)VLR	T19	T177	100	1800	657	75.4506	7.59131	0	2.67189e-08	3.63812	3	1.56927	52.3165
Q2T9U2	Outer dense fiber protein 2	ODF2	1904.36	60.58	VLRT(phos)PCGAPSVTVTK	T4	T31	100	1800	657	75.4506	7.59131	0	0.000488184	2.08234	2	3.73818	13.6644
Q2T9U2	Outer dense fiber protein 2	ODF2	1904.36	60.58	TPCGAPSVT(phos)VTKSHK	T9	T39	98.6	1800	657	75.4506	7.59131	0.000213	0.034449	1.52753	2	-0.913148	8.04311
Q2T9Y3	Pyruvate dehydrogenase E1 component subunit alpha	PDHA2	27.6156	3.58	YHGHS(phos)MSDPGISYR	S5	S294	100	28	391	43.2635	8.35303	0	0.000975502	2.02574	2	2.43041	19.5191
Q2TA11	Uncharacterized protein C1orf158 homolog	N/A	2.15936	6.12	ATEKT(phos)PQTIYRK	T5	T46	99.8	1	196	23.22	9.78857	0	0.00136146	2.15936	3	0.0103707	8.92293
Q2TBH3	Actin related protein M1	ARPM1	7.17128	3.26	RSS(phos)LSISYPVER	S3	S59	99.8	13	368	40.9157	6.16357	0	0.00174248	2.03301	2	0.733338	22.6755
Q2TBK0	Uncharacterized protein C6orf163 homolog	N/A	5.16912	5.17	KTPS(phos)NLIIPENQTTPD	S4	S317	99.6	20	329	38.9678	7.04932	0.000213	0.0334733	1.5442	2	0.125305	28.5719
Q2YDN4	Coiled-coil domain-containing protein 105	CCDC105	33.1264	2.6	HSWVNIS(phos)RVPTPR	S7	S268	100	76	500	57.606	9.80322	4.7e-05	0.00377792	1.74522	2	1.52887	34.9223
Q2YDN4	Coiled-coil domain-containing protein 105	CCDC105	33.1264	2.6	HSWVNISRVPT(phos)PR	T11	T272	100	76	500	57.606	9.80322	0.002936	0.117955	1.68069	3	6.25597	39.571
Q32KP0	Spermatid-specific manchette-related protein 1	SMRP1	7.54718	12.83	S(phos)GMQCAVITPQPSYYPCPNLR	S1	S250	100	33	304	35.0428	8.36768	0	2.0047e-05	2.69677	3	0.355455	54.784
Q32KP0	Spermatid-specific manchette-related protein 1	SMRP1	7.54718	12.83	NQPLPQIT(phos)PR	T8	T184	100	33	304	35.0428	8.36768	8e-05	0.0100676	1.60875	2	3.66569	16.9169
Q32KP0	Spermatid-specific manchette-related protein 1	SMRP1	7.54718	12.83	SGMQCAVIT(phos)PQPSYYPCPNLR	T9	T258	100	33	304	35.0428	8.36768	0	2.0047e-05	2.69677	3	0.355455	54.784
Q32KP4	Chromosome 20 open reading frame 135 ortholog	C13H20orf135	16.3774	5.96	S(phos)QAQCLLQQIR	S1	S82	100	12	470	52.5899	8.47021	0	1.17713e-05	2.36836	2	1.06481	32.9685
Q32KP4	Chromosome 20 open reading frame 135 ortholog	C13H20orf135	16.3774	5.96	GAALGEDS(phos)PVRLPR	S8	S72	100	12	470	52.5899	8.47021	8e-05	0.00726835	2.5329	3	4.35319	24.0475
Q32KR7	Hypothetical LOC539526	LOC539526	73.1459	15.51	GAPAESCRPALS(phos)VK	S12	S330	100	96	477	54.5878	8.52881	8e-05	0.0102639	1.64541	2	0.631693	12.7479
Q32KR7	Hypothetical LOC539526	LOC539526	73.1459	15.51	IYRPVS(phos)QTGSR	S6	S450	100	96	477	54.5878	8.52881	0.000153	0.0159136	1.83106	2	-2.00331	7.84402
Q32KR7	Hypothetical LOC539526	LOC539526	73.1459	15.51	ACT(phos)PMEGLTTSR	T3	T67	100	96	477	54.5878	8.52881	0	0.000923509	2.26992	2	2.75408	16.2513
Q32KS3	Capping protein (Actin filament) muscle Z-line, alpha 3	CAPZA3	1.83862	9.03	ILS(phos)DLNLVMYPK	S3	S274	100	19	299	35.0442	8.104	8e-05	0.00583936	1.83862	2	8.19179	64.0524
Q32KS3	Capping protein (Actin filament) muscle Z-line, alpha 3	CAPZA3	1.83862	9.03	LGYVIY(phos)SR	Y6	Y289	99.7	19	299	35.0442	8.104	0.000213	0.0262997	0.887419	2	1.40244	24.4825
Q32KW7	PDZ domain-containing protein 9	PDZD9	2.03182	5.7	VKPS(phos)VHDLSK	S4	S21	100	4	263	29.7755	9.30518	8e-05	0.00663471	1.61731	3	0.648588	9.35892
Q32KY3	Myeloid leukemia factor 1	MLF1	72.63	24.81	S(phos)NVFVDKLNIK	S1	S251	100	76	270	31.207	9.12939	0	6.06141e-05	2.49563	2	1.8571	36.508
Q32KY3	Myeloid leukemia factor 1	MLF1	72.63	24.81	SFS(phos)EPFGRDMLSISDR	S3	S34	99.7	76	270	31.207	9.12939	0	0.000307871	1.68905	3	3.88684	59.3143
Q32KY3	Myeloid leukemia factor 1	MLF1	72.63	24.81	MMLNMRNS(phos)MQELQR	S8	S85	100	76	270	31.207	9.12939	0	0.000475828	1.87766	2	1.26442	31.9858
Q32KZ2	Actin-like protein 7A	ACTL7A	2.83233	4.79	IAPEEHAVLVSDPPLS(phos)PHTNR	S16	S178	100	1	438	48.9847	6.7417	0	0.000686334	2.83233	3	6.08786	30.7891
Q32KZ5	FANCD2 opposite strand protein	FANCD2OS	5.23405	5.62	LSGVDS(phos)VFGR	S6	S102	100	5	178	20.3885	9.53955	0	0.000231459	1.76507	2	4.61004	30.2228
Q32L34	High mobility group protein B4	HMGB4	141.564	41.75	KCS(phos)EKWR	S3	S46	100	108	194	23.0066	9.81787	0.001286	0.0832271	2.14643	3	-2.06956	7.79116
Q32L34	High mobility group protein B4	HMGB4	141.564	41.75	ANVS(phos)SYIHFLLNYR	S4	S14	99.9	108	194	23.0066	9.81787	0	3.61046e-05	2.55669	2	-0.122479	84.3642
Q32L34	High mobility group protein B4	HMGB4	141.564	41.75	RPPS(phos)SFLLFCQDHYAQLK	S4	S98	100	108	194	23.0066	9.81787	0	4.30263e-08	3.36419	3	4.94381	55.9225
Q32L34	High mobility group protein B4	HMGB4	141.564	41.75	ANVSS(phos)YIHFLLNYR	S5	S15	99.9	108	194	23.0066	9.81787	0	0.000565368	2.41091	2	11.8384	81.0824
Q32L34	High mobility group protein B4	HMGB4	141.564	41.75	RPPSS(phos)FLLFCQDHYAQLK	S5	S99	100	108	194	23.0066	9.81787	0	0.00171842	2.30332	3	1.73723	50.2882
Q32L34	High mobility group protein B4	HMGB4	141.564	41.75	SENPS(phos)WSVVQVAK	S5	S117	100	108	194	23.0066	9.81787	0	0.000180905	2.03033	2	4.17591	30.855
Q32L34	High mobility group protein B4	HMGB4	141.564	41.75	KTCLQES(phos)ATNQcR	S7	S174	100	108	194	23.0066	9.81787	0	9.25374e-07	2.17436	2	-1.92011	8.07186
Q32L34	High mobility group protein B4	HMGB4	141.564	41.75	MWSAKT(phos)DVDKQPYEQR	T6	T135	99.5	108	194	23.0066	9.81787	0	0.000483641	2.86282	3	0.955015	14.468
Q32L54	Sperm associated antigen 6	SPAG6	12.8486	4.32	YYS(phos)PGYSETLLQR	S3	S490	99.7	129	509	55.4085	6.84424	0	2.29837e-05	2.29789	2	2.04138	39.8329
Q32L61	Calcium binding tyrosine-(Y)-phosphorylation regulated	CABYR	3002.66	28.63	FVQLESTKYDS(phos)SVHVEADGSTK	S11	S367	99.8	2424	454	48.5344	4.91943	0	2.07989e-09	3.25134	2	2.4322	36.1455
Q32L61	Calcium binding tyrosine-(Y)-phosphorylation regulated	CABYR	3002.66	28.63	LVAEQVVSEKS(phos)VHVR	S11	S385	100	2424	454	48.5344	4.91943	0	4.44686e-06	2.76163	2	-1.12724	17.1039
Q32L61	Calcium binding tyrosine-(Y)-phosphorylation regulated	CABYR	3002.66	28.63	STDTEEDNIAAPLFSS(phos)K	S16	S118	99.8	2424	454	48.5344	4.91943	0	4.27082e-10	3.08095	2	-0.183116	44.537
Q32L61	Calcium binding tyrosine-(Y)-phosphorylation regulated	CABYR	3002.66	28.63	SSS(phos)GPQPPVPEGLYEPEMEPER	S3	S427	99.3	2424	454	48.5344	4.91943	0	2.12787e-05	2.36456	2	3.25816	50.2671
Q32L61	Calcium binding tyrosine-(Y)-phosphorylation regulated	CABYR	3002.66	28.63	EQS(phos)PPHSPILVVGK	S3	S331	100	2424	454	48.5344	4.91943	0	1.6747e-05	2.3926	2	5.26851	17.631
Q32L61	Calcium binding tyrosine-(Y)-phosphorylation regulated	CABYR	3002.66	28.63	LVAEQVVS(phos)EK	S8	S240	100	2424	454	48.5344	4.91943	0.006934	0.186577	0.734304	2	0.469268	12.6007
Q32L61	Calcium binding tyrosine-(Y)-phosphorylation regulated	CABYR	3002.66	28.63	GKEQSPPHS(phos)PILVVGK	S9	S335	100	2424	454	48.5344	4.91943	0	0.000547252	1.30785	2	1.70534	13.1661
Q32LE5	Isoaspartyl peptidase/L-asparaginase	ASRGL1	28.76	6.17	LHSGIDFGDTS(phos)IIDLS	S11	S303	99.6	40	308	32.0303	7.40088	0	0.000628719	2.08993	2	0.731426	67.9711
Q32LE5	Isoaspartyl peptidase/L-asparaginase	ASRGL1	28.76	6.17	DGKLHSGIDFGDTS(phos)IIDLS	S14	S303	99.2	40	308	32.0303	7.40088	0	6.4882e-05	2.84516	2	3.83047	65.074
Q32LG3	Malate dehydrogenase, mitochondrial	MDH2	1.92315	4.73	AGAGS(phos)ATLSMAYAGAR	S5	S246	99.9	1	338	35.6458	8.54346	0	0.000773958	1.92315	2	2.14265	27.69
Q32LG5	Receptor expression-enhancing protein 6	REEP6	2.10328	6.49	DAGKVS(phos)VNQLQK	S6	S177	100	1	185	20.5606	7.88428	0	0.000163125	2.10328	2	4.89258	10.7825
Q32LI7	Putative uncharacterized protein MGC133880	MGC133880	30.8104	19.49	HKFGSNVVDQLVS(phos)EEQAR	S13	S155	100	22	272	30.2561	9.46631	0	1.92391e-08	3.73723	3	7.7539	59.0773
Q32LI7	Putative uncharacterized protein MGC133880	MGC133880	30.8104	19.49	IQS(phos)PTEITSIFSDYYDLGYNMR	S3	S182	99.7	22	272	30.2561	9.46631	0	2.85035e-05	2.05497	3	3.22736	81.393
Q32LI7	Putative uncharacterized protein MGC133880	MGC133880	30.8104	19.49	FGS(phos)NVVDQLVSEEQAR	S3	S147	100	22	272	30.2561	9.46631	0	0.00046245	1.61407	2	4.40544	62.7338
Q32LI7	Putative uncharacterized protein MGC133880	MGC133880	30.8104	19.49	AAHS(phos)PLDTSKLK	S4	S35	100	22	272	30.2561	9.46631	0.001371	0.0879246	1.40672	3	3.99396	10.6768
Q32LM4	F-box only protein 39	FBXO39	1.72138	2.48	SLS(phos)IQHLELDR	S3	S130	99.8	2	443	52.737	9.20264	0	0.000507379	1.24121	2	-0.275759	33.1615
Q32LN4	Coiled-coil domain containing 19	CCDC19	566.249	10.75	KLS(phos)DLEEVAKER	S3	S161	100	356	549	65.6256	9.37842	0	0.000153866	2.56834	3	-2.95742	20.6076
Q32LN4	Coiled-coil domain containing 19	CCDC19	566.249	10.75	SDS(phos)PIVLLR	S3	S50	100	356	549	65.6256	9.37842	0	0.0013606	1.78544	2	2.06121	32.79
Q32LN4	Coiled-coil domain containing 19	CCDC19	566.249	10.75	ALSS(phos)EVDESLFGAIKPLTR	S4	S32	100	356	549	65.6256	9.37842	0	5.94809e-08	3.35085	3	3.28864	67.8098
Q32LN4	Coiled-coil domain containing 19	CCDC19	566.249	10.75	TKALS(phos)SEVDESLFGAIKPLTR	S5	S31	100	356	549	65.6256	9.37842	0	0.00012915	2.21609	2	-2.53293	64.9931
Q32LN4	Coiled-coil domain containing 19	CCDC19	566.249	10.75	ALSSEVDES(phos)LFGAIKPLTR	S9	S37	100	356	549	65.6256	9.37842	0	8.43617e-07	2.88719	2	0.15885	67.033
Q32LN6	Protein FAM205C	FAM205C	108.384	19.85	S(phos)QGWLPQEGSVR	S1	S84	100	184	408	45.1172	9.56885	0	0.000113207	2.32656	2	-1.10628	30.1521
Q32LN6	Protein FAM205C	FAM205C	108.384	19.85	TVSQLTNQKS(phos)VTQSAAK	S10	S178	99.8	184	408	45.1172	9.56885	0	1.07032e-05	2.6839	2	-2.35567	8.22822
Q32LN6	Protein FAM205C	FAM205C	108.384	19.85	EADKPLELLS(phos)IMR	S10	S80	100	184	408	45.1172	9.56885	0.007923	0.201787	0.926219	2	0.505029	57.5024
Q32LN6	Protein FAM205C	FAM205C	108.384	19.85	SQGWLPQEGS(phos)VRR	S10	S93	100	184	408	45.1172	9.56885	0.000213	0.0335955	1.76078	2	3.6104	24
Q32LN6	Protein FAM205C	FAM205C	108.384	19.85	SATKPATKSVS(phos)AISIR	S11	S196	100	184	408	45.1172	9.56885	0	1.49648e-05	1.79463	2	2.15049	11.7552
Q32LN6	Protein FAM205C	FAM205C	108.384	19.85	TVS(phos)QLTNQKSVTQSAAK	S3	S171	99.8	184	408	45.1172	9.56885	0	0.000146543	2.32963	2	4.67482	10.1255
Q32LN6	Protein FAM205C	FAM205C	108.384	19.85	QLS(phos)LPSATR	S3	S162	100	184	408	45.1172	9.56885	8e-05	0.00583488	1.62529	2	2.50889	19.2053
Q32LN6	Protein FAM205C	FAM205C	108.384	19.85	AEKS(phos)PPSTKRPMK	S4	S305	100	184	408	45.1172	9.56885	0.000153	0.0160915	1.59821	3	-1.47026	7.70521
Q32LN6	Protein FAM205C	FAM205C	108.384	19.85	SATKPATKS(phos)VSAISIR	S9	S194	99.7	184	408	45.1172	9.56885	0	1.49648e-05	1.79463	2	2.15049	11.7552
Q32LN6	Protein FAM205C	FAM205C	108.384	19.85	TVSQLT(phos)NQKSVTQSAAK	T6	T174	99.8	184	408	45.1172	9.56885	0	0.000146543	2.32963	2	4.67482	10.1255
Q32PB2	RIIa domain-containing protein 1	RIIAD1	14.4968	17.39	GLYPETLS(phos)PEQLEKLR	S8	S17	99.5	6	92	10.8028	9.48096	0	0.000982616	2.10527	2	3.49293	53.1152
Q3MHM5	Tubulin beta-4B chain	TUBB4B	94.5955	37.75	GHYTEGAELVDS(phos)VLDVVRK	S12	S115	100	67	445	49.799	4.89404	0	3.7495e-07	3.52866	3	8.16955	68.5564
Q3MHM5	Tubulin beta-4B chain	TUBB4B	94.5955	37.75	FWEVISDEHGIDPTGTYHGDS(phos)DLQLER	S21	S40	100	67	445	49.799	4.89404	0	1.80005e-06	3.45114	3	10.2252	62.2976
Q3SZB7	Fructose-1,6-bisphosphatase 1	FBP1	3.92452	3.85	KGS(phos)IYSLNEGYAK	S3	S208	100	2	338	36.7049	6.99072	0	0.000181954	2.07629	2	9.29297	15.8515
Q3SZB8	Histone H3.3C-like	N/A	11.8335	26.47	EIAQDFKTDLKFQS(phos)AAIR	S14	S87	100	20	136	15.6684	10.9019	0.00058	0.0483383	1.29264	3	2.84864	40.0143
Q3SZB8	Histone H3.3C-like	N/A	11.8335	26.47	YRPGT(phos)VALR	T5	T46	100	20	136	15.6684	10.9019	0.000153	0.0136535	2.09126	3	-0.584917	9.66482
Q3SZB8	Histone H3.3C-like	N/A	11.8335	26.47	EIAQDFKT(phos)DLKFQSAAIR	T8	T81	100	20	136	15.6684	10.9019	0	0.000261754	3.53382	3	1.29353	49.4915
Q3SZC4	NSFL1 cofactor p47	NSFL1C	22.8461	3.51	KRS(phos)PNELVDDLFK	S3	S114	100	13	370	40.6293	5.18604	0	4.09486e-05	2.83826	3	4.67123	62.9272
Q3SZQ3	Spermatogenesis-associated protein 19, mitochondrial	SPATA19	1555.23	75.32	S(phos)ICHLSDEISQELR	S1	S133	100	1151	154	17.8881	7.12256	0	6.271e-05	2.22709	2	3.3421	49.5964
Q3SZQ3	Spermatogenesis-associated protein 19, mitochondrial	SPATA19	1555.23	75.32	DVVKHHLSKS(phos)GLLANQSQEVLEER	S10	S84	100	1151	154	17.8881	7.12256	0	3.79126e-09	5.11636	3	2.87198	32.4197
Q3SZQ3	Spermatogenesis-associated protein 19, mitochondrial	SPATA19	1555.23	75.32	SICHLSDEIS(phos)QELR	S10	S142	100	1151	154	17.8881	7.12256	0.002637	0.113358	1.14291	2	2.91471	54.6353
Q3SZQ3	Spermatogenesis-associated protein 19, mitochondrial	SPATA19	1555.23	75.32	HHLSKSGLLANQS(phos)QEVLEER	S13	S91	99.9	1151	154	17.8881	7.12256	0	5.49431e-05	3.50755	3	4.1542	40.0464
Q3SZQ3	Spermatogenesis-associated protein 19, mitochondrial	SPATA19	1555.23	75.32	VSSDVEVTETEAVS(phos)VVQHWLK	S14	S37	100	1151	154	17.8881	7.12256	0	1.14484e-05	3.63855	3	5.08142	84.4892
Q3SZQ3	Spermatogenesis-associated protein 19, mitochondrial	SPATA19	1555.23	75.32	MS(phos)TNFPPMQGQDVHVTR	S2	S59	99.8	1151	154	17.8881	7.12256	0	1.80163e-08	2.83877	3	0.220412	26.8155
Q3SZQ3	Spermatogenesis-associated protein 19, mitochondrial	SPATA19	1555.23	75.32	VSS(phos)DVEVTETEAVSVVQHWLK	S3	S26	99.8	1151	154	17.8881	7.12256	0	1.63354e-10	4.00227	2	9.27052	80.0748
Q3SZQ3	Spermatogenesis-associated protein 19, mitochondrial	SPATA19	1555.23	75.32	IFQVPS(phos)EAR	S6	S116	100	1151	154	17.8881	7.12256	0	0.000301091	1.15967	2	0.687594	23.5838
Q3SZQ3	Spermatogenesis-associated protein 19, mitochondrial	SPATA19	1555.23	75.32	SICHLS(phos)DEISQELR	S6	S138	100	1151	154	17.8881	7.12256	4.7e-05	0.00357068	1.32485	2	1.40056	48.9233
Q3SZQ3	Spermatogenesis-associated protein 19, mitochondrial	SPATA19	1555.23	75.32	IQFIRWS(phos)HTR	S7	S107	100	1151	154	17.8881	7.12256	0.000705	0.0554376	0.996387	3	1.39663	35.6554
Q3SZQ3	Spermatogenesis-associated protein 19, mitochondrial	SPATA19	1555.23	75.32	DVVKHHLS(phos)KSGLLANQSQEVLEER	S8	S82	100	1151	154	17.8881	7.12256	0	6.4852e-08	4.77314	3	3.5058	47.8367
Q3SZR5	UPF0573 protein C2orf70 homolog	FAM166C	6.72129	11.44	SAGT(phos)LLTEFNAAYVPPGLMPGYK	T4	T8	98	11	201	23.3639	10.1694	0	0.000857061	1.93683	3	3.65215	75.665
Q3SZY8	Small membrane A-kinase anchor protein	N/A	37.2616	25.26	HVS(phos)EENFMPEEK	S3	S24	100	20	95	10.9624	4.84326	8e-05	0.0123027	1.62021	2	1.68047	14.9305
Q3SZY8	Small membrane A-kinase anchor protein	N/A	37.2616	25.26	IPS(phos)LVNVK	S3	S40	100	20	95	10.9624	4.84326	0.008987	0.217876	0.838564	2	0.0380396	23.77
Q3T003	60S ribosomal protein L18a	RPL18A	0	22.16	AHS(phos)IQIMKVEEIAASK	S3	S123	100	6	176	20.7489	10.7114	4.7e-05	0.00241473	1.97842	3	3.33281	33.1389
Q3T003	60S ribosomal protein L18a	RPL18A	0	22.16	MKAS(phos)GTLREYK	S4	S4	99.5	6	176	20.7489	10.7114	0.003837	0.134217	1.13213	3	-1.57112	8.27452
Q3T008	Septin 4	SEPTIN4	1.65286	2.37	AQCIQS(phos)MTR	S6	S315	100	2	379	43.7753	6.75635	8e-05	0.00514987	1.65286	2	-1.8465	8.76982
Q3T013	BCL2/adenovirus E1B 19 kDa protein-interacting protein 3-like	BNIP3L	0	4.11	RSVS(phos)LSMRK	S4	S166	99.8	17	219	23.8314	5.84619	0.004339	0.138563	1.26288	3	3.5015	12.8322
Q3T034	Putative uncharacterized protein MGC127766	MGC127766	35.7323	9.54	QSQLTPVTDS(phos)EVALVNAcLEQR	S10	S115	99.6	20	241	27.6045	8.22119	0	1.81476e-07	4.33305	3	-0.680934	63.4953
Q3T0F4	40S ribosomal protein S10	RPS10	3.46164	14.55	SAVPPGADKKAEAGAGS(phos)ATEFQFR	S17	S146	100	1	165	18.8859	10.1548	0	0.000333262	3.46164	3	8.28755	30.99
Q3T0K2	T-complex protein 1 subunit gamma	CCT3	66.0553	8.07	NVLLDPQLVPGGGAS(phos)EMAVAHALTEK	S15	S414	100	34	545	60.5474	6.80029	0	1.93138e-06	2.82593	3	-4.25779	64.4534
Q3T0L7	60S ribosomal protein L28	RPL28	8.0412	20.44	S(phos)GQRKPATSYVR	S1	S68	100	19	137	15.6826	11.9712	0.000213	0.0214643	2.01602	3	-2.05265	7.64391
Q3T0L7	60S ribosomal protein L28	RPL28	8.0412	20.44	NCS(phos)SFLIKR	S3	S14	99.8	19	137	15.6826	11.9712	4.7e-05	0.00279525	1.39096	2	0.932536	13.8983
Q3T0L7	60S ribosomal protein L28	RPL28	8.0412	20.44	ATLS(phos)SIR	S4	S91	99.8	19	137	15.6826	11.9712	0.000947	0.0694128	1.25133	2	2.55402	10.5882
Q3T0W4	Protein phosphatase 1 regulatory subunit 7	PPP1R7	0	3.89	S(phos)LETVYLERNPLQR	S1	S322	97.6	3	360	41.3624	4.95752	4.7e-05	0.00398207	1.64553	3	-0.233066	39.9419
Q3T173	Four and a half LIM domains 1	FHL1	16.4531	8.25	CLQPLAS(phos)ETFVAKDNK	S7	S77	99.6	21	194	22.0034	8.51416	0	0.000920958	1.94677	2	0.820345	23.305
Q3ZBD7	Glucose-6-phosphate isomerase	GPI	363.435	8.98	NRS(phos)NAPILVDGKDVMPEVNR	S3	S107	100	195	557	62.815	7.7085	0	1.81727e-05	2.72381	3	3.12623	28.0829
Q3ZBH5	Proliferation-associated 2G4, 38kDa	PA2G4	18.8561	5.84	ITS(phos)GPFEPDLYKSEMEVQDAELK	S3	S335	98.7	8	394	43.7752	6.55127	0	1.73708e-07	3.27883	3	3.38667	59.6782
Q3ZBU2	CDGSH iron-sulfur domain-containing protein 1	CISD1	5.10276	14.15	NKS(phos)MVNPHIQKDNPK	S3	S41	100	3	106	11.975	9.08545	0	0.000107431	3.01406	4	-1.76116	7.77051
Q3ZBY4	Fructose-bisphosphate aldolase	ALDOC	3.29877	11.81	RLS(phos)QIGVENTEENRR	S3	S45	98.5	3	364	39.3572	6.65381	0.00648	0.181839	1.14862	3	2.68419	12.0295
Q3ZCI9	T-complex protein 1 subunit theta	CCT8	5.97911	5.47	S(phos)AEELMNFSKGEENLMDAQVK	S1	S261	100	5	548	59.5714	5.59229	0	5.08819e-08	3.52224	3	2.35286	60.6617
Q3ZCI9	T-complex protein 1 subunit theta	CCT8	5.97911	5.47	LNS(phos)KWDLRR	S3	S317	100	5	548	59.5714	5.59229	0.000213	0.0243708	1.7588	3	0.978092	19.392
Q3ZCK9	Proteasome subunit alpha type-4	PSMA4	4.90852	5.36	RYDS(phos)RTTIFSPEGR	S4	S7	99.6	9	261	29.4652	7.72314	0	0.00066225	2.52745	3	4.35787	17.3322
Q58D01	26S proteasome non-ATPase regulatory subunit 4	PSMD4	3.54099	3.16	MTIS(phos)QQEFGR	S4	S266	100	14	316	33.9389	4.90674	4.7e-05	0.00229365	1.93705	2	1.25087	18.5628
Q58DN4	Protein phosphatase methylesterase 1	PPME1	2.9076	7.63	DFS(phos)PVPWSQYFESMEDVEVENETGKDTFR	S3	S42	100	1	380	41.6829	5.97314	0	2.03972e-08	2.9076	3	0.178706	79.1824
Q5E988	40S ribosomal protein S5	GN=RPS5	3.70727	4.9	LTNS(phos)MMMHGR	S4	S75	100	7	204	22.8621	9.71533	8e-05	0.00467584	1.84039	2	-2.28066	9.12448
Q76LV2	Heat shock protein HSP 90-alpha	HSP90AA1	5.60297	1.91	ELISNS(phos)SDALDKIR	S6	S52	99.6	5	733	84.6777	5.0083	0	0.00011333	1.78687	2	1.51834	26.6324
Q8MJN0	FUN14 domain-containing protein 2	FUNDC2	313.936	23.16	VSSRDELAEMAAAS(phos)QGNFEGK	S14	S44	99.7	178	190	20.5646	9.56885	0	4.40948e-05	2.85627	3	1.44254	41.2303
Q8MJN0	FUN14 domain-containing protein 2	FUNDC2	313.936	23.16	VSSRDELAEMAAASQGNFEGKFES(phos)LDLAELAK	S24	S54	100	178	190	20.5646	9.56885	0	5.05344e-08	4.65062	3	1.36503	73.1201
Q8MJN0	FUN14 domain-containing protein 2	FUNDC2	313.936	23.16	VSS(phos)RDELAEMAAASQGNFEGK	S3	S33	99.6	178	190	20.5646	9.56885	0	4.77054e-07	3.15284	3	4.21036	47.3416
Q8MJN0	FUN14 domain-containing protein 2	FUNDC2	313.936	23.16	IRKS(phos)NQIPTEVK	S4	S152	100	178	190	20.5646	9.56885	0	4.49228e-05	2.59506	2	-1.55679	8.22766
Q8WNR4	Histone H2B subacrosomal variant	SUBH2BV	113.721	23.77	VLKEVVPQKGIS(phos)SR	S12	S53	99.7	188	122	14.2145	9.96436	0	0.00123948	1.85186	2	-1.73518	8.88127
Q8WNR4	Histone H2B subacrosomal variant	SUBH2BV	113.721	23.77	NYS(phos)LYINR	S3	S36	99.9	188	122	14.2145	9.96436	0	0.00111693	1.68785	2	0.335247	26.6572
