# Supplementary material for: Integrated analysis of phosphoproteome and ubiquitylome in epididymal sperm of buffalo (Bubalus bubalis)
Source: Mol Reprod Dev. 2020 Nov 2;88(1):15–33. doi: 10.1002/mrd.23432 (PMC7894524; doi:10.1002/mrd.23432)
Supplement: Supplementary file 4 — Supporting information. [file MRD-88-15-s004.xlsx]

## Sheet: Sheet1
Table S3. The list of proteins that has more 5 phosphorylation sites in buffalo epididymal sperm.
Accession	Description	Gene	Score	Coverage	Sequence	Phospho(STY) midifications in peptide	Phospho(STY) midifications in protein	Site Probability(%)	No.sites	# PSMs	# AAs	MW [kDa]	calc. pI	q-Value	PEP	XCorr	Charge	ΔM [ppm]	RT [min]
E1B830	Spermatogenesis-associated protein 6	SPATA6	129.815	12.11	GLLYRDSAYDS(phos)DPEYSSFQRPR	S11	S406	100	5	90	487	56.146	8.66064	0	5.76576e-07	2.96167	3	2.14405	35.1658
E1B830	Spermatogenesis-associated protein 6	SPATA6	129.815	12.11	TLLVHSAPSTMPKHS(phos)PSPVLNR	S15	S334	98.8	5	90	487	56.146	8.66064	0	3.87454e-05	2.98314	3	3.02361	21.4238
E1B830	Spermatogenesis-associated protein 6	SPATA6	129.815	12.11	TLLVHSAPSTMPKHSPS(phos)PVLNR	S17	S336	100	5	90	487	56.146	8.66064	0	3.87454e-05	2.98314	3	3.02361	21.4238
E1B830	Spermatogenesis-associated protein 6	SPATA6	129.815	12.11	TLLVHSAPS(phos)TMPK	S9	S328	99.5	5	90	487	56.146	8.66064	0	8.01521e-05	1.85466	2	2.18387	20.8853
E1B830	Spermatogenesis-associated protein 6	SPATA6	129.815	12.11	SHRPIFENS(phos)MDKIYR	S9	S447	100	5	90	487	56.146	8.66064	0	2.45028e-06	3.34662	4	3.19232	34.1628
E1B9R5	Dynein axonemal heavy chain 8	DNAH8	103.039	0.99	S(phos)MSGIPNLQETLK	S1	S136	99.7	5	193	4731	541.022	6.01123	8e-05	0.00847824	1.32462	2	-2.03122	47.0698
E1B9R5	Dynein axonemal heavy chain 8	DNAH8	103.039	0.99	S(phos)FEEMIPAR	S1	S1199	100	5	193	4731	541.022	6.01123	0.000153	0.0174396	1.41959	2	5.89292	30.2496
E1B9R5	Dynein axonemal heavy chain 8	DNAH8	103.039	0.99	APTSSLSDYLNLLPS(phos)DER	S15	S89	100	5	193	4731	541.022	6.01123	0	1.77875e-05	2.31707	2	1.53786	72.5837
E1B9R5	Dynein axonemal heavy chain 8	DNAH8	103.039	0.99	SMS(phos)GIPNLQETLKER	S3	S138	100	5	193	4731	541.022	6.01123	0	6.48135e-05	1.19431	2	0.49415	51.0826
E1B9R5	Dynein axonemal heavy chain 8	DNAH8	103.039	0.99	APTSSLS(phos)DYLNLLPSDER	S7	S81	99.2	5	193	4731	541.022	6.01123	0	1.77875e-05	2.31707	2	1.53786	72.5837
F1MCM7	IQ motif containing N	IQCN	507.877	12.1	AQS(phos)QAQLTTAVIKVQSQGHLPTGLTK	S3	S711	100	5	281	1331	141.228	9.90576	0	7.3503e-05	2.57358	3	0.871894	45.4389
F1MCM7	IQ motif containing N	IQCN	507.877	12.1	AQS(phos)QAQLVTDTAK	S3	S737	100	5	281	1331	141.228	9.90576	0	6.29823e-08	2.86387	2	-0.374374	9.88511
F1MCM7	IQ motif containing N	IQCN	507.877	12.1	TQS(phos)QPLLVGFK	S3	S764	100	5	281	1331	141.228	9.90576	0	0.00139875	2.15503	2	0.91501	39.7708
F1MCM7	IQ motif containing N	IQCN	507.877	12.1	VQS(phos)QGHLPTGLTK	S3	S724	100	5	281	1331	141.228	9.90576	0	8.68117e-07	2.23809	2	-1.84442	10.1225
F1MCM7	IQ motif containing N	IQCN	507.877	12.1	AATAIQS(phos)AWR	S7	S1096	100	5	281	1331	141.228	9.90576	0	0.000162733	1.5408	2	2.851	19.4796
F1MUB8	Spermatogenesis and centriole associated 1	SPATC1	31.9144	18.18	KSS(phos)KFPDSSR	S3	S252	99.6	5	24	583	61.529	8.08936	0.00188	0.103337	2.00807	3	-2.7093	7.67554
F1MUB8	Spermatogenesis and centriole associated 1	SPATC1	31.9144	18.18	YVS(phos)IMNR	S3	S330	99.9	5	24	583	61.529	8.08936	0.000153	0.0166987	1.47561	2	2.01818	16.5249
F1MUB8	Spermatogenesis and centriole associated 1	SPATC1	31.9144	18.18	LQS(phos)LGYNGR	S3	S337	100	5	24	583	61.529	8.08936	0.000213	0.0200445	1.26477	2	9.29762	11.4937
F1MUB8	Spermatogenesis and centriole associated 1	SPATC1	31.9144	18.18	GPEQSRKS(phos)ILELER	S8	S238	99.6	5	24	583	61.529	8.08936	0	0.000119335	3.14529	3	-0.970328	13.4201
F1MUB8	Spermatogenesis and centriole associated 1	SPATC1	31.9144	18.18	IIQASLNPS(phos)DHKLDEELCQTLTQR	S9	S312	100	5	24	583	61.529	8.08936	0	3.14945e-09	3.51571	3	6.41973	52.5319
G3X7N2	Ribosomal protein	N/A	79.3703	21.66	KYDAFLASES(phos)LIKQIPR	S10	S115	100	5	50	217	24.7066	10.0522	0	3.2788e-05	2.62879	2	6.42566	57.5854
G3X7N2	Ribosomal protein	N/A	79.3703	21.66	ALYIKS(phos)TMGKPQR	S6	S208	99.4	5	50	217	24.7066	10.0522	0	0.00131899	1.92284	3	2.09926	12.6456
G3X7N2	Ribosomal protein	N/A	79.3703	21.66	AGKFPS(phos)LLTHNENMVAK	S6	S136	100	5	50	217	24.7066	10.0522	0.005718	0.163959	2.05012	3	4.948	33.4486
G3X7N2	Ribosomal protein	N/A	79.3703	21.66	KYDAFLAS(phos)ESLIK	S8	S113	99.9	5	50	217	24.7066	10.0522	0	0.000191477	2.5432	2	2.65523	44.5187
G3X7N2	Ribosomal protein	N/A	79.3703	21.66	AGKFPSLLT(phos)HNENMVAK	T9	T139	100	5	50	217	24.7066	10.0522	0.007489	0.195091	1.86022	3	2.95528	44.9548
Q32LN4	Coiled-coil domain containing 19	CCDC19	566.249	10.75	KLS(phos)DLEEVAKER	S3	S161	100	5	356	549	65.6256	9.37842	0	0.000153866	2.56834	3	-2.95742	20.6076
Q32LN4	Coiled-coil domain containing 19	CCDC19	566.249	10.75	SDS(phos)PIVLLR	S3	S50	100	5	356	549	65.6256	9.37842	0	0.0013606	1.78544	2	2.06121	32.79
Q32LN4	Coiled-coil domain containing 19	CCDC19	566.249	10.75	ALSS(phos)EVDESLFGAIKPLTR	S4	S32	100	5	356	549	65.6256	9.37842	0	5.94809e-08	3.35085	3	3.28864	67.8098
Q32LN4	Coiled-coil domain containing 19	CCDC19	566.249	10.75	TKALS(phos)SEVDESLFGAIKPLTR	S5	S31	100	5	356	549	65.6256	9.37842	0	0.00012915	2.21609	2	-2.53293	64.9931
Q32LN4	Coiled-coil domain containing 19	CCDC19	566.249	10.75	ALSSEVDES(phos)LFGAIKPLTR	S9	S37	100	5	356	549	65.6256	9.37842	0	8.43617e-07	2.88719	2	0.15885	67.033
F1N7Z5	Protein TBATA	TBATA	45.3026	15.62	LLNQLLEVQDS(phos)LQER	S11	S280	100	6	74	333	37.3026	9.20264	0	1.00638e-05	1.76295	2	2.22336	55.5076
F1N7Z5	Protein TBATA	TBATA	45.3026	15.62	FGRLS(phos)HHSFFSR	S5	S75	100	6	74	333	37.3026	9.20264	0.000213	0.0309366	1.20791	3	-0.73925	30.5699
F1N7Z5	Protein TBATA	TBATA	45.3026	15.62	EAVRTS(phos)KPQTPSAYR	S6	S61	99.6	6	74	333	37.3026	9.20264	8e-05	0.00760366	2.1013	2	-1.49615	8.46131
F1N7Z5	Protein TBATA	TBATA	45.3026	15.62	FGRLSHHS(phos)FFSR	S8	S78	100	6	74	333	37.3026	9.20264	0.000213	0.0309366	1.20791	3	-0.73925	30.5699
F1N7Z5	Protein TBATA	TBATA	45.3026	15.62	HQLPYSQS(phos)PK	S8	S292	100	6	74	333	37.3026	9.20264	0	0.00034326	2.07426	2	-1.74637	8.02166
F1N7Z5	Protein TBATA	TBATA	45.3026	15.62	EAVRTSKPQT(phos)PSAYR	T10	T65	100	6	74	333	37.3026	9.20264	8e-05	0.00760366	2.1013	2	-1.49615	8.46131
E1BLK7	Mitochondria-eating protein	SPATA18	1159.46	16.57	TLKDEIAVLS(phos)AEKSVLQGR	S10	S244	100	7	527	537	60.5457	8.74854	0	0.000241668	2.05837	2	2.18328	60.8301
E1BLK7	Mitochondria-eating protein	SPATA18	1159.46	16.57	TLEEPKNRSAIS(phos)LLAAEEEINQLK	S12	S157	100	7	527	537	60.5457	8.74854	0	3.01626e-06	3.00524	3	1.1158	60.9189
E1BLK7	Mitochondria-eating protein	SPATA18	1159.46	16.57	TLKDEIAVLSAEKS(phos)VLQGR	S14	S248	100	7	527	537	60.5457	8.74854	0	2.428e-08	4.20483	3	2.18349	65.3252
E1BLK7	Mitochondria-eating protein	SPATA18	1159.46	16.57	LVS(phos)NEALR	S3	S10	100	7	527	537	60.5457	8.74854	8e-05	0.00864468	1.61678	2	2.7533	12.4343
E1BLK7	Mitochondria-eating protein	SPATA18	1159.46	16.57	SLS(phos)PICPR	S3	S508	100	7	527	537	60.5457	8.74854	4.7e-05	0.00224815	1.54423	2	-0.267036	13.4505
E1BLK7	Mitochondria-eating protein	SPATA18	1159.46	16.57	RVELRGS(phos)EQR	S7	S206	100	7	527	537	60.5457	8.74854	4.7e-05	0.00336103	2.18816	3	0.279566	9.52415
E1BLK7	Mitochondria-eating protein	SPATA18	1159.46	16.57	TLEEPKNRS(phos)AISLLAAEEEINQLK	S9	S154	100	7	527	537	60.5457	8.74854	0	3.01626e-06	3.00524	3	1.1158	60.9189
F1MZM5	Outer dense fiber protein 1	ODF1	789.867	51.91	DVTYSYGLGS(phos)CVK	S10	S194	100	7	1188	262	29.3846	7.97217	0	0.000210475	1.28851	2	3.58519	33.4743
F1MZM5	Outer dense fiber protein 1	ODF1	789.867	51.91	LYCLRPSLRS(phos)LER	S10	S89	100	7	1188	262	29.3846	7.97217	8e-05	0.0100468	1.8986	3	1.19934	44.5866
F1MZM5	Outer dense fiber protein 1	ODF1	789.867	51.91	KYS(phos)YMNICKEFSLPPCVDEK	S3	S167	99.3	7	1188	262	29.3846	7.97217	0	5.05565e-07	3.6701	3	2.7279	57.3409
F1MZM5	Outer dense fiber protein 1	ODF1	789.867	51.91	VCVS(phos)AERENRYDCLGSK	S4	S151	98.9	7	1188	262	29.3846	7.97217	8e-05	0.00997292	1.61825	3	0.855882	11.8101
F1MZM5	Outer dense fiber protein 1	ODF1	789.867	51.91	LYCLRPS(phos)LR	S7	S86	100	7	1188	262	29.3846	7.97217	0.000736	0.057586	1.51237	2	3.36614	21.7819
F1MZM5	Outer dense fiber protein 1	ODF1	789.867	51.91	ILASSCCS(phos)SNILGSVNVCGFEPDQVKVR	S8	S122	98.7	7	1188	262	29.3846	7.97217	0	2.47797e-12	4.31504	3	2.08792	63.4041
F1MZM5	Outer dense fiber protein 1	ODF1	789.867	51.91	ILASSCCSS(phos)NILGSVNVCGFEPDQVKVR	S9	S123	98.7	7	1188	262	29.3846	7.97217	0	6.37873e-11	4.73364	3	1.09262	63.8504
Q32L61	Calcium binding tyrosine-(Y)-phosphorylation regulated	CABYR	3002.66	28.63	FVQLESTKYDS(phos)SVHVEADGSTK	S11	S367	99.8	7	2424	454	48.5344	4.91943	0	2.07989e-09	3.25134	2	2.4322	36.1455
Q32L61	Calcium binding tyrosine-(Y)-phosphorylation regulated	CABYR	3002.66	28.63	LVAEQVVSEKS(phos)VHVR	S11	S385	100	7	2424	454	48.5344	4.91943	0	4.44686e-06	2.76163	2	-1.12724	17.1039
Q32L61	Calcium binding tyrosine-(Y)-phosphorylation regulated	CABYR	3002.66	28.63	STDTEEDNIAAPLFSS(phos)K	S16	S118	99.8	7	2424	454	48.5344	4.91943	0	4.27082e-10	3.08095	2	-0.183116	44.537
Q32L61	Calcium binding tyrosine-(Y)-phosphorylation regulated	CABYR	3002.66	28.63	SSS(phos)GPQPPVPEGLYEPEMEPER	S3	S427	99.3	7	2424	454	48.5344	4.91943	0	2.12787e-05	2.36456	2	3.25816	50.2671
Q32L61	Calcium binding tyrosine-(Y)-phosphorylation regulated	CABYR	3002.66	28.63	EQS(phos)PPHSPILVVGK	S3	S331	100	7	2424	454	48.5344	4.91943	0	1.6747e-05	2.3926	2	5.26851	17.631
Q32L61	Calcium binding tyrosine-(Y)-phosphorylation regulated	CABYR	3002.66	28.63	LVAEQVVS(phos)EK	S8	S240	100	7	2424	454	48.5344	4.91943	0.006934	0.186577	0.734304	2	0.469268	12.6007
Q32L61	Calcium binding tyrosine-(Y)-phosphorylation regulated	CABYR	3002.66	28.63	GKEQSPPHS(phos)PILVVGK	S9	S335	100	7	2424	454	48.5344	4.91943	0	0.000547252	1.30785	2	1.70534	13.1661
E1B7X2	Uncharacterized protein	LOC616410	317.112	18.77	VGASAAQSSS(phos)IHR	S10	S755	99.5	8	346	1204	129.384	6.78564	0	1.28918e-06	2.53902	2	-3.67881	7.57064
E1B7X2	Uncharacterized protein	LOC616410	317.112	18.77	YTVPEKQEPS(phos)YSMLNR	S10	S907	99.5	8	346	1204	129.384	6.78564	0	0.000727581	1.38428	2	0.590827	22.4053
E1B7X2	Uncharacterized protein	LOC616410	317.112	18.77	NQEVLRPPLQEDIGS(phos)HNQK	S15	S629	100	8	346	1204	129.384	6.78564	8e-05	0.00828675	2.11961	3	-1.16269	20.4384
E1B7X2	Uncharacterized protein	LOC616410	317.112	18.77	LGVQPEELAVLVADSPIS(phos)PR	S18	S951	99.7	8	346	1204	129.384	6.78564	0	4.20012e-08	2.82954	3	2.44341	69.7196
E1B7X2	Uncharacterized protein	LOC616410	317.112	18.77	MQS(phos)QTQVDFVLPDKQVITLGSER	S3	S1069	99.6	8	346	1204	129.384	6.78564	0	1.20336e-09	4.19321	3	2.91614	64.2492
E1B7X2	Uncharacterized protein	LOC616410	317.112	18.77	LLS(phos)WQHGSSPK	S3	S761	100	8	346	1204	129.384	6.78564	0	3.12082e-05	2.70689	2	2.22403	15.2341
E1B7X2	Uncharacterized protein	LOC616410	317.112	18.77	QLS(phos)LIAITAPSPGCK	S3	S776	100	8	346	1204	129.384	6.78564	8e-05	0.00972152	1.4457	2	-0.803588	50.5908
E1B7X2	Uncharacterized protein	LOC616410	317.112	18.77	GPCS(phos)PEQTAPAGIRK	S4	S171	100	8	346	1204	129.384	6.78564	4.7e-05	0.0021638	2.01402	2	2.23574	9.82044
F1N343	Coiled-coil domain containing 136	CCDC136	670.579	13.81	LTFPLPKSGLFHKS(phos)QELLTK	S14	S651	100	8	539	1151	133.152	4.729	0	0.00050811	3.89569	3	8.85873	62.268
F1N343	Coiled-coil domain containing 136	CCDC136	670.579	13.81	TMRS(phos)AESQTSEEDFLEPDPGMHLLR	S4	S330	99	8	539	1151	133.152	4.729	0	5.88244e-08	3.50659	3	2.65019	53.8553
F1N343	Coiled-coil domain containing 136	CCDC136	670.579	13.81	STQS(phos)ILEDKGK	S4	S574	100	8	539	1151	133.152	4.729	4.7e-05	0.00403963	1.69874	2	1.30317	10.0229
F1N343	Coiled-coil domain containing 136	CCDC136	670.579	13.81	WLES(phos)QTLR	S4	S322	100	8	539	1151	133.152	4.729	0.000153	0.0157364	1.17691	2	2.15413	30.9706
F1N343	Coiled-coil domain containing 136	CCDC136	670.579	13.81	LYQCS(phos)QETLDRQK	S5	S541	100	8	539	1151	133.152	4.729	0	0.000113257	2.08018	2	-1.46286	8.65503
F1N343	Coiled-coil domain containing 136	CCDC136	670.579	13.81	FQTSHS(phos)VTQNEELKTR	S6	S411	100	8	539	1151	133.152	4.729	0	7.14568e-07	2.86435	2	-0.0973625	8.37362
F1N343	Coiled-coil domain containing 136	CCDC136	670.579	13.81	ALQESNSS(phos)LTGQLADLESER	S8	S299	99.9	8	539	1151	133.152	4.729	0	1.39209e-09	3.48261	2	5.12222	53.9452
F1N343	Coiled-coil domain containing 136	CCDC136	670.579	13.81	LTFPLPKS(phos)GLFHKSQELLTK	S8	S645	100	8	539	1151	133.152	4.729	0	0.00050811	3.89569	3	8.85873	62.268
F2Z4F9	Histone H2B	HIST1H2BN	192.948	74.6	HAVS(phos)EGTKAVTK	S4	S113	100	8	442	126	13.8816	10.3159	0	6.87116e-07	2.54548	2	-3.46677	7.6476
F2Z4F9	Histone H2B	HIST1H2BN	192.948	74.6	KESYS(phos)VYVYK	S5	S39	99.7	8	442	126	13.8816	10.3159	0	2.85809e-05	2.01098	2	2.64511	23.4664
F2Z4F9	Histone H2B	HIST1H2BN	192.948	74.6	IAGEAS(phos)RLAHYNKR	S6	S79	100	8	442	126	13.8816	10.3159	8e-05	0.0105658	2.54334	4	0.159742	9.65366
F2Z4F9	Histone H2B	HIST1H2BN	192.948	74.6	AMGIMNS(phos)FVNDIFER	S7	S65	100	8	442	126	13.8816	10.3159	0	0.000119362	1.8373	2	2.59381	82.8901
F2Z4F9	Histone H2B	HIST1H2BN	192.948	74.6	LAHYNKRS(phos)TITSR	S8	S88	100	8	442	126	13.8816	10.3159	0.000153	0.0152846	1.43665	2	0.620322	7.59212
F2Z4F9	Histone H2B	HIST1H2BN	192.948	74.6	LAHYNKRST(phos)ITSR	T9	T89	100	8	442	126	13.8816	10.3159	0.000153	0.0152846	1.43665	2	0.620322	7.59212
F2Z4F9	Histone H2B	HIST1H2BN	192.948	74.6	LAHY(phos)NKRSTITSR	Y4	Y84	98.9	8	442	126	13.8816	10.3159	8e-05	0.0114975	2.01717	3	-0.0565255	8.08339
F2Z4F9	Histone H2B	HIST1H2BN	192.948	74.6	SRKESY(phos)SVYVYK	Y6	Y38	99.4	8	442	126	13.8816	10.3159	0	0.00158651	1.98698	3	3.36402	16.3438
Q32L34	High mobility group protein B4	HMGB4	141.564	41.75	KCS(phos)EKWR	S3	S46	100	8	108	194	23.0066	9.81787	0.001286	0.0832271	2.14643	3	-2.06956	7.79116
Q32L34	High mobility group protein B4	HMGB4	141.564	41.75	ANVS(phos)SYIHFLLNYR	S4	S14	99.9	8	108	194	23.0066	9.81787	0	3.61046e-05	2.55669	2	-0.122479	84.3642
Q32L34	High mobility group protein B4	HMGB4	141.564	41.75	RPPS(phos)SFLLFCQDHYAQLK	S4	S98	100	8	108	194	23.0066	9.81787	0	4.30263e-08	3.36419	3	4.94381	55.9225
Q32L34	High mobility group protein B4	HMGB4	141.564	41.75	ANVSS(phos)YIHFLLNYR	S5	S15	99.9	8	108	194	23.0066	9.81787	0	0.000565368	2.41091	2	11.8384	81.0824
Q32L34	High mobility group protein B4	HMGB4	141.564	41.75	RPPSS(phos)FLLFCQDHYAQLK	S5	S99	100	8	108	194	23.0066	9.81787	0	0.00171842	2.30332	3	1.73723	50.2882
Q32L34	High mobility group protein B4	HMGB4	141.564	41.75	SENPS(phos)WSVVQVAK	S5	S117	100	8	108	194	23.0066	9.81787	0	0.000180905	2.03033	2	4.17591	30.855
Q32L34	High mobility group protein B4	HMGB4	141.564	41.75	KTCLQES(phos)ATNQcR	S7	S174	100	8	108	194	23.0066	9.81787	0	9.25374e-07	2.17436	2	-1.92011	8.07186
Q32L34	High mobility group protein B4	HMGB4	141.564	41.75	MWSAKT(phos)DVDKQPYEQR	T6	T135	99.5	8	108	194	23.0066	9.81787	0	0.000483641	2.86282	3	0.955015	14.468
F1ML59	Uncharacterized protein	NT5C1B	550.827	26.06	TSRSPSTRPPS(phos)AEESRSK	S11	S75	98.3	9	523	564	63.9867	8.51416	0	0.000284573	2.99745	4	1.0928	7.26639
F1ML59	Uncharacterized protein	NT5C1B	550.827	26.06	LTTQGSQELTLPKSDS(phos)R	S16	S53	99.8	9	523	564	63.9867	8.51416	8e-05	0.0120292	1.36029	2	1.61507	21.0874
F1ML59	Uncharacterized protein	NT5C1B	550.827	26.06	NS(phos)MSPEAQLQTTSR	S2	S129	100	9	523	564	63.9867	8.51416	0	4.73915e-07	2.24097	2	1.87441	15.605
F1ML59	Uncharacterized protein	NT5C1B	550.827	26.06	TSRS(phos)PSTRPPSAEESR	S4	S68	98.7	9	523	564	63.9867	8.51416	0	0.000162038	2.94072	3	-2.15692	7.66491
F1ML59	Uncharacterized protein	NT5C1B	550.827	26.06	NSMS(phos)PEAQLQTTSR	S4	S131	100	9	523	564	63.9867	8.51416	0	3.6358e-07	2.57538	2	0.347182	9.69837
F1ML59	Uncharacterized protein	NT5C1B	550.827	26.06	LTTQGS(phos)QELTLPK	S6	S43	100	9	523	564	63.9867	8.51416	0	7.50251e-05	2.38154	2	0.232631	22.6074
F1ML59	Uncharacterized protein	NT5C1B	550.827	26.06	TPPSEWKS(phos)YTQR	S8	S202	99.2	9	523	564	63.9867	8.51416	8e-05	0.00650698	1.4324	2	-0.097409	12.851
F1ML59	Uncharacterized protein	NT5C1B	550.827	26.06	RTTKSENPDT(phos)WSHSTGR	T10	T151	98.9	9	523	564	63.9867	8.51416	0	0.000165185	2.96429	3	-1.9354	8.13058
F1ML59	Uncharacterized protein	NT5C1B	550.827	26.06	EYSRT(phos)PPSEWKSYTQR	T5	T195	97.5	9	523	564	63.9867	8.51416	8e-05	0.0107631	1.83889	3	4.2935	18.6485
F1N7X7	Family with sequence similarity 71 member B	FAM71B	655.605	20.1	S(phos)SKISTFFR	S1	S515	99.5	9	923	587	62.625	9.71533	0.001399	0.0906674	1.05992	2	2.67799	33.2656
F1N7X7	Family with sequence similarity 71 member B	FAM71B	655.605	20.1	LVYLLRPPVESCS(phos)STPTLQTGDAR	S13	S183	99.6	9	923	587	62.625	9.71533	0	4.97918e-07	3.8564	3	4.84478	55.8893
F1N7X7	Family with sequence similarity 71 member B	FAM71B	655.605	20.1	LVYLLRPPVESCSS(phos)TPTLQTGDAR	S14	S184	99.6	9	923	587	62.625	9.71533	0	4.97918e-07	3.8564	3	4.84478	55.8893
F1N7X7	Family with sequence similarity 71 member B	FAM71B	655.605	20.1	SS(phos)KISTFFR	S2	S516	99.5	9	923	587	62.625	9.71533	8e-05	0.00849979	1.40446	2	1.93002	25.1991
F1N7X7	Family with sequence similarity 71 member B	FAM71B	655.605	20.1	IS(phos)IHDREKQQLR	S2	S131	100	9	923	587	62.625	9.71533	0	0.00140307	2.76254	4	4.75791	16.238
F1N7X7	Family with sequence similarity 71 member B	FAM71B	655.605	20.1	MS(phos)SECLLPYYTANSYR	S2	S2	100	9	923	587	62.625	9.71533	0	0.000688439	1.95839	2	11.6735	64.871
F1N7X7	Family with sequence similarity 71 member B	FAM71B	655.605	20.1	STS(phos)TSQVSTTLAGAAAK	S3	S299	99.5	9	923	587	62.625	9.71533	0	6.1481e-07	3.27456	2	0.720544	19.4094
F1N7X7	Family with sequence similarity 71 member B	FAM71B	655.605	20.1	MSS(phos)ECLLPYYTANSYR	S3	S3	100	9	923	587	62.625	9.71533	0	0.000688439	1.95839	2	11.6735	64.871
F1N7X7	Family with sequence similarity 71 member B	FAM71B	655.605	20.1	ILEGDKS(phos)LLTTELHR	S7	S201	100	9	923	587	62.625	9.71533	0	6.63536e-05	2.43428	3	-0.386911	36.8988
E1B958	ALMS1 centrosome and basal body associated protein	ALMS1	240.969	11.29	TGIPIVTSPS(phos)YSQR	S10	S1947	99.7	10	432	3287	367.048	6.52197	0	1.05157e-06	1.64746	2	4.49145	31.7119
E1B958	ALMS1 centrosome and basal body associated protein	ALMS1	240.969	11.29	EKPSIVYQQELS(phos)DSQLIEQSQK	S12	S1447	99.5	10	432	3287	367.048	6.52197	0	3.89005e-05	2.20713	3	6.26742	42.897
E1B958	ALMS1 centrosome and basal body associated protein	ALMS1	240.969	11.29	MNSEFNSDLQTIS(phos)SR	S13	S3260	99.3	10	432	3287	367.048	6.52197	0	0.000113903	1.75127	2	0.934057	32.5181
E1B958	ALMS1 centrosome and basal body associated protein	ALMS1	240.969	11.29	YNVPAPLVPFRDVS(phos)DISFIQSK	S14	S2474	100	10	432	3287	367.048	6.52197	0	2.43683e-05	2.50942	2	11.158	71.8005
E1B958	ALMS1 centrosome and basal body associated protein	ALMS1	240.969	11.29	YNVPAPLVPFRDVSDIS(phos)FIQSKK	S17	S2477	100	10	432	3287	367.048	6.52197	4.7e-05	0.00395719	1.67466	3	0.256303	67.4624
E1B958	ALMS1 centrosome and basal body associated protein	ALMS1	240.969	11.29	VSS(phos)VPGLAEQK	S3	S1601	99.8	10	432	3287	367.048	6.52197	0	0.000936229	1.65188	2	-0.0557648	13.3872
E1B958	ALMS1 centrosome and basal body associated protein	ALMS1	240.969	11.29	MLRVS(phos)PDTVSR	S5	S1041	100	10	432	3287	367.048	6.52197	0.008584	0.210508	1.13502	2	-2.51406	11.738
E1B958	ALMS1 centrosome and basal body associated protein	ALMS1	240.969	11.29	NLLKCES(phos)SLNHAK	S7	S2668	99.4	10	432	3287	367.048	6.52197	0.001196	0.0793344	0.936692	3	-0.656534	9.18373
E1B958	ALMS1 centrosome and basal body associated protein	ALMS1	240.969	11.29	TIPYQNS(phos)QIVTSR	S7	S3319	100	10	432	3287	367.048	6.52197	0	0.000460673	1.22324	2	1.79561	19.0059
E1B958	ALMS1 centrosome and basal body associated protein	ALMS1	240.969	11.29	EKSSIFY(phos)QQELPDSHITGEALK	Y7	Y1489	99.1	10	432	3287	367.048	6.52197	0	4.4711e-05	2.55927	3	2.15151	42.6256
Q32LN6	Protein FAM205C	FAM205C	108.384	19.85	S(phos)QGWLPQEGSVR	S1	S84	100	10	184	408	45.1172	9.56885	0	0.000113207	2.32656	2	-1.10628	30.1521
Q32LN6	Protein FAM205C	FAM205C	108.384	19.85	TVSQLTNQKS(phos)VTQSAAK	S10	S178	99.8	10	184	408	45.1172	9.56885	0	1.07032e-05	2.6839	2	-2.35567	8.22822
Q32LN6	Protein FAM205C	FAM205C	108.384	19.85	EADKPLELLS(phos)IMR	S10	S80	100	10	184	408	45.1172	9.56885	0.007923	0.201787	0.926219	2	0.505029	57.5024
Q32LN6	Protein FAM205C	FAM205C	108.384	19.85	SQGWLPQEGS(phos)VRR	S10	S93	100	10	184	408	45.1172	9.56885	0.000213	0.0335955	1.76078	2	3.6104	24
Q32LN6	Protein FAM205C	FAM205C	108.384	19.85	SATKPATKSVS(phos)AISIR	S11	S196	100	10	184	408	45.1172	9.56885	0	1.49648e-05	1.79463	2	2.15049	11.7552
Q32LN6	Protein FAM205C	FAM205C	108.384	19.85	TVS(phos)QLTNQKSVTQSAAK	S3	S171	99.8	10	184	408	45.1172	9.56885	0	0.000146543	2.32963	2	4.67482	10.1255
Q32LN6	Protein FAM205C	FAM205C	108.384	19.85	QLS(phos)LPSATR	S3	S162	100	10	184	408	45.1172	9.56885	8e-05	0.00583488	1.62529	2	2.50889	19.2053
Q32LN6	Protein FAM205C	FAM205C	108.384	19.85	AEKS(phos)PPSTKRPMK	S4	S305	100	10	184	408	45.1172	9.56885	0.000153	0.0160915	1.59821	3	-1.47026	7.70521
Q32LN6	Protein FAM205C	FAM205C	108.384	19.85	SATKPATKS(phos)VSAISIR	S9	S194	99.7	10	184	408	45.1172	9.56885	0	1.49648e-05	1.79463	2	2.15049	11.7552
Q32LN6	Protein FAM205C	FAM205C	108.384	19.85	TVSQLT(phos)NQKSVTQSAAK	T6	T174	99.8	10	184	408	45.1172	9.56885	0	0.000146543	2.32963	2	4.67482	10.1255
E1BK75	Histone H2B	HIST1H2BA	247.084	80.31	AMSIMNSFVS(phos)DIFER	S10	S69	99.7	11	359	127	14.2177	10.2427	0	2.17438e-05	1.85564	2	6.29662	84.8134
E1BK75	Histone H2B	HIST1H2BA	247.084	80.31	AMS(phos)IMNSFVSDIFER	S3	S62	100	11	359	127	14.2177	10.2427	0	6.91641e-07	3.25635	2	-0.565444	84.3746
E1BK75	Histone H2B	HIST1H2BA	247.084	80.31	HAVS(phos)EGTKAVTK	S4	S114	100	11	359	127	14.2177	10.2427	0	6.87116e-07	2.54548	2	-3.46677	7.6476
E1BK75	Histone H2B	HIST1H2BA	247.084	80.31	GTTIS(phos)KKGFK	S5	S12	100	11	359	127	14.2177	10.2427	0.000213	0.018784	1.12606	2	-2.4991	8.04568
E1BK75	Histone H2B	HIST1H2BA	247.084	80.31	KESYS(phos)IYIYK	S5	S40	100	11	359	127	14.2177	10.2427	0	0.000258994	2.30884	2	7.2646	32.378
E1BK75	Histone H2B	HIST1H2BA	247.084	80.31	VAGEAS(phos)RLAHYNKR	S6	S80	100	11	359	127	14.2177	10.2427	8e-05	0.00613884	2.33936	4	2.02376	12.034
E1BK75	Histone H2B	HIST1H2BA	247.084	80.31	LAHYNKRS(phos)TITSR	S8	S89	100	11	359	127	14.2177	10.2427	0.000153	0.0152846	1.43665	2	0.620322	7.59212
E1BK75	Histone H2B	HIST1H2BA	247.084	80.31	HAVSEGTKAVT(phos)KYTSSK	T11	T121	99.3	11	359	127	14.2177	10.2427	0	0.00105522	1.86021	2	-0.525158	8.18612
E1BK75	Histone H2B	HIST1H2BA	247.084	80.31	HAVSEGT(phos)KAVTKYTSSK	T7	T117	100	11	359	127	14.2177	10.2427	0	3.76851e-05	2.8856	3	1.73719	14.0731
E1BK75	Histone H2B	HIST1H2BA	247.084	80.31	LAHYNKRST(phos)ITSR	T9	T90	100	11	359	127	14.2177	10.2427	0.000153	0.0152846	1.43665	2	0.620322	7.59212
E1BK75	Histone H2B	HIST1H2BA	247.084	80.31	LAHY(phos)NKRSTITSR	Y4	Y85	98.9	11	359	127	14.2177	10.2427	8e-05	0.0114975	2.01717	3	-0.0565255	8.08339
Q3SZQ3	Spermatogenesis-associated protein 19, mitochondrial	SPATA19	1555.23	75.32	S(phos)ICHLSDEISQELR	S1	S133	100	11	1151	154	17.8881	7.12256	0	6.271e-05	2.22709	2	3.3421	49.5964
Q3SZQ3	Spermatogenesis-associated protein 19, mitochondrial	SPATA19	1555.23	75.32	DVVKHHLSKS(phos)GLLANQSQEVLEER	S10	S84	100	11	1151	154	17.8881	7.12256	0	3.79126e-09	5.11636	3	2.87198	32.4197
Q3SZQ3	Spermatogenesis-associated protein 19, mitochondrial	SPATA19	1555.23	75.32	SICHLSDEIS(phos)QELR	S10	S142	100	11	1151	154	17.8881	7.12256	0.002637	0.113358	1.14291	2	2.91471	54.6353
Q3SZQ3	Spermatogenesis-associated protein 19, mitochondrial	SPATA19	1555.23	75.32	HHLSKSGLLANQS(phos)QEVLEER	S13	S91	99.9	11	1151	154	17.8881	7.12256	0	5.49431e-05	3.50755	3	4.1542	40.0464
Q3SZQ3	Spermatogenesis-associated protein 19, mitochondrial	SPATA19	1555.23	75.32	VSSDVEVTETEAVS(phos)VVQHWLK	S14	S37	100	11	1151	154	17.8881	7.12256	0	1.14484e-05	3.63855	3	5.08142	84.4892
Q3SZQ3	Spermatogenesis-associated protein 19, mitochondrial	SPATA19	1555.23	75.32	MS(phos)TNFPPMQGQDVHVTR	S2	S59	99.8	11	1151	154	17.8881	7.12256	0	1.80163e-08	2.83877	3	0.220412	26.8155
Q3SZQ3	Spermatogenesis-associated protein 19, mitochondrial	SPATA19	1555.23	75.32	VSS(phos)DVEVTETEAVSVVQHWLK	S3	S26	99.8	11	1151	154	17.8881	7.12256	0	1.63354e-10	4.00227	2	9.27052	80.0748
Q3SZQ3	Spermatogenesis-associated protein 19, mitochondrial	SPATA19	1555.23	75.32	IFQVPS(phos)EAR	S6	S116	100	11	1151	154	17.8881	7.12256	0	0.000301091	1.15967	2	0.687594	23.5838
Q3SZQ3	Spermatogenesis-associated protein 19, mitochondrial	SPATA19	1555.23	75.32	SICHLS(phos)DEISQELR	S6	S138	100	11	1151	154	17.8881	7.12256	4.7e-05	0.00357068	1.32485	2	1.40056	48.9233
Q3SZQ3	Spermatogenesis-associated protein 19, mitochondrial	SPATA19	1555.23	75.32	IQFIRWS(phos)HTR	S7	S107	100	11	1151	154	17.8881	7.12256	0.000705	0.0554376	0.996387	3	1.39663	35.6554
Q3SZQ3	Spermatogenesis-associated protein 19, mitochondrial	SPATA19	1555.23	75.32	DVVKHHLS(phos)KSGLLANQSQEVLEER	S8	S82	100	11	1151	154	17.8881	7.12256	0	6.4852e-08	4.77314	3	3.5058	47.8367
Q2T9U2	Outer dense fiber protein 2	ODF2	1904.36	60.58	VLRTPCGAPS(phos)VTVTK	S10	S37	100	16	1800	657	75.4506	7.59131	0	6.55903e-05	2.75684	3	0.25909	14.6266
Q2T9U2	Outer dense fiber protein 2	ODF2	1904.36	60.58	VPWMPPGKSS(phos)AR	S10	S74	100	16	1800	657	75.4506	7.59131	0.007792	0.199077	1.439	2	2.58042	14.308
Q2T9U2	Outer dense fiber protein 2	ODF2	1904.36	60.58	IDSLMNAVGCLKS(phos)EVK	S13	S139	100	16	1800	657	75.4506	7.59131	0.00533	0.155512	1.61317	2	1.15528	49.724
Q2T9U2	Outer dense fiber protein 2	ODF2	1904.36	60.58	LKS(phos)EKQMTCSDINTLTR	S3	S237	100	16	1800	657	75.4506	7.59131	0	4.6037e-07	3.60791	3	0.881013	19.2804
Q2T9U2	Outer dense fiber protein 2	ODF2	1904.36	60.58	LVS(phos)VMR	S3	S101	100	16	1800	657	75.4506	7.59131	0.004013	0.135806	0.987133	2	1.37184	12.983
Q2T9U2	Outer dense fiber protein 2	ODF2	1904.36	60.58	KIDS(phos)LMNAVGCLKSEVK	S4	S129	100	16	1800	657	75.4506	7.59131	0	0.00050276	2.97512	3	2.52379	46.4989
Q2T9U2	Outer dense fiber protein 2	ODF2	1904.36	60.58	ELLLQKLS(phos)TFEETNR	S8	S261	99.8	16	1800	657	75.4506	7.59131	0	1.49162e-06	2.30497	2	-0.238088	58.0827
Q2T9U2	Outer dense fiber protein 2	ODF2	1904.36	60.58	SEKQMTCS(phos)DINTLTR	S8	S244	99.8	16	1800	657	75.4506	7.59131	0	7.40775e-06	2.68658	2	2.52144	23.9249
Q2T9U2	Outer dense fiber protein 2	ODF2	1904.36	60.58	VRDWQKGS(phos)HELAR	S8	S645	100	16	1800	657	75.4506	7.59131	0	0.000127976	2.4956	3	1.77162	18.7615
Q2T9U2	Outer dense fiber protein 2	ODF2	1904.36	60.58	GDTVNVRRS(phos)VR	S9	S58	99.6	16	1800	657	75.4506	7.59131	0.000213	0.0287367	2.85277	3	0.250926	8.75127
Q2T9U2	Outer dense fiber protein 2	ODF2	1904.36	60.58	NIDLTAIIS(phos)DLR	S9	S632	100	16	1800	657	75.4506	7.59131	0	8.86609e-08	1.9207	2	2.73215	75.976
Q2T9U2	Outer dense fiber protein 2	ODF2	1904.36	60.58	VPWMPPGKS(phos)SAR	S9	S73	100	16	1800	657	75.4506	7.59131	0	0.000753795	1.65065	2	1.14486	24.5994
Q2T9U2	Outer dense fiber protein 2	ODF2	1904.36	60.58	KEELEEVAQELAET(phos)EHENTVLR	T14	T172	100	16	1800	657	75.4506	7.59131	0	2.67189e-08	3.63812	3	1.56927	52.3165
Q2T9U2	Outer dense fiber protein 2	ODF2	1904.36	60.58	KEELEEVAQELAETEHENT(phos)VLR	T19	T177	100	16	1800	657	75.4506	7.59131	0	2.67189e-08	3.63812	3	1.56927	52.3165
Q2T9U2	Outer dense fiber protein 2	ODF2	1904.36	60.58	VLRT(phos)PCGAPSVTVTK	T4	T31	100	16	1800	657	75.4506	7.59131	0	0.000488184	2.08234	2	3.73818	13.6644
Q2T9U2	Outer dense fiber protein 2	ODF2	1904.36	60.58	TPCGAPSVT(phos)VTKSHK	T9	T39	98.6	16	1800	657	75.4506	7.59131	0.000213	0.034449	1.52753	2	-0.913148	8.04311
F1MJS8	A-kinase anchor protein 3	AKAP3	1608.04	33.57	S(phos)FFYKEVFESR	S1	S246	99.9	20	1091	858	94.68	6.7124	0.000213	0.0219389	1.17758	2	-1.42761	51.3655
F1MJS8	A-kinase anchor protein 3	AKAP3	1608.04	33.57	S(phos)VGEVLQSVLR	S1	S821	100	20	1091	858	94.68	6.7124	0	9.49184e-07	2.27536	2	0.699116	60.8243
F1MJS8	A-kinase anchor protein 3	AKAP3	1608.04	33.57	EGISACLQGS(phos)PFVTPK	S10	S485	100	20	1091	858	94.68	6.7124	0	0.0005396	2.28822	2	-2.62872	42.8458
F1MJS8	A-kinase anchor protein 3	AKAP3	1608.04	33.57	KEINEKIDGS(phos)ENR	S10	S157	100	20	1091	858	94.68	6.7124	8e-05	0.0119766	1.57222	3	2.41035	9.31541
F1MJS8	A-kinase anchor protein 3	AKAP3	1608.04	33.57	EASHDPIRVLS(phos)WLR	S11	S52	98.9	20	1091	858	94.68	6.7124	0.001196	0.0792228	2.11161	3	-0.812214	60.3514
F1MJS8	A-kinase anchor protein 3	AKAP3	1608.04	33.57	NTPSDKAPGSGDRAS(phos)GTLQSPPNLK	S15	S210	97.9	20	1091	858	94.68	6.7124	0	0.000525104	3.30992	3	-0.372755	12.5415
F1MJS8	A-kinase anchor protein 3	AKAP3	1608.04	33.57	VDVYSPGDSQPQDWKMS(phos)DESLSIFK	S17	S33	99.5	20	1091	858	94.68	6.7124	0	2.44865e-05	3.83456	3	3.80174	62.2925
F1MJS8	A-kinase anchor protein 3	AKAP3	1608.04	33.57	CVHQSVYMGDEPPPNKS(phos)LSK	S17	S177	100	20	1091	858	94.68	6.7124	0	8.90284e-05	2.66281	3	2.06498	11.6236
F1MJS8	A-kinase anchor protein 3	AKAP3	1608.04	33.57	GS(phos)PGRLHFEMSHR	S2	S103	100	20	1091	858	94.68	6.7124	0	0.000169212	2.86016	4	-0.758998	13.8815
F1MJS8	A-kinase anchor protein 3	AKAP3	1608.04	33.57	VDVYSPGDSQPQDWKMSDES(phos)LSIFK	S20	S36	99.5	20	1091	858	94.68	6.7124	0	0.000293483	2.44317	2	2.92962	69.8526
F1MJS8	A-kinase anchor protein 3	AKAP3	1608.04	33.57	SLS(phos)KVASELVNETVTAcSK	S3	S179	99.8	20	1091	858	94.68	6.7124	0	7.91488e-09	2.89906	2	3.31628	67.7901
F1MJS8	A-kinase anchor protein 3	AKAP3	1608.04	33.57	VAS(phos)ELVNETVTACSK	S3	S183	100	20	1091	858	94.68	6.7124	0	4.88584e-08	3.32977	2	2.67345	37.0398
F1MJS8	A-kinase anchor protein 3	AKAP3	1608.04	33.57	APGS(phos)GDRASGTLQSPPNLK	S4	S205	99.7	20	1091	858	94.68	6.7124	0.005886	0.167223	1.29841	2	0.866624	15.3322
F1MJS8	A-kinase anchor protein 3	AKAP3	1608.04	33.57	NLLS(phos)ETIFKSDHScDPK	S4	S611	99.9	20	1091	858	94.68	6.7124	0	0.00175656	1.65204	2	8.22196	52.9806
F1MJS8	A-kinase anchor protein 3	AKAP3	1608.04	33.57	VIVS(phos)NHNLTDTVQNK	S4	S765	100	20	1091	858	94.68	6.7124	0	7.84832e-06	2.32531	2	2.92967	14.0584
F1MJS8	A-kinase anchor protein 3	AKAP3	1608.04	33.57	DLEKS(phos)TAGFQDIR	S5	S61	99.8	20	1091	858	94.68	6.7124	0	0.000165376	2.22831	2	7.15434	25.1264
F1MJS8	A-kinase anchor protein 3	AKAP3	1608.04	33.57	FKPGES(phos)SLGR	S6	S75	99.7	20	1091	858	94.68	6.7124	0.002394	0.111114	1.5804	3	4.06619	11.6493
F1MJS8	A-kinase anchor protein 3	AKAP3	1608.04	33.57	NVNFAS(phos)MKSEGK	S6	S431	100	20	1091	858	94.68	6.7124	0	0.000296975	1.81425	2	4.14029	13.8652
F1MJS8	A-kinase anchor protein 3	AKAP3	1608.04	33.57	ASGTLQS(phos)PPNLKYK	S7	S215	100	20	1091	858	94.68	6.7124	0	0.000199472	1.8861	2	2.1153	14.1667
F1MJS8	A-kinase anchor protein 3	AKAP3	1608.04	33.57	APGSGDRASGT(phos)LQSPPNLKYK	T11	T212	99.4	20	1091	858	94.68	6.7124	0	2.1534e-05	3.51361	3	0.996286	13.7803
F1MYH5	A-kinase anchoring protein 4	AKAP4	8561.08	45.05	S(phos)QCLSYTSLK	S1	S434	100	20	4915	848	93.9419	6.65381	0	0.000885205	2.30915	2	2.81114	18.9586
F1MYH5	A-kinase anchoring protein 4	AKAP4	8561.08	45.05	YALGFQHALS(phos)PSASSCKHK	S10	S121	99.8	20	4915	848	93.9419	6.65381	0	4.31426e-05	2.60521	2	1.87211	20.9989
F1MYH5	A-kinase anchoring protein 4	AKAP4	8561.08	45.05	AVISPDGECS(phos)MDDLSFYVNR	S10	S194	100	20	4915	848	93.9419	6.65381	0	7.59313e-06	3.37743	3	0.624783	66.9252
F1MYH5	A-kinase anchoring protein 4	AKAP4	8561.08	45.05	CLHHSIYPPS(phos)GDKGKNSPR	S10	S246	100	20	4915	848	93.9419	6.65381	0	0.000169368	2.93708	2	-1.7535	8.16271
F1MYH5	A-kinase anchoring protein 4	AKAP4	8561.08	45.05	GLMVYANQVAS(phos)DMMVSVMK	S11	S333	100	20	4915	848	93.9419	6.65381	0	4.84727e-12	4.02682	2	1.72096	75.2541
F1MYH5	A-kinase anchoring protein 4	AKAP4	8561.08	45.05	YALGFQHALSPS(phos)ASSCKHK	S12	S123	99.6	20	4915	848	93.9419	6.65381	0	2.75075e-05	2.85644	2	5.16082	34.2316
F1MYH5	A-kinase anchoring protein 4	AKAP4	8561.08	45.05	DNQHLDSQKLDMS(phos)NMVLSLIQK	S13	S618	100	20	4915	848	93.9419	6.65381	0	9.85838e-09	5.87	3	5.89165	68.6416
F1MYH5	A-kinase anchoring protein 4	AKAP4	8561.08	45.05	YALGFQHALSPSAS(phos)SCK	S14	S125	99.5	20	4915	848	93.9419	6.65381	0	1.0062e-05	2.61881	2	0.717836	39.594
F1MYH5	A-kinase anchoring protein 4	AKAP4	8561.08	45.05	CLHHSIYPPSGDKGKNS(phos)PR	S17	S253	100	20	4915	848	93.9419	6.65381	0	1.64873e-06	3.03211	2	-2.35373	9.16175
F1MYH5	A-kinase anchoring protein 4	AKAP4	8561.08	45.05	LLNESPFNCEDLCEGENKHS(phos)EIR	S20	S647	100	20	4915	848	93.9419	6.65381	0	0.00025031	2.4799	3	2.49953	35.3978
F1MYH5	A-kinase anchoring protein 4	AKAP4	8561.08	45.05	GYS(phos)VGDLLQEVMKFAK	S3	S811	99.8	20	4915	848	93.9419	6.65381	0	5.83809e-08	2.64534	2	0.771966	82.3398
F1MYH5	A-kinase anchoring protein 4	AKAP4	8561.08	45.05	ALS(phos)MKHLETR	S3	S588	100	20	4915	848	93.9419	6.65381	0	0.000860628	1.93982	2	0.468854	12.8056
F1MYH5	A-kinase anchoring protein 4	AKAP4	8561.08	45.05	LSS(phos)LVIQMAR	S3	S217	100	20	4915	848	93.9419	6.65381	0	7.05229e-05	2.23882	2	1.89021	49.0612
F1MYH5	A-kinase anchoring protein 4	AKAP4	8561.08	45.05	LVS(phos)ALLGEK	S3	S423	100	20	4915	848	93.9419	6.65381	0.008801	0.214433	0.805428	2	0.679195	45.4431
F1MYH5	A-kinase anchoring protein 4	AKAP4	8561.08	45.05	ISPS(phos)TDSLAK	S4	S527	99.9	20	4915	848	93.9419	6.65381	4.7e-05	0.00251379	1.29823	2	2.8599	9.37564
F1MYH5	A-kinase anchoring protein 4	AKAP4	8561.08	45.05	SLTS(phos)AEKVSEHILK	S4	S483	99.9	20	4915	848	93.9419	6.65381	0	0.00043422	1.69908	2	1.50994	24.9208
F1MYH5	A-kinase anchoring protein 4	AKAP4	8561.08	45.05	AVIS(phos)PDGECSMDDLSFYVNR	S4	S198	100	20	4915	848	93.9419	6.65381	0	0.000356661	2.22789	2	-0.38704	60.4266
F1MYH5	A-kinase anchoring protein 4	AKAP4	8561.08	45.05	CGGSQS(phos)AKALSMK	S6	S583	100	20	4915	848	93.9419	6.65381	0	2.26588e-05	2.04032	2	-1.00189	8.30149
F1MYH5	A-kinase anchoring protein 4	AKAP4	8561.08	45.05	GVCKVDLYS(phos)PR	S9	S21	99.8	20	4915	848	93.9419	6.65381	0.001196	0.0786983	1.31724	2	10.9139	14.2808
F1MYH5	A-kinase anchoring protein 4	AKAP4	8561.08	45.05	SLTSAEKVS(phos)EHILKESLTMWNQK	S9	S488	100	20	4915	848	93.9419	6.65381	0	1.17207e-08	5.65913	3	5.33208	58.3213
F1MB15	Fibrous sheath interacting protein 2	FSIP2	445.615	9.46	QASTIYTTMLS(phos)HTHLEK	S11	S4686	96.9	31	1006	6850	770.468	6.46826	0	0.000483025	3.11577	3	3.50223	35.5297
F1MB15	Fibrous sheath interacting protein 2	FSIP2	445.615	9.46	TGDIQDPVVTS(phos)VTSIMK	S11	S5359	99.8	31	1006	6850	770.468	6.46826	0	4.9324e-09	3.26292	2	3.34156	50.8053
F1MB15	Fibrous sheath interacting protein 2	FSIP2	445.615	9.46	LIGAHPHCQPS(phos)CSK	S11	S1340	100	31	1006	6850	770.468	6.46826	0.00104	0.075487	1.32782	3	-1.32119	7.63018
F1MB15	Fibrous sheath interacting protein 2	FSIP2	445.615	9.46	EVSFGNNLPQSS(phos)VPDLGFYSEENMK	S12	S3081	99.6	31	1006	6850	770.468	6.46826	0	3.76022e-08	4.54792	3	4.97979	64.1824
F1MB15	Fibrous sheath interacting protein 2	FSIP2	445.615	9.46	LQTECLKNTGHS(phos)IAELR	S12	S6426	100	31	1006	6850	770.468	6.46826	0	7.21487e-08	3.56649	3	0.296573	17.9596
F1MB15	Fibrous sheath interacting protein 2	FSIP2	445.615	9.46	SKFQPQVQEELS(phos)GPELALEAVK	S12	S6169	100	31	1006	6850	770.468	6.46826	0	3.26896e-06	3.24394	3	2.69527	54.2497
F1MB15	Fibrous sheath interacting protein 2	FSIP2	445.615	9.46	LDIKPFEAVCRNS(phos)FQNIR	S13	S6476	100	31	1006	6850	770.468	6.46826	0.000153	0.0164776	1.7545	3	7.59013	56.147
F1MB15	Fibrous sheath interacting protein 2	FSIP2	445.615	9.46	IVSQLISQMSPLVSSTEHQDTSQS(phos)DLSNTVIK	S24	S4716	97.1	31	1006	6850	770.468	6.46826	0	0.000243447	2.3236	3	-1.01612	67.0448
F1MB15	Fibrous sheath interacting protein 2	FSIP2	445.615	9.46	VSS(phos)ALSKVFSR	S3	S6723	99.6	31	1006	6850	770.468	6.46826	0.000418	0.0402783	1.22308	2	1.51701	35.7711
F1MB15	Fibrous sheath interacting protein 2	FSIP2	445.615	9.46	ITS(phos)KILNSIQEIISK	S3	S6076	99.7	31	1006	6850	770.468	6.46826	0	0.000419317	2.02129	3	6.14368	75.6247
F1MB15	Fibrous sheath interacting protein 2	FSIP2	445.615	9.46	ILS(phos)ETIVDLIR	S3	S5976	99.8	31	1006	6850	770.468	6.46826	0.004392	0.139679	1.12961	2	-0.186607	72.6118
F1MB15	Fibrous sheath interacting protein 2	FSIP2	445.615	9.46	YKS(phos)SSNLPSYSR	S3	S3099	99.9	31	1006	6850	770.468	6.46826	0	3.17139e-05	2.45997	2	-2.10939	8.52485
F1MB15	Fibrous sheath interacting protein 2	FSIP2	445.615	9.46	FFS(phos)LSK	S3	S6576	100	31	1006	6850	770.468	6.46826	0.002608	0.113137	1.26522	1	0.33103	30.3113
F1MB15	Fibrous sheath interacting protein 2	FSIP2	445.615	9.46	IAS(phos)QLTK	S3	S6245	100	31	1006	6850	770.468	6.46826	8e-05	0.00580696	1.42709	2	-1.13372	9.80353
F1MB15	Fibrous sheath interacting protein 2	FSIP2	445.615	9.46	KIS(phos)QHEIR	S3	S4414	100	31	1006	6850	770.468	6.46826	0.000153	0.0133458	1.91414	2	-3.42174	8.01849
F1MB15	Fibrous sheath interacting protein 2	FSIP2	445.615	9.46	LSS(phos)DILIK	S3	S4657	100	31	1006	6850	770.468	6.46826	0	0.00106836	1.01356	2	2.16744	24.7785
F1MB15	Fibrous sheath interacting protein 2	FSIP2	445.615	9.46	TPS(phos)DAISNMVK	S3	S4176	100	31	1006	6850	770.468	6.46826	0	3.27495e-07	3.0257	2	4.80129	26.1787
F1MB15	Fibrous sheath interacting protein 2	FSIP2	445.615	9.46	VVS(phos)PKPTQSTSSLKK	S3	S6095	100	31	1006	6850	770.468	6.46826	0.001581	0.0964691	0.936167	2	-2.0189	8.55823
F1MB15	Fibrous sheath interacting protein 2	FSIP2	445.615	9.46	AVAS(phos)DILNMVFAK	S4	S1466	100	31	1006	6850	770.468	6.46826	0	4.04667e-06	2.67792	2	0.190763	84.2836
F1MB15	Fibrous sheath interacting protein 2	FSIP2	445.615	9.46	FANS(phos)LIGEFR	S4	S5213	100	31	1006	6850	770.468	6.46826	0	0.000425429	1.71966	2	0.0255752	52.7124
F1MB15	Fibrous sheath interacting protein 2	FSIP2	445.615	9.46	IFPS(phos)AHSIVANR	S4	S4379	100	31	1006	6850	770.468	6.46826	0.000675	0.0543329	1.15678	2	3.39984	25.2223
F1MB15	Fibrous sheath interacting protein 2	FSIP2	445.615	9.46	QVMS(phos)FIEMR	S4	S3186	100	31	1006	6850	770.468	6.46826	0	0.00180223	1.75211	2	2.41759	53.529
F1MB15	Fibrous sheath interacting protein 2	FSIP2	445.615	9.46	SVRDS(phos)EDELFDKAEK	S5	S4546	100	31	1006	6850	770.468	6.46826	0	4.31974e-05	3.06663	3	0.941697	13.7906
F1MB15	Fibrous sheath interacting protein 2	FSIP2	445.615	9.46	IVRLPS(phos)DSSK	S6	S6226	99.3	31	1006	6850	770.468	6.46826	0.003751	0.131462	1.34436	2	-1.28661	8.6892
F1MB15	Fibrous sheath interacting protein 2	FSIP2	445.615	9.46	SLPSSS(phos)YTYLGDER	S6	S4497	99.5	31	1006	6850	770.468	6.46826	0	4.2668e-05	2.04426	2	-0.534377	31.5118
F1MB15	Fibrous sheath interacting protein 2	FSIP2	445.615	9.46	VSSALS(phos)KVFSR	S6	S6726	100	31	1006	6850	770.468	6.46826	0.000418	0.0402783	1.22308	2	1.51701	35.7711
F1MB15	Fibrous sheath interacting protein 2	FSIP2	445.615	9.46	IFPSAHS(phos)IVANR	S7	S4382	100	31	1006	6850	770.468	6.46826	0.004013	0.136134	1.05463	2	3.86345	35.7043
F1MB15	Fibrous sheath interacting protein 2	FSIP2	445.615	9.46	AKPQEQIS(phos)EHWFTK	S8	S908	100	31	1006	6850	770.468	6.46826	8e-05	0.010709	1.41631	2	0.633514	22.936
F1MB15	Fibrous sheath interacting protein 2	FSIP2	445.615	9.46	NIMQTYDS(phos)LISIQK	S8	S4124	100	31	1006	6850	770.468	6.46826	0	6.56829e-07	2.98923	2	1.48916	61.6124
F1MB15	Fibrous sheath interacting protein 2	FSIP2	445.615	9.46	SDVPKQGS(phos)KMLAK	S8	S6715	100	31	1006	6850	770.468	6.46826	4.7e-05	0.00204485	1.69206	2	-2.544	7.8569
F1MB15	Fibrous sheath interacting protein 2	FSIP2	445.615	9.46	VKHLPQQTS(phos)TQINR	S9	S5322	99.4	31	1006	6850	770.468	6.46826	0	0.000174357	2.52711	3	0.237484	8.07579

## Sheet: Sheet2
Table S3. The list of proteins that has more 5 phosphorylation sites in buffalo epididymal sperm.
Accession	Description	Gene	No.sites
E1B830	Spermatogenesis-associated protein 6	SPATA6	5
E1B9R5	Dynein axonemal heavy chain 8	DNAH8	5
F1MCM7	IQ motif containing N	IQCN	5
F1MUB8	Spermatogenesis and centriole associated 1	SPATC1	5
G3X7N2	Ribosomal protein	N/A	5
Q32LN4	Coiled-coil domain containing 19	CCDC19	5
F1N7Z5	Protein TBATA	TBATA	6
E1BLK7	Mitochondria-eating protein	SPATA18	7
F1MZM5	Outer dense fiber protein 1	ODF1	7
Q32L61	Calcium binding tyrosine-(Y)-phosphorylation regulated	CABYR	7
E1B7X2	Uncharacterized protein	LOC616410	8
F1N343	Coiled-coil domain containing 136	CCDC136	8
F2Z4F9	Histone H2B	HIST1H2BN	8
Q32L34	High mobility group protein B4	HMGB4	8
F1ML59	Uncharacterized protein	NT5C1B	9
F1N7X7	Family with sequence similarity 71 member B	FAM71B	9
E1B958	ALMS1 centrosome and basal body associated protein	ALMS1	10
Q32LN6	Protein FAM205C	FAM205C	10
E1BK75	Histone H2B	HIST1H2BA	11
Q3SZQ3	Spermatogenesis-associated protein 19, mitochondrial	SPATA19	11
Q2T9U2	Outer dense fiber protein 2	ODF2	16
F1MJS8	A-kinase anchor protein 3	AKAP3	20
F1MYH5	A-kinase anchoring protein 4	AKAP4	20
F1MB15	Fibrous sheath interacting protein 2	FSIP2	31
