# Supplementary material for: Integrated analysis of phosphoproteome and ubiquitylome in epididymal sperm of buffalo (Bubalus bubalis)
Source: Mol Reprod Dev. 2020 Nov 2;88(1):15–33. doi: 10.1002/mrd.23432 (PMC7894524; doi:10.1002/mrd.23432)
Supplement: Supplementary file 5 — Supporting information. [file MRD-88-15-s005.xlsx]

## Sheet: Sheet1
Table S4. The list of proteins that has more 5 ubiquitination sites in buffalo epididymal sperm.
Protein accession	Position	Amino acid	No.sites	Protein description	Gene name	Localization probability	PEP	Score	Modified sequence	Charge	Mass error [ppm]	MS/MS Count
A1L528	119	K	5	RAB1A, member RAS oncogene family	RAB1A	1	2.78321e-19	205.26	YASENVNK(1)LLVGNK	2	0.70521	4
A1L528	61	K	5	RAB1A, member RAS oncogene family	RAB1A	1	0.0179179	57.414	TIK(1)LQIWDTAGQER	2	-0.49054	2
A1L528	125	K	5	RAB1A, member RAS oncogene family	RAB1A	1	0.00139197	96.82	LLVGNK(1)CDLTTK	2	-0.13902	1
A1L528	24	K	5	RAB1A, member RAS oncogene family	RAB1A	1	1.33073e-08	126.77	LLLIGDSGVGK(1)SCLLLR	3	0.38614	1
A1L528	58	K	5	RAB1A, member RAS oncogene family	RAB1A	1	0.000906087	125.23	TIELDGK(1)TIK	3	0.58655	2
A7MB50	787	K	5	TBCD protein	TBCD	1	0.0029398	57.595	AVTHISPK(1)DVSFAEAR	4	0.2408	1
A7MB50	636	K	5	TBCD protein	TBCD	1	1.11471e-07	125.67	AMHGLK(1)QIHQQLYDR	3	-0.61515	1
A7MB50	630	K	5	TBCD protein	TBCD	1	9.54979e-05	82.529	PVSDFLDEK(1)AMHGLK	4	-0.51824	2
A7MB50	565	K	5	TBCD protein	TBCD	1	0.0434154	76.605	ELSAK(1)ALR	2	0.24708	1
A7MB50	220	K	5	TBCD protein	TBCD	1	4.34972e-06	101.05	DAAAVLVSK(1)FVTRPDVK	4	0.52881	2
F1MBZ1	219	K	5	Kelch like family member 10	KLHL10	1	0.000502179	128.01	K(1)QHISVLLPK	2	-0.12405	1
F1MBZ1	250	K	5	Kelch like family member 10	KLHL10	0.999381	5.54775e-07	96.379	MNDYVK(0.999)DSEECK(0.001)PVIINALK	4	-0.076575	3
F1MBZ1	256	K	5	Kelch like family member 10	KLHL10	1	0.0386404	56.29	DSEECK(1)PVIINALK	2	1.101	1
F1MBZ1	192	K	5	Kelch like family member 10	KLHL10	1	0.00175068	75.819	DIIEK(1)DELNVK	3	-1.2664	1
F1MBZ1	20	K	5	Kelch like family member 10	KLHL10	1	0.000175478	83.823	K(1)MSAMTCEIFNELR	3	-1.9412	1
F1MT40	339	K	5	RAN binding protein 17	RANBP17	1	3.18066e-08	143.97	LK(1)TNYQLGELVMVK	3	-0.37517	4
F1MT40	34	K	5	RAN binding protein 17	RANBP17	1	1.83796e-06	85.737	IEAEK(1)ALLELIDSPECLSK	3	0.72799	1
F1MT40	475	K	5	RAN binding protein 17	RANBP17	1	2.85138e-16	121.56	TCTLLVQLFDQNAQNYQK(1)LLHSASR	3	-0.11129	2
F1MT40	396	K	5	RAN binding protein 17	RANBP17	1	0.000649358	52.97	MVASVPFVK(1)STEPHLLDTYAPEITK	4	0.64403	1
F1MT40	604	K	5	RAN binding protein 17	RANBP17	1	0.000222252	118.71	IVTNLK(1)YWGR	2	-0.065976	2
F1MUB8	421	K	5	Spermatogenesis and centriole associated 1	SPATC1	1	0.00653242	86.189	SSK(1)FPDSSR	3	0.21868	2
F1MUB8	38	K	5	Spermatogenesis and centriole associated 1	SPATC1	1	2.09472e-07	149.94	ENYELK(1)SAIK	2	-0.038491	2
F1MUB8	483	K	5	Spermatogenesis and centriole associated 1	SPATC1	1	2.59512e-33	199.89	IIQASLNPSDHK(1)LDEELCQTLTQR	4	-0.29027	6
F1MUB8	471	K	5	Spermatogenesis and centriole associated 1	SPATC1	1	2.48694e-06	78.531	LYGFTVSNIPEK(1)IIQASLNPSDHK	4	-0.45854	1
F1MUB8	430	K	5	Spermatogenesis and centriole associated 1	SPATC1	1	0.00363884	82.261	ESK(1)QLAWER	2	0.68289	2
F1N058	6	K	5	Ropporin-1	ROPN1	1	5.13806e-05	70.114	PQTDK(1)QICIPPELPELLK	3	0.35028	4
F1N058	73	K	5	Ropporin-1	ROPN1	1	8.29462e-07	88.106	VALSNWAELTPELLK(1)ILHSR	4	0.47917	1
F1N058	139	K	5	Ropporin-1	ROPN1	1	1.28219e-10	130.36	TLK(1)IVCEVLSSDHDSGPPR	4	-0.50048	4
F1N058	23	K	5	Ropporin-1	ROPN1	1	0.00199846	133.05	QFTK(1)AAIR	3	-0.47325	2
F1N058	199	K	5	Ropporin-1	ROPN1	1	3.99329e-06	67.827	MLNYIEQEVIGPDGLIK(1)VNDFTQNPR	3	0.36334	1
P61285	36	K	5	Dynein light chain 1, cytoplasmic	DYNLL1	1	1.06523e-05	125.54	YNIEK(1)DIAAHIK	2	0.67632	3
P61285	49	K	5	Dynein light chain 1, cytoplasmic	DYNLL1	1	3.00145e-07	147.58	K(1)YNPTWHCIVGR	3	0.61245	1
P61285	43	K	5	Dynein light chain 1, cytoplasmic	DYNLL1	1	0.0264412	44.377	DIAAHIK(1)K	2	-0.30778	1
P61285	9	K	5	Dynein light chain 1, cytoplasmic	DYNLL1	1	3.75353e-09	92.463	AVIK(1)NADMSEEMQQDSVECATQALEK	3	-0.95574	1
P61285	31	K	5	Dynein light chain 1, cytoplasmic	DYNLL1	1	1.00644e-06	76.55	NADMSEEMQQDSVECATQALEK(1)YNIEK	3	0.11605	1
Q2T9U2	259	K	5	Outer dense fiber protein 2	ODF2	1	3.87714e-09	141	ELLLQK(1)LSTFEETNR	2	1.406	1
Q2T9U2	239	K	5	Outer dense fiber protein 2	ODF2	1	3.82558e-06	110.84	SEK(1)QMTCSDINTLTR	3	-0.73071	1
Q2T9U2	253	K	5	Outer dense fiber protein 2	ODF2	1	0.00203734	132.84	QK(1)ELLLQK	2	-0.95526	1
Q2T9U2	389	K	5	Outer dense fiber protein 2	ODF2	1	6.07885e-07	128.22	AEVEAIMEQLK(1)ELK	3	-0.36558	1
Q2T9U2	609	K	5	Outer dense fiber protein 2	ODF2	1	3.06221e-13	144.55	ITEAK(1)LAECQDQLQGYER	3	-0.54339	1
Q3ZBH0	191	K	5	T-complex protein 1 subunit beta	CCT2	1	0.000416818	77.372	LK(1)GSGNLEAIHVIK	4	0.48786	2
Q3ZBH0	203	K	5	T-complex protein 1 subunit beta	CCT2	1	0.00121251	67.997	GSGNLEAIHVIK(1)K	3	0.7183	1
Q3ZBH0	263	K	5	T-complex protein 1 subunit beta	CCT2	1	2.12991e-05	98.328	VDSTAK(1)VAEIEHAEK	2	0.53879	3
Q3ZBH0	284	K	5	T-complex protein 1 subunit beta	CCT2	1	5.6241e-05	113.22	ILK(1)HGINCFINR	3	0.52781	1
Q3ZBH0	82	K	5	T-complex protein 1 subunit beta	CCT2	1	0.000624631	62.94	NIGVDNPAAK(1)VLVDMSR	3	-1.0393	1
Q9BGI1	88	K	5	Peroxiredoxin-5, mitochondrial	PRDX5	1	0.00546634	94.465	VNLAELFK(1)GK	2	1.2214	3
Q9BGI1	75	K	5	Peroxiredoxin-5, mitochondrial	PRDX5	1	9.7146e-07	97.095	VGDAIPSVEVFEK(1)EPGNK	3	-0.12212	1
Q9BGI1	91	K	5	Peroxiredoxin-5, mitochondrial	PRDX5	1	0.00016188	64.89	K(1)GVLFGLPGAFTPGCSK	3	-0.12342	1
Q9BGI1	80	K	5	Peroxiredoxin-5, mitochondrial	PRDX5	1	0.0179342	43.761	EPGNK(1)VNLAELFK	3	0.81724	2
Q9BGI1	121	K	5	Peroxiredoxin-5, mitochondrial	PRDX5	1	2.33401e-06	107.5	THLPGFVEQADALK(1)AK	3	-0.68867	2
Q9MZ13	274	K	5	Voltage-dependent anion-selective channel protein 3	VDAC3	1	1.15951e-07	122.12	NFNAGGHK(1)VGLGFELEA	3	1.1267	11
Q9MZ13	109	K	5	Voltage-dependent anion-selective channel protein 3	VDAC3	1	2.48443e-05	104.81	LTLDTIFVPNTGK(1)K	3	-0.067825	2
Q9MZ13	53	K	5	Voltage-dependent anion-selective channel protein 3	VDAC3	1	1.55245e-12	102.97	SCSGVEFSTSGHAYTDTGK(1)ASGNLETK	4	1.1251	5
Q9MZ13	20	K	5	Voltage-dependent anion-selective channel protein 3	VDAC3	1	0.000497591	100.22	DVFNK(1)GYGFGMVK	2	0.66334	3
Q9MZ13	15	K	5	Voltage-dependent anion-selective channel protein 3	VDAC3	1	0.00177557	134.26	AAK(1)DVFNK	2	0.16306	1
A6QLD6	588	K	6	MYO1B protein	MYO1B	1	2.93457e-08	162.38	NLQTK(1)NPNYIR	3	0.57112	2
A6QLD6	888	K	6	MYO1B protein	MYO1B	1	0.0011975	79.744	NK(1)VPSLSPIDK	3	0.45439	1
A6QLD6	952	K	6	MYO1B protein	MYO1B	1	0.00142339	52.09	K(1)ALYPSSVGQPFQGPYLEINK	3	-0.09261	1
A6QLD6	156	K	6	MYO1B protein	MYO1B	1	2.97389e-11	134.52	EQLLQSNPVLEAFGNAK(1)TVR	3	0.15004	2
A6QLD6	565	K	6	MYO1B protein	MYO1B	1	0.000168617	93.478	INLK(1)RPPTAGSQFK	3	0.13218	1
A6QLD6	972	K	6	MYO1B protein	MYO1B	1	0.00119464	48.597	ALYPSSVGQPFQGPYLEINK(1)NPK	3	0.085385	1
E1B9R5	4081	K	6	Dynein axonemal heavy chain 8	DNAH8	1	1.91948e-06	76.799	SWFDK(1)DAPEEEIIPDGYNDSLDTCR	3	-0.69169	1
E1B9R5	578	K	6	Dynein axonemal heavy chain 8	DNAH8	1	5.85357e-05	140.14	K(1)QILESSGEK	2	0.61843	1
E1B9R5	2401	K	6	Dynein axonemal heavy chain 8	DNAH8	1	0.0035752	59.248	MNPK(1)AITAPQMFGR	3	1.8438	1
E1B9R5	2205	K	6	Dynein axonemal heavy chain 8	DNAH8	1	0.000330559	90.614	QELPENLK(1)IQFR	3	1.2941	2
E1B9R5	4551	K	6	Dynein axonemal heavy chain 8	DNAH8	1	0.025156	51.787	IPQIWK(1)R	3	-1.728	1
E1B9R5	1675	K	6	Dynein axonemal heavy chain 8	DNAH8	1	0.0246705	60.398	GK(1)GELLLK	2	-1.7346	1
E1BDS1	612	K	6	Uncharacterized protein	MAGED1	1	0.00143435	95.523	K(1)LLTYEFVK	2	-0.20112	2
E1BDS1	487	K	6	Uncharacterized protein	MAGED1	1	0.0218367	55.531	LVK(1)YLMLK	3	-0.42273	2
E1BDS1	620	K	6	Uncharacterized protein	MAGED1	1	0.0407807	50.452	LLTYEFVK(1)QK	2	0.39047	1
E1BDS1	529	K	6	Uncharacterized protein	MAGED1	1	0.0274977	43.442	ACFVLEK(1)K	2	0.37406	1
E1BDS1	622	K	6	Uncharacterized protein	MAGED1	1	0.0301274	53.754	QK(1)YLDYR	3	0.28331	1
E1BDS1	663	K	6	Uncharacterized protein	MAGED1	1	0.00189493	127.02	FIAEVQK(1)R	3	0.15447	2
E1BHT5	127	K	6	Ubiquitin protein ligase E3 component n-recognin 4	UBR4	1	0.000799794	60.134	LENPDEACAVSQK(1)HLILLIK	4	0.24976	1
E1BHT5	3467	K	6	Ubiquitin protein ligase E3 component n-recognin 4	UBR4	1	1.27914e-07	123.72	K(1)AAQFVDLLGYFSLK	3	0.11836	1
E1BHT5	4823	K	6	Ubiquitin protein ligase E3 component n-recognin 4	UBR4	1	0.0144195	72.34	GQVVTK(1)TALLK	2	0.13699	1
E1BHT5	4688	K	6	Ubiquitin protein ligase E3 component n-recognin 4	UBR4	1	0.00603306	45.577	DLILQK(1)GITQSALDYMK	3	-0.19127	1
E1BHT5	3576	K	6	Ubiquitin protein ligase E3 component n-recognin 4	UBR4	1	0.000564151	78.814	LIGSHTISK(1)VTVK	3	0.37165	1
E1BHT5	5015	K	6	Ubiquitin protein ligase E3 component n-recognin 4	UBR4	1	0.00196686	83.204	EEK(1)NLQGFLEQPK	3	-1.1739	2
E1BHT5	3609	K	6	Ubiquitin protein ligase E3 component n-recognin 4	UBR4	0.888758	1.41731e-06	131.66	TVQAIVELK(0.889)NK(0.111)PAR	2	1.4304	3
F1MKX4	918	K	6	Proteasome activator complex subunit 4	PSME4	1	0.00789386	73.665	WK(1)SFNLVK	3	-0.010135	2
F1MKX4	636	K	6	Proteasome activator complex subunit 4	PSME4	1	0.0136054	49.483	AAVK(1)CCPEESLK	3	1.3874	1
F1MKX4	56	K	6	Proteasome activator complex subunit 4	PSME4	1	0.000250006	69.289	LDAESDLQLAQIK(1)SNLGR	3	-1.7535	1
F1MKX4	36	K	6	Proteasome activator complex subunit 4	PSME4	1	0.00530456	58.32	EIVYNK(1)LLPYAER	3	0.75583	1
F1MKX4	1501	K	6	Proteasome activator complex subunit 4	PSME4	1	0.00308123	80.688	LTQVYK(1)NVR	3	0.60383	1
F1MKX4	574	K	6	Proteasome activator complex subunit 4	PSME4	1	6.20683e-15	114.24	EETETEK(1)MTHLESLVELGLSSTFSTILTQCSK	4	0.1038	3
F1MZU2	728	K	6	N-ethylmaleimide sensitive factor, vesicle fusing ATPase	NSF	1	0.0169373	57.177	K(1)FLALLR	2	-0.14109	1
F1MZU2	161	K	6	N-ethylmaleimide sensitive factor, vesicle fusing ATPase	NSF	1	6.67831e-05	65.808	DIEAMDPSILK(1)GEPATGK	2	-2.5456	2
F1MZU2	529	K	6	N-ethylmaleimide sensitive factor, vesicle fusing ATPase	NSF	1	4.04609e-05	80.738	VLEDGELLVQQTK(1)NSDR	3	-1.2068	1
F1MZU2	266	K	6	N-ethylmaleimide sensitive factor, vesicle fusing ATPase	NSF	1	0.00398924	49.537	GILLYGPPGCGK(1)TLLAR	3	0.5383	1
F1MZU2	293	K	6	N-ethylmaleimide sensitive factor, vesicle fusing ATPase	NSF	1	3.25568e-05	67.227	VVNGPEILNK(1)YVGESEANIR	3	-0.52943	1
F1MZU2	469	K	6	N-ethylmaleimide sensitive factor, vesicle fusing ATPase	NSF	1	0.00186878	55.011	VEVDMEK(1)AESLQVTR	3	-0.081087	1
P00570	147	K	6	Adenylate kinase isoenzyme 1	AK1	1	0.00446625	67.214	VDDNEETIK(1)K	2	0.71671	1
P00570	166	K	6	Adenylate kinase isoenzyme 1	AK1	1	2.67693e-07	148.78	ATEPVIAFYEK(1)R	2	-0.16828	4
P00570	88	K	6	Adenylate kinase isoenzyme 1	AK1	1	0.000815416	67.136	VDTSK(1)GFLIDGYPR	2	0.059706	3
P00570	9	K	6	Adenylate kinase isoenzyme 1	AK1	1	3.34372e-05	118.19	TK(1)IIFVVGGPGSGK	2	0.60234	4
P00570	31	K	6	Adenylate kinase isoenzyme 1	AK1	1	2.5241e-06	101.05	IVQK(1)YGYTHLSTGDLLR	4	-0.16705	2
P00570	55	K	6	Adenylate kinase isoenzyme 1	AK1	1	0.00226273	111.94	GK(1)MLSEIMEK	2	-1.788	2
P16116	221	K	6	Aldose reductase	AKR1B1	1	0.000417245	48.18	GIVVTAYSPLGSPDRPWAK(1)PEDPSILEDPR	4	2.0534	1
P16116	21	K	6	Aldose reductase	AKR1B1	1	1.17179e-05	77.372	MPILGLGTWK(1)SPPGK	3	0.34281	1
P16116	85	K	6	Aldose reductase	AKR1B1	1	0.00644884	59.155	LWCTYHDK(1)DLVK	3	1.064	1
P16116	194	K	6	Aldose reductase	AKR1B1	0.999988	5.46319e-06	64.845	YKPAVNQIECHPYLTQEK(1)LIQYCNSK	4	-0.27468	1
P16116	178	K	6	Aldose reductase	AKR1B1	1	1.13458e-06	96.143	YK(1)PAVNQIECHPYLTQEK	4	0.46888	2
P16116	262	K	6	Aldose reductase	AKR1B1	1	0.00358099	61.167	NLIVIPK(1)SVTPER	3	0.58692	1
P63103	120	K	6	14-3-3 protein zeta/delta	YWHAZ	1	0.0564002	47.849	VFYLK(1)MK	2	0.31398	1
P63103	49	K	6	14-3-3 protein zeta/delta	YWHAZ	1	1.9186e-19	208.27	NLLSVAYK(1)NVVGAR	2	0.18556	4
P63103	138	K	6	14-3-3 protein zeta/delta	YWHAZ	1	0.00038269	107.17	YLAEVAAGDDK(1)K	3	-0.20685	2
P63103	9	K	6	14-3-3 protein zeta/delta	YWHAZ	1	2.28738e-16	198.97	NELVQK(1)AK	2	-0.31337	5
P63103	157	K	6	14-3-3 protein zeta/delta	YWHAZ	1	6.80492e-05	64.705	GIVDQSQQAYQEAFEISK(1)K	3	1.2033	1
P63103	122	K	6	14-3-3 protein zeta/delta	YWHAZ	1	0.0352142	93.195	MK(1)GDYYR	2	-0.58465	1
Q2HJB8	163	K	6	Tubulin alpha-8 chain	TUBA8	1	0.00547737	103.87	LSLDYGK(1)K	2	0.67793	1
Q2HJB8	112	K	6	Tubulin alpha-8 chain	TUBA8	1	1.48162e-18	178.03	GHYTVGK(1)ESIDLVLDR	2	0.52559	7
Q2HJB8	304	K	6	Tubulin alpha-8 chain	TUBA8	1	3.23551e-13	111.55	AYHEQLSVAEITSSCFEPNSQMVK(1)CDPR	3	-0.050967	6
Q2HJB8	326	K	6	Tubulin alpha-8 chain	TUBA8	1	0.000871568	68.481	GDVVPK(1)DVNVAIAAIK	2	-0.89184	1
Q2HJB8	96	K	6	Tubulin alpha-8 chain	TUBA8	1	7.43438e-08	91.414	HLFHPEQLITGK(1)EDAANNYAR	4	-0.59246	2
Q2HJB8	336	K	6	Tubulin alpha-8 chain	TUBA8	1	0.0012024	75.911	DVNVAIAAIK(1)TK	3	-0.051007	2
Q2KJ57	713	K	6	ATP binding cassette subfamily D member 1	ABCD1	1	0.0362931	42.426	LEQQLAGIPK(1)MQR	3	0.47103	1
Q2KJ57	615	K	6	ATP binding cassette subfamily D member 1	ABCD1	1	0.00277551	82.261	DVLSGGEK(1)QR	2	-0.25386	1
Q2KJ57	701	K	6	ATP binding cassette subfamily D member 1	ABCD1	1	0.00182055	90.15	LSLTEEK(1)QR	3	0.18015	1
Q2KJ57	538	K	6	ATP binding cassette subfamily D member 1	ABCD1	1	2.69974e-07	97.095	ILGGLWPTYGGVLYK(1)PPPQR	3	0.48378	3
Q2KJ57	688	K	6	ATP binding cassette subfamily D member 1	ABCD1	1	0.0155869	61.958	FEK(1)LDSAAR	2	1.3695	1
Q2KJ57	518	K	6	ATP binding cassette subfamily D member 1	ABCD1	1	1.3745e-10	109.22	VEEGMHLLITGPNGCGK(1)SSLFR	3	-1.1863	1
Q2KJE5	274	K	6	Glyceraldehyde-3-phosphate dehydrogenase, testis-specific	GAPDHS	1	1.66747e-10	130.36	GAHQNIIPASTGAAK(1)AVGK	4	-0.09011	3
Q2KJE5	221	K	6	Glyceraldehyde-3-phosphate dehydrogenase, testis-specific	GAPDHS	1	8.4746e-06	75.064	IVSNASCTTNCLAPLAK(1)VIHER	4	-0.25707	2
Q2KJE5	204	K	6	Glyceraldehyde-3-phosphate dehydrogenase, testis-specific	GAPDHS	1	5.05279e-09	92.886	EYNPSSMK(1)IVSNASCTTNCLAPLAK	3	-0.59777	3
Q2KJE5	278	K	6	Glyceraldehyde-3-phosphate dehydrogenase, testis-specific	GAPDHS	1	0.0142203	55.314	AVGK(1)VIPDLK	3	1.2751	1
Q2KJE5	318	K	6	Glyceraldehyde-3-phosphate dehydrogenase, testis-specific	GAPDHS	1	1.6197e-06	117	LAQPTPYSAIK(1)DAIK	2	1.1935	4
Q2KJE5	167	K	6	Glyceraldehyde-3-phosphate dehydrogenase, testis-specific	GAPDHS	1	2.44254e-05	72.228	SVGSPFVVEATGVYLSLEETK(1)AHIEAGAQR	4	0.40009	1
Q32KV0	33	K	6	Phosphoglycerate mutase 2	PGAM2	1	6.50547e-08	104.76	FCGWFDAELSEK(1)GAEEAK	3	0.24885	1
Q32KV0	146	K	6	Phosphoglycerate mutase 2	PGAM2	1	4.14201e-10	119	YAGLK(1)AGELPTCESLKDTIAR	3	-0.64219	4
Q32KV0	157	K	6	Phosphoglycerate mutase 2	PGAM2	1	0.0281679	46.892	AGELPTCESLK(1)DTIAR	3	-2.4906	1
Q32KV0	100	K	6	Phosphoglycerate mutase 2	PGAM2	1	1.0491e-22	197.75	HYGGLTGLNK(1)AETAAK	4	-0.28399	3
Q32KV0	113	K	6	Phosphoglycerate mutase 2	PGAM2	1	0.00464239	66.056	HGEEQVK(1)IWR	3	-0.62517	1
Q32KV0	176	K	6	Phosphoglycerate mutase 2	PGAM2	1	0.000139499	67.646	ALPFWNDEIAPQIK(1)AGK	3	-0.016623	2
Q8MJN0	63	K	6	FUN14 domain-containing protein 2	FUNDC2	1	3.65492e-08	118.19	FESLDLAELAK(1)K(1)QPWWR	3	0.45164	3
Q8MJN0	162	K	6	FUN14 domain-containing protein 2	FUNDC2	1	8.67899e-05	131.35	SK(1)AEEVVSFVK	2	0.36758	1
Q8MJN0	151	K	6	FUN14 domain-containing protein 2	FUNDC2	1	4.22286e-07	163.46	K(1)SNQIPTEVK	2	-0.086091	3
Q8MJN0	160	K	6	FUN14 domain-containing protein 2	FUNDC2	1	0.000176935	121.71	SNQIPTEVK(1)SK	3	0.29385	2
Q8MJN0	62	K	6	FUN14 domain-containing protein 2	FUNDC2	1	3.65492e-08	152.38	FESLDLAELAK(1)K(1)QPWWR	3	0.45164	7
Q8MJN0	171	K	6	FUN14 domain-containing protein 2	FUNDC2	1	0.00598043	69.721	AEEVVSFVK(1)K	2	0.24226	3
F1N3P2	793	K	7	Ubiquitin carboxyl-terminal hydrolase	USP5	1	8.57364e-07	119.45	SAADSISESIPVGPK(1)VR	2	0.33777	2
F1N3P2	163	K	7	Ubiquitin carboxyl-terminal hydrolase	USP5	1	5.24575e-05	114.02	K(1)QEVQAWDGEVR	3	-0.45412	1
F1N3P2	360	K	7	Ubiquitin carboxyl-terminal hydrolase	USP5	1	4.5787e-17	152.13	LEK(1)IFQNAPTDPTQDFSTQVAK	3	0.12229	1
F1N3P2	468	K	7	Ubiquitin carboxyl-terminal hydrolase	USP5	1	0.0157448	60.91	FLVEEK(1)IK	3	0.5866	1
F1N3P2	357	K	7	Ubiquitin carboxyl-terminal hydrolase	USP5	0.999938	0.00781643	67.704	KYVDK(1)LEK	2	-0.2222	1
F1N3P2	184	K	7	Ubiquitin carboxyl-terminal hydrolase	USP5	1	0.00475535	59.227	HAFNLK(1)QLDNPAR	3	-0.95687	1
F1N3P2	574	K	7	Ubiquitin carboxyl-terminal hydrolase	USP5	1	0.000279756	80.96	FASFPDYLVIQIK(1)K	3	-0.30084	1
F1N647	1852	K	7	Fatty acid synthase	FASN	1	0.0116842	57.888	HIGK(1)VVLQVR	3	1.4882	1
F1N647	673	K	7	Fatty acid synthase	FASN	1	0.0137869	55.754	QEGVFAK(1)EVR	3	-0.3189	1
F1N647	1705	K	7	Fatty acid synthase	FASN	1	0.00318721	82.912	VFTTVGSAEK(1)R	3	1.1249	2
F1N647	631	K	7	Fatty acid synthase	FASN	1	3.90179e-06	79.69	EANIPPGAMAAVGLTWEECK(1)QR	3	-3.3857	2
F1N647	611	K	7	Fatty acid synthase	FASN	1	0.000279983	58.812	GQCIK(1)EANIPPGAMAAVGLTWEECK	3	0.51859	1
F1N647	1243	K	7	Fatty acid synthase	FASN	1	0.00112427	62.055	ACVDTALENMTSLK(1)MK	3	-0.29078	2
F1N647	1753	K	7	Fatty acid synthase	FASN	1	4.47973e-08	102.89	GADLVLNSLAEEK(1)LQASVR	3	-0.63074	1
P63048	27	K	7	Ubiquitin-60S ribosomal protein L40	UBA52	1	2.54152e-12	140.46	TITLEVEPSDTIENVK(1)AK	2	0.47752	3
P63048	6	K	7	Ubiquitin-60S ribosomal protein L40	UBA52	1	2.54639e-07	141.44	MQIFVK(1)TLTGK(1)TITLEVEPSDTIENVK	4	-2.5178	15
P63048	11	K	7	Ubiquitin-60S ribosomal protein L40	UBA52	1	1.71527e-31	202.22	TLTGK(1)TITLEVEPSDTIENVK	3	-0.28876	11
P63048	33	K	7	Ubiquitin-60S ribosomal protein L40	UBA52	1	6.27829e-09	157.2	IQDK(1)EGIPPDQQR	2	1.1464	16
P63048	63	K	7	Ubiquitin-60S ribosomal protein L40	UBA52	1	1.81139e-22	191.35	TLSDYNIQK(1)ESTLHLVLR	3	1.2436	21
P63048	29	K	7	Ubiquitin-60S ribosomal protein L40	UBA52	0.999699	6.9801e-06	110.22	AK(1)IQDKEGIPPDQQR	3	1.2055	1
P63048	48	K	7	Ubiquitin-60S ribosomal protein L40	UBA52	1	2.33486e-16	174.23	LIFAGK(1)QLEDGRTLSDYNIQK	3	0.066478	47
A0JNI4	205	K	8	Serine racemase	SRR	1	3.39559e-09	101.41	ALRPSVK(1)VYAAEPLNADDCYQSK(1)LK	4	1.145	6
A0JNI4	221	K	8	Serine racemase	SRR	1	2.89836e-06	74.123	VYAAEPLNADDCYQSK(1)LK	2	0.34343	2
A0JNI4	75	K	8	Serine racemase	SRR	1	4.17063e-16	199.4	GLISAHPEEK(1)PR	2	-0.74616	3
A0JNI4	241	K	8	Serine racemase	SRR	1	1.2577e-07	80.117	GELTPNPYPPETIADGIK(1)SSIGLNTWPIIR	3	0.065823	1
A0JNI4	45	K	8	Serine racemase	SRR	1	0.000379355	94.767	NLFFK(1)CELFQK	2	-0.50439	2
A0JNI4	114	K	8	Serine racemase	SRR	1	0.00068762	61.096	LEGIPAYVIVPETAPNCK(1)K	3	0.010455	2
A0JNI4	115	K	8	Serine racemase	SRR	1	1.38021e-09	102.15	K(1)LAIQAYGASIVYSEQSEESR	3	1.1461	1
A0JNI4	223	K	8	Serine racemase	SRR	1	6.81106e-07	88.515	LK(1)GELTPNPYPPETIADGIK	2	0.86653	5
P68103	273	K	8	Elongation factor 1-alpha 1	EEF1A1	1	5.18828e-06	71.071	VETGVLK(1)PGMVVTFAPVNVTTEVK	3	-0.13126	2
P68103	41	K	8	Elongation factor 1-alpha 1	EEF1A1	1	0.0513217	84.498	TIEK(1)FEK	2	-0.17145	1
P68103	180	K	8	Elongation factor 1-alpha 1	EEF1A1	1	2.43507e-05	62.706	K(1)IGYNPDTVAFVPISGWNGDNMLEPSANMPWFK	3	0.42083	1
P68103	172	K	8	Elongation factor 1-alpha 1	EEF1A1	1	0.000312555	83.087	YEEIVK(1)EVSTYIK	2	-1.0205	2
P68103	395	K	8	Elongation factor 1-alpha 1	EEF1A1	0.999682	3.33537e-07	75.436	FLK(1)SGDAAIVDMVPGKPMCVESFSDYPPLGR	4	0.39865	3
P68103	179	K	8	Elongation factor 1-alpha 1	EEF1A1	1	0.0436673	67.897	EVSTYIK(1)K	2	0.040426	1
P68103	255	K	8	Elongation factor 1-alpha 1	EEF1A1	1	3.77234e-08	105.79	LPLQDVYK(1)IGGIGTVPVGR	2	0.4325	5
P68103	44	K	8	Elongation factor 1-alpha 1	EEF1A1	1	0.00114612	121.02	FEK(1)EAAEMGK	3	0.19427	2
F1MJS8	71	K	9	A-kinase anchor protein 3	AKAP3	1	0.00416676	68.536	FK(1)PGESSLGR	3	0.48874	1
F1MJS8	250	K	9	A-kinase anchor protein 3	AKAP3	1	0.00310955	90.614	SFFYK(1)EVFESR	2	-0.97646	2
F1MJS8	41	K	9	A-kinase anchor protein 3	AKAP3	1	1.27722e-09	105.89	MSDESLSIFK(1)EASHDPIR	3	3.0126	3
F1MJS8	220	K	9	A-kinase anchor protein 3	AKAP3	1	3.38261e-09	148.62	ASGTLQSPPNLK(1)YK	2	-0.020495	2
F1MJS8	180	K	9	A-kinase anchor protein 3	AKAP3	1	0.00184958	54.225	SLSK(1)VASELVNETVTACSK	3	0.61017	1
F1MJS8	60	K	9	A-kinase anchor protein 3	AKAP3	1	3.93648e-08	149.42	DLEK(1)STAGFQDIR	2	0.49074	2
F1MJS8	691	K	9	A-kinase anchor protein 3	AKAP3	1	1.93791e-05	74.029	LCLIIAK(1)SCDSPLAELGDDK	3	-1.2344	1
F1MJS8	433	K	9	A-kinase anchor protein 3	AKAP3	1	0.000833997	101.53	NVNFASMK(1)SEGK	2	1.0292	1
F1MJS8	616	K	9	A-kinase anchor protein 3	AKAP3	1	0.000105145	72.187	NLLSETIFK(1)SDHSCDPK	4	0.39447	3
Q3MHM5	350	K	9	Tubulin beta-4B chain	TUBB4B	1	1.13559e-10	103.58	NSSYFVEWIPNNVK(1)TAVCDIPPR	3	-0.13624	4
Q3MHM5	122	K	9	Tubulin beta-4B chain	TUBB4B	1	1.67886e-07	73.758	K(1)EAESCDCLQGFQLTHSLGGGTGSGMGTLLISK	3	-0.38601	5
Q3MHM5	58	K	9	Tubulin beta-4B chain	TUBB4B	1	1.06676e-06	115.04	INVYYNEATGGK(1)YVPR	2	-0.49983	2
Q3MHM5	336	K	9	Tubulin beta-4B chain	TUBB4B	1	4.64135e-09	92.147	EVDEQMLNVQNK(1)NSSYFVEWIPNNVK	3	-0.054619	3
Q3MHM5	362	K	9	Tubulin beta-4B chain	TUBB4B	1	0.00040109	69.765	GLK(1)MSATFIGNSTAIQELFK	2	1.0641	1
Q3MHM5	324	K	9	Tubulin beta-4B chain	TUBB4B	1	4.56259e-05	83.37	MSMK(1)EVDEQMLNVQNK	3	-0.26809	1
Q3MHM5	154	K	9	Tubulin beta-4B chain	TUBB4B	1	3.23947e-12	101.21	KEAESCDCLQGFQLTHSLGGGTGSGMGTLLISK(1)IR	4	0.39627	4
Q3MHM5	216	K	9	Tubulin beta-4B chain	TUBB4B	1	1.1509e-21	146.25	TLK(1)LTTPTYGDLNHLVSATMSGVTTCLR	3	-0.31713	6
Q3MHM5	297	K	9	Tubulin beta-4B chain	TUBB4B	1	0.000401366	58.952	ALTVPELTQQMFDAK(1)NMMAACDPR	3	0.029653	7
F1MWF0	621	K	10	Huntingtin interacting protein 1	HIP1	1	0.000140259	120.6	DQHK(1)MLLAEAR	2	-0.064507	3
F1MWF0	660	K	10	Huntingtin interacting protein 1	HIP1	1	0.000194268	50.464	LFEEPTLSSCAGSADHLLSK(1)VNSTSSCIEQLEK	4	0.37939	1
F1MWF0	775	K	10	Huntingtin interacting protein 1	HIP1	1	5.43064e-19	126.28	GLDIK(1)QEELGDLVDK	3	0.16924	3
F1MWF0	977	K	10	Huntingtin interacting protein 1	HIP1	1	5.94493e-08	92.098	SQIEDTDSMDFSSITLTQIK(1)R	3	-0.55035	1
F1MWF0	604	K	10	Huntingtin interacting protein 1	HIP1	1	2.28376e-13	141.6	EQLEYTQLK(1)LSSAQESICR	3	-0.28001	1
F1MWF0	527	K	10	Huntingtin interacting protein 1	HIP1	1	0.000109755	76.759	K(1)TQEQTEVLENLK	3	1.2926	1
F1MWF0	575	K	10	Huntingtin interacting protein 1	HIP1	1	0.0223287	63.181	WTAQITDLEK(1)DR	2	2.4408	1
F1MWF0	927	K	10	Huntingtin interacting protein 1	HIP1	1	4.04468e-08	123.92	ADK(1)NSPNLAQLLQASR	2	1.2173	3
F1MWF0	730	K	10	Huntingtin interacting protein 1	HIP1	1	1.07919e-08	129.25	QYGK(1)ETLTYLSFLEEER	2	0.21981	4
F1MWF0	1033	K	10	Huntingtin interacting protein 1	HIP1	0.912681	3.46008e-10	87.091	HYELAGVAEGWEEGTEAPPSTLQEAK(0.913)TEK(0.087)E	4	1.2096	2
P34933	127	K	10	Heat shock-related 70 kDa protein 2	HSPA2	1	2.38759e-08	130.47	TFFPEEISSMVLTK(1)MK	2	1.5608	5
P34933	57	K	10	Heat shock-related 70 kDa protein 2	HSPA2	1	1.0525e-05	72.99	LIGDAAK(1)NQVAMNPTNTIFDAK	3	-0.60228	3
P34933	139	K	10	Heat shock-related 70 kDa protein 2	HSPA2	1	5.54829e-13	114.62	EIAEAYLGGK(1)VQSAVITVPAYFNDSQR	3	-0.27302	1
P34933	160	K	10	Heat shock-related 70 kDa protein 2	HSPA2	1	6.26019e-05	99.238	QATK(1)DAGTITGLNVLR	2	-0.2433	1
P34933	129	K	10	Heat shock-related 70 kDa protein 2	HSPA2	1	1.37128e-05	127.79	MK(1)EIAEAYLGGK	2	0.45974	4
P34933	188	K	10	Heat shock-related 70 kDa protein 2	HSPA2	1	2.03447e-05	83.423	IINEPTAAAIAYGLDK(1)K	3	0.31158	1
P34933	78	K	10	Heat shock-related 70 kDa protein 2	HSPA2	1	2.80646e-16	199.31	K(1)FEDATVQSDMK	2	-0.34159	2
P34933	109	K	10	Heat shock-related 70 kDa protein 2	HSPA2	1	0.00366165	101.48	VQVEYK(1)GEIK	3	0.48989	2
P34933	72	K	10	Heat shock-related 70 kDa protein 2	HSPA2	1	1.32803e-18	180.06	NQVAMNPTNTIFDAK(1)R	3	0.026318	2
P34933	89	K	10	Heat shock-related 70 kDa protein 2	HSPA2	1	8.35148e-05	78.078	KFEDATVQSDMK(1)HWPFR	4	0.25973	1
A7MB90	50	K	11	CSNK1G2 protein	CSNK1G2	1	0.000154196	111.63	K(1)IGCGNFGELR	2	-0.49116	2
A7MB90	63	K	11	CSNK1G2 protein	CSNK1G2	1	0.000423344	77.204	LGK(1)NLYTNEYVAIK	3	0.082252	1
A7MB90	309	K	11	CSNK1G2 protein	CSNK1G2	1	5.5961e-10	192.12	K(1)LFTDLFDR	2	0.0092563	2
A7MB90	226	K	11	CSNK1G2 protein	CSNK1G2	1	2.47981e-09	151.3	YMSINTHLGK(1)EQSR	2	0.25722	3
A7MB90	331	K	11	CSNK1G2 protein	CSNK1G2	1	1.08198e-05	63.913	SGFVFDYEYDWAGK(1)PLPTPIGTAHSDLPAQPQVR	4	0.44068	1
A7MB90	158	K	11	CSNK1G2 protein	CSNK1G2	1	2.58445e-05	118.87	MEYVHTK(1)SLIYR	4	0.59286	2
A7MB90	166	K	11	CSNK1G2 protein	CSNK1G2	1	4.62511e-05	119.03	DVK(1)PENFLVGR	3	-0.83005	1
A7MB90	200	K	11	CSNK1G2 protein	CSNK1G2	1	0.0122996	81.525	EYIDPETK(1)K	2	-1.1018	2
A7MB90	93	K	11	CSNK1G2 protein	CSNK1G2	1	7.49595e-08	84.107	FYK(1)QLSAAEGVPQVYYFGPCGK	3	-0.065998	1
A7MB90	255	K	11	CSNK1G2 protein	CSNK1G2	1	0.000240187	88.561	GSLPWQGLK(1)ADTLK	2	-0.46399	4
A7MB90	301	K	11	CSNK1G2 protein	CSNK1G2	1	0.000261395	106.32	RLDFFEK(1)PDYDYLR	2	0.24964	5
F1MB15	4039	K	11	Fibrous sheath interacting protein 2	FSIP2	1	0.00129641	69.795	LCFPPIHK(1)ETVSR	3	-0.62671	2
F1MB15	4098	K	11	Fibrous sheath interacting protein 2	FSIP2	1	0.000928653	72.359	EK(1)LLHNSYYPLNAEIILQK	4	0.81553	1
F1MB15	3257	K	11	Fibrous sheath interacting protein 2	FSIP2	1	0.000403235	56.131	ESDLGYFDQAMK(1)GNSSLPEGSVLQK	3	0.3059	1
F1MB15	3854	K	11	Fibrous sheath interacting protein 2	FSIP2	1	1.94122e-05	70.987	SLMDK(1)LHHSIQLPQSPPFANK	4	0.012287	2
F1MB15	3673	K	11	Fibrous sheath interacting protein 2	FSIP2	1	0.00984104	72.928	NK(1)LNYLAHK	2	0.34836	2
F1MB15	6502	K	11	Fibrous sheath interacting protein 2	FSIP2	1	0.00562064	46.514	LQTECLK(1)NTGHSIAELR	4	-0.58472	1
F1MB15	4323	K	11	Fibrous sheath interacting protein 2	FSIP2	1	0.00186175	56.036	IFSPK(1)HNTEIELENMTQK	3	-0.031151	1
F1MB15	4058	K	11	Fibrous sheath interacting protein 2	FSIP2	1	2.33401e-06	107.5	IVDSVYYGVLQQYK(1)SK	3	-0.28777	1
F1MB15	4671	K	11	Fibrous sheath interacting protein 2	FSIP2	1	0.00292108	91.784	AK(1)VSILENAEK	2	-0.40723	1
F1MB15	683	K	11	Fibrous sheath interacting protein 2	FSIP2	1	0.00300258	81.099	NLK(1)NVFVNFK	2	-3.1991	1
F1MB15	4382	K	11	Fibrous sheath interacting protein 2	FSIP2	0.999943	3.26413e-06	76.889	NVLK(1)QYGLDPEFDKESEDSSIFVEK	3	-0.064428	2
F1N343	627	K	11	Coiled-coil domain containing 136	CCDC136	1	0.00577746	59.198	K(1)LIQNQENIVK	2	-0.54172	1
F1N343	436	K	11	Coiled-coil domain containing 136	CCDC136	1	4.00306e-09	146.77	LQLQCQSISCEK(1)DK	2	0.16219	2
F1N343	369	K	11	Coiled-coil domain containing 136	CCDC136	1	0.00574516	46.892	FQTSHSVTQNEELK(1)TR	3	0.21844	1
F1N343	424	K	11	Coiled-coil domain containing 136	CCDC136	1	4.86875e-11	131.09	ELQCQLQK(1)LQLQCQSISCEK	3	-0.8034	1
F1N343	347	K	11	Coiled-coil domain containing 136	CCDC136	1	0.000890845	105.2	ELK(1)CAQNEVLR	2	0.22706	2
F1N343	438	K	11	Coiled-coil domain containing 136	CCDC136	1	1.99871e-08	167.18	DK(1)LLDVQQHLR	2	0.41085	2
F1N343	137	K	11	Coiled-coil domain containing 136	CCDC136	0.955197	2.13049e-05	87.429	EK(0.045)ECELK(0.955)EIEQELHLAR	4	0.20486	1
F1N343	881	K	11	Coiled-coil domain containing 136	CCDC136	1	0.00028944	156.51	K(1)LLDEQK	2	0.048991	1
F1N343	416	K	11	Coiled-coil domain containing 136	CCDC136	1	0.000306042	64.21	STVESQSEK(1)ELQCQLQK	3	0.41372	1
F1N343	378	K	11	Coiled-coil domain containing 136	CCDC136	1	7.85824e-18	165.66	LCALQQK(1)YDASQDEQSELLK	3	0.329	1
F1N343	473	K	11	Coiled-coil domain containing 136	CCDC136	1	1.33865e-11	112.85	GVVTTYQESSEK(1)SAEVHAQLQETK	3	0.22579	2
F1MRU4	2490	K	12	Uncharacterized protein	DNAH3	1	3.54066e-05	117.09	ADIVEK(1)MQMAAR	3	1.7053	1
F1MRU4	951	K	12	Uncharacterized protein	DNAH3	1	0.00427847	57.788	FIEK(1)LEPIGAAASK	3	0.39919	1
F1MRU4	213	K	12	Uncharacterized protein	DNAH3	1	3.42888e-10	186.58	K(1)DMIAPEEDKVMVR	3	0.6234	5
F1MRU4	1961	K	12	Uncharacterized protein	DNAH3	1	0.00123261	84.884	LTK(1)NNIFPER	2	2.0527	3
F1MRU4	2138	K	12	Uncharacterized protein	DNAH3	1	1.49474e-17	154.78	DTNK(1)LDIVDVLLVTAMGPPGGGR	3	0.23548	1
F1MRU4	961	K	12	Uncharacterized protein	DNAH3	1	0.00250476	57.525	LEPIGAAASK(1)EYSLEK	3	1.3454	1
F1MRU4	2229	K	12	Uncharacterized protein	DNAH3	1	1.37855e-08	109.72	AAVENFLPTPSK(1)SHYVFNLR	4	0.5434	2
F1MRU4	2313	K	12	Uncharacterized protein	DNAH3	1	2.42816e-05	82.877	VLIHLSPTGK(1)IVDDNIR	3	-0.47424	3
F1MRU4	2096	K	12	Uncharacterized protein	DNAH3	1	1.47581e-06	100.11	K(1)AVVFVDDLNMPAK	2	0.87385	3
F1MRU4	2041	K	12	Uncharacterized protein	DNAH3	1	0.000154882	58.47	TYLDHEIPMLFVGPTGTGK(1)SVITNNFLLR	4	0.36351	1
F1MRU4	1274	K	12	Uncharacterized protein	DNAH3	1	9.07555e-13	140.31	K(1)SNDQIAQIVQLVR	3	-2.8178	1
F1MRU4	1021	K	12	Uncharacterized protein	DNAH3	1	0.00357245	47.68	TQTMCGSPFVK(1)PIETECR	3	3.9216	1
F1MTR1	787	K	12	IQ motif containing GTPase activating protein 2	IQGAP2	1	0.0478817	43.68	LREEVVTK(1)IR	3	0.10854	1
F1MTR1	883	K	12	IQ motif containing GTPase activating protein 2	IQGAP2	1	0.0529152	46.88	LIFQMPQNK(1)STK	2	2.2954	1
F1MTR1	1462	K	12	IQ motif containing GTPase activating protein 2	IQGAP2	1	3.86412e-05	70.191	LQEK(1)GVLLDIDDLQANQFK	3	1.8906	1
F1MTR1	969	K	12	IQ motif containing GTPase activating protein 2	IQGAP2	1	2.49465e-10	121.34	EIIDDK(1)SLIINTSPVEVYK	3	1.8035	1
F1MTR1	744	K	12	IQ motif containing GTPase activating protein 2	IQGAP2	1	5.34622e-06	106.6	DDYK(1)TLVGSENPPLR	3	-0.39954	1
F1MTR1	845	K	12	IQ motif containing GTPase activating protein 2	IQGAP2	1	4.31195e-06	81.807	GGEMEILNNIDNQGIK(1)SLSK	3	0.39165	1
F1MTR1	657	K	12	IQ motif containing GTPase activating protein 2	IQGAP2	1	0.000911886	130.41	K(1)AFLYEQEK	2	0.64363	1
F1MTR1	1016	K	12	IQ motif containing GTPase activating protein 2	IQGAP2	1	2.5293e-06	138.89	TK(1)LEASIEHLR	2	-0.27183	2
F1MTR1	1365	K	12	IQ motif containing GTPase activating protein 2	IQGAP2	1	0.0091606	95.483	NK(1)YQDILNK	2	-0.49695	1
F1MTR1	1372	K	12	IQ motif containing GTPase activating protein 2	IQGAP2	1	0.00341914	72.434	YQDILNK(1)IAK	3	-0.0082741	1
F1MTR1	1116	K	12	IQ motif containing GTPase activating protein 2	IQGAP2	1	0.000180639	73.168	NLGSVAK(1)VLQHAASNK	3	-0.81734	1
F1MTR1	1164	K	12	IQ motif containing GTPase activating protein 2	IQGAP2	1	0.000271886	66.289	EACNVPEPEEK(1)FNMDK	3	0.27294	1
F1MUX6	170	K	12	Glutathione S-transferase	GSTM3	1	3.26733e-09	148.96	CLDEFPNLK(1)AFMCR	3	-0.30239	1
F1MUX6	161	K	12	Glutathione S-transferase	GSTM3	1	1.2243e-07	137.62	MFEPK(1)CLDEFPNLK	2	-0.36958	6
F1MUX6	181	K	12	Glutathione S-transferase	GSTM3	1	5.12724e-12	160.63	FEALEK(1)IATYMQSDR	2	2.0286	8
F1MUX6	71	K	12	Glutathione S-transferase	GSTM3	1	1.62507e-13	195.71	K(1)HNMCGDTEEER	2	0.64522	4
F1MUX6	40	K	12	Glutathione S-transferase	GSTM3	1	5.3642e-06	98.062	FK(1)LDLDFPNLPYLMDGK	3	-0.54097	4
F1MUX6	199	K	12	Glutathione S-transferase	GSTM3	1	1.57198e-31	248.6	MPVNNK(1)MAQWGNR	2	-0.16657	13
F1MUX6	193	K	12	Glutathione S-transferase	GSTM3	1	1.98731e-08	130.2	FLK(1)MPVNNK(1)MAQWGNR	4	-0.25516	8
F1MUX6	38	K	12	Glutathione S-transferase	GSTM3	1	5.94416e-06	95.642	YTCGEAPDYDK(1)SQWLDVK(1)FK	3	-0.16969	8
F1MUX6	132	K	12	Glutathione S-transferase	GSTM3	1	0.00012552	77.324	QFSLFLGK(1)YSWFAGEK	3	-0.48444	1
F1MUX6	19	K	12	Glutathione S-transferase	GSTM3	1	2.06292e-20	210.38	MLLEFTDTSYEEK(1)R	3	-1.1738	11
F1MUX6	31	K	12	Glutathione S-transferase	GSTM3	1	5.08358e-07	99.343	YTCGEAPDYDK(1)SQWLDVK(1)FK	3	-0.16969	10
F1MUX6	55	K	12	Glutathione S-transferase	GSTM3	1	1.85447e-13	150.61	LDLDFPNLPYLMDGK(1)NR	2	-0.35424	6
F1MYH5	74	K	12	A-kinase anchoring protein 4	AKAP4	1	0.000128933	139.15	EIIVIK(1)DTEK	3	-0.0033898	2
F1MYH5	486	K	12	A-kinase anchoring protein 4	AKAP4	1	0.00479055	58.268	SLTSAEK(1)VSEHILK	4	0.29176	1
F1MYH5	804	K	12	A-kinase anchoring protein 4	AKAP4	1	0.000613324	97.957	LPEVSAK(1)AAEK	3	-0.086086	2
F1MYH5	502	K	12	A-kinase anchoring protein 4	AKAP4	1	2.79192e-10	150.49	ESLTMWNQK(1)QCNQGK	2	0.61964	3
F1MYH5	523	K	12	A-kinase anchoring protein 4	AKAP4	1	0.000613996	105.95	EK(1)ISPSTDSLAK	2	-0.95513	1
F1MYH5	590	K	12	A-kinase anchoring protein 4	AKAP4	1	0.000975604	105.46	ALSMK(1)HLETR	2	-1.2254	2
F1MYH5	645	K	12	A-kinase anchoring protein 4	AKAP4	1	1.85104e-21	169.9	LLNESPFNCEDLCEGENK(1)HSEIR	3	0.099074	4
F1MYH5	614	K	12	A-kinase anchoring protein 4	AKAP4	1	5.80108e-08	88.239	DNQHLDSQK(1)LDMSNMVLSLIQK	3	0.50489	2
F1MYH5	808	K	12	A-kinase anchoring protein 4	AKAP4	1	1.24939e-11	152.32	AAEK(1)GYSVGDLLQEVMK	2	0.21007	3
F1MYH5	367	K	12	A-kinase anchoring protein 4	AKAP4	1	0.000476929	67.685	HTK(1)EIVSDLIDSCMK	3	-1.0344	2
F1MYH5	821	K	12	A-kinase anchoring protein 4	AKAP4	1	0.00479988	52.599	GYSVGDLLQEVMK(1)FAK	3	0.48727	1
F1MYH5	31	K	12	A-kinase anchoring protein 4	AKAP4	0.999973	0.00556866	46.099	K(1)VICFVDVSTLSMEDKDSK	3	-0.45324	1
G3N1C8	2279	K	12	Dynein axonemal heavy chain 1	DNAH1	0.989715	1.59551e-05	91.518	TSANQTQDLIDSK(0.99)LDK(0.01)R	4	1.0352	1
G3N1C8	3821	K	12	Dynein axonemal heavy chain 1	DNAH1	1	0.00611243	60.161	LIEHINPDK(1)VHR	3	-0.30919	1
G3N1C8	3941	K	12	Dynein axonemal heavy chain 1	DNAH1	1	8.79355e-07	122.97	VLK(1)YTAGEINYGGR	3	0.22782	1
G3N1C8	1975	K	12	Dynein axonemal heavy chain 1	DNAH1	1	0.0506974	55.232	K(1)LCLSSGEIIK	2	1.8336	1
G3N1C8	3703	K	12	Dynein axonemal heavy chain 1	DNAH1	1	1.25564e-10	130.56	GDK(1)VTNAMQDFVAANLEPR	3	1.109	2
G3N1C8	3901	K	12	Dynein axonemal heavy chain 1	DNAH1	1	1.54725e-06	88.565	K(1)FGPLGFNIPYEFTDGDLR	3	0.23507	2
G3N1C8	2181	K	12	Dynein axonemal heavy chain 1	DNAH1	1	0.000525853	51.301	LEDGGISSTSDDDDEEEEGK(1)QVAWVK	3	0.45561	1
G3N1C8	3767	K	12	Dynein axonemal heavy chain 1	DNAH1	1	1.36914e-05	112.42	K(1)LSAISLGQGQGPR	3	-0.58271	1
G3N1C8	335	K	12	Dynein axonemal heavy chain 1	DNAH1	1	6.35951e-07	112.16	DETGK(1)PILNGGVTPEGR	3	-3.4905	1
G3N1C8	4275	K	12	Dynein axonemal heavy chain 1	DNAH1	1	5.91677e-05	75.764	K(1)VQDQDFYLCPIYK	3	0.70311	1
G3N1C8	2702	K	12	Dynein axonemal heavy chain 1	DNAH1	1	4.57101e-08	91.238	PYIQEQGLQPTK(1)ANLMAAYTGR	3	-0.1009	1
G3N1C8	1843	K	12	Dynein axonemal heavy chain 1	DNAH1	1	0.00218263	65.809	SNLK(1)DVDGFLTK	3	-7.1826e-05	1
F1MZW8	274	K	13	Ribosomal protein S6 kinase	RPS6KA3	1	0.00391158	102.53	K(1)ETMTMILK	2	3.1388	1
F1MZW8	161	K	13	Ribosomal protein S6 kinase	RPS6KA3	1	0.00018199	83.692	LSK(1)EVMFTEEDVK	2	-0.35414	3
F1MZW8	437	K	13	Ribosomal protein S6 kinase	RPS6KA3	1	2.27304e-11	172.76	EDIGVGSYSVCK(1)R	2	0.12841	2
F1MZW8	509	K	13	Ribosomal protein S6 kinase	RPS6KA3	1	0.0671158	78.77	QK(1)FFSER	2	-0.061337	1
F1MZW8	322	K	13	Ribosomal protein S6 kinase	RPS6KA3	1	0.0522425	47.037	LGAGPDGVEEIK(1)R	2	-0.5009	1
F1MZW8	451	K	13	Ribosomal protein S6 kinase	RPS6KA3	1	0.0152579	44.925	ATNMEFAVK(1)IIDK	3	-0.32208	1
F1MZW8	81	K	13	Ribosomal protein S6 kinase	RPS6KA3	1	0.00211086	62.287	VLGQGSFGK(1)VFLVK	3	0.63479	1
F1MZW8	591	K	13	Ribosomal protein S6 kinase	RPS6KA3	1	7.94573e-06	72.302	AENGLLMTPCYTANFVAPEVLK(1)R	3	-0.96171	1
F1MZW8	566	K	13	Ribosomal protein S6 kinase	RPS6KA3	1	2.80089e-05	121.36	ICDFGFAK(1)QLR	3	0.18123	2
F1MZW8	216	K	13	Ribosomal protein S6 kinase	RPS6KA3	1	3.42749e-07	120.7	LTDFGLSK(1)ESIDHEK	4	0.4531	1
F1MZW8	284	K	13	Ribosomal protein S6 kinase	RPS6KA3	1	1.94696e-06	91.401	AK(1)LGMPQFLSPEAQSLLR	3	-0.2117	3
F1MZW8	504	K	13	Ribosomal protein S6 kinase	RPS6KA3	1	0.000345916	93.556	GGELLDK(1)ILR	3	-0.91985	1
F1MZW8	653	K	13	Ribosomal protein S6 kinase	RPS6KA3	1	0.00161591	50.202	FSLSGGYWNSVSDTAK(1)DLVSK	3	-0.9169	1
F6RP72	310	K	13	Tubulin alpha chain	LOC100295712	1	3.54066e-05	117.09	HGK(1)YMACCMLYR	2	-0.72361	4
F6RP72	369	K	13	Tubulin alpha chain	LOC100295712	1	1.98132e-10	109.37	VGINYQPPTVVPGGDLAK(1)VQR	2	0.3503	5
F6RP72	95	K	13	Tubulin alpha chain	LOC100295712	1	1.47486e-17	157.22	QLFHPEQLITGK(1)EDAANNYAR	4	0.32749	3
F6RP72	303	K	13	Tubulin alpha chain	LOC100295712	1	2.28413e-17	128.58	AYHEQLSVAEITNACFEPANQMVK(1)CDPR	3	0.13508	11
F6RP72	111	K	13	Tubulin alpha chain	LOC100295712	1	4.27202e-08	123.02	GHYTIGK(1)EIVDLVLDR	3	0.3402	1
F6RP72	400	K	13	Tubulin alpha chain	LOC100295712	1	8.70685e-05	155.75	FDLMYAK(1)R	2	-0.42071	4
F6RP72	59	K	13	Tubulin alpha chain	LOC100295712	1	9.3543e-09	93.583	TIGGGDDSFNTFFSETGAGK(1)HVPR	3	-0.7338	3
F6RP72	337	K	13	Tubulin alpha chain	LOC100295712	1	3.035e-07	134.04	DVNAAIATIK(1)TK(1)R	4	0.13989	2
F6RP72	393	K	13	Tubulin alpha chain	LOC100295712	1	2.9489e-08	162.31	LDHK(1)FDLMYAK	3	0.17885	4
F6RP72	162	K	13	Tubulin alpha chain	LOC100295712	1	0.000239577	123.16	LSVDYGK(1)K	2	0.26262	1
F6RP72	335	K	13	Tubulin alpha chain	LOC100295712	1	3.035e-07	134.04	DVNAAIATIK(1)TK(1)R	4	0.13989	5
F6RP72	351	K	13	Tubulin alpha chain	LOC100295712	1	0.00702186	43.795	TIQFVDWCPTGFK(1)VGINYQPPTVVPGGDLAK(1)VQR	4	0.032176	1
F6RP72	325	K	13	Tubulin alpha chain	LOC100295712	1	0.000180639	86.488	GDVVPK(1)DVNAAIATIK	3	-0.71724	2
G5E5N5	128	K	14	NADH-cytochrome b5 reductase	CYB5R1	1	4.09579e-20	197.17	FPEGGK(1)MSQYLDSLK	2	-0.17077	10
G5E5N5	156	K	14	NADH-cytochrome b5 reductase	CYB5R1	1	1.3048e-10	159.5	GPSGLLTYAGK(1)GK	2	0.62858	2
G5E5N5	165	K	14	NADH-cytochrome b5 reductase	CYB5R1	1	0.00126967	133.6	FNIQPNK(1)K	2	0.44134	1
G5E5N5	298	K	14	NADH-cytochrome b5 reductase	CYB5R1	1	0.00573003	114.5	LGYSPK(1)MR	2	-0.17284	3
G5E5N5	198	K	14	NADH-cytochrome b5 reductase	CYB5R1	1	9.27207e-17	145.44	AILK(1)DPEDPTQCFLLFANQTEK(1)DIILR	4	-0.96623	4
G5E5N5	122	K	14	NADH-cytochrome b5 reductase	CYB5R1	1	0.000123367	110.08	GVHPK(1)FPEGGK	3	0.18651	2
G5E5N5	236	K	14	NADH-cytochrome b5 reductase	CYB5R1	1	0.000103304	64.705	FK(1)LWFTLDHPPEGWAYSK	4	-0.73767	1
G5E5N5	79	K	14	NADH-cytochrome b5 reductase	CYB5R1	1	1.13559e-10	103.58	FALPTAHHVLGLPVGK(1)HVYLSAR	4	-0.21143	6
G5E5N5	158	K	14	NADH-cytochrome b5 reductase	CYB5R1	1	0.000109692	151.97	GK(1)FNIQPNK	2	0.3006	1
G5E5N5	137	K	14	NADH-cytochrome b5 reductase	CYB5R1	1	1.5861e-08	126.84	MSQYLDSLK(1)IGDVVEFR	3	0.55842	6
G5E5N5	216	K	14	NADH-cytochrome b5 reductase	CYB5R1	1	2.80748e-28	158.33	DPEDPTQCFLLFANQTEK(1)DIILREDLEELQAR	4	0.67001	7
G5E5N5	292	K	14	NADH-cytochrome b5 reductase	CYB5R1	1	2.34176e-11	92.01	EHLPAPGEDVLLLLCGPPPMVQLACHPSLDK(1)LGYSPK	4	0.034795	8
G5E5N5	117	K	14	NADH-cytochrome b5 reductase	CYB5R1	1	0.0108035	92.051	VYLK(1)GVHPK	2	0.27456	1
G5E5N5	44	K	14	NADH-cytochrome b5 reductase	CYB5R1	1	1.61701e-06	115.8	RPPVTLLDPNEK(1)YQLR	3	0.16417	3
Q76LV2	74	K	14	Heat shock protein HSP 90-alpha	HSP90AA1	1	1.54493e-15	178.23	LDSGK(1)ELHINLIPNK(1)QDR	3	0.15609	12
Q76LV2	84	K	14	Heat shock protein HSP 90-alpha	HSP90AA1	1	4.31796e-08	148.52	LDSGK(1)ELHINLIPNK(1)QDR	3	0.15609	4
Q76LV2	185	K	14	Heat shock protein HSP 90-alpha	HSP90AA1	1	0.00733395	97.813	GTK(1)VILHLK	2	0.21056	2
Q76LV2	420	K	14	Heat shock protein HSP 90-alpha	HSP90AA1	1	3.50108e-05	77.031	K(1)CLELFTELAEDKENYK	3	-0.7394	2
Q76LV2	58	K	14	Heat shock protein HSP 90-alpha	HSP90AA1	1	1.96547e-31	242.8	ELISNSSDALDK(1)IR	2	0.040347	3
Q76LV2	69	K	14	Heat shock protein HSP 90-alpha	HSP90AA1	1	1.97272e-06	134.06	YESLTDPSK(1)LDSGK	2	-0.10488	3
Q76LV2	408	K	14	Heat shock protein HSP 90-alpha	HSP90AA1	1	0.0104464	82.417	EMLQQSK(1)ILK	2	0.11707	1
Q76LV2	112	K	14	Heat shock protein HSP 90-alpha	HSP90AA1	1	7.42334e-06	114.52	ADLINNLGTIAK(1)SGTK	2	0.35764	1
Q76LV2	209	K	14	Heat shock protein HSP 90-alpha	HSP90AA1	1	0.00472309	50.392	K(1)HSQFIGYPITLFVEK	4	0.11134	3
Q76LV2	191	K	14	Heat shock protein HSP 90-alpha	HSP90AA1	1	0.000127144	78.69	VILHLK(1)EDQTEYLEER	4	0.26613	1
Q76LV2	224	K	14	Heat shock protein HSP 90-alpha	HSP90AA1	1	2.41949e-09	137.52	HSQFIGYPITLFVEK(1)ER	3	0.5927	3
Q76LV2	284	K	14	Heat shock protein HSP 90-alpha	HSP90AA1	1	1.96442e-06	153.54	EK(1)YIDQEELNK	2	0.55514	1
Q76LV2	293	K	14	Heat shock protein HSP 90-alpha	HSP90AA1	0.970121	3.6908e-14	160.81	YIDQEELNK(0.97)TK(0.03)PIWTR	3	-0.34489	2
Q76LV2	616	K	14	Heat shock protein HSP 90-alpha	HSP90AA1	1	0.00798329	104.75	IMK(1)AQALR	2	-0.22742	1
P0CB32	128	K	15	Heat shock 70 kDa protein 1-like	HSPA1L	1	3.09771e-08	100.43	AFYPEEISSMVLTK(1)MK	3	-1.0712	1
P0CB32	161	K	15	Heat shock 70 kDa protein 1-like	HSPA1L	1	0.000128913	77.068	QATK(1)DAGVIAGLNVLR	3	-0.71191	1
P0CB32	189	K	15	Heat shock 70 kDa protein 1-like	HSPA1L	1	3.21225e-09	101.6	IINEPTAAAIAYGLDK(1)AGQGER	3	-0.89412	2
P0CB32	248	K	15	Heat shock 70 kDa protein 1-like	HSPA1L	1	8.7423e-07	143.97	LVSHFVEEFK(1)R	3	-0.17028	1
P0CB32	332	K	15	Heat shock 70 kDa protein 1-like	HSPA1L	1	4.75883e-06	125.67	AK(1)IHDIVLVGGSTR	2	0.083508	2
P0CB32	502	K	15	Heat shock 70 kDa protein 1-like	HSPA1L	1	5.40535e-05	147.28	ANK(1)ITITNDK	2	0.63581	2
P0CB32	509	K	15	Heat shock 70 kDa protein 1-like	HSPA1L	1	8.23052e-09	186.78	ITITNDK(1)GR	2	-0.27094	1
P0CB32	425	K	15	Heat shock 70 kDa protein 1-like	HSPA1L	1	0.000289729	46.557	NSTIPTK(1)QTQIFTTYSDNQPGVLIQVYEGER	3	-0.23558	1
P0CB32	79	K	15	Heat shock 70 kDa protein 1-like	HSPA1L	1	1.37055e-06	146.79	K(1)FNDPVVQSDMK	2	-0.15303	1
P0CB32	514	K	15	Heat shock 70 kDa protein 1-like	HSPA1L	1	0.0062246	112.36	LSK(1)EEIER	3	0.17076	2
P0CB32	526	K	15	Heat shock 70 kDa protein 1-like	HSPA1L	1	3.55169e-06	109.79	MVLDAEK(1)YK	2	0.18109	6
P0CB32	321	K	15	Heat shock 70 kDa protein 1-like	HSPA1L	1	0.00135645	101.5	GTLEPVEK(1)ALR	2	-0.34448	2
P0CB32	611	K	15	Heat shock 70 kDa protein 1-like	HSPA1L	1	1.81164e-14	107.3	ELEQVCNPIITK(1)LYQGGCTGPSCGTGYTPGR	3	-0.34216	5
P0CB32	599	K	15	Heat shock 70 kDa protein 1-like	HSPA1L	1	0.000216991	97.797	RK(1)ELEQVCNPIITK	3	-0.010762	3
P0CB32	5	K	15	Heat shock 70 kDa protein 1-like	HSPA1L	1	1.08927e-12	112.48	AAAK(1)GTAIGIDLGTTYSCVGVFQHGK	3	0.035966	2
Q5W5U3	828	K	16	Hexokinase 1	HK1	1	4.34846e-05	154.85	TVCGVVSK(1)R	3	0.056997	2
Q5W5U3	763	K	16	Hexokinase 1	HK1	1	4.12146e-05	155.07	NILIDFAK(1)R	2	-0.51471	5
Q5W5U3	346	K	16	Hexokinase 1	HK1	1	0.000863874	134.84	NK(1)EGLHNAK	2	1.2421	1
Q5W5U3	315	K	16	Hexokinase 1	HK1	1	0.000121393	110.31	MAK(1)EGLLFEGR	3	0.58807	3
Q5W5U3	344	K	16	Hexokinase 1	HK1	1	0.00691448	55.66	FNTSDVSAIEK(1)NK	3	0.047274	1
Q5W5U3	785	K	16	Hexokinase 1	HK1	1	6.24702e-06	108.66	GLFQTK(1)YLSQIESDR	2	1.8368	2
Q5W5U3	844	K	16	Hexokinase 1	HK1	1	1.46442e-08	125.45	AAQLCGAGMAAVVDK(1)IR	3	-0.28205	1
Q5W5U3	885	K	16	Hexokinase 1	HK1	1	2.60351e-08	110.56	ELSPK(1)CNVSFLLSEDGSGK	3	0.67061	1
Q5W5U3	147	K	16	Hexokinase 1	HK1	1	1.20333e-05	117.27	K(1)LPVGFTFSFPCR	2	0.76811	3
Q5W5U3	738	K	16	Hexokinase 1	HK1	1	2.8301e-12	144.57	LVDEFSLNSGK(1)QR	2	1.1571	1
Q5W5U3	488	K	16	Hexokinase 1	HK1	1	0.00488648	107.69	EMLLEVK(1)K	2	0.51422	1
Q5W5U3	451	K	16	Hexokinase 1	HK1	1	1.3409e-05	73.294	FLLSESGSGK(1)GAAMVTAVAYR	3	-0.82009	2
Q5W5U3	429	K	16	Hexokinase 1	HK1	1	0.00798551	96.111	RFHK(1)TLR	3	1.1418	2
Q5W5U3	501	K	16	Hexokinase 1	HK1	1	0.000328044	79.652	AEMELGLGK(1)QTHDK	3	-1.7186	1
Q5W5U3	24	K	16	Hexokinase 1	HK1	1	0.000499729	138.08	IDK(1)YLYAMR	3	0.28726	2
Q5W5U3	624	K	16	Hexokinase 1	HK1	1	0.0292354	47.68	GFK(1)ATDCVGHDVATLLR	3	0.26535	1
F1ME38	503	K	20	Ubiquitin like modifier activating enzyme 6	UBA6	1	3.20808e-13	143.88	GMVTVTDPDLIEK(1)SNLNR	2	0.50331	2
F1ME38	729	K	20	Ubiquitin like modifier activating enzyme 6	UBA6	1	1.07934e-05	138.21	LK(1)DGSLFWQSPK	3	2.168	4
F1ME38	537	K	20	Ubiquitin like modifier activating enzyme 6	UBA6	1	0.00187293	63.989	INPQLK(1)IDAHLNK	3	-0.054487	1
F1ME38	978	K	20	Ubiquitin like modifier activating enzyme 6	UBA6	1	5.07911e-06	107.35	EK(1)YGIEPTMVVQGVK	2	-0.15575	2
F1ME38	796	K	20	Ubiquitin like modifier activating enzyme 6	UBA6	1	0.00210783	123.79	IQEFK(1)PSDK	2	0.65572	1
F1ME38	628	K	20	Ubiquitin like modifier activating enzyme 6	UBA6	1	3.09036e-07	81.763	DPPEEEIPFCTLK(1)SFPAAIEHTIQWAR	4	0.3409	1
F1ME38	644	K	20	Ubiquitin like modifier activating enzyme 6	UBA6	1	2.85682e-08	131.72	DK(1)FESSFSQK	2	-0.4456	3
F1ME38	739	K	20	Ubiquitin like modifier activating enzyme 6	UBA6	1	2.04267e-06	104.2	DGSLFWQSPK(1)RPPSPLK	4	0.38453	2
F1ME38	709	K	20	Ubiquitin like modifier activating enzyme 6	UBA6	1	0.0307523	47.657	FEK(1)YFNHK	3	0.099004	1
F1ME38	368	K	20	Ubiquitin like modifier activating enzyme 6	UBA6	1	1.39406e-05	72.883	LATSISETLEEK(1)PEVNYDIVR	3	0.068317	1
F1ME38	1003	K	20	Ubiquitin like modifier activating enzyme 6	UBA6	1	0.00136482	64.121	MLYVPIVPGHAK(1)R	3	-3.1254	1
F1ME38	746	K	20	Ubiquitin like modifier activating enzyme 6	UBA6	1	0.000721856	55.588	RPPSPLK(1)FDLNEPLHFSFLLNAAK	4	0.22007	1
F1ME38	800	K	20	Ubiquitin like modifier activating enzyme 6	UBA6	0.999992	4.98475e-17	166.47	IQEFKPSDK(1)VVQTDETAR	3	0.40152	3
F1ME38	58	K	20	Ubiquitin like modifier activating enzyme 6	UBA6	1	6.24471e-09	149.23	YVLGDTAMQK(1)MAK	3	0.15745	3
F1ME38	531	K	20	Ubiquitin like modifier activating enzyme 6	UBA6	1	0.000691052	78.69	SCTAADATLK(1)INPQLK	2	0.97539	2
F1ME38	714	K	20	Ubiquitin like modifier activating enzyme 6	UBA6	1	3.54393e-10	123.63	YFNHK(1)ALQLLHCFPLDTR	5	-0.027804	5
F1ME38	652	K	20	Ubiquitin like modifier activating enzyme 6	UBA6	0.999998	9.37091e-11	147.7	DKFESSFSQK(1)PSLFNK	3	0.25413	4
F1ME38	687	K	20	Ubiquitin like modifier activating enzyme 6	UBA6	1	0.00349296	47.75	IQTGHSLEGCFQVIK(1)LLSR	4	0.47102	1
F1ME38	871	K	20	Ubiquitin like modifier activating enzyme 6	UBA6	1	0.00383394	86.114	AK(1)MYSIEPADR	3	-0.23618	2
F1ME38	544	K	20	Ubiquitin like modifier activating enzyme 6	UBA6	1	2.27188e-11	117.62	IDAHLNK(1)VCSATEAIYNDEFYTK	3	0.52432	2
E1BM47	673	K	29	Maestro heat like repeat family member 2B	MROH2B	1	0.000331649	107.79	HFEVVLK(1)VLK	3	1.1972	1
E1BM47	165	K	29	Maestro heat like repeat family member 2B	MROH2B	1	0.00150347	83.948	AIYK(1)YVNHWR	4	0.22754	2
E1BM47	620	K	29	Maestro heat like repeat family member 2B	MROH2B	1	1.26676e-08	90.475	FLWK(1)ALGTTLASCQDVDFVSSQIK	3	-1.4392	1
E1BM47	245	K	29	Maestro heat like repeat family member 2B	MROH2B	1	0.000912477	72.898	DK(1)EIDFHVTQSLR	3	0.34311	1
E1BM47	1434	K	29	Maestro heat like repeat family member 2B	MROH2B	1	0.00576017	70.908	IFFAEEIK(1)K	3	-0.5821	1
E1BM47	808	K	29	Maestro heat like repeat family member 2B	MROH2B	1	0.000610495	93.992	WK(1)ALIAIR	3	-0.72544	2
E1BM47	701	K	29	Maestro heat like repeat family member 2B	MROH2B	1	7.22344e-07	87.654	SLSK(1)TDVMVIYGAVALHAPK	3	0.088165	1
E1BM47	363	K	29	Maestro heat like repeat family member 2B	MROH2B	1	0.00706674	71.558	AVK(1)VVMGDLSIK	2	-0.46746	3
E1BM47	683	K	29	Maestro heat like repeat family member 2B	MROH2B	1	0.00212022	111.01	EK(1)FFMNR	3	0.23558	2
E1BM47	964	K	29	Maestro heat like repeat family member 2B	MROH2B	1	7.10429e-08	85.062	QAAASSAIGLFSIK(1)GVHLEVER	3	0.39995	1
E1BM47	885	K	29	Maestro heat like repeat family member 2B	MROH2B	1	0.000145514	63.998	TMMWDNMK(1)AEDCQEMFNLLR	3	1.3793	1
E1BM47	1119	K	29	Maestro heat like repeat family member 2B	MROH2B	1	4.80753e-07	138.55	SLAENPASSGK(1)LLR	2	0.12575	2
E1BM47	615	K	29	Maestro heat like repeat family member 2B	MROH2B	1	1.76564e-23	203.99	DFNQQMDSYSNTSVEK(1)K	3	0.35226	3
E1BM47	553	K	29	Maestro heat like repeat family member 2B	MROH2B	1	4.49793e-06	99.711	ILPEIIHPNLVELWK(1)TR	3	-0.70319	3
E1BM47	847	K	29	Maestro heat like repeat family member 2B	MROH2B	1	0.000598388	86.014	LLPLPPLEK(1)LR	3	-0.27173	2
E1BM47	426	K	29	Maestro heat like repeat family member 2B	MROH2B	1	5.64858e-26	187.59	NLEKPIKPNSQETEK(1)GETSIR	3	-0.1904	1
E1BM47	1104	K	29	Maestro heat like repeat family member 2B	MROH2B	1	0.0132492	111.74	DTK(1)TLWK	2	-0.2756	1
E1BM47	676	K	29	Maestro heat like repeat family member 2B	MROH2B	1	0.000363087	131.22	VLK(1)TFQDR	2	-3.7519	2
E1BM47	904	K	29	Maestro heat like repeat family member 2B	MROH2B	1	0.000587163	86.463	MWLVSQK(1)DWER	3	-0.27335	1
E1BM47	930	K	29	Maestro heat like repeat family member 2B	MROH2B	1	2.07632e-07	73.239	VLTNDVEAPENFK(1)IGSLLGLLAPHSCDTLPSIR	4	-0.399	1
E1BM47	856	K	29	Maestro heat like repeat family member 2B	MROH2B	0.941358	7.35608e-06	81.144	LRNEGETDK(0.941)DK(0.059)EHIQFLYER	4	-0.014278	1
E1BM47	750	K	29	Maestro heat like repeat family member 2B	MROH2B	1	1.86724e-10	126.01	VLGMSVANK(1)DMDLQMSFTR	3	-0.395	4
E1BM47	1108	K	29	Maestro heat like repeat family member 2B	MROH2B	1	4.53417e-05	91.657	TLWK(1)SLAENPASSGK	2	0.97639	3
E1BM47	527	K	29	Maestro heat like repeat family member 2B	MROH2B	1	1.78847e-05	109.44	LLVISMLASVGK(1)LR	3	-0.20902	1
E1BM47	874	K	29	Maestro heat like repeat family member 2B	MROH2B	1	0.000855836	104.22	SMDALGK(1)LLR	3	0.16195	4
E1BM47	717	K	29	Maestro heat like repeat family member 2B	MROH2B	1	5.03611e-08	92.01	TDVMVIYGAVALHAPK(1)SQLLTR	4	-0.54837	2
E1BM47	858	K	29	Maestro heat like repeat family member 2B	MROH2B	0.960833	4.58506e-10	124.63	NEGETDK(0.039)DK(0.961)EHIQFLYER	4	0.34235	2
E1BM47	415	K	29	Maestro heat like repeat family member 2B	MROH2B	0.999834	4.7794e-06	118.21	NLEK(1)PIKPNSQETEK	2	-0.60717	2
E1BM47	62	K	29	Maestro heat like repeat family member 2B	MROH2B	1	4.91823e-05	148.32	LIYYASK(1)DMR	2	0.88538	2

## Sheet: Sheet2
Table S4. The list of proteins that has more 5 ubiquitination sites in buffalo epididymal sperm.
Protein accession	Protein description	Gene name	No.sites
A1L528	RAB1A, member RAS oncogene family	RAB1A	5
A7MB50	TBCD protein	TBCD	5
F1MBZ1	Kelch like family member 10	KLHL10	5
F1MT40	RAN binding protein 17	RANBP17	5
F1MUB8	Spermatogenesis and centriole associated 1	SPATC1	5
F1N058	Ropporin-1	ROPN1	5
P61285	Dynein light chain 1, cytoplasmic	DYNLL1	5
Q2T9U2	Outer dense fiber protein 2	ODF2	5
Q3ZBH0	T-complex protein 1 subunit beta	CCT2	5
Q9BGI1	Peroxiredoxin-5, mitochondrial	PRDX5	5
Q9MZ13	Voltage-dependent anion-selective channel protein 3	VDAC3	5
A6QLD6	MYO1B protein	MYO1B	6
E1B9R5	Dynein axonemal heavy chain 8	DNAH8	6
E1BDS1	Uncharacterized protein	MAGED1	6
E1BHT5	Ubiquitin protein ligase E3 component n-recognin 4	UBR4	6
F1MKX4	Proteasome activator complex subunit 4	PSME4	6
F1MZU2	N-ethylmaleimide sensitive factor, vesicle fusing ATPase	NSF	6
P00570	Adenylate kinase isoenzyme 1	AK1	6
P16116	Aldose reductase	AKR1B1	6
P63103	14-3-3 protein zeta/delta	YWHAZ	6
Q2HJB8	Tubulin alpha-8 chain	TUBA8	6
Q2KJ57	ATP binding cassette subfamily D member 1	ABCD1	6
Q2KJE5	Glyceraldehyde-3-phosphate dehydrogenase, testis-specific	GAPDHS	6
Q32KV0	Phosphoglycerate mutase 2	PGAM2	6
Q8MJN0	FUN14 domain-containing protein 2	FUNDC2	6
F1N3P2	Ubiquitin carboxyl-terminal hydrolase	USP5	7
F1N647	Fatty acid synthase	FASN	7
P63048	Ubiquitin-60S ribosomal protein L40	UBA52	7
A0JNI4	Serine racemase	SRR	8
P68103	Elongation factor 1-alpha 1	EEF1A1	8
F1MJS8	A-kinase anchor protein 3	AKAP3	9
Q3MHM5	Tubulin beta-4B chain	TUBB4B	9
F1MWF0	Huntingtin interacting protein 1	HIP1	10
P34933	Heat shock-related 70 kDa protein 2	HSPA2	10
A7MB90	CSNK1G2 protein	CSNK1G2	11
F1MB15	Fibrous sheath interacting protein 2	FSIP2	11
F1N343	Coiled-coil domain containing 136	CCDC136	11
F1MRU4	Uncharacterized protein	DNAH3	12
F1MTR1	IQ motif containing GTPase activating protein 2	IQGAP2	12
F1MUX6	Glutathione S-transferase	GSTM3	12
F1MYH5	A-kinase anchoring protein 4	AKAP4	12
G3N1C8	Dynein axonemal heavy chain 1	DNAH1	12
F1MZW8	Ribosomal protein S6 kinase	RPS6KA3	13
F6RP72	Tubulin alpha chain	LOC100295712	13
G5E5N5	NADH-cytochrome b5 reductase	CYB5R1	14
Q76LV2	Heat shock protein HSP 90-alpha	HSP90AA1	14
P0CB32	Heat shock 70 kDa protein 1-like	HSPA1L	15
Q5W5U3	Hexokinase 1	HK1	16
F1ME38	Ubiquitin like modifier activating enzyme 6	UBA6	20
E1BM47	Maestro heat like repeat family member 2B	MROH2B	29
