# Supplementary material for: Integrated analysis of phosphoproteome and ubiquitylome in epididymal sperm of buffalo (Bubalus bubalis)
Source: Mol Reprod Dev. 2020 Nov 2;88(1):15–33. doi: 10.1002/mrd.23432 (PMC7894524; doi:10.1002/mrd.23432)
Supplement: Supplementary file 6 — Supporting information. [file MRD-88-15-s006.xlsx]

## Sheet: Combine
Table S5. Conservation analysis of the phosphorylation peptides in buffalo epididymal sperm compared to mouse.
Accession	Description	Gene	Sequence	Phospho(STY) midifications in peptide	Phospho(STY) midifications in protein	Site Probability(%)	MW [kDa]	calc. pI	q-Value	Blast_to_ Mouse
A0A0A0MP90	Histone H2A	HIST1H2AC	TRSSRAGLQFPVGR	S3	S19	100	14.157	11.0483	0	IPI00265761
A0A0A0MP90	Histone H2A	HIST1H2AC	TRSSRAGLQFPVGR	S4	S20	100	14.157	11.0483	0.000947	IPI00265761
A0A140T888	Phosphatidylinositol 4-kinase alpha	PI4KA	RRSFNDFR	S3	S231	100	229.518	6.87354	4.7e-05	IPI00115875
A0JNM2	Thioredoxin	TXNDC8	SVMFANVDVDNAR	S1	S51	100	12.1703	9.1001	0
A1A4P8	LOC784495 protein	LOC784495	NKVQTPPTLR	T5	T86	100	19.3468	9.30518	0.000213
A1A4P8	LOC784495 protein	LOC784495	VQTPPTLR	T6	T89	100	19.3468	9.30518	8e-05
A2VDS3	Hypothetical LOC508425	MGC155170	LFDVPPAKKDS	S11	S258	100	29.7466	9.43701	0.000213
A3KMV5	Ubiquitin-like modifier-activating enzyme 1	UBA1	IHVSDQELQSANASVDDSRLEELK	S4	S810	100	117.755	5.77002	0	IPI00123313
A4FUG5	BIN2 protein	BIN2	SLVISPPVR	S1	S259	100	57.4227	5.17334	0.000213
A4FUZ3	Proteasome (Prosome, macropain) 26S subunit, ATPase, 1	PSMC1	AVANQTSATFLR	S7	S244	99.8	49.1537	6.21436	0	IPI00133428
A4FV54	Ras-related protein Rab-8A	RAB8A	KLEGNSPQGSNQGVKITPDQQK	S10	S185	100	23.6692	9.05615	0
A4FV74	COPS8 protein	COPS8	GILEQGWQADSTTR	S11	S157	99.4	23.1869	5.37646	0
A5D7M3	Growth arrest-specific protein 8	GAS8	GTPIVDGLAPEDMSKEQVEEHIGR	S14	S27	100	56.0144	8.19189	0
A5PK42	TTC25 protein	TTC25	EIYRRPSELDQNLSDESSPR	S7	S619	99.6	78.32	5.74463	0
A5PK42	TTC25 protein	TTC25	QLEGVLSKETLGVTAR	S7	S555	100	78.32	5.74463	4.7e-05
A5PK61	Histone H3.3C	H3F3C	YRPGTVALR	T5	T46	100	15.3665	11.4878	0.000153	IPI00785343
A5PKH9	WDR51B protein	WDR51B	LHFDSPPHLLDIYPR	S5	S321	100	53.6893	7.37158	0
A6H746	C12H13ORF26 protein	C12H13ORF26	SYPSQDFFLWTLPQSTTSLK	S15	S113	98.5	33.7159	9.46631	0
A6H746	C12H13ORF26 protein	C12H13ORF26	TGTAPALFR	T3	T42	100	33.7159	9.46631	4.7e-05
A6H746	C12H13ORF26 protein	C12H13ORF26	TAFTPKTGTAPALFR	T4	T37	99.3	33.7159	9.46631	0.000833
A6H746	C12H13ORF26 protein	C12H13ORF26	TAFTPKTGTAPALFR	T7	T40	99.3	33.7159	9.46631	0.000833
A6H758	C11H9ORF9 protein	C11H9ORF9	TLVSQSNDLSSLR	S6	S107	99.8	24.9897	8.70459	0	IPI00113208
A6H759	Leucine-rich repeat-containing protein 72	LRRC72	VPSDFAFANNVDKTMFDDPEDAVFVR	S3	S224	100	33.4155	8.57275	0
A6H798	LOC616153 protein	LOC616153	ISIHDREKQQLR	S2	S130	100	63.8825	9.53955	0
A6QLG5	40S ribosomal protein S9	RPS9	LDSQKHIDFSLR	S3	S153	100	22.5776	10.6528	0	IPI00420726
A6QLG5	40S ribosomal protein S9	RPS9	RPFEKSRLDQELK	S6	S23	100	22.5776	10.6528	0.00104	IPI00420726
A6QLL8	Fructose-bisphosphate aldolase	ALDOA	IVAPGKGILAADESTGSIAKR	S14	S36	99.4	39.4113	8.19189	0	IPI00221402
A6QLL8	Fructose-bisphosphate aldolase	ALDOA	AGAAASESLFISNHAY	S6	S354	100	39.4113	8.19189	0
A6QNW6	Testis anion transporter 1	SLC26A8	ESSFINLVR	S3	S635	99.8	108.674	5.78271	8e-05
A6QNW6	Testis anion transporter 1	SLC26A8	AIIPRSPTQTQAR	S6	S926	99.2	108.674	5.78271	0.006097
A6QQM1	CCNY protein	CCNY	SASADNLTLPR	S3	S272	99.8	33.2642	7.73779	0
A6QQM1	CCNY protein	CCNY	ASTIFLSKSQTDVR	S9	S19	99	33.2642	7.73779	0.000153	IPI00308149
A6QQS3	Spermatid-associated protein	SPERT	LQSPYFSPSSSFHHK	S3	S144	99.7	52.4408	7.10791	0
A6QQS3	Spermatid-associated protein	SPERT	VVSQHSYPLNR	S3	S86	100	52.4408	7.10791	0
A6QQS3	Spermatid-associated protein	SPERT	VQLSDEMFVFQDGR	S4	S124	100	52.4408	7.10791	0	IPI00869363
A6QQS3	Spermatid-associated protein	SPERT	LQSPYFSPSSSFHHK	S7	S148	99	52.4408	7.10791	0
A7E371	Protein PROCA1	PROCA1	RRSPPASNPNLS	S12	S376	100	42.2156	6.43018	0.000736
A7E371	Protein PROCA1	PROCA1	SESPTGKSQGNRVIK	S3	S233	99.8	42.2156	6.43018	0
A7E371	Protein PROCA1	PROCA1	RRSPPASNPNLS	S3	S367	100	42.2156	6.43018	0
A7E371	Protein PROCA1	PROCA1	GHLLASVESSTDASTLSSEGEFKNTDR	S9	S27	98.2	42.2156	6.43018	0
A7MBC5	IARS protein	IARS	MQSVIELGR	S3	S827	100	144.55	6.06201	4.7e-05	IPI00225201
A7MBH5	Coiled-coil domain-containing protein 151	CCDC151	IALPVAGHKDKFFDEEESEEDDSDVVTR	S18	S587	100	71.9994	8.39697	0
A7MBI8	NUDT9 protein	NUDT9	DRSGNKITHPISGK	S3	S183	100	38.5884	8.45557	0
A7Z081	C3H1ORF92 protein	C3H1ORF92	LSGSCSLNSLESK	S6	S114	99.9	47.7849	9.0708	0
A8PVV5	SYPL1 protein	SYPL1	MSSFQLNLNPLK	S2	S20	100	19.4637	8.35303	0
E1B717	Armadillo repeat containing 10	ARMC10	LRPSRSAEDLTSGSYDDTLNAEQVQK	S4	S43	99.5	33.6237	7.45947	0
E1B717	Armadillo repeat containing 10	ARMC10	LRPSRSAEDLTSGSYDDTLNAEQVQK	S6	S45	99.5	33.6237	7.45947	0
E1B7M8	Oxysterol-binding protein	OSBP2	SFSEGSLFTSK	S3	S437	100	101.824	6.69775	8e-05
E1B7X2	Uncharacterized protein	LOC616410	VGASAAQSSSIHR	S10	S755	99.5	129.384	6.78564	0
E1B7X2	Uncharacterized protein	LOC616410	YTVPEKQEPSYSMLNR	S10	S907	99.5	129.384	6.78564	0
E1B7X2	Uncharacterized protein	LOC616410	NQEVLRPPLQEDIGSHNQK	S15	S629	100	129.384	6.78564	8e-05
E1B7X2	Uncharacterized protein	LOC616410	LGVQPEELAVLVADSPISPR	S18	S951	99.7	129.384	6.78564	0
E1B7X2	Uncharacterized protein	LOC616410	MQSQTQVDFVLPDKQVITLGSER	S3	S1069	99.6	129.384	6.78564	0
E1B7X2	Uncharacterized protein	LOC616410	LLSWQHGSSPK	S3	S761	100	129.384	6.78564	0
E1B7X2	Uncharacterized protein	LOC616410	QLSLIAITAPSPGCK	S3	S776	100	129.384	6.78564	8e-05
E1B7X2	Uncharacterized protein	LOC616410	GPCSPEQTAPAGIRK	S4	S171	100	129.384	6.78564	4.7e-05
E1B830	Spermatogenesis-associated protein 6	SPATA6	GLLYRDSAYDSDPEYSSFQRPR	S11	S406	100	56.146	8.66064	0
E1B830	Spermatogenesis-associated protein 6	SPATA6	TLLVHSAPSTMPKHSPSPVLNR	S15	S334	98.8	56.146	8.66064	0
E1B830	Spermatogenesis-associated protein 6	SPATA6	TLLVHSAPSTMPKHSPSPVLNR	S17	S336	100	56.146	8.66064	0
E1B830	Spermatogenesis-associated protein 6	SPATA6	TLLVHSAPSTMPK	S9	S328	99.5	56.146	8.66064	0
E1B830	Spermatogenesis-associated protein 6	SPATA6	SHRPIFENSMDKIYR	S9	S447	100	56.146	8.66064	0
E1B846	Uncharacterized protein	LOC100297513	QLSDLKLSNKNMK	S3	S445	100	68.0502	7.73779	0	IPI00137337
E1B846	Uncharacterized protein	LOC100297513	SLKNTSIQSLER	S6	S152	99.4	68.0502	7.73779	0.006538
E1B8R6	RBR-type E3 ubiquitin transferase	ARIH2	ESEGALNEHMTSLASVLK	S2	S67	100	57.479	5.77002	0
E1B958	ALMS1 centrosome and basal body associated protein	ALMS1	TGIPIVTSPSYSQR	S10	S1947	99.7	367.048	6.52197	0
E1B958	ALMS1 centrosome and basal body associated protein	ALMS1	EKPSIVYQQELSDSQLIEQSQK	S12	S1447	99.5	367.048	6.52197	0
E1B958	ALMS1 centrosome and basal body associated protein	ALMS1	MNSEFNSDLQTISSR	S13	S3260	99.3	367.048	6.52197	0
E1B958	ALMS1 centrosome and basal body associated protein	ALMS1	YNVPAPLVPFRDVSDISFIQSK	S14	S2474	100	367.048	6.52197	0
E1B958	ALMS1 centrosome and basal body associated protein	ALMS1	YNVPAPLVPFRDVSDISFIQSKK	S17	S2477	100	367.048	6.52197	4.7e-05
E1B958	ALMS1 centrosome and basal body associated protein	ALMS1	VSSVPGLAEQK	S3	S1601	99.8	367.048	6.52197	0
E1B958	ALMS1 centrosome and basal body associated protein	ALMS1	MLRVSPDTVSR	S5	S1041	100	367.048	6.52197	0.008584
E1B958	ALMS1 centrosome and basal body associated protein	ALMS1	NLLKCESSLNHAK	S7	S2668	99.4	367.048	6.52197	0.001196
E1B958	ALMS1 centrosome and basal body associated protein	ALMS1	TIPYQNSQIVTSR	S7	S3319	100	367.048	6.52197	0
E1B958	ALMS1 centrosome and basal body associated protein	ALMS1	EKSSIFYQQELPDSHITGEALK	Y7	Y1489	99.1	367.048	6.52197	0
E1B993	Ankyrin repeat and EF-hand domain containing 1	ANKEF1	IWSPEATTAELIR	S3	S727	100	86.8594	8.20654	0	IPI00134915
E1B9K1	Uncharacterized protein	N/A	TLSDYNIQK	S3	S133	100	34.3445	8.03076	0	IPI00138892
E1B9R5	Dynein axonemal heavy chain 8	DNAH8	SMSGIPNLQETLK	S1	S136	99.7	541.022	6.01123	8e-05
E1B9R5	Dynein axonemal heavy chain 8	DNAH8	SFEEMIPAR	S1	S1199	100	541.022	6.01123	0.000153
E1B9R5	Dynein axonemal heavy chain 8	DNAH8	APTSSLSDYLNLLPSDER	S15	S89	100	541.022	6.01123	0
E1B9R5	Dynein axonemal heavy chain 8	DNAH8	SMSGIPNLQETLKER	S3	S138	100	541.022	6.01123	0
E1B9R5	Dynein axonemal heavy chain 8	DNAH8	APTSSLSDYLNLLPSDER	S7	S81	99.2	541.022	6.01123	0
E1B9S6	WD repeat domain 78	WDR78	LSSFTDLR	S3	S197	100	95.3405	6.0874	0.000153
E1B9S6	WD repeat domain 78	WDR78	ISEGSSLMDIENVILAK	S5	S355	100	95.3405	6.0874	0
E1B9S6	WD repeat domain 78	WDR78	ISEGSSLMDIENVILAK	S6	S356	100	95.3405	6.0874	0
E1BA21	Transcription factor A, mitochondrial	TFAM	AINENWKNLSNSQK	S10	S193	100	28.8121	9.77393	0
E1BA21	Transcription factor A, mitochondrial	TFAM	RPRSAYNIFIAER	S4	S160	99.9	28.8121	9.77393	0
E1BA21	Transcription factor A, mitochondrial	TFAM	SPFSFAYVPK	S4	S34	100	28.8121	9.77393	0
E1BAV1	Leucine rich repeats and guanylate kinase domain containing	LRGUK	SFELYGDYFKAPFGPSEK	S1	S119	99.6	94.388	6.72705	0.000387
E1BAW5	Tripartite motif containing 36	TRIM36	SQISELNLLMK	S4	S267	99.8	82.8879	6.32861	0.000153	IPI00396799
E1BBC2	Transmembrane protein 209	TMEM209	YRSSPTVYNSPTDKEDYMTDLR	S3	S241	98.2	62.8076	8.57275	0
E1BBI9	Migration and invasion inhibitory protein	MIIP	RKSFDASDTLALPR	S3	S296	100	42.1012	7.98682	0	IPI00229450
E1BC58	RAB2B, member RAS oncogene family	RAB2B	LQIWDTAGQESFR	S11	S67	100	24.152	7.07861	0	IPI00187430
E1BC58	RAB2B, member RAS oncogene family	RAB2B	IGPQQCISTPVGPSASQR	S16	S202	99.7	24.152	7.07861	0
E1BCV4	Nucleoporin 98	NUP98	NLNNSSLFSPVNR	S5	S607	100	197.51	6.1001	0
E1BCX4	Tripartite motif containing 42	TRIM42	IGSSDTQLEEVK	S4	S124	99.9	83.1282	8.104	0
E1BD58	Coiled-coil domain containing 159	CCDC159	SLPSPSNVCSPAHK	S4	S318	99.3	45.9387	6.66846	0.001491
E1BDA7	Uncharacterized protein	SPATA31E1	QGSWQLSAFR	S3	S593	100	140.976	9.48096	0
E1BDV8	Dpy-19 like C-mannosyltransferase 3	DPY19L3	AVYQIYAKR	Y3	Y568	100	83.1855	8.89502	0.002967
E1BE64	Testis specific 10	TSGA10	SPKSTTAHAILR	S4	S285	99.6	103.641	5.68115	0	IPI00410733
E1BE64	Testis specific 10	TSGA10	GLDRSLEENLcYRDF	S5	S882	100	103.641	5.68115	0	IPI00410733
E1BE64	Testis specific 10	TSGA10	MAIQSRDVAQFR	S5	S804	100	103.641	5.68115	0.004192	IPI00410733
E1BE64	Testis specific 10	TSGA10	RQNYSSNAYHLSSTIKPNTK	T14	T857	99.5	103.641	5.68115	0
E1BEA6	Testis specific 10	ALS2CR11	NTQVIPLNKSSER	S10	S1493	99.8	211.472	8.06006	0
E1BEA6	Testis specific 10	ALS2CR11	ISQTNLENMQAR	S2	S34	99.9	211.472	8.06006	4.7e-05
E1BFM3	Uncharacterized protein	N/A	VTGGAASKLSKIR	S10	S45	99.4	14.5455	10.9165	0	IPI00263879
E1BG13	40S ribosomal protein S6	N/A	KLFNLSKEDDVR	S6	S151	100	23.4653	11.4438	0	IPI00113655
E1BGD1	Translocase of outer mitochondrial membrane 34	TOMM34	SSFADIDSLLQIEPR	S8	S286	100	34.6777	8.73389	0
E1BGR4	Ciliogenesis associated TTC17 interacting protein	CATIP	RRSPTPALR	S3	S359	100	43.0811	6.53662	0
E1BGU2	Cytoplasmic linker associated protein 1	CLASP1	YIESLAR	Y1	Y1001	100	162.155	9.17334	0.00996	IPI00669522
E1BHB6	Uncharacterized protein	FAM205A	RLSQEEAEKPWELLSVMR	S3	S67	100	148.242	7.79639	4.7e-05
E1BHV9	Ornithine decarboxylase antizyme 3	OAZ3	SITTYKEEEDLTLRPR	S1	S55	96.8	27.4047	7.15186	0
E1BHV9	Ornithine decarboxylase antizyme 3	OAZ3	SRPSFYSLSYIKR	S4	S9	99.7	27.4047	7.15186	0
E1BHV9	Ornithine decarboxylase antizyme 3	OAZ3	SRPSFYSLSYIKR	Y6	Y11	99.5	27.4047	7.15186	0
E1BI84	Uncharacterized protein	N/A	ELSPDRKHPEDLGVLMGMNTK	S3	S690	100	144.995	9.15869	0
E1BI97	Uncharacterized protein	CCDC168	HALDSFYAYIPLSPK	S13	S1335	100	265.53	9.49561	8e-05
E1BI97	Uncharacterized protein	CCDC168	TSSPPHVFR	S3	S152	99.7	265.53	9.49561	8e-05
E1BJD3	Transmembrane protein 190	TMEM190	TVSLLSK	S3	S127	100	19.7304	5.10986	8e-05
E1BJG2	Radial spoke head 6 homolog A	RSPH6A	DDPTLQFSPSELGFMSFNMELPEPEPR	S10	S166	99.7	80.9047	4.38623	0
E1BJI8	Ral GEF with PH domain and SH3 binding motif 1	RALGPS1	HLLDDSVLEPRSPR	S12	S379	100	62.0648	9.11475	0.006432
E1BJI8	Ral GEF with PH domain and SH3 binding motif 1	RALGPS1	HLLDDSVLEPRSPR	S6	S373	100	62.0648	9.11475	0.006432
E1BJM5	PAS domain containing serine/threonine kinase	PASK	LLGHSSHDLIGQK	S5	S158	99.7	142.267	5.04639	0
E1BK75	Histone H2B	HIST1H2BA	AMSIMNSFVSDIFER	S10	S69	99.7	14.2177	10.2427	0
E1BK75	Histone H2B	HIST1H2BA	AMSIMNSFVSDIFER	S3	S62	100	14.2177	10.2427	0
E1BK75	Histone H2B	HIST1H2BA	HAVSEGTKAVTK	S4	S114	100	14.2177	10.2427	0	IPI00111957
E1BK75	Histone H2B	HIST1H2BA	GTTISKKGFK	S5	S12	100	14.2177	10.2427	0.000213
E1BK75	Histone H2B	HIST1H2BA	KESYSIYIYK	S5	S40	100	14.2177	10.2427	0	IPI00111957
E1BK75	Histone H2B	HIST1H2BA	VAGEASRLAHYNKR	S6	S80	100	14.2177	10.2427	8e-05
E1BK75	Histone H2B	HIST1H2BA	LAHYNKRSTITSR	S8	S89	100	14.2177	10.2427	0.000153	IPI00111957
E1BK75	Histone H2B	HIST1H2BA	HAVSEGTKAVTKYTSSK	T11	T121	99.3	14.2177	10.2427	0	IPI00111957
E1BK75	Histone H2B	HIST1H2BA	HAVSEGTKAVTKYTSSK	T7	T117	100	14.2177	10.2427	0	IPI00111957
E1BK75	Histone H2B	HIST1H2BA	LAHYNKRSTITSR	T9	T90	100	14.2177	10.2427	0.000153	IPI00111957
E1BK75	Histone H2B	HIST1H2BA	LAHYNKRSTITSR	Y4	Y85	98.9	14.2177	10.2427	8e-05	IPI00111957
E1BK78	Uncharacterized protein	C6orf201	EINLTPKPSSMPLWR	S9	S88	99.6	26.0864	10.0083	0.000153
E1BK78	Uncharacterized protein	C6orf201	EINLTPKPSSMPLWR	T5	T84	100	26.0864	10.0083	0
E1BKZ4	Uncharacterized protein	ANTXRL	RMEGKLDSLCDFVQR	S8	S452	100	62.9234	6.01123	0
E1BLB4	Dynein axonemal heavy chain 17	DNAH17	TLLPIPEHLGSLDGTLESMER	T15	T174	98.4	500.999	5.80811	4.7e-05
E1BLK7	Mitochondria-eating protein	SPATA18	TLKDEIAVLSAEKSVLQGR	S10	S244	100	60.5457	8.74854	0
E1BLK7	Mitochondria-eating protein	SPATA18	TLEEPKNRSAISLLAAEEEINQLK	S12	S157	100	60.5457	8.74854	0
E1BLK7	Mitochondria-eating protein	SPATA18	TLKDEIAVLSAEKSVLQGR	S14	S248	100	60.5457	8.74854	0
E1BLK7	Mitochondria-eating protein	SPATA18	LVSNEALR	S3	S10	100	60.5457	8.74854	8e-05
E1BLK7	Mitochondria-eating protein	SPATA18	SLSPICPR	S3	S508	100	60.5457	8.74854	4.7e-05	IPI00876491
E1BLK7	Mitochondria-eating protein	SPATA18	RVELRGSEQR	S7	S206	100	60.5457	8.74854	4.7e-05
E1BLK7	Mitochondria-eating protein	SPATA18	TLEEPKNRSAISLLAAEEEINQLK	S9	S154	100	60.5457	8.74854	0
E1BM25	Uncharacterized protein	CFAP46	QASPTLLR	S3	S545	100	173.506	7.00537	8e-05
E1BM27	Calmin	CLMN	SLESDHFSYVQLR	S8	S930	99.5	112.828	5.12256	0
E1BM42	RAB11 binding and LisH domain, coiled-coil and HEAT repeat containing	KIAA1468	LGAGGGLDPGSADSLSPQDPVALGSSAR	S11	S49	99.8	133.873	5.33838	4.7e-05
E1BM42	RAB11 binding and LisH domain, coiled-coil and HEAT repeat containing	KIAA1468	LGAGGGLDPGSADSLSPQDPVALGSSAR	S14	S52	99.8	133.873	5.33838	4.7e-05
E1BM42	RAB11 binding and LisH domain, coiled-coil and HEAT repeat containing	KIAA1468	AGSISTLDSLDFAR	S3	S176	100	133.873	5.33838	0	IPI00228693
E1BMD1	Cilia and flagella associated protein 43	CFAP43	IHAETTSLVPFGERPGSGK	S17	S1337	100	192.808	6.06201	4.7e-05
E1BMD1	Cilia and flagella associated protein 43	CFAP43	EIVEVQSAITLVK	S7	S946	100	192.808	6.06201	0
E1BMK9	Centlein	CNTLN	NITAQKSNSNVILLR	S7	S917	100	163.031	8.33838	0
E1BMK9	Centlein	CNTLN	NITAQKSNSNVILLR	S9	S919	100	163.031	8.33838	0
E1BMP4	BRD4 interacting chromatin remodeling complex associated protein like	GLTSCR1L	TPGPVSVSHRLPVPSSK	S15	S590	100	114.72	6.84424	0.005941
E1BMP4	BRD4 interacting chromatin remodeling complex associated protein like	GLTSCR1L	TPGPVSVSHRLPVPSSK	S16	S591	100	114.72	6.84424	0.005941
E1BMP4	BRD4 interacting chromatin remodeling complex associated protein like	GLTSCR1L	TPGPVSVSHRLPVPSSK	S8	S583	100	114.72	6.84424	0.005941
E1BN43	Ankyrin repeat domain 28	ANKRD28	TVSFEALPIMR	S3	S1011	100	117.338	6.20166	0	IPI00405443
E1BNC7	DnaJ heat shock protein family (Hsp40) member B8	DNAJB8	SVMSSTEIVNGHK	S4	S183	99.8	25.1593	6.94678	0
E1BNS6	Sperm associated antigen 8	SPAG8	SPAPYSHGNLLTEPSSDSLTER	S15	S82	99	53.458	7.78174	0
E1BNS9	L-lactate dehydrogenase	LDHC	SASTLWNVQK	S3	S321	100	35.992	7.7085	0
E1BNS9	L-lactate dehydrogenase	LDHC	VIGSGCNLDSAR	S4	S161	100	35.992	7.7085	0	IPI00229510
E1BNS9	L-lactate dehydrogenase	LDHC	QQEGESRLNLVQR	S6	S105	100	35.992	7.7085	0.00012	IPI00229510
E1BNY9	HECT, UBA and WWE domain containing E3 ubiquitin protein ligase 1	HUWE1	LGSSGLGSASSIQAAVR	S11	S3761	99.5	481.889	5.21143	0	IPI00453615
E1BNY9	HECT, UBA and WWE domain containing E3 ubiquitin protein ligase 1	HUWE1	LGSSGLGSASSIQAAVR	S8	S3758	100	481.889	5.21143	0	IPI00453615
E1BNY9	HECT, UBA and WWE domain containing E3 ubiquitin protein ligase 1	HUWE1	SAATSGAGSTTSGVVSGSLGSR	S9	S1852	99.6	481.889	5.21143	0	IPI00453615
E1BP05	Usherin	USH2A	LHFHGQYHTTETPVSPR	S15	S501	97.6	573.796	7.04932	0.007288
E1BP31	Ankyrin repeat domain 42	ANKRD42	KVSSGGVFVK	S3	S509	99.7	87.1111	6.59521	0.00012
E1BP38	Ral GTPase activating protein catalytic alpha subunit 1	RALGAPA1	SSSTSDILEPFTVER	S3	S844	99.6	234.954	5.94775	0	IPI00454161
E1BP38	Ral GTPase activating protein catalytic alpha subunit 1	RALGAPA1	DGISLQFKR	S4	S2163	100	234.954	5.94775	0.000947
E1BP38	Ral GTPase activating protein catalytic alpha subunit 1	RALGAPA1	SQTPSPSTLNIDHMEQK	T3	T1507	98.8	234.954	5.94775	0
E1BPJ2	Coiled-coil domain containing 81	CCDC81	AQRNSPLYYTEERR	S5	S277	100	76.0871	9.14404	0
F1MAW0	Gem nuclear organelle associated protein 4	GEMIN4	DISLTSLAR	S3	S319	100	120.336	5.50342	0
F1MB15	Fibrous sheath interacting protein 2	FSIP2	QASTIYTTMLSHTHLEK	S11	S4686	96.9	770.468	6.46826	0
F1MB15	Fibrous sheath interacting protein 2	FSIP2	TGDIQDPVVTSVTSIMK	S11	S5359	99.8	770.468	6.46826	0
F1MB15	Fibrous sheath interacting protein 2	FSIP2	LIGAHPHCQPSCSK	S11	S1340	100	770.468	6.46826	0.00104
F1MB15	Fibrous sheath interacting protein 2	FSIP2	EVSFGNNLPQSSVPDLGFYSEENMK	S12	S3081	99.6	770.468	6.46826	0
F1MB15	Fibrous sheath interacting protein 2	FSIP2	LQTECLKNTGHSIAELR	S12	S6426	100	770.468	6.46826	0
F1MB15	Fibrous sheath interacting protein 2	FSIP2	SKFQPQVQEELSGPELALEAVK	S12	S6169	100	770.468	6.46826	0
F1MB15	Fibrous sheath interacting protein 2	FSIP2	LDIKPFEAVCRNSFQNIR	S13	S6476	100	770.468	6.46826	0.000153
F1MB15	Fibrous sheath interacting protein 2	FSIP2	IVSQLISQMSPLVSSTEHQDTSQSDLSNTVIK	S24	S4716	97.1	770.468	6.46826	0
F1MB15	Fibrous sheath interacting protein 2	FSIP2	VSSALSKVFSR	S3	S6723	99.6	770.468	6.46826	0.000418
F1MB15	Fibrous sheath interacting protein 2	FSIP2	ITSKILNSIQEIISK	S3	S6076	99.7	770.468	6.46826	0
F1MB15	Fibrous sheath interacting protein 2	FSIP2	ILSETIVDLIR	S3	S5976	99.8	770.468	6.46826	0.004392
F1MB15	Fibrous sheath interacting protein 2	FSIP2	YKSSSNLPSYSR	S3	S3099	99.9	770.468	6.46826	0
F1MB15	Fibrous sheath interacting protein 2	FSIP2	FFSLSK	S3	S6576	100	770.468	6.46826	0.002608
F1MB15	Fibrous sheath interacting protein 2	FSIP2	IASQLTK	S3	S6245	100	770.468	6.46826	8e-05	IPI00750014
F1MB15	Fibrous sheath interacting protein 2	FSIP2	KISQHEIR	S3	S4414	100	770.468	6.46826	0.000153
F1MB15	Fibrous sheath interacting protein 2	FSIP2	LSSDILIK	S3	S4657	100	770.468	6.46826	0
F1MB15	Fibrous sheath interacting protein 2	FSIP2	TPSDAISNMVK	S3	S4176	100	770.468	6.46826	0
F1MB15	Fibrous sheath interacting protein 2	FSIP2	VVSPKPTQSTSSLKK	S3	S6095	100	770.468	6.46826	0.001581
F1MB15	Fibrous sheath interacting protein 2	FSIP2	AVASDILNMVFAK	S4	S1466	100	770.468	6.46826	0
F1MB15	Fibrous sheath interacting protein 2	FSIP2	FANSLIGEFR	S4	S5213	100	770.468	6.46826	0
F1MB15	Fibrous sheath interacting protein 2	FSIP2	IFPSAHSIVANR	S4	S4379	100	770.468	6.46826	0.000675
F1MB15	Fibrous sheath interacting protein 2	FSIP2	QVMSFIEMR	S4	S3186	100	770.468	6.46826	0
F1MB15	Fibrous sheath interacting protein 2	FSIP2	SVRDSEDELFDKAEK	S5	S4546	100	770.468	6.46826	0
F1MB15	Fibrous sheath interacting protein 2	FSIP2	IVRLPSDSSK	S6	S6226	99.3	770.468	6.46826	0.003751
F1MB15	Fibrous sheath interacting protein 2	FSIP2	SLPSSSYTYLGDER	S6	S4497	99.5	770.468	6.46826	0
F1MB15	Fibrous sheath interacting protein 2	FSIP2	VSSALSKVFSR	S6	S6726	100	770.468	6.46826	0.000418
F1MB15	Fibrous sheath interacting protein 2	FSIP2	IFPSAHSIVANR	S7	S4382	100	770.468	6.46826	0.004013
F1MB15	Fibrous sheath interacting protein 2	FSIP2	AKPQEQISEHWFTK	S8	S908	100	770.468	6.46826	8e-05
F1MB15	Fibrous sheath interacting protein 2	FSIP2	NIMQTYDSLISIQK	S8	S4124	100	770.468	6.46826	0
F1MB15	Fibrous sheath interacting protein 2	FSIP2	SDVPKQGSKMLAK	S8	S6715	100	770.468	6.46826	4.7e-05
F1MB15	Fibrous sheath interacting protein 2	FSIP2	VKHLPQQTSTQINR	S9	S5322	99.4	770.468	6.46826	0
F1MB26	Ectonucleoside triphosphate diphosphohydrolase 1	ENTPD1	RFSSSELPTR	S3	S8	99.9	59.4601	7.76709	0.000736
F1MCM7	IQ motif containing N	IQCN	AQSQAQLTTAVIKVQSQGHLPTGLTK	S3	S711	100	141.228	9.90576	0
F1MCM7	IQ motif containing N	IQCN	AQSQAQLVTDTAK	S3	S737	100	141.228	9.90576	0
F1MCM7	IQ motif containing N	IQCN	TQSQPLLVGFK	S3	S764	100	141.228	9.90576	0
F1MCM7	IQ motif containing N	IQCN	VQSQGHLPTGLTK	S3	S724	100	141.228	9.90576	0
F1MCM7	IQ motif containing N	IQCN	AATAIQSAWR	S7	S1096	100	141.228	9.90576	0
F1MDB5	IQ motif containing K	IQCK	LTVASQASCSQVKR	S8	S113	100	32.8789	6.43018	0
F1ME38	Ubiquitin like modifier activating enzyme 6	UBA6	NWSQCVELAR	S3	S697	100	118.716	5.8335	0
F1ME99	Centrosomal protein 135	CEP135	DKSPSRLDTFLK	S3	S439	100	133.461	6.60986	0.000705	IPI00396692
F1MEI0	Fibrous sheath CABYR-binding protein	FSCB	QLSIPQSSGPK	S3	S45	100	87.6934	4.01807	0
F1MEI0	Fibrous sheath CABYR-binding protein	FSCB	AALSIGNIPGSK	S4	S57	100	87.6934	4.01807	0
F1MEL4	Uncharacterized protein OS=Bos taurus GN=COIL PE=4 SV=2 - [F1MEL4_BOVIN]	COIL	AQSVKEWTIQK	S3	S259	100	63.0704	9.12939	0.000213
F1MG01	Protein DDI1 homolog 1	DDI1	RGSGEKAGPGQGLDSPALVR	S3	S124	100	43.893	5.98584	0
F1MG01	Protein DDI1 homolog 1	DDI1	AGPGQGLDSPALVR	S9	S136	100	43.893	5.98584	0
F1MGV7	Uncharacterized protein	N/A	NLSDIDLMAPQPGV	S3	S63	100	7.95501	4.71631	0	IPI00132765
F1MH99	Uncharacterized protein	N/A	GKPETATVKSQESIKSK	S10	S1192	100	149.635	9.11475	0
F1MH99	Uncharacterized protein	N/A	SSQAHSSDSILPGYLISPEVR	S6	S592	98.2	149.635	9.11475	0
F1MH99	Uncharacterized protein	N/A	SSQAHSSDSILPGYLISPEVR	S7	S593	99.4	149.635	9.11475	0
F1MHK9	Uncharacterized protein	LOC524391	VSQSNNQILQTLK	S4	S823	100	190.645	7.92822	0
F1MI14	Family with sequence similarity 221 member B	FAM221B	HSLSGSPSQVYLDTSTK	S8	S167	100	45.7476	5.08447	0
F1MI43	Sperm surface protein Sp17	SPA17	EKTSFDPAEWGAK	S4	S54	100	16.9493	4.89404	0	IPI00123400
F1MI94	Cylicin-2	CYLC2	SKPSLLQENTSPK	S1	S49	99.7	43.6763	9.83252	0
F1MI94	Cylicin-2	CYLC2	ISERPSVYLAAR	S6	S89	99.7	43.6763	9.83252	0.000418	IPI00138114
F1MJ07	Glutamine rich 2	QRICH2	ADKSALAAKVSR	S11	S1439	100	171.078	6.43018	0.000213
F1MJ07	Glutamine rich 2	QRICH2	QPGVSVQTSPSQEAPFPR	S11	S1087	100	171.078	6.43018	0
F1MJQ7	Fibronectin type III domain-containing protein 8	FNDC8	GSLVNFLEEDAINLPK	S2	S57	100	35.3207	5.56689	0
F1MJS8	A-kinase anchor protein 3	AKAP3	SFFYKEVFESR	S1	S246	99.9	94.68	6.7124	0.000213	IPI00136657
F1MJS8	A-kinase anchor protein 3	AKAP3	SVGEVLQSVLR	S1	S821	100	94.68	6.7124	0	IPI00136657
F1MJS8	A-kinase anchor protein 3	AKAP3	EGISACLQGSPFVTPK	S10	S485	100	94.68	6.7124	0
F1MJS8	A-kinase anchor protein 3	AKAP3	KEINEKIDGSENR	S10	S157	100	94.68	6.7124	8e-05
F1MJS8	A-kinase anchor protein 3	AKAP3	EASHDPIRVLSWLR	S11	S52	98.9	94.68	6.7124	0.001196
F1MJS8	A-kinase anchor protein 3	AKAP3	NTPSDKAPGSGDRASGTLQSPPNLK	S15	S210	97.9	94.68	6.7124	0
F1MJS8	A-kinase anchor protein 3	AKAP3	VDVYSPGDSQPQDWKMSDESLSIFK	S17	S33	99.5	94.68	6.7124	0
F1MJS8	A-kinase anchor protein 3	AKAP3	CVHQSVYMGDEPPPNKSLSK	S17	S177	100	94.68	6.7124	0
F1MJS8	A-kinase anchor protein 3	AKAP3	GSPGRLHFEMSHR	S2	S103	100	94.68	6.7124	0
F1MJS8	A-kinase anchor protein 3	AKAP3	VDVYSPGDSQPQDWKMSDESLSIFK	S20	S36	99.5	94.68	6.7124	0
F1MJS8	A-kinase anchor protein 3	AKAP3	SLSKVASELVNETVTAcSK	S3	S179	99.8	94.68	6.7124	0
F1MJS8	A-kinase anchor protein 3	AKAP3	VASELVNETVTACSK	S3	S183	100	94.68	6.7124	0	IPI00136657
F1MJS8	A-kinase anchor protein 3	AKAP3	APGSGDRASGTLQSPPNLK	S4	S205	99.7	94.68	6.7124	0.005886
F1MJS8	A-kinase anchor protein 3	AKAP3	NLLSETIFKSDHScDPK	S4	S611	99.9	94.68	6.7124	0
F1MJS8	A-kinase anchor protein 3	AKAP3	VIVSNHNLTDTVQNK	S4	S765	100	94.68	6.7124	0
F1MJS8	A-kinase anchor protein 3	AKAP3	DLEKSTAGFQDIR	S5	S61	99.8	94.68	6.7124	0
F1MJS8	A-kinase anchor protein 3	AKAP3	FKPGESSLGR	S6	S75	99.7	94.68	6.7124	0.002394
F1MJS8	A-kinase anchor protein 3	AKAP3	NVNFASMKSEGK	S6	S431	100	94.68	6.7124	0
F1MJS8	A-kinase anchor protein 3	AKAP3	ASGTLQSPPNLKYK	S7	S215	100	94.68	6.7124	0
F1MJS8	A-kinase anchor protein 3	AKAP3	APGSGDRASGTLQSPPNLKYK	T11	T212	99.4	94.68	6.7124	0
F1MJY8	Interferon-gamma-inducible GTPase IFGGE protein	IRGC	LYSQSSDGAMR	S6	S351	99.8	50.6651	5.45264	0	IPI00224512
F1MJY8	Interferon-gamma-inducible GTPase IFGGE protein	IRGC	SFGLDDDSLAKLAEQVGK	S8	S311	100	50.6651	5.45264	0	IPI00224512
F1MKR7	Cilia and flagella associated protein 77	CFAP77	ARPSTPFFDLLQHR	T5	T178	99.8	26.1255	9.96436	0
F1MKW2	CMT1A duplicated region transcript 4 protein homolog	CDRT4	VGKQSKPASLIQLK	S5	S72	100	18.4995	9.62744	8e-05
F1MKW2	CMT1A duplicated region transcript 4 protein homolog	CDRT4	VGKQSKPASLIQLK	S9	S76	100	18.4995	9.62744	8e-05
F1MKX4	Proteasome activator complex subunit 4	PSME4	SLNLPVGSSQVLVPR	S8	S293	100	211.465	6.87354	0	IPI00396680
F1MKX4	Proteasome activator complex subunit 4	PSME4	SLNLPVGSSQVLVPR	S9	S294	100	211.465	6.87354	0	IPI00396680
F1ML56	Hdc homolog, cell cycle regulator	HECA	KDTDWYQVK	Y6	Y150	100	51.6602	8.42627	0.000452	IPI00380838
F1ML59	Uncharacterized protein	NT5C1B	TSRSPSTRPPSAEESRSK	S11	S75	98.3	63.9867	8.51416	0
F1ML59	Uncharacterized protein	NT5C1B	LTTQGSQELTLPKSDSR	S16	S53	99.8	63.9867	8.51416	8e-05
F1ML59	Uncharacterized protein	NT5C1B	NSMSPEAQLQTTSR	S2	S129	100	63.9867	8.51416	0
F1ML59	Uncharacterized protein	NT5C1B	TSRSPSTRPPSAEESR	S4	S68	98.7	63.9867	8.51416	0
F1ML59	Uncharacterized protein	NT5C1B	NSMSPEAQLQTTSR	S4	S131	100	63.9867	8.51416	0
F1ML59	Uncharacterized protein	NT5C1B	LTTQGSQELTLPK	S6	S43	100	63.9867	8.51416	0
F1ML59	Uncharacterized protein	NT5C1B	TPPSEWKSYTQR	S8	S202	99.2	63.9867	8.51416	8e-05
F1ML59	Uncharacterized protein	NT5C1B	RTTKSENPDTWSHSTGR	T10	T151	98.9	63.9867	8.51416	0
F1ML59	Uncharacterized protein	NT5C1B	EYSRTPPSEWKSYTQR	T5	T195	97.5	63.9867	8.51416	8e-05
F1MLH6	Calmodulin	CALM2	VFDKDGNGYISAAELR	S11	S102	99.5	16.8358	4.22119	0.00058	IPI00761696
F1MLS4	Membrane spanning 4-domains A14	MS4A14	SVHDLPPQDLPYQAPR	S1	S349	100	97.0987	5.10986	0
F1MLS4	Membrane spanning 4-domains A14	MS4A14	YVPQTLSLYGEEVEVK	S7	S283	99.5	97.0987	5.10986	0
F1MMA3	Uncharacterized protein	TEX55	IASEQFDQKPSVPSLQR	S11	S166	100	46.0228	4.83057	0
F1MMA3	Uncharacterized protein	TEX55	IASEQFDQKPSVPSLQR	S3	S158	100	46.0228	4.83057	0
F1MMA3	Uncharacterized protein	TEX55	RISDAYSQPYK	S3	S380	100	46.0228	4.83057	0
F1MMV1	EF-hand domain family member B	EFHB	MASPEIRSPSSKGLELR	S3	S100	99.6	96.0228	7.82568	0.008882
F1MMV1	EF-hand domain family member B	EFHB	VFMGTTSPTELGLR	S7	S74	99.5	96.0228	7.82568	0.000153
F1MMV1	EF-hand domain family member B	EFHB	LMTPPEAK	T3	T331	100	96.0228	7.82568	0.008031	IPI00228941
F1MMY7	T-complex 11	TCP11	AKFQDLLNKQPSLLDHTAR	S12	S234	100	32.9757	5.42725	0
F1MN30	Sperm acrosome membrane-associated protein 1	SPACA1	ASTTEIQSELSSMR	S2	S241	99.9	30.9623	4.58936	0
F1MN30	Sperm acrosome membrane-associated protein 1	SPACA1	YKDSTSLDQSPTDIPGHEDDALSEWNE	T12	T265	99.5	30.9623	4.58936	0
F1MN30	Sperm acrosome membrane-associated protein 1	SPACA1	ASTTEIQSELSSMR	T3	T242	99.9	30.9623	4.58936	0
F1MNS2	SRSF protein kinase 2	SRPK2	TVSASSTGDLPKTK	S6	S495	99.6	77.5442	5.021	0	IPI00751009
F1MP73	Chromosome 6 C4orf17 homolog	C6H4orf17	SIQQGYNLSAQR	S1	S329	100	38.7891	9.67139	0
F1MP73	Chromosome 6 C4orf17 homolog	C6H4orf17	NTSAEPAAETGRPPKVK	S3	S233	99.6	38.7891	9.67139	0
F1MPF5	Chromosome 7 open reading frame 61	C7orf61	AHMGPQPDPAQGLKQDARSPL	S19	S198	100	23.4365	10.7993	0
F1MPF5	Chromosome 7 open reading frame 61	C7orf61	SSVSSTSVASQMK	S4	S127	99.9	23.4365	10.7993	0
F1MQ35	T-complex protein 1 subunit zeta-2	CCT6B	VLAQNSGYDLQETLVK	S6	S395	100	47.9958	8.39697	0
F1MQJ0	Angiotensin-converting enzyme	ACE	GPQFGSEVELR	S6	S1299	100	141.151	6.53662	0	IPI00272690
F1MQJ7	3-phosphoinositide dependent protein kinase 1	PDPK1	ANSFVGTAQYVSPELLTEK	S3	S242	100	63.256	7.2251	0	IPI00323609
F1MRG4	Uncharacterized protein	N/A	LLRSDSEIDLLR	S6	S624	100	153.067	9.26123	0
F1MS15	Pleckstrin homology domain-containing family A member 8	PLEKHA8	AAFSVGMQRDLSLYLPAMEK	Y14	Y494	98.1	58.233	5.0083	0.001255
F1MT60	Nebulin	NEB	KVQDQLSEVKYR	S7	S107	100	567.376	9.01221	0.000642	IPI00720238
F1MTN5	T-complex-associated-testis-expressed 3	TCTE3	RPSMFEKEAYAQILR	S3	S30	100	22.6619	9.12939	0
F1MUB8	Spermatogenesis and centriole associated 1	SPATC1	KSSKFPDSSR	S3	S252	99.6	61.529	8.08936	0.00188
F1MUB8	Spermatogenesis and centriole associated 1	SPATC1	YVSIMNR	S3	S330	99.9	61.529	8.08936	0.000153
F1MUB8	Spermatogenesis and centriole associated 1	SPATC1	LQSLGYNGR	S3	S337	100	61.529	8.08936	0.000213
F1MUB8	Spermatogenesis and centriole associated 1	SPATC1	GPEQSRKSILELER	S8	S238	99.6	61.529	8.08936	0
F1MUB8	Spermatogenesis and centriole associated 1	SPATC1	IIQASLNPSDHKLDEELCQTLTQR	S9	S312	100	61.529	8.08936	0
F1MUI1	Tudor and KH domain containing	TDRKH	ISSYVQSGISTWPK	S3	S457	98.9	62.611	5.07178	4.7e-05
F1MUX5	Uncharacterized protein	LOC100295687	LTQSNAILR	S4	S73	100	26.7067	8.11865	0
F1MUX6	Glutathione S-transferase	GSTM3	QFSLFLGK	S3	S143	100	25.0504	6.771	0.000947	IPI00114380
F1MUX6	Glutathione S-transferase	GSTM3	NRLTQSNAILR	S6	S77	99.7	25.0504	6.771	8e-05
F1MUX6	Glutathione S-transferase	GSTM3	IATYMQSDRFLK	S7	S204	100	25.0504	6.771	0.000353
F1MVP6	LRRC37AB_C domain-containing protein	N/A	RSSGTSESQEGFFWR	S3	S760	100	186.518	4.97021	0
F1MVP6	LRRC37AB_C domain-containing protein	N/A	LHDKESSEEDEIFNK	S6	S802	100	186.518	4.97021	0
F1MVP6	LRRC37AB_C domain-containing protein	N/A	LHDKESSEEDEIFNK	S7	S803	100	186.518	4.97021	0
F1MVT3	Transmembrane protein 89	TMEM89	LAAQQRSQIKGTPAQTG	S7	S217	100	17.8471	9.26123	0
F1MWB6	SH3 domain containing 21	SH3D21	KVVSQESAPIKEPK	S4	S254	100	74.6885	6.23975	0
F1MWF0	Huntingtin interacting protein 1	HIP1	ITAISEDLLPR	S5	S764	100	116.421	5.46533	0
F1MX05	Saccharopine dehydrogenase-like oxidoreductase	SCCPDH	AGGVFTPGAAFSR	S12	S406	100	47.2854	8.92432	0.001399
F1MYG5	Lamin A/C	LMNA	NKSNEDQSMGNWQIKR	S3	S458	99.9	74.0818	7.38623	0
F1MYG5	Lamin A/C	LMNA	LRLSPSPTSQR	S4	S390	100	74.0818	7.38623	0.003751	IPI00230435
F1MYG5	Lamin A/C	LMNA	LRLSPSPTSQR	S6	S392	99.8	74.0818	7.38623	0.003751	IPI00230435
F1MYG5	Lamin A/C	LMNA	KLESTESRSSFSQHAR	S7	S426	96.8	74.0818	7.38623	0
F1MYH5	A-kinase anchoring protein 4	AKAP4	SQCLSYTSLK	S1	S434	100	93.9419	6.65381	0
F1MYH5	A-kinase anchoring protein 4	AKAP4	YALGFQHALSPSASSCKHK	S10	S121	99.8	93.9419	6.65381	0	IPI00119149
F1MYH5	A-kinase anchoring protein 4	AKAP4	AVISPDGECSMDDLSFYVNR	S10	S194	100	93.9419	6.65381	0
F1MYH5	A-kinase anchoring protein 4	AKAP4	CLHHSIYPPSGDKGKNSPR	S10	S246	100	93.9419	6.65381	0
F1MYH5	A-kinase anchoring protein 4	AKAP4	GLMVYANQVASDMMVSVMK	S11	S333	100	93.9419	6.65381	0	IPI00119149
F1MYH5	A-kinase anchoring protein 4	AKAP4	YALGFQHALSPSASSCKHK	S12	S123	99.6	93.9419	6.65381	0	IPI00119149
F1MYH5	A-kinase anchoring protein 4	AKAP4	DNQHLDSQKLDMSNMVLSLIQK	S13	S618	100	93.9419	6.65381	0
F1MYH5	A-kinase anchoring protein 4	AKAP4	YALGFQHALSPSASSCK	S14	S125	99.5	93.9419	6.65381	0	IPI00119149
F1MYH5	A-kinase anchoring protein 4	AKAP4	CLHHSIYPPSGDKGKNSPR	S17	S253	100	93.9419	6.65381	0
F1MYH5	A-kinase anchoring protein 4	AKAP4	LLNESPFNCEDLCEGENKHSEIR	S20	S647	100	93.9419	6.65381	0
F1MYH5	A-kinase anchoring protein 4	AKAP4	GYSVGDLLQEVMKFAK	S3	S811	99.8	93.9419	6.65381	0	IPI00119149
F1MYH5	A-kinase anchoring protein 4	AKAP4	ALSMKHLETR	S3	S588	100	93.9419	6.65381	0
F1MYH5	A-kinase anchoring protein 4	AKAP4	LSSLVIQMAR	S3	S217	100	93.9419	6.65381	0	IPI00119149
F1MYH5	A-kinase anchoring protein 4	AKAP4	LVSALLGEK	S3	S423	100	93.9419	6.65381	0.008801	IPI00119149
F1MYH5	A-kinase anchoring protein 4	AKAP4	ISPSTDSLAK	S4	S527	99.9	93.9419	6.65381	4.7e-05	IPI00119149
F1MYH5	A-kinase anchoring protein 4	AKAP4	SLTSAEKVSEHILK	S4	S483	99.9	93.9419	6.65381	0
F1MYH5	A-kinase anchoring protein 4	AKAP4	AVISPDGECSMDDLSFYVNR	S4	S198	100	93.9419	6.65381	0
F1MYH5	A-kinase anchoring protein 4	AKAP4	CGGSQSAKALSMK	S6	S583	100	93.9419	6.65381	0
F1MYH5	A-kinase anchoring protein 4	AKAP4	GVCKVDLYSPR	S9	S21	99.8	93.9419	6.65381	0.001196
F1MYH5	A-kinase anchoring protein 4	AKAP4	SLTSAEKVSEHILKESLTMWNQK	S9	S488	100	93.9419	6.65381	0
F1MZC0	Aldo_ket_red domain-containing protein	AKR7A2	FFGNSWAEVYR	S5	S265	100	30.0259	7.10791	0
F1MZM5	Outer dense fiber protein 1	ODF1	DVTYSYGLGSCVK	S10	S194	100	29.3846	7.97217	0	A6H656
F1MZM5	Outer dense fiber protein 1	ODF1	LYCLRPSLRSLER	S10	S89	100	29.3846	7.97217	8e-05	A6H656
F1MZM5	Outer dense fiber protein 1	ODF1	KYSYMNICKEFSLPPCVDEK	S3	S167	99.3	29.3846	7.97217	0
F1MZM5	Outer dense fiber protein 1	ODF1	VCVSAERENRYDCLGSK	S4	S151	98.9	29.3846	7.97217	8e-05
F1MZM5	Outer dense fiber protein 1	ODF1	LYCLRPSLR	S7	S86	100	29.3846	7.97217	0.000736	A6H656
F1MZM5	Outer dense fiber protein 1	ODF1	ILASSCCSSNILGSVNVCGFEPDQVKVR	S8	S122	98.7	29.3846	7.97217	0
F1MZM5	Outer dense fiber protein 1	ODF1	ILASSCCSSNILGSVNVCGFEPDQVKVR	S9	S123	98.7	29.3846	7.97217	0
F1MZT7	GCN1 activator of EIF2AK4	GCN1	AYSDQAIVNLLK	S3	S2619	100	292.942	7.28369	0	IPI00457499
F1MZU2	N-ethylmaleimide sensitive factor, vesicle fusing ATPase	NSF	NFSGAELEGLVR	S3	S437	100	82.9392	6.62451	0	IPI00656325
F1MZX3	Calsyntenin 2	CLSTN2	NLTDQFTITMWMK	T3	T302	100	99.6674	5.5415	0.000213	IPI00876406
F1N058	Ropporin-1	ROPN1	VLNLPTDLFNSVMNVGR	S11	S106	100	23.9624	5.42725	0	IPI00113308
F1N058	Ropporin-1	ROPN1	ERSERVALSNWAELTPELLK	S3	S56	99.6	23.9624	5.42725	0
F1N058	Ropporin-1	ROPN1	VALSNWAELTPELLK	S4	S62	100	23.9624	5.42725	0
F1N0A5	DUF4550 domain-containing protein	KIAA1257	ELSQEFGMPMSQGDLTEQK	S11	S835	100	64.2724	9.27588	0
F1N0B2	Phospholipid-transporting ATPase	LOC536660	NNSVDLGAPHGYAFSQVER	S3	S855	100	134.95	7.23975	0
F1N191	Interleukin 4 induced 1	IL4I1	ISGSGSSSSLKEPR	S6	S518	99.8	65.326	9.42236	0
F1N1D6	Metaxin-1	MTX1	SPSGTLPALR	S3	S50	99.7	35.6362	6.29053	0.001255	IPI00112327
F1N2N9	Uncharacterized protein OS=Bos taurus GN=CCDC114 PE=4 SV=2 - [F1N2N9_BOVIN]	CCDC114	KTSQEKLVLR	S3	S296	99.7	77.7945	7.23975	0
F1N2V1	Protein FAM71D	FAM71D	VTISNLALTFEGER	S4	S329	99.9	44.245	4.89404	0
F1N343	Coiled-coil domain containing 136	CCDC136	LTFPLPKSGLFHKSQELLTK	S14	S651	100	133.152	4.729	0
F1N343	Coiled-coil domain containing 136	CCDC136	TMRSAESQTSEEDFLEPDPGMHLLR	S4	S330	99	133.152	4.729	0
F1N343	Coiled-coil domain containing 136	CCDC136	STQSILEDKGK	S4	S574	100	133.152	4.729	4.7e-05
F1N343	Coiled-coil domain containing 136	CCDC136	WLESQTLR	S4	S322	100	133.152	4.729	0.000153
F1N343	Coiled-coil domain containing 136	CCDC136	LYQCSQETLDRQK	S5	S541	100	133.152	4.729	0
F1N343	Coiled-coil domain containing 136	CCDC136	FQTSHSVTQNEELKTR	S6	S411	100	133.152	4.729	0
F1N343	Coiled-coil domain containing 136	CCDC136	ALQESNSSLTGQLADLESER	S8	S299	99.9	133.152	4.729	0
F1N343	Coiled-coil domain containing 136	CCDC136	LTFPLPKSGLFHKSQELLTK	S8	S645	100	133.152	4.729	0
F1N3R5	Uncharacterized protein	AQP7	STRVSKVVSTPTATK	S5	S14	100	35.9465	9.24658	0
F1N402	Centrosomal protein of 44 kDa	CEP44	HKELSSLEKTPSQQR	S12	S131	99.6	43.5339	5.33838	0
F1N402	Centrosomal protein of 44 kDa	CEP44	HANIPLSSGYSTVSSDSTPR	T18	T343	99.7	43.5339	5.33838	0
F1N450	Regulator of G protein signaling 22	RGS22	LTSFTDISECLKPQLDRR	S3	S502	97.7	146.076	8.25049	0
F1N450	Regulator of G protein signaling 22	RGS22	KPPSPPPPPVEEDDVIIMK	S4	S63	100	146.076	8.25049	0
F1N450	Regulator of G protein signaling 22	RGS22	AAALTSDPGLGMQAYGR	S6	S1072	100	146.076	8.25049	0
F1N4A1	Armadillo repeat containing 12	ARMC12	SMILHSITR	S6	S91	100	38.2538	7.78174	4.7e-05
F1N4A1	Armadillo repeat containing 12	ARMC12	CQPPFCSASPICIAR	S9	S48	99.6	38.2538	7.78174	0
F1N530	Uncharacterized protein	C6orf10	VKDSNAEIMKR	S4	S78	100	62.5441	5.23682	0
F1N5F9	Family with sequence similarity 169 member A	FAM169A	STSGEYSLASVPEYEAR	S3	S278	99.5	74.5786	4.58936	0
F1N5M9	MYCBP associated protein	MYCBPAP	SLSRDGLSLDEPAPDSIIPSQEPIDPLVMEK	S3	S877	98.2	114.38	7.81104	0
F1N6K8	Uncharacterized protein	LOC789612	NVSFMAQTPGWPHGPSMTGASNLK	S3	S17	100	29.9078	9.68604	0
F1N6M5	Coiled-coil domain containing 183	CCDC183	RRSQEWALAK	S3	S56	100	62.3487	9.1001	4.7e-05
F1N6M5	Coiled-coil domain containing 183	CCDC183	QTPSSVSFK	S4	S367	99.3	62.3487	9.1001	8e-05
F1N7B9	Endophilin-B1	SH3GLB1	ITQSEFDRQAEITR	S4	S200	99.2	37.2329	6.43018	4.7e-05	IPI00122267
F1N7K1	Ropporin-1-like protein	ROPN1L	YLSGLDSDIPESDTEAYLSSLKENAAAR	S12	S185	99.4	24.4065	6.53662	0
F1N7X7	Family with sequence similarity 71 member B	FAM71B	SSKISTFFR	S1	S515	99.5	62.625	9.71533	0.001399
F1N7X7	Family with sequence similarity 71 member B	FAM71B	LVYLLRPPVESCSSTPTLQTGDAR	S13	S183	99.6	62.625	9.71533	0
F1N7X7	Family with sequence similarity 71 member B	FAM71B	LVYLLRPPVESCSSTPTLQTGDAR	S14	S184	99.6	62.625	9.71533	0
F1N7X7	Family with sequence similarity 71 member B	FAM71B	SSKISTFFR	S2	S516	99.5	62.625	9.71533	8e-05
F1N7X7	Family with sequence similarity 71 member B	FAM71B	ISIHDREKQQLR	S2	S131	100	62.625	9.71533	0
F1N7X7	Family with sequence similarity 71 member B	FAM71B	MSSECLLPYYTANSYR	S2	S2	100	62.625	9.71533	0
F1N7X7	Family with sequence similarity 71 member B	FAM71B	STSTSQVSTTLAGAAAK	S3	S299	99.5	62.625	9.71533	0
F1N7X7	Family with sequence similarity 71 member B	FAM71B	MSSECLLPYYTANSYR	S3	S3	100	62.625	9.71533	0
F1N7X7	Family with sequence similarity 71 member B	FAM71B	ILEGDKSLLTTELHR	S7	S201	100	62.625	9.71533	0
F1N7Z5	Protein TBATA	TBATA	LLNQLLEVQDSLQER	S11	S280	100	37.3026	9.20264	0
F1N7Z5	Protein TBATA	TBATA	FGRLSHHSFFSR	S5	S75	100	37.3026	9.20264	0.000213
F1N7Z5	Protein TBATA	TBATA	EAVRTSKPQTPSAYR	S6	S61	99.6	37.3026	9.20264	8e-05
F1N7Z5	Protein TBATA	TBATA	FGRLSHHSFFSR	S8	S78	100	37.3026	9.20264	0.000213
F1N7Z5	Protein TBATA	TBATA	HQLPYSQSPK	S8	S292	100	37.3026	9.20264	0
F1N7Z5	Protein TBATA	TBATA	EAVRTSKPQTPSAYR	T10	T65	100	37.3026	9.20264	8e-05
F2Z4C1	Tubulin alpha chain	TUBA1A	TIGGGDDSFNTFFSETGAGK	S8	S48	99	50.1036	5.05908	0	IPI00110753
F2Z4F9	Histone H2B	HIST1H2BN	HAVSEGTKAVTK	S4	S113	100	13.8816	10.3159	0	IPI00227930
F2Z4F9	Histone H2B	HIST1H2BN	KESYSVYVYK	S5	S39	99.7	13.8816	10.3159	0	IPI00227930
F2Z4F9	Histone H2B	HIST1H2BN	IAGEASRLAHYNKR	S6	S79	100	13.8816	10.3159	8e-05	IPI00227930
F2Z4F9	Histone H2B	HIST1H2BN	AMGIMNSFVNDIFER	S7	S65	100	13.8816	10.3159	0	IPI00227930
F2Z4F9	Histone H2B	HIST1H2BN	LAHYNKRSTITSR	S8	S88	100	13.8816	10.3159	0.000153	IPI00227930
F2Z4F9	Histone H2B	HIST1H2BN	LAHYNKRSTITSR	T9	T89	100	13.8816	10.3159	0.000153	IPI00227930
F2Z4F9	Histone H2B	HIST1H2BN	LAHYNKRSTITSR	Y4	Y84	98.9	13.8816	10.3159	8e-05	IPI00227930
F2Z4F9	Histone H2B	HIST1H2BN	SRKESYSVYVYK	Y6	Y38	99.4	13.8816	10.3159	0	IPI00227930
F6Q0K7	Uncharacterized protein	SPATA32	FLQSPTTSPQPK	S4	S337	100	41.9587	5.17334	0
G3MWG7	EF-hand calcium binding domain 6	EFCAB6	RNSINFR	S3	S380	100	172.891	8.51416	0.000353
G3MX24	Uncharacterized protein	C2orf57	SVSSILGR	S4	S289	99.7	35.0643	4.4751	0.000153
G3MX93	Lamin tail domain containing 2	LMNTD2	MVSSINLQSALESLDPR	S3	S58	99.8	73.1611	7.95752	0
G3MXB3	Uncharacterized protein	SPEF2	VQNMKSEAFRDQR	S6	S133	100	20.8081	9.96436	0.007567
G3MXR8	Androglobin	ADGB	SRSPTILEMSPQLIR	S10	S1491	100	190.023	8.44092	0
G3MXR8	Androglobin	ADGB	SRSPTILEMSPQLIRK	S3	S1484	99.3	190.023	8.44092	0
G3MXY6	Uncharacterized protein	WDR64	MSSMSLLFK	S3	S478	99.7	68.5716	7.66455	0.000387
G3MXY6	Uncharacterized protein	WDR64	VPSPTSLR	S3	S537	100	68.5716	7.66455	0.00146
G3MXY6	Uncharacterized protein	WDR64	MSSMSLLFKR	S5	S480	100	68.5716	7.66455	8e-05
G3MXY6	Uncharacterized protein	WDR64	WQKMSSMSLLFK	S5	S477	100	68.5716	7.66455	0
G3MY97	DUF3699 domain-containing protein	N/A	LISQLQQPATSWAPR	S11	S60	99.7	61.6024	9.83252	0
G3MY97	DUF3699 domain-containing protein	N/A	SVFLPAPSQK	S8	S368	100	61.6024	9.83252	8e-05
G3MYD7	Histone H3	LOC100297725	YQKSTELLIR	S4	S58	99.7	15.2315	11.1362	8e-05	IPI00230730
G3MYD7	Histone H3	LOC100297725	YRPGTVALR	T5	T46	100	15.2315	11.1362	0.000153	IPI00230730
G3MZM9	Uncharacterized protein	LOC107131211	NQSFPEQSSVDKLTK	S9	S231	99.7	40.7082	9.74463	0
G3MZP2	GTP-binding nuclear protein Ran	N/A	SIVFHR	S1	S135	100	24.2986	8.33838	0.003527	IPI00134621
G3MZR4	Histone H2B	LOC523702	KENHSVYVYKVLK	S5	S39	99.6	13.9365	10.0376	8e-05
G3MZX8	Uncharacterized protein	CCDC27	SACEFNYLR	S1	S152	100	75.1442	5.18604	0
G3MZX8	Uncharacterized protein	CCDC27	SKSQEAAPSHVLR	S3	S246	99.9	75.1442	5.18604	0
G3MZZ7	Family with sequence similarity 170 member B	FAM170B	RKGSSFEMASNTDLR	S10	S159	100	32.3783	5.16064	0	IPI00848657
G3MZZ7	Family with sequence similarity 170 member B	FAM170B	EQLSPPPGPAIPHAENVYFSGK	S4	S46	100	32.3783	5.16064	0
G3N059	PHD finger protein 7	PHF7	VIEYTLENSGDIPCCSSTFLSR	S16	S315	98.7	43.7502	8.5874	0
G3N059	PHD finger protein 7	PHF7	GQSNRGFHGFLPEDIR	S3	S68	100	43.7502	8.5874	0.000213
G3N059	PHD finger protein 7	PHF7	GCLSQFFGEYK	S4	S125	100	43.7502	8.5874	0
G3N0H2	Chromosome 11 C2orf16 homolog	C11H2orf16	DSSFQLRPK	S3	S619	99.7	195.477	9.94971	0.000213
G3N0H2	Chromosome 11 C2orf16 homolog	C11H2orf16	KLSSQTSLTER	S4	S82	99.8	195.477	9.94971	0
G3N0H2	Chromosome 11 C2orf16 homolog	C11H2orf16	FSNLSPESQQQGVK	S5	S9	100	195.477	9.94971	0
G3N0U9	Chromosome 19 C17orf50 homolog	C19H17orf50	GSVSYYPLRQESSTQQVALLR	T14	T82	99.3	19.4815	5.50342	0
G3N176	Desumoylating isopeptidase 1	DESI1	RLSPIMLGK	S3	S25	100	18.3583	4.94482	8e-05	IPI00133077
G3N1Q5	Uncharacterized protein	SAMD15	FRSEETLRK	S3	S325	100	73.2605	4.67822	0.001581
G3N1S7	Uncharacterized protein	CFAP44	ASAFSLDLPK	S5	S1334	100	115.008	7.79639	8e-05
G3N1T2	Glycogen synthase kinase-3 beta splice variant X2	GSK3B	QLVRGEPNVSYICSR	Y11	Y216	99.7	27.9906	8.68994	0	IPI00125319
G3N2U2	Uncharacterized protein	THEG	RFYSEYYNNNR	S4	S203	99.8	43.6913	8.20654	0
G3N324	Uncharacterized protein	C17orf47	SSSPQSGPGPSGAPNPR	S3	S37	99.4	61.1882	9.93506	0
G3N324	Uncharacterized protein	C17orf47	RPPSPERGGNRIYPDSR	S4	S220	99.8	61.1882	9.93506	8e-05
G3N324	Uncharacterized protein	C17orf47	SEAGHATALHLSSDYLR	T7	T59	99.6	61.1882	9.93506	8e-05
G3N3B6	Coiled-coil domain containing 188	CCDC188	QELCRGEESFVQQSQNELQQIR	S14	S338	100	26.3082	6.90283	0
G3N3B6	Coiled-coil domain containing 188	CCDC188	ADPPQLQGIPLGPAEPSFLQLEQENQSLKR	S17	S238	100	26.3082	6.90283	0
G3N3M5	Uncharacterized protein	EQTN	SAESSTFWGTTSSELK	S1	S243	100	32.5126	4.86865	0
G3X6A7	Outer dense fiber protein 3	ODF3	LGSFSDDLHKTPGPAAYR	S3	S171	99.4	27.6252	9.87646	0
G3X6E2	Family with sequence similarity 166 member A	FAM166A	KGDSRDLGHPGLR	S4	S147	100	36.1812	9.15869	0.000213
G3X6E2	Family with sequence similarity 166 member A	FAM166A	RDESPPLAHWQETLDVGR	S4	S187	100	36.1812	9.15869	0
G3X6J2	FAM75 domain-containing protein	LOC782251	HVNVELIQPGSFHER	S11	S533	100	161.51	7.84033	0
G3X6J2	FAM75 domain-containing protein	LOC782251	LSDLSQAMKPADSFAPPTLSVLPQPDCTLTVTQSK	S34	S114	99.1	161.51	7.84033	0
G3X6J2	FAM75 domain-containing protein	LOC782251	NLRVSAESLQLENVLK	S5	S599	100	161.51	7.84033	0
G3X6J2	FAM75 domain-containing protein	LOC782251	VSAESLQLENVLK	S5	S602	100	161.51	7.84033	0
G3X752	Vesicle-associated membrane protein 3	VAMP3	ADALQAGASQFETSAAK	S9	S61	100	11.397	8.79248	0	IPI00132276
G3X757	Transitional endoplasmic reticulum ATPase	VCP	SVSDNDIRKYEMFAQTLQQSR	S3	S748	98.3	89.2467	5.26221	0	IPI00622235
G3X7N2	Ribosomal protein	N/A	KYDAFLASESLIKQIPR	S10	S115	100	24.7066	10.0522	0	IPI00127085
G3X7N2	Ribosomal protein	N/A	ALYIKSTMGKPQR	S6	S208	99.4	24.7066	10.0522	0	IPI00127085
G3X7N2	Ribosomal protein	N/A	AGKFPSLLTHNENMVAK	S6	S136	100	24.7066	10.0522	0.005718	IPI00127085
G3X7N2	Ribosomal protein	N/A	KYDAFLASESLIK	S8	S113	99.9	24.7066	10.0522	0	IPI00127085
G3X7N2	Ribosomal protein	N/A	AGKFPSLLTHNENMVAK	T9	T139	100	24.7066	10.0522	0.007489	IPI00127085
G3X7T5	Uncharacterized protein OS=Bos taurus GN=LOC100847469 PE=4 SV=1 - [G3X7T5_BOVIN]	LOC100847469	SKIVPGTSGPEQAQR	S1	S123	100	28.4274	9.62744	0
G3X807	Histone H4	G3X807	RISGLIYEETR	S3	S43	100	10.9422	11.356	0	IPI00407339
G3X807	Histone H4	G3X807	DNIQGITKPAIRR	T7	T26	100	10.9422	11.356	0.007567	IPI00407339
G3X8G1	ATP6V1F neighbor	ATP6V1FNB	AVPSRASSPALEAPIQSEMYPVPPATR	S4	S73	99.4	20.2347	9.89111	0
G3X8G1	ATP6V1F neighbor	ATP6V1FNB	AVPSRASSPALEAPIQSEMYPVPPATR	S8	S77	99.4	20.2347	9.89111	0
G5E5Y5	Small ubiquitin-related modifier	SUMO2	VAGQDGSVVQFK	S7	S28	100	10.8484	5.93506	0	IPI00880594
G5E646	Uncharacterized protein	LOC104968573	AVSEPFITHVSEANKK	S3	S279	100	40.7204	9.86182	0
G5E6S5	Coiled-coil domain containing 159	CCDC159	AGAEKPLETSCSKTKVK	S12	S123	99.2	39.93	6.53662	0
G8JKY0	40S ribosomal protein S8	RPS8	GISRDNWHK	S3	S3	100	24.0591	10.3159	0.007819	IPI00828628
G8JKY0	40S ribosomal protein S8	RPS8	IIDVVYNASNNELVR	S9	S85	100	24.0591	10.3159	0	IPI00828628
M5FHR8	Tektin-5	TEKT5	SALFCR	S1	S87	100	55.1047	7.56201	0.005577	IPI00271746
M5FHR8	Tektin-5	TEKT5	RPNVELCRDSPQFK	S10	S414	100	55.1047	7.56201	4.7e-05
M5FHR8	Tektin-5	TEKT5	SALFCRYSPQDWDQSNR	S8	S94	99.8	55.1047	7.56201	0
P00514	cAMP-dependent protein kinase type I-alpha regulatory subunit	PRKAR1A	NIQQYNSFVSLSV	S10	S377	99.3	42.8659	5.35107	0.000213	IPI00762049
P00514	cAMP-dependent protein kinase type I-alpha regulatory subunit	PRKAR1A	NIQQYNSFVSLSV	S7	S374	99.3	42.8659	5.35107	0.007489	IPI00762049
P00517	cAMP-dependent protein kinase catalytic subunit alpha	PRKACA	IGRFSEPHAR	S5	S140	100	40.594	8.646	0.000213	IPI00227900
P00517	cAMP-dependent protein kinase catalytic subunit alpha	PRKACA	TWTLCGTPEYLAPEIILSK	T3	T198	99.8	40.594	8.646	0	IPI00227900
P00760	Cationic trypsin	N/A	LGEDNINVVEGNEQFISASK	S17	S89	100	25.7686	8.07471	0
P02253	Histone H1.2	HIST1H1C	SGVSLAALKK	S1	S55	100	21.3427	11.0044	0.000153	IPI00223713
P02253	Histone H1.2	HIST1H1C	KASGPPVSELITK	S3	S36	100	21.3427	11.0044	0.000213	IPI00223713
P10096	Glyceraldehyde-3-phosphate dehydrogenase	GAPDH	IVSNASCTTNCLAPLAK	S6	S149	99.6	35.8453	8.35303	0	IPI00108939
P19858	L-lactate dehydrogenase A chain	LDHA	VIGSGCNLDSAR	S4	S161	100	36.5743	8.00146	0	IPI00229510
P19858	L-lactate dehydrogenase A chain	LDHA	QQEGESRLNLVQR	S6	S105	100	36.5743	8.00146	0.00012	IPI00229510
P26377	Nuclear transition protein 2	TNP2	QGQSPGPSPPLRR	S4	S66	99.5	15.2316	11.8833	0
P33097	Aspartate aminotransferase, cytoplasmic	GOT1	TLSDPELFNEWTGNVK	S3	S312	100	46.3697	7.48877	0
P62194	26S protease regulatory subunit 8	PSMC5	VMQKDSEKNMSIK	S6	S395	100	45.5971	7.54736	0.000153	IPI00135640
P68002	Voltage-dependent anion-selective channel protein 2	VDAC2	LTFDTTFSPNTGK	S8	S115	100	31.5996	7.54736	0	IPI00122547
P79136	F-actin-capping protein subunit beta	CAPZB	SGSGTMNLGGSLTR	S11	S221	100	33.7199	6.43018	0.000213	IPI00269481
P81947	Tubulin alpha-1B chain	N/A	TIGGGDDSFNTFFSETGAGK	S8	S48	99	50.1196	5.05908	0	IPI00117348
P82908	28S ribosomal protein S36, mitochondrial	MRPS36	GSKSPDWLMHQGPPDTAEMIK	S4	S61	99.6	11.536	10.0815	0
Q0IID8	1-acylglycerol-3-phosphate O-acyltransferase 5 (Lysophosphatidic acid acyltransferase, epsilon)	AGPAT5	VISASQAFAAQEGLPVLK	S3	S186	100	33.5495	8.88037	0
Q0III6	DnaJ homolog subfamily B member 6	DNAJB6	HASAEDIKKAYR	S3	S15	100	26.9272	7.60596	0
Q0VC27	High mobility group AT-hook 1	HMGA1	KQPPKEPSEVPTPK	S8	S38	100	10.6426	10.3159	0.000213	IPI00624711
Q0VC87	Translin-associated factor X	TSNAX	ITSAPDMEEILTESEVKLDGVR	S3	S79	99.5	14.5015	9.0415	0
Q0VCS8	Glutathione S-transferase, theta 3	GSTT3	KNSIPFELR	S3	S25	100	27.2592	7.09326	0.00058
Q0VCY1	Vesicle-associated membrane protein-associated protein A	VAPA	QDGPVPKPHSVSLSDTETR	S10	S164	100	27.8384	8.60205	0
Q0VD22	Serine/threonine-protein kinase 33	STK33	SSNIERKPSQQQWGR	S9	S87	100	54.5922	7.57666	0
Q1LZ81	PDCD6 protein	PDCD6	SIISMFDRENK	S1	S65	100	21.7237	5.40186	0	IPI00121736
Q1LZ81	PDCD6 protein	PDCD6	QALSGFGYR	S4	S118	100	21.7237	5.40186	8e-05	IPI00121736
Q1LZH3	LOC526787 protein (Fragment)	LOC526787	SLLANRSDQQFLQELPR	S7	S349	100	69.389	7.86963	0
Q1RMN5	Spermatogenesis associated 3	SPATA3	AWPTMSGR	S6	S184	100	24.3781	11.4585	0.000153
Q1RMN5	Spermatogenesis associated 3	SPATA3	RLGLCHSR	S7	S169	100	24.3781	11.4585	0.000452
Q28068	Calicin	CCIN	YVSNIYR	S3	S391	99.8	66.847	8.17725	0.000482	IPI00228793
Q28068	Calicin	CCIN	NYNSFVLQNLNK	S4	S12	99.8	66.847	8.17725	0	IPI00228793
Q28068	Calicin	CCIN	NLISNHDMK	S4	S58	100	66.847	8.17725	0.000213
Q28068	Calicin	CCIN	VVISEQNVEELLR	S4	S97	100	66.847	8.17725	0	IPI00228793
Q29455	DnaJ homolog subfamily C member 5	DNAJC5	SLSTSGESLYHVLGLDKNATSDDIKK	S3	S10	97.2	22.1183	5.07178	0	IPI00751569
Q29RM7	Fas (TNFRSF6) associated factor 1	FAF1	IRTPSGEFLERR	S5	S582	99.3	73.8225	4.86865	0.005086	IPI00108791
Q2KIK0	Protein SGT1 homolog	SUGT1	SFSDALIEQDPQAALEELTK	S3	S20	99.8	38.0502	5.8208	0
Q2KIN2	Deoxyguanosine kinase	DGUOK	TYPEWHVATEPVATWQNVLAAGSQK	S23	S83	100	31.9648	9.0708	0
Q2KIR0	Uncharacterized protein C4orf45 homolog	N/A	YQSPWQPNPSIMDAEGSSSR	S10	S124	100	22.5876	9.70068	0
Q2KIR0	Uncharacterized protein C4orf45 homolog	N/A	YQSPWQPNPSIMDAEGSSSR	S17	S131	99.1	22.5876	9.70068	0
Q2KIR5	PCYT1A protein	PCYT1A	MLQAISPRQSPSNSPTR	S10	S319	99.3	46.2242	8.30908	0.004392
Q2KIR5	PCYT1A protein	PCYT1A	MLQAISPRQSPSNSPTR	S6	S315	99.3	46.2242	8.30908	0.004392
Q2KIR5	PCYT1A protein	PCYT1A	WPFSGKTSPPSSPTNLSR	S8	S343	99.6	46.2242	8.30908	0
Q2KJE5	Glyceraldehyde-3-phosphate dehydrogenase, testis-specific	GAPDHS	GAHQNIIPASTGAAK	S10	S269	99.7	43.2603	8.11865	0
Q2KJE5	Glyceraldehyde-3-phosphate dehydrogenase, testis-specific	GAPDHS	LTGMAFRVPTPDVSVVDLTCR	S14	S300	100	43.2603	8.11865	0
Q2KJE5	Glyceraldehyde-3-phosphate dehydrogenase, testis-specific	GAPDHS	IVSNASCTTNCLAPLAK	S6	S210	99.6	43.2603	8.11865	0	IPI00134521
Q2KJE5	Glyceraldehyde-3-phosphate dehydrogenase, testis-specific	GAPDHS	GKLTGMAFRVPTPDVSVVDLTCR	T12	T296	99.7	43.2603	8.11865	8e-05
Q2M2T2	Uncharacterized protein C19orf71 homolog	N/A	SLPSAYTQR	S1	S104	100	24.4851	9.61279	0.000353
Q2NKU4	Calcium regulated heat stable protein 1, 24kDa	CARHSP1	DRSPSPLRGNVVPSPLPTR	S3	S30	100	15.8809	7.86963	4.7e-05	IPI00133349
Q2NKU4	Calcium regulated heat stable protein 1, 24kDa	CARHSP1	TFSATVR	S3	S52	100	15.8809	7.86963	0.000213	IPI00133349
Q2NL21	DnaJ homolog subfamily C member 11	DNAJC11	EASCEELKAAYRR	S3	S26	96.9	63.1978	8.32373	8e-05
Q2T9M4	Dynein regulatory complex subunit 7	DRC7	KLSEIEVSVPEK	S3	S55	100	103.102	5.46533	0
Q2T9Q6	Tektin-2	TEKT2	TLSPLKTCQLELA	S3	S420	100	49.8547	6.30322	8e-05
Q2T9U2	Outer dense fiber protein 2	ODF2	VLRTPCGAPSVTVTK	S10	S37	100	75.4506	7.59131	0	IPI00753918
Q2T9U2	Outer dense fiber protein 2	ODF2	VPWMPPGKSSAR	S10	S74	100	75.4506	7.59131	0.007792	IPI00753918
Q2T9U2	Outer dense fiber protein 2	ODF2	IDSLMNAVGCLKSEVK	S13	S139	100	75.4506	7.59131	0.00533	IPI00753918
Q2T9U2	Outer dense fiber protein 2	ODF2	LKSEKQMTCSDINTLTR	S3	S237	100	75.4506	7.59131	0
Q2T9U2	Outer dense fiber protein 2	ODF2	LVSVMR	S3	S101	100	75.4506	7.59131	0.004013	IPI00753918
Q2T9U2	Outer dense fiber protein 2	ODF2	KIDSLMNAVGCLKSEVK	S4	S129	100	75.4506	7.59131	0	IPI00753918
Q2T9U2	Outer dense fiber protein 2	ODF2	ELLLQKLSTFEETNR	S8	S261	99.8	75.4506	7.59131	0	IPI00753918
Q2T9U2	Outer dense fiber protein 2	ODF2	SEKQMTCSDINTLTR	S8	S244	99.8	75.4506	7.59131	0
Q2T9U2	Outer dense fiber protein 2	ODF2	VRDWQKGSHELAR	S8	S645	100	75.4506	7.59131	0	IPI00753918
Q2T9U2	Outer dense fiber protein 2	ODF2	GDTVNVRRSVR	S9	S58	99.6	75.4506	7.59131	0.000213	IPI00753918
Q2T9U2	Outer dense fiber protein 2	ODF2	NIDLTAIISDLR	S9	S632	100	75.4506	7.59131	0	IPI00753918
Q2T9U2	Outer dense fiber protein 2	ODF2	VPWMPPGKSSAR	S9	S73	100	75.4506	7.59131	0	IPI00753918
Q2T9U2	Outer dense fiber protein 2	ODF2	KEELEEVAQELAETEHENTVLR	T14	T172	100	75.4506	7.59131	0
Q2T9U2	Outer dense fiber protein 2	ODF2	KEELEEVAQELAETEHENTVLR	T19	T177	100	75.4506	7.59131	0
Q2T9U2	Outer dense fiber protein 2	ODF2	VLRTPCGAPSVTVTK	T4	T31	100	75.4506	7.59131	0	IPI00753918
Q2T9U2	Outer dense fiber protein 2	ODF2	TPCGAPSVTVTKSHK	T9	T39	98.6	75.4506	7.59131	0.000213	IPI00753918
Q2T9Y3	Pyruvate dehydrogenase E1 component subunit alpha	PDHA2	YHGHSMSDPGISYR	S5	S294	100	43.2635	8.35303	0	IPI00118594
Q2TA11	Uncharacterized protein C1orf158 homolog	N/A	ATEKTPQTIYRK	T5	T46	99.8	23.22	9.78857	0
Q2TBH3	Actin related protein M1	ARPM1	RSSLSISYPVER	S3	S59	99.8	40.9157	6.16357	0
Q2TBK0	Uncharacterized protein C6orf163 homolog	N/A	KTPSNLIIPENQTTPD	S4	S317	99.6	38.9678	7.04932	0.000213
Q2YDN4	Coiled-coil domain-containing protein 105	CCDC105	HSWVNISRVPTPR	S7	S268	100	57.606	9.80322	4.7e-05
Q2YDN4	Coiled-coil domain-containing protein 105	CCDC105	HSWVNISRVPTPR	T11	T272	100	57.606	9.80322	0.002936
Q32KP0	Spermatid-specific manchette-related protein 1	SMRP1	SGMQCAVITPQPSYYPCPNLR	S1	S250	100	35.0428	8.36768	0
Q32KP0	Spermatid-specific manchette-related protein 1	SMRP1	NQPLPQITPR	T8	T184	100	35.0428	8.36768	8e-05
Q32KP0	Spermatid-specific manchette-related protein 1	SMRP1	SGMQCAVITPQPSYYPCPNLR	T9	T258	100	35.0428	8.36768	0
Q32KP4	Chromosome 20 open reading frame 135 ortholog	C13H20orf135	SQAQCLLQQIR	S1	S82	100	52.5899	8.47021	0
Q32KP4	Chromosome 20 open reading frame 135 ortholog	C13H20orf135	GAALGEDSPVRLPR	S8	S72	100	52.5899	8.47021	8e-05
Q32KR7	Hypothetical LOC539526	LOC539526	GAPAESCRPALSVK	S12	S330	100	54.5878	8.52881	8e-05
Q32KR7	Hypothetical LOC539526	LOC539526	IYRPVSQTGSR	S6	S450	100	54.5878	8.52881	0.000153
Q32KR7	Hypothetical LOC539526	LOC539526	ACTPMEGLTTSR	T3	T67	100	54.5878	8.52881	0
Q32KS3	Capping protein (Actin filament) muscle Z-line, alpha 3	CAPZA3	ILSDLNLVMYPK	S3	S274	100	35.0442	8.104	8e-05
Q32KS3	Capping protein (Actin filament) muscle Z-line, alpha 3	CAPZA3	LGYVIYSR	Y6	Y289	99.7	35.0442	8.104	0.000213
Q32KW7	PDZ domain-containing protein 9	PDZD9	VKPSVHDLSK	S4	S21	100	29.7755	9.30518	8e-05
Q32KY3	Myeloid leukemia factor 1	MLF1	SNVFVDKLNIK	S1	S251	100	31.207	9.12939	0
Q32KY3	Myeloid leukemia factor 1	MLF1	SFSEPFGRDMLSISDR	S3	S34	99.7	31.207	9.12939	0
Q32KY3	Myeloid leukemia factor 1	MLF1	MMLNMRNSMQELQR	S8	S85	100	31.207	9.12939	0
Q32KZ2	Actin-like protein 7A	ACTL7A	IAPEEHAVLVSDPPLSPHTNR	S16	S178	100	48.9847	6.7417	0	IPI00135675
Q32KZ5	FANCD2 opposite strand protein	FANCD2OS	LSGVDSVFGR	S6	S102	100	20.3885	9.53955	0
Q32L34	High mobility group protein B4	HMGB4	KCSEKWR	S3	S46	100	23.0066	9.81787	0.001286
Q32L34	High mobility group protein B4	HMGB4	ANVSSYIHFLLNYR	S4	S14	99.9	23.0066	9.81787	0
Q32L34	High mobility group protein B4	HMGB4	RPPSSFLLFCQDHYAQLK	S4	S98	100	23.0066	9.81787	0
Q32L34	High mobility group protein B4	HMGB4	ANVSSYIHFLLNYR	S5	S15	99.9	23.0066	9.81787	0
Q32L34	High mobility group protein B4	HMGB4	RPPSSFLLFCQDHYAQLK	S5	S99	100	23.0066	9.81787	0
Q32L34	High mobility group protein B4	HMGB4	SENPSWSVVQVAK	S5	S117	100	23.0066	9.81787	0
Q32L34	High mobility group protein B4	HMGB4	KTCLQESATNQcR	S7	S174	100	23.0066	9.81787	0
Q32L34	High mobility group protein B4	HMGB4	MWSAKTDVDKQPYEQR	T6	T135	99.5	23.0066	9.81787	0
Q32L54	Sperm associated antigen 6	SPAG6	YYSPGYSETLLQR	S3	S490	99.7	55.4085	6.84424	0
Q32L61	Calcium binding tyrosine-(Y)-phosphorylation regulated	CABYR	FVQLESTKYDSSVHVEADGSTK	S11	S367	99.8	48.5344	4.91943	0
Q32L61	Calcium binding tyrosine-(Y)-phosphorylation regulated	CABYR	LVAEQVVSEKSVHVR	S11	S385	100	48.5344	4.91943	0
Q32L61	Calcium binding tyrosine-(Y)-phosphorylation regulated	CABYR	STDTEEDNIAAPLFSSK	S16	S118	99.8	48.5344	4.91943	0
Q32L61	Calcium binding tyrosine-(Y)-phosphorylation regulated	CABYR	SSSGPQPPVPEGLYEPEMEPER	S3	S427	99.3	48.5344	4.91943	0
Q32L61	Calcium binding tyrosine-(Y)-phosphorylation regulated	CABYR	EQSPPHSPILVVGK	S3	S331	100	48.5344	4.91943	0
Q32L61	Calcium binding tyrosine-(Y)-phosphorylation regulated	CABYR	LVAEQVVSEK	S8	S240	100	48.5344	4.91943	0.006934
Q32L61	Calcium binding tyrosine-(Y)-phosphorylation regulated	CABYR	GKEQSPPHSPILVVGK	S9	S335	100	48.5344	4.91943	0
Q32LE5	Isoaspartyl peptidase/L-asparaginase	ASRGL1	LHSGIDFGDTSIIDLS	S11	S303	99.6	32.0303	7.40088	0
Q32LE5	Isoaspartyl peptidase/L-asparaginase	ASRGL1	DGKLHSGIDFGDTSIIDLS	S14	S303	99.2	32.0303	7.40088	0
Q32LG3	Malate dehydrogenase, mitochondrial	MDH2	AGAGSATLSMAYAGAR	S5	S246	99.9	35.6458	8.54346	0	IPI00323592
Q32LG5	Receptor expression-enhancing protein 6	REEP6	DAGKVSVNQLQK	S6	S177	100	20.5606	7.88428	0
Q32LI7	Putative uncharacterized protein MGC133880	MGC133880	HKFGSNVVDQLVSEEQAR	S13	S155	100	30.2561	9.46631	0
Q32LI7	Putative uncharacterized protein MGC133880	MGC133880	IQSPTEITSIFSDYYDLGYNMR	S3	S182	99.7	30.2561	9.46631	0
Q32LI7	Putative uncharacterized protein MGC133880	MGC133880	FGSNVVDQLVSEEQAR	S3	S147	100	30.2561	9.46631	0
Q32LI7	Putative uncharacterized protein MGC133880	MGC133880	AAHSPLDTSKLK	S4	S35	100	30.2561	9.46631	0.001371
Q32LM4	F-box only protein 39	FBXO39	SLSIQHLELDR	S3	S130	99.8	52.737	9.20264	0
Q32LN4	Coiled-coil domain containing 19	CCDC19	KLSDLEEVAKER	S3	S161	100	65.6256	9.37842	0
Q32LN4	Coiled-coil domain containing 19	CCDC19	SDSPIVLLR	S3	S50	100	65.6256	9.37842	0
Q32LN4	Coiled-coil domain containing 19	CCDC19	ALSSEVDESLFGAIKPLTR	S4	S32	100	65.6256	9.37842	0
Q32LN4	Coiled-coil domain containing 19	CCDC19	TKALSSEVDESLFGAIKPLTR	S5	S31	100	65.6256	9.37842	0
Q32LN4	Coiled-coil domain containing 19	CCDC19	ALSSEVDESLFGAIKPLTR	S9	S37	100	65.6256	9.37842	0
Q32LN6	Protein FAM205C	FAM205C	SQGWLPQEGSVR	S1	S84	100	45.1172	9.56885	0
Q32LN6	Protein FAM205C	FAM205C	TVSQLTNQKSVTQSAAK	S10	S178	99.8	45.1172	9.56885	0
Q32LN6	Protein FAM205C	FAM205C	EADKPLELLSIMR	S10	S80	100	45.1172	9.56885	0.007923
Q32LN6	Protein FAM205C	FAM205C	SQGWLPQEGSVRR	S10	S93	100	45.1172	9.56885	0.000213
Q32LN6	Protein FAM205C	FAM205C	SATKPATKSVSAISIR	S11	S196	100	45.1172	9.56885	0
Q32LN6	Protein FAM205C	FAM205C	TVSQLTNQKSVTQSAAK	S3	S171	99.8	45.1172	9.56885	0
Q32LN6	Protein FAM205C	FAM205C	QLSLPSATR	S3	S162	100	45.1172	9.56885	8e-05
Q32LN6	Protein FAM205C	FAM205C	AEKSPPSTKRPMK	S4	S305	100	45.1172	9.56885	0.000153
Q32LN6	Protein FAM205C	FAM205C	SATKPATKSVSAISIR	S9	S194	99.7	45.1172	9.56885	0
Q32LN6	Protein FAM205C	FAM205C	TVSQLTNQKSVTQSAAK	T6	T174	99.8	45.1172	9.56885	0
Q32PB2	RIIa domain-containing protein 1	RIIAD1	GLYPETLSPEQLEKLR	S8	S17	99.5	10.8028	9.48096	0
Q3MHM5	Tubulin beta-4B chain	TUBB4B	GHYTEGAELVDSVLDVVRK	S12	S115	100	49.799	4.89404	0	IPI00169463
Q3MHM5	Tubulin beta-4B chain	TUBB4B	FWEVISDEHGIDPTGTYHGDSDLQLER	S21	S40	100	49.799	4.89404	0	IPI00169463
Q3SZB7	Fructose-1,6-bisphosphatase 1	FBP1	KGSIYSLNEGYAK	S3	S208	100	36.7049	6.99072	0
Q3SZB8	Histone H3.3C-like	N/A	EIAQDFKTDLKFQSAAIR	S14	S87	100	15.6684	10.9019	0.00058
Q3SZB8	Histone H3.3C-like	N/A	YRPGTVALR	T5	T46	100	15.6684	10.9019	0.000153	IPI00230730
Q3SZB8	Histone H3.3C-like	N/A	EIAQDFKTDLKFQSAAIR	T8	T81	100	15.6684	10.9019	0
Q3SZC4	NSFL1 cofactor p47	NSFL1C	KRSPNELVDDLFK	S3	S114	100	40.6293	5.18604	0
Q3SZQ3	Spermatogenesis-associated protein 19, mitochondrial	SPATA19	SICHLSDEISQELR	S1	S133	100	17.8881	7.12256	0
Q3SZQ3	Spermatogenesis-associated protein 19, mitochondrial	SPATA19	DVVKHHLSKSGLLANQSQEVLEER	S10	S84	100	17.8881	7.12256	0
Q3SZQ3	Spermatogenesis-associated protein 19, mitochondrial	SPATA19	SICHLSDEISQELR	S10	S142	100	17.8881	7.12256	0.002637
Q3SZQ3	Spermatogenesis-associated protein 19, mitochondrial	SPATA19	HHLSKSGLLANQSQEVLEER	S13	S91	99.9	17.8881	7.12256	0
Q3SZQ3	Spermatogenesis-associated protein 19, mitochondrial	SPATA19	VSSDVEVTETEAVSVVQHWLK	S14	S37	100	17.8881	7.12256	0
Q3SZQ3	Spermatogenesis-associated protein 19, mitochondrial	SPATA19	MSTNFPPMQGQDVHVTR	S2	S59	99.8	17.8881	7.12256	0
Q3SZQ3	Spermatogenesis-associated protein 19, mitochondrial	SPATA19	VSSDVEVTETEAVSVVQHWLK	S3	S26	99.8	17.8881	7.12256	0
Q3SZQ3	Spermatogenesis-associated protein 19, mitochondrial	SPATA19	IFQVPSEAR	S6	S116	100	17.8881	7.12256	0
Q3SZQ3	Spermatogenesis-associated protein 19, mitochondrial	SPATA19	SICHLSDEISQELR	S6	S138	100	17.8881	7.12256	4.7e-05
Q3SZQ3	Spermatogenesis-associated protein 19, mitochondrial	SPATA19	IQFIRWSHTR	S7	S107	100	17.8881	7.12256	0.000705	IPI00118938
Q3SZQ3	Spermatogenesis-associated protein 19, mitochondrial	SPATA19	DVVKHHLSKSGLLANQSQEVLEER	S8	S82	100	17.8881	7.12256	0
Q3SZR5	UPF0573 protein C2orf70 homolog	FAM166C	SAGTLLTEFNAAYVPPGLMPGYK	T4	T8	98	23.3639	10.1694	0
Q3SZY8	Small membrane A-kinase anchor protein	N/A	HVSEENFMPEEK	S3	S24	100	10.9624	4.84326	8e-05
Q3SZY8	Small membrane A-kinase anchor protein	N/A	IPSLVNVK	S3	S40	100	10.9624	4.84326	0.008987
Q3T003	60S ribosomal protein L18a	RPL18A	AHSIQIMKVEEIAASK	S3	S123	100	20.7489	10.7114	4.7e-05
Q3T003	60S ribosomal protein L18a	RPL18A	MKASGTLREYK	S4	S4	99.5	20.7489	10.7114	0.003837	IPI00162790
Q3T008	Septin 4	SEPTIN4	AQCIQSMTR	S6	S315	100	43.7753	6.75635	8e-05	IPI00123219
Q3T013	BCL2/adenovirus E1B 19 kDa protein-interacting protein 3-like	BNIP3L	RSVSLSMRK	S4	S166	99.8	23.8314	5.84619	0.004339
Q3T034	Putative uncharacterized protein MGC127766	MGC127766	QSQLTPVTDSEVALVNAcLEQR	S10	S115	99.6	27.6045	8.22119	0
Q3T0F4	40S ribosomal protein S10	RPS10	SAVPPGADKKAEAGAGSATEFQFR	S17	S146	100	18.8859	10.1548	0	IPI00112448
Q3T0K2	T-complex protein 1 subunit gamma	CCT3	NVLLDPQLVPGGGASEMAVAHALTEK	S15	S414	100	60.5474	6.80029	0	IPI00116283
Q3T0L7	60S ribosomal protein L28	RPL28	SGQRKPATSYVR	S1	S68	100	15.6826	11.9712	0.000213	IPI00222547
Q3T0L7	60S ribosomal protein L28	RPL28	NCSSFLIKR	S3	S14	99.8	15.6826	11.9712	4.7e-05	IPI00222547
Q3T0L7	60S ribosomal protein L28	RPL28	ATLSSIR	S4	S91	99.8	15.6826	11.9712	0.000947	IPI00222547
Q3T0W4	Protein phosphatase 1 regulatory subunit 7	PPP1R7	SLETVYLERNPLQR	S1	S322	97.6	41.3624	4.95752	4.7e-05
Q3T173	Four and a half LIM domains 1	FHL1	CLQPLASETFVAKDNK	S7	S77	99.6	22.0034	8.51416	0
Q3ZBD7	Glucose-6-phosphate isomerase	GPI	NRSNAPILVDGKDVMPEVNR	S3	S107	100	62.815	7.7085	0
Q3ZBH5	Proliferation-associated 2G4, 38kDa	PA2G4	ITSGPFEPDLYKSEMEVQDAELK	S3	S335	98.7	43.7752	6.55127	0	IPI00119305
Q3ZBU2	CDGSH iron-sulfur domain-containing protein 1	CISD1	NKSMVNPHIQKDNPK	S3	S41	100	11.975	9.08545	0
Q3ZBY4	Fructose-bisphosphate aldolase	ALDOC	RLSQIGVENTEENRR	S3	S45	98.5	39.3572	6.65381	0.00648	IPI00119458
Q3ZCI9	T-complex protein 1 subunit theta	CCT8	SAEELMNFSKGEENLMDAQVK	S1	S261	100	59.5714	5.59229	0
Q3ZCI9	T-complex protein 1 subunit theta	CCT8	LNSKWDLRR	S3	S317	100	59.5714	5.59229	0.000213	IPI00469268
Q3ZCK9	Proteasome subunit alpha type-4	PSMA4	RYDSRTTIFSPEGR	S4	S7	99.6	29.4652	7.72314	0	IPI00277001
Q58D01	26S proteasome non-ATPase regulatory subunit 4	PSMD4	MTISQQEFGR	S4	S266	100	33.9389	4.90674	4.7e-05
Q58DN4	Protein phosphatase methylesterase 1	PPME1	DFSPVPWSQYFESMEDVEVENETGKDTFR	S3	S42	100	41.6829	5.97314	0
Q5E988	40S ribosomal protein S5	RPS5	LTNSMMMHGR	S4	S75	100	22.8621	9.71533	8e-05	IPI00125521
Q76LV2	Heat shock protein HSP 90-alpha	HSP90AA1	ELISNSSDALDKIR	S6	S52	99.6	84.6777	5.0083	0	IPI00330804
Q8MJN0	FUN14 domain-containing protein 2	FUNDC2	VSSRDELAEMAAASQGNFEGK	S14	S44	99.7	20.5646	9.56885	0
Q8MJN0	FUN14 domain-containing protein 2	FUNDC2	VSSRDELAEMAAASQGNFEGKFESLDLAELAK	S24	S54	100	20.5646	9.56885	0
Q8MJN0	FUN14 domain-containing protein 2	FUNDC2	VSSRDELAEMAAASQGNFEGK	S3	S33	99.6	20.5646	9.56885	0
Q8MJN0	FUN14 domain-containing protein 2	FUNDC2	IRKSNQIPTEVK	S4	S152	100	20.5646	9.56885	0
Q8WNR4	Histone H2B subacrosomal variant	SUBH2BV	VLKEVVPQKGISSR	S12	S53	99.7	14.2145	9.96436	0
Q8WNR4	Histone H2B subacrosomal variant	SUBH2BV	NYSLYINR	S3	S36	99.9	14.2145	9.96436	0
164 common phosphorylation peptides in buffalo epididymal sperm and mouse
Accession	Description	Gene	Sequence	Phospho(STY) midifications in peptide	Phospho(STY) midifications in protein	Site Probability(%)	MW [kDa]	calc. pI	q-Value	Blast_to_ Mouse
A0A0A0MP90	Histone H2A	HIST1H2AC	TRSSRAGLQFPVGR	S3	S19	100	14.157	11.0483	0	IPI00265761
A0A0A0MP90	Histone H2A	HIST1H2AC	TRSSRAGLQFPVGR	S4	S20	100	14.157	11.0483	0.000947	IPI00265761
A0A140T888	Phosphatidylinositol 4-kinase alpha	PI4KA	RRSFNDFR	S3	S231	100	229.518	6.87354	4.7e-05	IPI00115875
A3KMV5	Ubiquitin-like modifier-activating enzyme 1	UBA1	IHVSDQELQSANASVDDSRLEELK	S4	S810	100	117.755	5.77002	0	IPI00123313
A4FUZ3	Proteasome (Prosome, macropain) 26S subunit, ATPase, 1	PSMC1	AVANQTSATFLR	S7	S244	99.8	49.1537	6.21436	0	IPI00133428
A5PK61	Histone H3.3C	H3F3C	YRPGTVALR	T5	T46	100	15.3665	11.4878	0.000153	IPI00785343
A6H758	C11H9ORF9 protein	C11H9ORF9	TLVSQSNDLSSLR	S6	S107	99.8	24.9897	8.70459	0	IPI00113208
A6QLG5	40S ribosomal protein S9	RPS9	LDSQKHIDFSLR	S3	S153	100	22.5776	10.6528	0	IPI00420726
A6QLG5	40S ribosomal protein S9	RPS9	RPFEKSRLDQELK	S6	S23	100	22.5776	10.6528	0.00104	IPI00420726
A6QLL8	Fructose-bisphosphate aldolase	ALDOA	IVAPGKGILAADESTGSIAKR	S14	S36	99.4	39.4113	8.19189	0	IPI00221402
A6QQM1	CCNY protein	CCNY	ASTIFLSKSQTDVR	S9	S19	99	33.2642	7.73779	0.000153	IPI00308149
A6QQS3	Spermatid-associated protein	SPERT	VQLSDEMFVFQDGR	S4	S124	100	52.4408	7.10791	0	IPI00869363
A7MBC5	IARS protein	IARS	MQSVIELGR	S3	S827	100	144.55	6.06201	4.7e-05	IPI00225201
E1B846	Uncharacterized protein	LOC100297513	QLSDLKLSNKNMK	S3	S445	100	68.0502	7.73779	0	IPI00137337
E1B993	Ankyrin repeat and EF-hand domain containing 1	ANKEF1	IWSPEATTAELIR	S3	S727	100	86.8594	8.20654	0	IPI00134915
E1B9K1	Uncharacterized protein	N/A	TLSDYNIQK	S3	S133	100	34.3445	8.03076	0	IPI00138892
E1BAW5	Tripartite motif containing 36	TRIM36	SQISELNLLMK	S4	S267	99.8	82.8879	6.32861	0.000153	IPI00396799
E1BBI9	Migration and invasion inhibitory protein	MIIP	RKSFDASDTLALPR	S3	S296	100	42.1012	7.98682	0	IPI00229450
E1BC58	RAB2B, member RAS oncogene family	RAB2B	LQIWDTAGQESFR	S11	S67	100	24.152	7.07861	0	IPI00187430
E1BE64	Testis specific 10	TSGA10	SPKSTTAHAILR	S4	S285	99.6	103.641	5.68115	0	IPI00410733
E1BE64	Testis specific 10	TSGA10	GLDRSLEENLcYRDF	S5	S882	100	103.641	5.68115	0	IPI00410733
E1BE64	Testis specific 10	TSGA10	MAIQSRDVAQFR	S5	S804	100	103.641	5.68115	0.004192	IPI00410733
E1BFM3	Uncharacterized protein	N/A	VTGGAASKLSKIR	S10	S45	99.4	14.5455	10.9165	0	IPI00263879
E1BG13	40S ribosomal protein S6	N/A	KLFNLSKEDDVR	S6	S151	100	23.4653	11.4438	0	IPI00113655
E1BGU2	Cytoplasmic linker associated protein 1	CLASP1	YIESLAR	Y1	Y1001	100	162.155	9.17334	0.00996	IPI00669522
E1BK75	Histone H2B	HIST1H2BA	HAVSEGTKAVTK	S4	S114	100	14.2177	10.2427	0	IPI00111957
E1BK75	Histone H2B	HIST1H2BA	KESYSIYIYK	S5	S40	100	14.2177	10.2427	0	IPI00111957
E1BK75	Histone H2B	HIST1H2BA	LAHYNKRSTITSR	S8	S89	100	14.2177	10.2427	0.000153	IPI00111957
E1BK75	Histone H2B	HIST1H2BA	HAVSEGTKAVTKYTSSK	T11	T121	99.3	14.2177	10.2427	0	IPI00111957
E1BK75	Histone H2B	HIST1H2BA	HAVSEGTKAVTKYTSSK	T7	T117	100	14.2177	10.2427	0	IPI00111957
E1BK75	Histone H2B	HIST1H2BA	LAHYNKRSTITSR	T9	T90	100	14.2177	10.2427	0.000153	IPI00111957
E1BK75	Histone H2B	HIST1H2BA	LAHYNKRSTITSR	Y4	Y85	98.9	14.2177	10.2427	8e-05	IPI00111957
E1BLK7	Mitochondria-eating protein	SPATA18	SLSPICPR	S3	S508	100	60.5457	8.74854	4.7e-05	IPI00876491
E1BM42	RAB11 binding and LisH domain, coiled-coil and HEAT repeat containing	KIAA1468	AGSISTLDSLDFAR	S3	S176	100	133.873	5.33838	0	IPI00228693
E1BN43	Ankyrin repeat domain 28	ANKRD28	TVSFEALPIMR	S3	S1011	100	117.338	6.20166	0	IPI00405443
E1BNS9	L-lactate dehydrogenase	LDHC	VIGSGCNLDSAR	S4	S161	100	35.992	7.7085	0	IPI00229510
E1BNS9	L-lactate dehydrogenase	LDHC	QQEGESRLNLVQR	S6	S105	100	35.992	7.7085	0.00012	IPI00229510
E1BNY9	HECT, UBA and WWE domain containing E3 ubiquitin protein ligase 1	HUWE1	LGSSGLGSASSIQAAVR	S11	S3761	99.5	481.889	5.21143	0	IPI00453615
E1BNY9	HECT, UBA and WWE domain containing E3 ubiquitin protein ligase 1	HUWE1	LGSSGLGSASSIQAAVR	S8	S3758	100	481.889	5.21143	0	IPI00453615
E1BNY9	HECT, UBA and WWE domain containing E3 ubiquitin protein ligase 1	HUWE1	SAATSGAGSTTSGVVSGSLGSR	S9	S1852	99.6	481.889	5.21143	0	IPI00453615
E1BP38	Ral GTPase activating protein catalytic alpha subunit 1	RALGAPA1	SSSTSDILEPFTVER	S3	S844	99.6	234.954	5.94775	0	IPI00454161
F1MB15	Fibrous sheath interacting protein 2	FSIP2	IASQLTK	S3	S6245	100	770.468	6.46826	8e-05	IPI00750014
F1ME99	Centrosomal protein 135	CEP135	DKSPSRLDTFLK	S3	S439	100	133.461	6.60986	0.000705	IPI00396692
F1MGV7	Uncharacterized protein	N/A	NLSDIDLMAPQPGV	S3	S63	100	7.95501	4.71631	0	IPI00132765
F1MI43	Sperm surface protein Sp17	SPA17	EKTSFDPAEWGAK	S4	S54	100	16.9493	4.89404	0	IPI00123400
F1MI94	Cylicin-2	CYLC2	ISERPSVYLAAR	S6	S89	99.7	43.6763	9.83252	0.000418	IPI00138114
F1MJS8	A-kinase anchor protein 3	AKAP3	SFFYKEVFESR	S1	S246	99.9	94.68	6.7124	0.000213	IPI00136657
F1MJS8	A-kinase anchor protein 3	AKAP3	SVGEVLQSVLR	S1	S821	100	94.68	6.7124	0	IPI00136657
F1MJS8	A-kinase anchor protein 3	AKAP3	VASELVNETVTACSK	S3	S183	100	94.68	6.7124	0	IPI00136657
F1MJY8	Interferon-gamma-inducible GTPase IFGGE protein	IRGC	LYSQSSDGAMR	S6	S351	99.8	50.6651	5.45264	0	IPI00224512
F1MJY8	Interferon-gamma-inducible GTPase IFGGE protein	IRGC	SFGLDDDSLAKLAEQVGK	S8	S311	100	50.6651	5.45264	0	IPI00224512
F1MKX4	Proteasome activator complex subunit 4	PSME4	SLNLPVGSSQVLVPR	S8	S293	100	211.465	6.87354	0	IPI00396680
F1MKX4	Proteasome activator complex subunit 4	PSME4	SLNLPVGSSQVLVPR	S9	S294	100	211.465	6.87354	0	IPI00396680
F1ML56	Hdc homolog, cell cycle regulator	HECA	KDTDWYQVK	Y6	Y150	100	51.6602	8.42627	0.000452	IPI00380838
F1MLH6	Calmodulin	CALM2	VFDKDGNGYISAAELR	S11	S102	99.5	16.8358	4.22119	0.00058	IPI00761696
F1MMV1	EF-hand domain family member B	EFHB	LMTPPEAK	T3	T331	100	96.0228	7.82568	0.008031	IPI00228941
F1MNS2	SRSF protein kinase 2	SRPK2	TVSASSTGDLPKTK	S6	S495	99.6	77.5442	5.021	0	IPI00751009
F1MQJ0	Angiotensin-converting enzyme	ACE	GPQFGSEVELR	S6	S1299	100	141.151	6.53662	0	IPI00272690
F1MQJ7	3-phosphoinositide dependent protein kinase 1	PDPK1	ANSFVGTAQYVSPELLTEK	S3	S242	100	63.256	7.2251	0	IPI00323609
F1MT60	Nebulin	NEB	KVQDQLSEVKYR	S7	S107	100	567.376	9.01221	0.000642	IPI00720238
F1MUX6	Glutathione S-transferase	GSTM3	QFSLFLGK	S3	S143	100	25.0504	6.771	0.000947	IPI00114380
F1MYG5	Lamin A/C	LMNA	LRLSPSPTSQR	S4	S390	100	74.0818	7.38623	0.003751	IPI00230435
F1MYG5	Lamin A/C	LMNA	LRLSPSPTSQR	S6	S392	99.8	74.0818	7.38623	0.003751	IPI00230435
F1MYH5	A-kinase anchoring protein 4	AKAP4	YALGFQHALSPSASSCKHK	S10	S121	99.8	93.9419	6.65381	0	IPI00119149
F1MYH5	A-kinase anchoring protein 4	AKAP4	GLMVYANQVASDMMVSVMK	S11	S333	100	93.9419	6.65381	0	IPI00119149
F1MYH5	A-kinase anchoring protein 4	AKAP4	YALGFQHALSPSASSCKHK	S12	S123	99.6	93.9419	6.65381	0	IPI00119149
F1MYH5	A-kinase anchoring protein 4	AKAP4	YALGFQHALSPSASSCK	S14	S125	99.5	93.9419	6.65381	0	IPI00119149
F1MYH5	A-kinase anchoring protein 4	AKAP4	GYSVGDLLQEVMKFAK	S3	S811	99.8	93.9419	6.65381	0	IPI00119149
F1MYH5	A-kinase anchoring protein 4	AKAP4	LSSLVIQMAR	S3	S217	100	93.9419	6.65381	0	IPI00119149
F1MYH5	A-kinase anchoring protein 4	AKAP4	LVSALLGEK	S3	S423	100	93.9419	6.65381	0.008801	IPI00119149
F1MYH5	A-kinase anchoring protein 4	AKAP4	ISPSTDSLAK	S4	S527	99.9	93.9419	6.65381	4.7e-05	IPI00119149
F1MZM5	Outer dense fiber protein 1	ODF1	DVTYSYGLGSCVK	S10	S194	100	29.3846	7.97217	0	A6H656
F1MZM5	Outer dense fiber protein 1	ODF1	LYCLRPSLRSLER	S10	S89	100	29.3846	7.97217	8e-05	A6H656
F1MZM5	Outer dense fiber protein 1	ODF1	LYCLRPSLR	S7	S86	100	29.3846	7.97217	0.000736	A6H656
F1MZT7	GCN1 activator of EIF2AK4	GCN1	AYSDQAIVNLLK	S3	S2619	100	292.942	7.28369	0	IPI00457499
F1MZU2	N-ethylmaleimide sensitive factor, vesicle fusing ATPase	NSF	NFSGAELEGLVR	S3	S437	100	82.9392	6.62451	0	IPI00656325
F1MZX3	Calsyntenin 2	CLSTN2	NLTDQFTITMWMK	T3	T302	100	99.6674	5.5415	0.000213	IPI00876406
F1N058	Ropporin-1	ROPN1	VLNLPTDLFNSVMNVGR	S11	S106	100	23.9624	5.42725	0	IPI00113308
F1N1D6	Metaxin-1	MTX1	SPSGTLPALR	S3	S50	99.7	35.6362	6.29053	0.001255	IPI00112327
F1N7B9	Endophilin-B1	SH3GLB1	ITQSEFDRQAEITR	S4	S200	99.2	37.2329	6.43018	4.7e-05	IPI00122267
F2Z4C1	Tubulin alpha chain	TUBA1A	TIGGGDDSFNTFFSETGAGK	S8	S48	99	50.1036	5.05908	0	IPI00110753
F2Z4F9	Histone H2B	HIST1H2BN	HAVSEGTKAVTK	S4	S113	100	13.8816	10.3159	0	IPI00227930
F2Z4F9	Histone H2B	HIST1H2BN	KESYSVYVYK	S5	S39	99.7	13.8816	10.3159	0	IPI00227930
F2Z4F9	Histone H2B	HIST1H2BN	IAGEASRLAHYNKR	S6	S79	100	13.8816	10.3159	8e-05	IPI00227930
F2Z4F9	Histone H2B	HIST1H2BN	AMGIMNSFVNDIFER	S7	S65	100	13.8816	10.3159	0	IPI00227930
F2Z4F9	Histone H2B	HIST1H2BN	LAHYNKRSTITSR	S8	S88	100	13.8816	10.3159	0.000153	IPI00227930
F2Z4F9	Histone H2B	HIST1H2BN	LAHYNKRSTITSR	T9	T89	100	13.8816	10.3159	0.000153	IPI00227930
F2Z4F9	Histone H2B	HIST1H2BN	LAHYNKRSTITSR	Y4	Y84	98.9	13.8816	10.3159	8e-05	IPI00227930
F2Z4F9	Histone H2B	HIST1H2BN	SRKESYSVYVYK	Y6	Y38	99.4	13.8816	10.3159	0	IPI00227930
G3MYD7	Histone H3	LOC100297725	YQKSTELLIR	S4	S58	99.7	15.2315	11.1362	8e-05	IPI00230730
G3MYD7	Histone H3	LOC100297725	YRPGTVALR	T5	T46	100	15.2315	11.1362	0.000153	IPI00230730
G3MZP2	GTP-binding nuclear protein Ran	N/A	SIVFHR	S1	S135	100	24.2986	8.33838	0.003527	IPI00134621
G3MZZ7	Family with sequence similarity 170 member B	FAM170B	RKGSSFEMASNTDLR	S10	S159	100	32.3783	5.16064	0	IPI00848657
G3N176	Desumoylating isopeptidase 1	DESI1	RLSPIMLGK	S3	S25	100	18.3583	4.94482	8e-05	IPI00133077
G3N1T2	Glycogen synthase kinase-3 beta splice variant X2	GSK3B	QLVRGEPNVSYICSR	Y11	Y216	99.7	27.9906	8.68994	0	IPI00125319
G3X752	Vesicle-associated membrane protein 3	VAMP3	ADALQAGASQFETSAAK	S9	S61	100	11.397	8.79248	0	IPI00132276
G3X757	Transitional endoplasmic reticulum ATPase	VCP	SVSDNDIRKYEMFAQTLQQSR	S3	S748	98.3	89.2467	5.26221	0	IPI00622235
G3X7N2	Ribosomal protein	N/A	KYDAFLASESLIKQIPR	S10	S115	100	24.7066	10.0522	0	IPI00127085
G3X7N2	Ribosomal protein	N/A	ALYIKSTMGKPQR	S6	S208	99.4	24.7066	10.0522	0	IPI00127085
G3X7N2	Ribosomal protein	N/A	AGKFPSLLTHNENMVAK	S6	S136	100	24.7066	10.0522	0.005718	IPI00127085
G3X7N2	Ribosomal protein	N/A	KYDAFLASESLIK	S8	S113	99.9	24.7066	10.0522	0	IPI00127085
G3X7N2	Ribosomal protein	N/A	AGKFPSLLTHNENMVAK	T9	T139	100	24.7066	10.0522	0.007489	IPI00127085
G3X807	Histone H4	G3X807	RISGLIYEETR	S3	S43	100	10.9422	11.356	0	IPI00407339
G3X807	Histone H4	G3X807	DNIQGITKPAIRR	T7	T26	100	10.9422	11.356	0.007567	IPI00407339
G5E5Y5	Small ubiquitin-related modifier	SUMO2	VAGQDGSVVQFK	S7	S28	100	10.8484	5.93506	0	IPI00880594
G8JKY0	40S ribosomal protein S8	RPS8	GISRDNWHK	S3	S3	100	24.0591	10.3159	0.007819	IPI00828628
G8JKY0	40S ribosomal protein S8	RPS8	IIDVVYNASNNELVR	S9	S85	100	24.0591	10.3159	0	IPI00828628
M5FHR8	Tektin-5	TEKT5	SALFCR	S1	S87	100	55.1047	7.56201	0.005577	IPI00271746
P00514	cAMP-dependent protein kinase type I-alpha regulatory subunit	PRKAR1A	NIQQYNSFVSLSV	S10	S377	99.3	42.8659	5.35107	0.000213	IPI00762049
P00514	cAMP-dependent protein kinase type I-alpha regulatory subunit	PRKAR1A	NIQQYNSFVSLSV	S7	S374	99.3	42.8659	5.35107	0.007489	IPI00762049
P00517	cAMP-dependent protein kinase catalytic subunit alpha	PRKACA	IGRFSEPHAR	S5	S140	100	40.594	8.646	0.000213	IPI00227900
P00517	cAMP-dependent protein kinase catalytic subunit alpha	PRKACA	TWTLCGTPEYLAPEIILSK	T3	T198	99.8	40.594	8.646	0	IPI00227900
P02253	Histone H1.2	HIST1H1C	SGVSLAALKK	S1	S55	100	21.3427	11.0044	0.000153	IPI00223713
P02253	Histone H1.2	HIST1H1C	KASGPPVSELITK	S3	S36	100	21.3427	11.0044	0.000213	IPI00223713
P10096	Glyceraldehyde-3-phosphate dehydrogenase	GAPDH	IVSNASCTTNCLAPLAK	S6	S149	99.6	35.8453	8.35303	0	IPI00108939
P19858	L-lactate dehydrogenase A chain	LDHA	VIGSGCNLDSAR	S4	S161	100	36.5743	8.00146	0	IPI00229510
P19858	L-lactate dehydrogenase A chain	LDHA	QQEGESRLNLVQR	S6	S105	100	36.5743	8.00146	0.00012	IPI00229510
P62194	26S protease regulatory subunit 8	PSMC5	VMQKDSEKNMSIK	S6	S395	100	45.5971	7.54736	0.000153	IPI00135640
P68002	Voltage-dependent anion-selective channel protein 2	VDAC2	LTFDTTFSPNTGK	S8	S115	100	31.5996	7.54736	0	IPI00122547
P79136	F-actin-capping protein subunit beta	CAPZB	SGSGTMNLGGSLTR	S11	S221	100	33.7199	6.43018	0.000213	IPI00269481
P81947	Tubulin alpha-1B chain	N/A	TIGGGDDSFNTFFSETGAGK	S8	S48	99	50.1196	5.05908	0	IPI00117348
Q0VC27	High mobility group AT-hook 1	HMGA1	KQPPKEPSEVPTPK	S8	S38	100	10.6426	10.3159	0.000213	IPI00624711
Q1LZ81	PDCD6 protein	PDCD6	SIISMFDRENK	S1	S65	100	21.7237	5.40186	0	IPI00121736
Q1LZ81	PDCD6 protein	PDCD6	QALSGFGYR	S4	S118	100	21.7237	5.40186	8e-05	IPI00121736
Q28068	Calicin	CCIN	YVSNIYR	S3	S391	99.8	66.847	8.17725	0.000482	IPI00228793
Q28068	Calicin	CCIN	NYNSFVLQNLNK	S4	S12	99.8	66.847	8.17725	0	IPI00228793
Q28068	Calicin	CCIN	VVISEQNVEELLR	S4	S97	100	66.847	8.17725	0	IPI00228793
Q29455	DnaJ homolog subfamily C member 5	DNAJC5	SLSTSGESLYHVLGLDKNATSDDIKK	S3	S10	97.2	22.1183	5.07178	0	IPI00751569
Q29RM7	Fas (TNFRSF6) associated factor 1	FAF1	IRTPSGEFLERR	S5	S582	99.3	73.8225	4.86865	0.005086	IPI00108791
Q2KJE5	Glyceraldehyde-3-phosphate dehydrogenase, testis-specific	GAPDHS	IVSNASCTTNCLAPLAK	S6	S210	99.6	43.2603	8.11865	0	IPI00134521
Q2NKU4	Calcium regulated heat stable protein 1, 24kDa	CARHSP1	DRSPSPLRGNVVPSPLPTR	S3	S30	100	15.8809	7.86963	4.7e-05	IPI00133349
Q2NKU4	Calcium regulated heat stable protein 1, 24kDa	CARHSP1	TFSATVR	S3	S52	100	15.8809	7.86963	0.000213	IPI00133349
Q2T9U2	Outer dense fiber protein 2	ODF2	VLRTPCGAPSVTVTK	S10	S37	100	75.4506	7.59131	0	IPI00753918
Q2T9U2	Outer dense fiber protein 2	ODF2	VPWMPPGKSSAR	S10	S74	100	75.4506	7.59131	0.007792	IPI00753918
Q2T9U2	Outer dense fiber protein 2	ODF2	IDSLMNAVGCLKSEVK	S13	S139	100	75.4506	7.59131	0.00533	IPI00753918
Q2T9U2	Outer dense fiber protein 2	ODF2	LVSVMR	S3	S101	100	75.4506	7.59131	0.004013	IPI00753918
Q2T9U2	Outer dense fiber protein 2	ODF2	KIDSLMNAVGCLKSEVK	S4	S129	100	75.4506	7.59131	0	IPI00753918
Q2T9U2	Outer dense fiber protein 2	ODF2	ELLLQKLSTFEETNR	S8	S261	99.8	75.4506	7.59131	0	IPI00753918
Q2T9U2	Outer dense fiber protein 2	ODF2	VRDWQKGSHELAR	S8	S645	100	75.4506	7.59131	0	IPI00753918
Q2T9U2	Outer dense fiber protein 2	ODF2	GDTVNVRRSVR	S9	S58	99.6	75.4506	7.59131	0.000213	IPI00753918
Q2T9U2	Outer dense fiber protein 2	ODF2	NIDLTAIISDLR	S9	S632	100	75.4506	7.59131	0	IPI00753918
Q2T9U2	Outer dense fiber protein 2	ODF2	VPWMPPGKSSAR	S9	S73	100	75.4506	7.59131	0	IPI00753918
Q2T9U2	Outer dense fiber protein 2	ODF2	VLRTPCGAPSVTVTK	T4	T31	100	75.4506	7.59131	0	IPI00753918
Q2T9U2	Outer dense fiber protein 2	ODF2	TPCGAPSVTVTKSHK	T9	T39	98.6	75.4506	7.59131	0.000213	IPI00753918
Q2T9Y3	Pyruvate dehydrogenase E1 component subunit alpha	PDHA2	YHGHSMSDPGISYR	S5	S294	100	43.2635	8.35303	0	IPI00118594
Q32KZ2	Actin-like protein 7A	ACTL7A	IAPEEHAVLVSDPPLSPHTNR	S16	S178	100	48.9847	6.7417	0	IPI00135675
Q32LG3	Malate dehydrogenase, mitochondrial	MDH2	AGAGSATLSMAYAGAR	S5	S246	99.9	35.6458	8.54346	0	IPI00323592
Q3MHM5	Tubulin beta-4B chain	TUBB4B	GHYTEGAELVDSVLDVVRK	S12	S115	100	49.799	4.89404	0	IPI00169463
Q3MHM5	Tubulin beta-4B chain	TUBB4B	FWEVISDEHGIDPTGTYHGDSDLQLER	S21	S40	100	49.799	4.89404	0	IPI00169463
Q3SZB8	Histone H3.3C-like	N/A	YRPGTVALR	T5	T46	100	15.6684	10.9019	0.000153	IPI00230730
Q3SZQ3	Spermatogenesis-associated protein 19, mitochondrial	SPATA19	IQFIRWSHTR	S7	S107	100	17.8881	7.12256	0.000705	IPI00118938
Q3T003	60S ribosomal protein L18a	RPL18A	MKASGTLREYK	S4	S4	99.5	20.7489	10.7114	0.003837	IPI00162790
Q3T008	Septin 4	SEPTIN4	AQCIQSMTR	S6	S315	100	43.7753	6.75635	8e-05	IPI00123219
Q3T0F4	40S ribosomal protein S10	RPS10	SAVPPGADKKAEAGAGSATEFQFR	S17	S146	100	18.8859	10.1548	0	IPI00112448
Q3T0K2	T-complex protein 1 subunit gamma	CCT3	NVLLDPQLVPGGGASEMAVAHALTEK	S15	S414	100	60.5474	6.80029	0	IPI00116283
Q3T0L7	60S ribosomal protein L28	RPL28	SGQRKPATSYVR	S1	S68	100	15.6826	11.9712	0.000213	IPI00222547
Q3T0L7	60S ribosomal protein L28	RPL28	NCSSFLIKR	S3	S14	99.8	15.6826	11.9712	4.7e-05	IPI00222547
Q3T0L7	60S ribosomal protein L28	RPL28	ATLSSIR	S4	S91	99.8	15.6826	11.9712	0.000947	IPI00222547
Q3ZBH5	Proliferation-associated 2G4, 38kDa	PA2G4	ITSGPFEPDLYKSEMEVQDAELK	S3	S335	98.7	43.7752	6.55127	0	IPI00119305
Q3ZBY4	Fructose-bisphosphate aldolase	ALDOC	RLSQIGVENTEENRR	S3	S45	98.5	39.3572	6.65381	0.00648	IPI00119458
Q3ZCI9	T-complex protein 1 subunit theta	CCT8	LNSKWDLRR	S3	S317	100	59.5714	5.59229	0.000213	IPI00469268
Q3ZCK9	Proteasome subunit alpha type-4	PSMA4	RYDSRTTIFSPEGR	S4	S7	99.6	29.4652	7.72314	0	IPI00277001
Q5E988	40S ribosomal protein S5	RPS5	LTNSMMMHGR	S4	S75	100	22.8621	9.71533	8e-05	IPI00125521
Q76LV2	Heat shock protein HSP 90-alpha	HSP90AA1	ELISNSSDALDKIR	S6	S52	99.6	84.6777	5.0083	0	IPI00330804
483 new identified phosphorylation peptides in buffalo testis compared to the mouse
Accession	Description	Gene	Sequence	Phospho(STY) midifications in peptide	Phospho(STY) midifications in protein	Site Probability(%)	MW [kDa]	calc. pI	q-Value
A0JNM2	Thioredoxin	TXNDC8	SVMFANVDVDNAR	S1	S51	100	12.1703	9.1001	0
A1A4P8	LOC784495 protein	LOC784495	NKVQTPPTLR	T5	T86	100	19.3468	9.30518	0.000213
A1A4P8	LOC784495 protein	LOC784495	VQTPPTLR	T6	T89	100	19.3468	9.30518	8e-05
A2VDS3	Hypothetical LOC508425	MGC155170	LFDVPPAKKDS	S11	S258	100	29.7466	9.43701	0.000213
A4FUG5	BIN2 protein	BIN2	SLVISPPVR	S1	S259	100	57.4227	5.17334	0.000213
A4FV54	Ras-related protein Rab-8A	RAB8A	KLEGNSPQGSNQGVKITPDQQK	S10	S185	100	23.6692	9.05615	0
A4FV74	COPS8 protein	COPS8	GILEQGWQADSTTR	S11	S157	99.4	23.1869	5.37646	0
A5D7M3	Growth arrest-specific protein 8	GAS8	GTPIVDGLAPEDMSKEQVEEHIGR	S14	S27	100	56.0144	8.19189	0
A5PK42	TTC25 protein	TTC25	EIYRRPSELDQNLSDESSPR	S7	S619	99.6	78.32	5.74463	0
A5PK42	TTC25 protein	TTC25	QLEGVLSKETLGVTAR	S7	S555	100	78.32	5.74463	4.7e-05
A5PKH9	WDR51B protein	WDR51B	LHFDSPPHLLDIYPR	S5	S321	100	53.6893	7.37158	0
A6H746	C12H13ORF26 protein	C12H13ORF26	SYPSQDFFLWTLPQSTTSLK	S15	S113	98.5	33.7159	9.46631	0
A6H746	C12H13ORF26 protein	C12H13ORF26	TGTAPALFR	T3	T42	100	33.7159	9.46631	4.7e-05
A6H746	C12H13ORF26 protein	C12H13ORF26	TAFTPKTGTAPALFR	T4	T37	99.3	33.7159	9.46631	0.000833
A6H746	C12H13ORF26 protein	C12H13ORF26	TAFTPKTGTAPALFR	T7	T40	99.3	33.7159	9.46631	0.000833
A6H759	Leucine-rich repeat-containing protein 72	LRRC72	VPSDFAFANNVDKTMFDDPEDAVFVR	S3	S224	100	33.4155	8.57275	0
A6H798	LOC616153 protein	LOC616153	ISIHDREKQQLR	S2	S130	100	63.8825	9.53955	0
A6QLL8	Fructose-bisphosphate aldolase	ALDOA	AGAAASESLFISNHAY	S6	S354	100	39.4113	8.19189	0
A6QNW6	Testis anion transporter 1	SLC26A8	ESSFINLVR	S3	S635	99.8	108.674	5.78271	8e-05
A6QNW6	Testis anion transporter 1	SLC26A8	AIIPRSPTQTQAR	S6	S926	99.2	108.674	5.78271	0.006097
A6QQM1	CCNY protein	CCNY	SASADNLTLPR	S3	S272	99.8	33.2642	7.73779	0
A6QQS3	Spermatid-associated protein	SPERT	LQSPYFSPSSSFHHK	S3	S144	99.7	52.4408	7.10791	0
A6QQS3	Spermatid-associated protein	SPERT	VVSQHSYPLNR	S3	S86	100	52.4408	7.10791	0
A6QQS3	Spermatid-associated protein	SPERT	LQSPYFSPSSSFHHK	S7	S148	99	52.4408	7.10791	0
A7E371	Protein PROCA1	PROCA1	RRSPPASNPNLS	S12	S376	100	42.2156	6.43018	0.000736
A7E371	Protein PROCA1	PROCA1	SESPTGKSQGNRVIK	S3	S233	99.8	42.2156	6.43018	0
A7E371	Protein PROCA1	PROCA1	RRSPPASNPNLS	S3	S367	100	42.2156	6.43018	0
A7E371	Protein PROCA1	PROCA1	GHLLASVESSTDASTLSSEGEFKNTDR	S9	S27	98.2	42.2156	6.43018	0
A7MBH5	Coiled-coil domain-containing protein 151	CCDC151	IALPVAGHKDKFFDEEESEEDDSDVVTR	S18	S587	100	71.9994	8.39697	0
A7MBI8	NUDT9 protein	NUDT9	DRSGNKITHPISGK	S3	S183	100	38.5884	8.45557	0
A7Z081	C3H1ORF92 protein	C3H1ORF92	LSGSCSLNSLESK	S6	S114	99.9	47.7849	9.0708	0
A8PVV5	SYPL1 protein	SYPL1	MSSFQLNLNPLK	S2	S20	100	19.4637	8.35303	0
E1B717	Armadillo repeat containing 10	ARMC10	LRPSRSAEDLTSGSYDDTLNAEQVQK	S4	S43	99.5	33.6237	7.45947	0
E1B717	Armadillo repeat containing 10	ARMC10	LRPSRSAEDLTSGSYDDTLNAEQVQK	S6	S45	99.5	33.6237	7.45947	0
E1B7M8	Oxysterol-binding protein	OSBP2	SFSEGSLFTSK	S3	S437	100	101.824	6.69775	8e-05
E1B7X2	Uncharacterized protein	LOC616410	VGASAAQSSSIHR	S10	S755	99.5	129.384	6.78564	0
E1B7X2	Uncharacterized protein	LOC616410	YTVPEKQEPSYSMLNR	S10	S907	99.5	129.384	6.78564	0
E1B7X2	Uncharacterized protein	LOC616410	NQEVLRPPLQEDIGSHNQK	S15	S629	100	129.384	6.78564	8e-05
E1B7X2	Uncharacterized protein	LOC616410	LGVQPEELAVLVADSPISPR	S18	S951	99.7	129.384	6.78564	0
E1B7X2	Uncharacterized protein	LOC616410	MQSQTQVDFVLPDKQVITLGSER	S3	S1069	99.6	129.384	6.78564	0
E1B7X2	Uncharacterized protein	LOC616410	LLSWQHGSSPK	S3	S761	100	129.384	6.78564	0
E1B7X2	Uncharacterized protein	LOC616410	QLSLIAITAPSPGCK	S3	S776	100	129.384	6.78564	8e-05
E1B7X2	Uncharacterized protein	LOC616410	GPCSPEQTAPAGIRK	S4	S171	100	129.384	6.78564	4.7e-05
E1B830	Spermatogenesis-associated protein 6	SPATA6	GLLYRDSAYDSDPEYSSFQRPR	S11	S406	100	56.146	8.66064	0
E1B830	Spermatogenesis-associated protein 6	SPATA6	TLLVHSAPSTMPKHSPSPVLNR	S15	S334	98.8	56.146	8.66064	0
E1B830	Spermatogenesis-associated protein 6	SPATA6	TLLVHSAPSTMPKHSPSPVLNR	S17	S336	100	56.146	8.66064	0
E1B830	Spermatogenesis-associated protein 6	SPATA6	TLLVHSAPSTMPK	S9	S328	99.5	56.146	8.66064	0
E1B830	Spermatogenesis-associated protein 6	SPATA6	SHRPIFENSMDKIYR	S9	S447	100	56.146	8.66064	0
E1B846	Uncharacterized protein	LOC100297513	SLKNTSIQSLER	S6	S152	99.4	68.0502	7.73779	0.006538
E1B8R6	RBR-type E3 ubiquitin transferase	ARIH2	ESEGALNEHMTSLASVLK	S2	S67	100	57.479	5.77002	0
E1B958	ALMS1 centrosome and basal body associated protein	ALMS1	TGIPIVTSPSYSQR	S10	S1947	99.7	367.048	6.52197	0
E1B958	ALMS1 centrosome and basal body associated protein	ALMS1	EKPSIVYQQELSDSQLIEQSQK	S12	S1447	99.5	367.048	6.52197	0
E1B958	ALMS1 centrosome and basal body associated protein	ALMS1	MNSEFNSDLQTISSR	S13	S3260	99.3	367.048	6.52197	0
E1B958	ALMS1 centrosome and basal body associated protein	ALMS1	YNVPAPLVPFRDVSDISFIQSK	S14	S2474	100	367.048	6.52197	0
E1B958	ALMS1 centrosome and basal body associated protein	ALMS1	YNVPAPLVPFRDVSDISFIQSKK	S17	S2477	100	367.048	6.52197	4.7e-05
E1B958	ALMS1 centrosome and basal body associated protein	ALMS1	VSSVPGLAEQK	S3	S1601	99.8	367.048	6.52197	0
E1B958	ALMS1 centrosome and basal body associated protein	ALMS1	MLRVSPDTVSR	S5	S1041	100	367.048	6.52197	0.008584
E1B958	ALMS1 centrosome and basal body associated protein	ALMS1	NLLKCESSLNHAK	S7	S2668	99.4	367.048	6.52197	0.001196
E1B958	ALMS1 centrosome and basal body associated protein	ALMS1	TIPYQNSQIVTSR	S7	S3319	100	367.048	6.52197	0
E1B958	ALMS1 centrosome and basal body associated protein	ALMS1	EKSSIFYQQELPDSHITGEALK	Y7	Y1489	99.1	367.048	6.52197	0
E1B9R5	Dynein axonemal heavy chain 8	DNAH8	SMSGIPNLQETLK	S1	S136	99.7	541.022	6.01123	8e-05
E1B9R5	Dynein axonemal heavy chain 8	DNAH8	SFEEMIPAR	S1	S1199	100	541.022	6.01123	0.000153
E1B9R5	Dynein axonemal heavy chain 8	DNAH8	APTSSLSDYLNLLPSDER	S15	S89	100	541.022	6.01123	0
E1B9R5	Dynein axonemal heavy chain 8	DNAH8	SMSGIPNLQETLKER	S3	S138	100	541.022	6.01123	0
E1B9R5	Dynein axonemal heavy chain 8	DNAH8	APTSSLSDYLNLLPSDER	S7	S81	99.2	541.022	6.01123	0
E1B9S6	WD repeat domain 78	WDR78	LSSFTDLR	S3	S197	100	95.3405	6.0874	0.000153
E1B9S6	WD repeat domain 78	WDR78	ISEGSSLMDIENVILAK	S5	S355	100	95.3405	6.0874	0
E1B9S6	WD repeat domain 78	WDR78	ISEGSSLMDIENVILAK	S6	S356	100	95.3405	6.0874	0
E1BA21	Transcription factor A, mitochondrial	TFAM	AINENWKNLSNSQK	S10	S193	100	28.8121	9.77393	0
E1BA21	Transcription factor A, mitochondrial	TFAM	RPRSAYNIFIAER	S4	S160	99.9	28.8121	9.77393	0
E1BA21	Transcription factor A, mitochondrial	TFAM	SPFSFAYVPK	S4	S34	100	28.8121	9.77393	0
E1BAV1	Leucine rich repeats and guanylate kinase domain containing	LRGUK	SFELYGDYFKAPFGPSEK	S1	S119	99.6	94.388	6.72705	0.000387
E1BBC2	Transmembrane protein 209	TMEM209	YRSSPTVYNSPTDKEDYMTDLR	S3	S241	98.2	62.8076	8.57275	0
E1BC58	RAB2B, member RAS oncogene family	RAB2B	IGPQQCISTPVGPSASQR	S16	S202	99.7	24.152	7.07861	0
E1BCV4	Nucleoporin 98	NUP98	NLNNSSLFSPVNR	S5	S607	100	197.51	6.1001	0
E1BCX4	Tripartite motif containing 42	TRIM42	IGSSDTQLEEVK	S4	S124	99.9	83.1282	8.104	0
E1BD58	Coiled-coil domain containing 159	CCDC159	SLPSPSNVCSPAHK	S4	S318	99.3	45.9387	6.66846	0.001491
E1BDA7	Uncharacterized protein	SPATA31E1	QGSWQLSAFR	S3	S593	100	140.976	9.48096	0
E1BDV8	Dpy-19 like C-mannosyltransferase 3	DPY19L3	AVYQIYAKR	Y3	Y568	100	83.1855	8.89502	0.002967
E1BE64	Testis specific 10	TSGA10	RQNYSSNAYHLSSTIKPNTK	T14	T857	99.5	103.641	5.68115	0
E1BEA6	Testis specific 10	ALS2CR11	NTQVIPLNKSSER	S10	S1493	99.8	211.472	8.06006	0
E1BEA6	Testis specific 10	ALS2CR11	ISQTNLENMQAR	S2	S34	99.9	211.472	8.06006	4.7e-05
E1BGD1	Translocase of outer mitochondrial membrane 34	TOMM34	SSFADIDSLLQIEPR	S8	S286	100	34.6777	8.73389	0
E1BGR4	Ciliogenesis associated TTC17 interacting protein	CATIP	RRSPTPALR	S3	S359	100	43.0811	6.53662	0
E1BHB6	Uncharacterized protein	FAM205A	RLSQEEAEKPWELLSVMR	S3	S67	100	148.242	7.79639	4.7e-05
E1BHV9	Ornithine decarboxylase antizyme 3	OAZ3	SITTYKEEEDLTLRPR	S1	S55	96.8	27.4047	7.15186	0
E1BHV9	Ornithine decarboxylase antizyme 3	OAZ3	SRPSFYSLSYIKR	S4	S9	99.7	27.4047	7.15186	0
E1BHV9	Ornithine decarboxylase antizyme 3	OAZ3	SRPSFYSLSYIKR	Y6	Y11	99.5	27.4047	7.15186	0
E1BI84	Uncharacterized protein	N/A	ELSPDRKHPEDLGVLMGMNTK	S3	S690	100	144.995	9.15869	0
E1BI97	Uncharacterized protein	CCDC168	HALDSFYAYIPLSPK	S13	S1335	100	265.53	9.49561	8e-05
E1BI97	Uncharacterized protein	CCDC168	TSSPPHVFR	S3	S152	99.7	265.53	9.49561	8e-05
E1BJD3	Transmembrane protein 190	TMEM190	TVSLLSK	S3	S127	100	19.7304	5.10986	8e-05
E1BJG2	Radial spoke head 6 homolog A	RSPH6A	DDPTLQFSPSELGFMSFNMELPEPEPR	S10	S166	99.7	80.9047	4.38623	0
E1BJI8	Ral GEF with PH domain and SH3 binding motif 1	RALGPS1	HLLDDSVLEPRSPR	S12	S379	100	62.0648	9.11475	0.006432
E1BJI8	Ral GEF with PH domain and SH3 binding motif 1	RALGPS1	HLLDDSVLEPRSPR	S6	S373	100	62.0648	9.11475	0.006432
E1BJM5	PAS domain containing serine/threonine kinase	PASK	LLGHSSHDLIGQK	S5	S158	99.7	142.267	5.04639	0
E1BK75	Histone H2B	HIST1H2BA	AMSIMNSFVSDIFER	S10	S69	99.7	14.2177	10.2427	0
E1BK75	Histone H2B	HIST1H2BA	AMSIMNSFVSDIFER	S3	S62	100	14.2177	10.2427	0
E1BK75	Histone H2B	HIST1H2BA	GTTISKKGFK	S5	S12	100	14.2177	10.2427	0.000213
E1BK75	Histone H2B	HIST1H2BA	VAGEASRLAHYNKR	S6	S80	100	14.2177	10.2427	8e-05
E1BK78	Uncharacterized protein	C6orf201	EINLTPKPSSMPLWR	S9	S88	99.6	26.0864	10.0083	0.000153
E1BK78	Uncharacterized protein	C6orf201	EINLTPKPSSMPLWR	T5	T84	100	26.0864	10.0083	0
E1BKZ4	Uncharacterized protein	ANTXRL	RMEGKLDSLCDFVQR	S8	S452	100	62.9234	6.01123	0
E1BLB4	Dynein axonemal heavy chain 17	DNAH17	TLLPIPEHLGSLDGTLESMER	T15	T174	98.4	500.999	5.80811	4.7e-05
E1BLK7	Mitochondria-eating protein	SPATA18	TLKDEIAVLSAEKSVLQGR	S10	S244	100	60.5457	8.74854	0
E1BLK7	Mitochondria-eating protein	SPATA18	TLEEPKNRSAISLLAAEEEINQLK	S12	S157	100	60.5457	8.74854	0
E1BLK7	Mitochondria-eating protein	SPATA18	TLKDEIAVLSAEKSVLQGR	S14	S248	100	60.5457	8.74854	0
E1BLK7	Mitochondria-eating protein	SPATA18	LVSNEALR	S3	S10	100	60.5457	8.74854	8e-05
E1BLK7	Mitochondria-eating protein	SPATA18	RVELRGSEQR	S7	S206	100	60.5457	8.74854	4.7e-05
E1BLK7	Mitochondria-eating protein	SPATA18	TLEEPKNRSAISLLAAEEEINQLK	S9	S154	100	60.5457	8.74854	0
E1BM25	Uncharacterized protein	CFAP46	QASPTLLR	S3	S545	100	173.506	7.00537	8e-05
E1BM27	Calmin	CLMN	SLESDHFSYVQLR	S8	S930	99.5	112.828	5.12256	0
E1BM42	RAB11 binding and LisH domain, coiled-coil and HEAT repeat containing	KIAA1468	LGAGGGLDPGSADSLSPQDPVALGSSAR	S11	S49	99.8	133.873	5.33838	4.7e-05
E1BM42	RAB11 binding and LisH domain, coiled-coil and HEAT repeat containing	KIAA1468	LGAGGGLDPGSADSLSPQDPVALGSSAR	S14	S52	99.8	133.873	5.33838	4.7e-05
E1BMD1	Cilia and flagella associated protein 43	CFAP43	IHAETTSLVPFGERPGSGK	S17	S1337	100	192.808	6.06201	4.7e-05
E1BMD1	Cilia and flagella associated protein 43	CFAP43	EIVEVQSAITLVK	S7	S946	100	192.808	6.06201	0
E1BMK9	Centlein	CNTLN	NITAQKSNSNVILLR	S7	S917	100	163.031	8.33838	0
E1BMK9	Centlein	CNTLN	NITAQKSNSNVILLR	S9	S919	100	163.031	8.33838	0
E1BMP4	BRD4 interacting chromatin remodeling complex associated protein like	GLTSCR1L	TPGPVSVSHRLPVPSSK	S15	S590	100	114.72	6.84424	0.005941
E1BMP4	BRD4 interacting chromatin remodeling complex associated protein like	GLTSCR1L	TPGPVSVSHRLPVPSSK	S16	S591	100	114.72	6.84424	0.005941
E1BMP4	BRD4 interacting chromatin remodeling complex associated protein like	GLTSCR1L	TPGPVSVSHRLPVPSSK	S8	S583	100	114.72	6.84424	0.005941
E1BNC7	DnaJ heat shock protein family (Hsp40) member B8	DNAJB8	SVMSSTEIVNGHK	S4	S183	99.8	25.1593	6.94678	0
E1BNS6	Sperm associated antigen 8	SPAG8	SPAPYSHGNLLTEPSSDSLTER	S15	S82	99	53.458	7.78174	0
E1BNS9	L-lactate dehydrogenase	LDHC	SASTLWNVQK	S3	S321	100	35.992	7.7085	0
E1BP05	Usherin	USH2A	LHFHGQYHTTETPVSPR	S15	S501	97.6	573.796	7.04932	0.007288
E1BP31	Ankyrin repeat domain 42	ANKRD42	KVSSGGVFVK	S3	S509	99.7	87.1111	6.59521	0.00012
E1BP38	Ral GTPase activating protein catalytic alpha subunit 1	RALGAPA1	DGISLQFKR	S4	S2163	100	234.954	5.94775	0.000947
E1BP38	Ral GTPase activating protein catalytic alpha subunit 1	RALGAPA1	SQTPSPSTLNIDHMEQK	T3	T1507	98.8	234.954	5.94775	0
E1BPJ2	Coiled-coil domain containing 81	CCDC81	AQRNSPLYYTEERR	S5	S277	100	76.0871	9.14404	0
F1MAW0	Gem nuclear organelle associated protein 4	GEMIN4	DISLTSLAR	S3	S319	100	120.336	5.50342	0
F1MB15	Fibrous sheath interacting protein 2	FSIP2	QASTIYTTMLSHTHLEK	S11	S4686	96.9	770.468	6.46826	0
F1MB15	Fibrous sheath interacting protein 2	FSIP2	TGDIQDPVVTSVTSIMK	S11	S5359	99.8	770.468	6.46826	0
F1MB15	Fibrous sheath interacting protein 2	FSIP2	LIGAHPHCQPSCSK	S11	S1340	100	770.468	6.46826	0.00104
F1MB15	Fibrous sheath interacting protein 2	FSIP2	EVSFGNNLPQSSVPDLGFYSEENMK	S12	S3081	99.6	770.468	6.46826	0
F1MB15	Fibrous sheath interacting protein 2	FSIP2	LQTECLKNTGHSIAELR	S12	S6426	100	770.468	6.46826	0
F1MB15	Fibrous sheath interacting protein 2	FSIP2	SKFQPQVQEELSGPELALEAVK	S12	S6169	100	770.468	6.46826	0
F1MB15	Fibrous sheath interacting protein 2	FSIP2	LDIKPFEAVCRNSFQNIR	S13	S6476	100	770.468	6.46826	0.000153
F1MB15	Fibrous sheath interacting protein 2	FSIP2	IVSQLISQMSPLVSSTEHQDTSQSDLSNTVIK	S24	S4716	97.1	770.468	6.46826	0
F1MB15	Fibrous sheath interacting protein 2	FSIP2	VSSALSKVFSR	S3	S6723	99.6	770.468	6.46826	0.000418
F1MB15	Fibrous sheath interacting protein 2	FSIP2	ITSKILNSIQEIISK	S3	S6076	99.7	770.468	6.46826	0
F1MB15	Fibrous sheath interacting protein 2	FSIP2	ILSETIVDLIR	S3	S5976	99.8	770.468	6.46826	0.004392
F1MB15	Fibrous sheath interacting protein 2	FSIP2	YKSSSNLPSYSR	S3	S3099	99.9	770.468	6.46826	0
F1MB15	Fibrous sheath interacting protein 2	FSIP2	FFSLSK	S3	S6576	100	770.468	6.46826	0.002608
F1MB15	Fibrous sheath interacting protein 2	FSIP2	KISQHEIR	S3	S4414	100	770.468	6.46826	0.000153
F1MB15	Fibrous sheath interacting protein 2	FSIP2	LSSDILIK	S3	S4657	100	770.468	6.46826	0
F1MB15	Fibrous sheath interacting protein 2	FSIP2	TPSDAISNMVK	S3	S4176	100	770.468	6.46826	0
F1MB15	Fibrous sheath interacting protein 2	FSIP2	VVSPKPTQSTSSLKK	S3	S6095	100	770.468	6.46826	0.001581
F1MB15	Fibrous sheath interacting protein 2	FSIP2	AVASDILNMVFAK	S4	S1466	100	770.468	6.46826	0
F1MB15	Fibrous sheath interacting protein 2	FSIP2	FANSLIGEFR	S4	S5213	100	770.468	6.46826	0
F1MB15	Fibrous sheath interacting protein 2	FSIP2	IFPSAHSIVANR	S4	S4379	100	770.468	6.46826	0.000675
F1MB15	Fibrous sheath interacting protein 2	FSIP2	QVMSFIEMR	S4	S3186	100	770.468	6.46826	0
F1MB15	Fibrous sheath interacting protein 2	FSIP2	SVRDSEDELFDKAEK	S5	S4546	100	770.468	6.46826	0
F1MB15	Fibrous sheath interacting protein 2	FSIP2	IVRLPSDSSK	S6	S6226	99.3	770.468	6.46826	0.003751
F1MB15	Fibrous sheath interacting protein 2	FSIP2	SLPSSSYTYLGDER	S6	S4497	99.5	770.468	6.46826	0
F1MB15	Fibrous sheath interacting protein 2	FSIP2	VSSALSKVFSR	S6	S6726	100	770.468	6.46826	0.000418
F1MB15	Fibrous sheath interacting protein 2	FSIP2	IFPSAHSIVANR	S7	S4382	100	770.468	6.46826	0.004013
F1MB15	Fibrous sheath interacting protein 2	FSIP2	AKPQEQISEHWFTK	S8	S908	100	770.468	6.46826	8e-05
F1MB15	Fibrous sheath interacting protein 2	FSIP2	NIMQTYDSLISIQK	S8	S4124	100	770.468	6.46826	0
F1MB15	Fibrous sheath interacting protein 2	FSIP2	SDVPKQGSKMLAK	S8	S6715	100	770.468	6.46826	4.7e-05
F1MB15	Fibrous sheath interacting protein 2	FSIP2	VKHLPQQTSTQINR	S9	S5322	99.4	770.468	6.46826	0
F1MB26	Ectonucleoside triphosphate diphosphohydrolase 1	ENTPD1	RFSSSELPTR	S3	S8	99.9	59.4601	7.76709	0.000736
F1MCM7	IQ motif containing N	IQCN	AQSQAQLTTAVIKVQSQGHLPTGLTK	S3	S711	100	141.228	9.90576	0
F1MCM7	IQ motif containing N	IQCN	AQSQAQLVTDTAK	S3	S737	100	141.228	9.90576	0
F1MCM7	IQ motif containing N	IQCN	TQSQPLLVGFK	S3	S764	100	141.228	9.90576	0
F1MCM7	IQ motif containing N	IQCN	VQSQGHLPTGLTK	S3	S724	100	141.228	9.90576	0
F1MCM7	IQ motif containing N	IQCN	AATAIQSAWR	S7	S1096	100	141.228	9.90576	0
F1MDB5	IQ motif containing K	IQCK	LTVASQASCSQVKR	S8	S113	100	32.8789	6.43018	0
F1ME38	Ubiquitin like modifier activating enzyme 6	UBA6	NWSQCVELAR	S3	S697	100	118.716	5.8335	0
F1MEI0	Fibrous sheath CABYR-binding protein	FSCB	QLSIPQSSGPK	S3	S45	100	87.6934	4.01807	0
F1MEI0	Fibrous sheath CABYR-binding protein	FSCB	AALSIGNIPGSK	S4	S57	100	87.6934	4.01807	0
F1MEL4	Uncharacterized protein OS=Bos taurus GN=COIL PE=4 SV=2 - [F1MEL4_BOVIN]	COIL	AQSVKEWTIQK	S3	S259	100	63.0704	9.12939	0.000213
F1MG01	Protein DDI1 homolog 1	DDI1	RGSGEKAGPGQGLDSPALVR	S3	S124	100	43.893	5.98584	0
F1MG01	Protein DDI1 homolog 1	DDI1	AGPGQGLDSPALVR	S9	S136	100	43.893	5.98584	0
F1MH99	Uncharacterized protein	N/A	GKPETATVKSQESIKSK	S10	S1192	100	149.635	9.11475	0
F1MH99	Uncharacterized protein	N/A	SSQAHSSDSILPGYLISPEVR	S6	S592	98.2	149.635	9.11475	0
F1MH99	Uncharacterized protein	N/A	SSQAHSSDSILPGYLISPEVR	S7	S593	99.4	149.635	9.11475	0
F1MHK9	Uncharacterized protein	LOC524391	VSQSNNQILQTLK	S4	S823	100	190.645	7.92822	0
F1MI14	Family with sequence similarity 221 member B	FAM221B	HSLSGSPSQVYLDTSTK	S8	S167	100	45.7476	5.08447	0
F1MI94	Cylicin-2	CYLC2	SKPSLLQENTSPK	S1	S49	99.7	43.6763	9.83252	0
F1MJ07	Glutamine rich 2	QRICH2	ADKSALAAKVSR	S11	S1439	100	171.078	6.43018	0.000213
F1MJ07	Glutamine rich 2	QRICH2	QPGVSVQTSPSQEAPFPR	S11	S1087	100	171.078	6.43018	0
F1MJQ7	Fibronectin type III domain-containing protein 8	FNDC8	GSLVNFLEEDAINLPK	S2	S57	100	35.3207	5.56689	0
F1MJS8	A-kinase anchor protein 3	AKAP3	EGISACLQGSPFVTPK	S10	S485	100	94.68	6.7124	0
F1MJS8	A-kinase anchor protein 3	AKAP3	KEINEKIDGSENR	S10	S157	100	94.68	6.7124	8e-05
F1MJS8	A-kinase anchor protein 3	AKAP3	EASHDPIRVLSWLR	S11	S52	98.9	94.68	6.7124	0.001196
F1MJS8	A-kinase anchor protein 3	AKAP3	NTPSDKAPGSGDRASGTLQSPPNLK	S15	S210	97.9	94.68	6.7124	0
F1MJS8	A-kinase anchor protein 3	AKAP3	VDVYSPGDSQPQDWKMSDESLSIFK	S17	S33	99.5	94.68	6.7124	0
F1MJS8	A-kinase anchor protein 3	AKAP3	CVHQSVYMGDEPPPNKSLSK	S17	S177	100	94.68	6.7124	0
F1MJS8	A-kinase anchor protein 3	AKAP3	GSPGRLHFEMSHR	S2	S103	100	94.68	6.7124	0
F1MJS8	A-kinase anchor protein 3	AKAP3	VDVYSPGDSQPQDWKMSDESLSIFK	S20	S36	99.5	94.68	6.7124	0
F1MJS8	A-kinase anchor protein 3	AKAP3	SLSKVASELVNETVTAcSK	S3	S179	99.8	94.68	6.7124	0
F1MJS8	A-kinase anchor protein 3	AKAP3	APGSGDRASGTLQSPPNLK	S4	S205	99.7	94.68	6.7124	0.005886
F1MJS8	A-kinase anchor protein 3	AKAP3	NLLSETIFKSDHScDPK	S4	S611	99.9	94.68	6.7124	0
F1MJS8	A-kinase anchor protein 3	AKAP3	VIVSNHNLTDTVQNK	S4	S765	100	94.68	6.7124	0
F1MJS8	A-kinase anchor protein 3	AKAP3	DLEKSTAGFQDIR	S5	S61	99.8	94.68	6.7124	0
F1MJS8	A-kinase anchor protein 3	AKAP3	FKPGESSLGR	S6	S75	99.7	94.68	6.7124	0.002394
F1MJS8	A-kinase anchor protein 3	AKAP3	NVNFASMKSEGK	S6	S431	100	94.68	6.7124	0
F1MJS8	A-kinase anchor protein 3	AKAP3	ASGTLQSPPNLKYK	S7	S215	100	94.68	6.7124	0
F1MJS8	A-kinase anchor protein 3	AKAP3	APGSGDRASGTLQSPPNLKYK	T11	T212	99.4	94.68	6.7124	0
F1MKR7	Cilia and flagella associated protein 77	CFAP77	ARPSTPFFDLLQHR	T5	T178	99.8	26.1255	9.96436	0
F1MKW2	CMT1A duplicated region transcript 4 protein homolog	CDRT4	VGKQSKPASLIQLK	S5	S72	100	18.4995	9.62744	8e-05
F1MKW2	CMT1A duplicated region transcript 4 protein homolog	CDRT4	VGKQSKPASLIQLK	S9	S76	100	18.4995	9.62744	8e-05
F1ML59	Uncharacterized protein	NT5C1B	TSRSPSTRPPSAEESRSK	S11	S75	98.3	63.9867	8.51416	0
F1ML59	Uncharacterized protein	NT5C1B	LTTQGSQELTLPKSDSR	S16	S53	99.8	63.9867	8.51416	8e-05
F1ML59	Uncharacterized protein	NT5C1B	NSMSPEAQLQTTSR	S2	S129	100	63.9867	8.51416	0
F1ML59	Uncharacterized protein	NT5C1B	TSRSPSTRPPSAEESR	S4	S68	98.7	63.9867	8.51416	0
F1ML59	Uncharacterized protein	NT5C1B	NSMSPEAQLQTTSR	S4	S131	100	63.9867	8.51416	0
F1ML59	Uncharacterized protein	NT5C1B	LTTQGSQELTLPK	S6	S43	100	63.9867	8.51416	0
F1ML59	Uncharacterized protein	NT5C1B	TPPSEWKSYTQR	S8	S202	99.2	63.9867	8.51416	8e-05
F1ML59	Uncharacterized protein	NT5C1B	RTTKSENPDTWSHSTGR	T10	T151	98.9	63.9867	8.51416	0
F1ML59	Uncharacterized protein	NT5C1B	EYSRTPPSEWKSYTQR	T5	T195	97.5	63.9867	8.51416	8e-05
F1MLS4	Membrane spanning 4-domains A14	MS4A14	SVHDLPPQDLPYQAPR	S1	S349	100	97.0987	5.10986	0
F1MLS4	Membrane spanning 4-domains A14	MS4A14	YVPQTLSLYGEEVEVK	S7	S283	99.5	97.0987	5.10986	0
F1MMA3	Uncharacterized protein	TEX55	IASEQFDQKPSVPSLQR	S11	S166	100	46.0228	4.83057	0
F1MMA3	Uncharacterized protein	TEX55	IASEQFDQKPSVPSLQR	S3	S158	100	46.0228	4.83057	0
F1MMA3	Uncharacterized protein	TEX55	RISDAYSQPYK	S3	S380	100	46.0228	4.83057	0
F1MMV1	EF-hand domain family member B	EFHB	MASPEIRSPSSKGLELR	S3	S100	99.6	96.0228	7.82568	0.008882
F1MMV1	EF-hand domain family member B	EFHB	VFMGTTSPTELGLR	S7	S74	99.5	96.0228	7.82568	0.000153
F1MMY7	T-complex 11	TCP11	AKFQDLLNKQPSLLDHTAR	S12	S234	100	32.9757	5.42725	0
F1MN30	Sperm acrosome membrane-associated protein 1	SPACA1	ASTTEIQSELSSMR	S2	S241	99.9	30.9623	4.58936	0
F1MN30	Sperm acrosome membrane-associated protein 1	SPACA1	YKDSTSLDQSPTDIPGHEDDALSEWNE	T12	T265	99.5	30.9623	4.58936	0
F1MN30	Sperm acrosome membrane-associated protein 1	SPACA1	ASTTEIQSELSSMR	T3	T242	99.9	30.9623	4.58936	0
F1MP73	Chromosome 6 C4orf17 homolog	C6H4orf17	SIQQGYNLSAQR	S1	S329	100	38.7891	9.67139	0
F1MP73	Chromosome 6 C4orf17 homolog	C6H4orf17	NTSAEPAAETGRPPKVK	S3	S233	99.6	38.7891	9.67139	0
F1MPF5	Chromosome 7 open reading frame 61	C7orf61	AHMGPQPDPAQGLKQDARSPL	S19	S198	100	23.4365	10.7993	0
F1MPF5	Chromosome 7 open reading frame 61	C7orf61	SSVSSTSVASQMK	S4	S127	99.9	23.4365	10.7993	0
F1MQ35	T-complex protein 1 subunit zeta-2	CCT6B	VLAQNSGYDLQETLVK	S6	S395	100	47.9958	8.39697	0
F1MRG4	Uncharacterized protein	N/A	LLRSDSEIDLLR	S6	S624	100	153.067	9.26123	0
F1MS15	Pleckstrin homology domain-containing family A member 8	PLEKHA8	AAFSVGMQRDLSLYLPAMEK	Y14	Y494	98.1	58.233	5.0083	0.001255
F1MTN5	T-complex-associated-testis-expressed 3	TCTE3	RPSMFEKEAYAQILR	S3	S30	100	22.6619	9.12939	0
F1MUB8	Spermatogenesis and centriole associated 1	SPATC1	KSSKFPDSSR	S3	S252	99.6	61.529	8.08936	0.00188
F1MUB8	Spermatogenesis and centriole associated 1	SPATC1	YVSIMNR	S3	S330	99.9	61.529	8.08936	0.000153
F1MUB8	Spermatogenesis and centriole associated 1	SPATC1	LQSLGYNGR	S3	S337	100	61.529	8.08936	0.000213
F1MUB8	Spermatogenesis and centriole associated 1	SPATC1	GPEQSRKSILELER	S8	S238	99.6	61.529	8.08936	0
F1MUB8	Spermatogenesis and centriole associated 1	SPATC1	IIQASLNPSDHKLDEELCQTLTQR	S9	S312	100	61.529	8.08936	0
F1MUI1	Tudor and KH domain containing	TDRKH	ISSYVQSGISTWPK	S3	S457	98.9	62.611	5.07178	4.7e-05
F1MUX5	Uncharacterized protein	LOC100295687	LTQSNAILR	S4	S73	100	26.7067	8.11865	0
F1MUX6	Glutathione S-transferase	GSTM3	NRLTQSNAILR	S6	S77	99.7	25.0504	6.771	8e-05
F1MUX6	Glutathione S-transferase	GSTM3	IATYMQSDRFLK	S7	S204	100	25.0504	6.771	0.000353
F1MVP6	LRRC37AB_C domain-containing protein	N/A	RSSGTSESQEGFFWR	S3	S760	100	186.518	4.97021	0
F1MVP6	LRRC37AB_C domain-containing protein	N/A	LHDKESSEEDEIFNK	S6	S802	100	186.518	4.97021	0
F1MVP6	LRRC37AB_C domain-containing protein	N/A	LHDKESSEEDEIFNK	S7	S803	100	186.518	4.97021	0
F1MVT3	Transmembrane protein 89	TMEM89	LAAQQRSQIKGTPAQTG	S7	S217	100	17.8471	9.26123	0
F1MWB6	SH3 domain containing 21	SH3D21	KVVSQESAPIKEPK	S4	S254	100	74.6885	6.23975	0
F1MWF0	Huntingtin interacting protein 1	HIP1	ITAISEDLLPR	S5	S764	100	116.421	5.46533	0
F1MX05	Saccharopine dehydrogenase-like oxidoreductase	SCCPDH	AGGVFTPGAAFSR	S12	S406	100	47.2854	8.92432	0.001399
F1MYG5	Lamin A/C	LMNA	NKSNEDQSMGNWQIKR	S3	S458	99.9	74.0818	7.38623	0
F1MYG5	Lamin A/C	LMNA	KLESTESRSSFSQHAR	S7	S426	96.8	74.0818	7.38623	0
F1MYH5	A-kinase anchoring protein 4	AKAP4	SQCLSYTSLK	S1	S434	100	93.9419	6.65381	0
F1MYH5	A-kinase anchoring protein 4	AKAP4	AVISPDGECSMDDLSFYVNR	S10	S194	100	93.9419	6.65381	0
F1MYH5	A-kinase anchoring protein 4	AKAP4	CLHHSIYPPSGDKGKNSPR	S10	S246	100	93.9419	6.65381	0
F1MYH5	A-kinase anchoring protein 4	AKAP4	DNQHLDSQKLDMSNMVLSLIQK	S13	S618	100	93.9419	6.65381	0
F1MYH5	A-kinase anchoring protein 4	AKAP4	CLHHSIYPPSGDKGKNSPR	S17	S253	100	93.9419	6.65381	0
F1MYH5	A-kinase anchoring protein 4	AKAP4	LLNESPFNCEDLCEGENKHSEIR	S20	S647	100	93.9419	6.65381	0
F1MYH5	A-kinase anchoring protein 4	AKAP4	ALSMKHLETR	S3	S588	100	93.9419	6.65381	0
F1MYH5	A-kinase anchoring protein 4	AKAP4	SLTSAEKVSEHILK	S4	S483	99.9	93.9419	6.65381	0
F1MYH5	A-kinase anchoring protein 4	AKAP4	AVISPDGECSMDDLSFYVNR	S4	S198	100	93.9419	6.65381	0
F1MYH5	A-kinase anchoring protein 4	AKAP4	CGGSQSAKALSMK	S6	S583	100	93.9419	6.65381	0
F1MYH5	A-kinase anchoring protein 4	AKAP4	GVCKVDLYSPR	S9	S21	99.8	93.9419	6.65381	0.001196
F1MYH5	A-kinase anchoring protein 4	AKAP4	SLTSAEKVSEHILKESLTMWNQK	S9	S488	100	93.9419	6.65381	0
F1MZC0	Aldo_ket_red domain-containing protein	AKR7A2	FFGNSWAEVYR	S5	S265	100	30.0259	7.10791	0
F1MZM5	Outer dense fiber protein 1	ODF1	KYSYMNICKEFSLPPCVDEK	S3	S167	99.3	29.3846	7.97217	0
F1MZM5	Outer dense fiber protein 1	ODF1	VCVSAERENRYDCLGSK	S4	S151	98.9	29.3846	7.97217	8e-05
F1MZM5	Outer dense fiber protein 1	ODF1	ILASSCCSSNILGSVNVCGFEPDQVKVR	S8	S122	98.7	29.3846	7.97217	0
F1MZM5	Outer dense fiber protein 1	ODF1	ILASSCCSSNILGSVNVCGFEPDQVKVR	S9	S123	98.7	29.3846	7.97217	0
F1N058	Ropporin-1	ROPN1	ERSERVALSNWAELTPELLK	S3	S56	99.6	23.9624	5.42725	0
F1N058	Ropporin-1	ROPN1	VALSNWAELTPELLK	S4	S62	100	23.9624	5.42725	0
F1N0A5	DUF4550 domain-containing protein	KIAA1257	ELSQEFGMPMSQGDLTEQK	S11	S835	100	64.2724	9.27588	0
F1N0B2	Phospholipid-transporting ATPase	LOC536660	NNSVDLGAPHGYAFSQVER	S3	S855	100	134.95	7.23975	0
F1N191	Interleukin 4 induced 1	IL4I1	ISGSGSSSSLKEPR	S6	S518	99.8	65.326	9.42236	0
F1N2N9	Uncharacterized protein OS=Bos taurus GN=CCDC114 PE=4 SV=2 - [F1N2N9_BOVIN]	CCDC114	KTSQEKLVLR	S3	S296	99.7	77.7945	7.23975	0
F1N2V1	Protein FAM71D	FAM71D	VTISNLALTFEGER	S4	S329	99.9	44.245	4.89404	0
F1N343	Coiled-coil domain containing 136	CCDC136	LTFPLPKSGLFHKSQELLTK	S14	S651	100	133.152	4.729	0
F1N343	Coiled-coil domain containing 136	CCDC136	TMRSAESQTSEEDFLEPDPGMHLLR	S4	S330	99	133.152	4.729	0
F1N343	Coiled-coil domain containing 136	CCDC136	STQSILEDKGK	S4	S574	100	133.152	4.729	4.7e-05
F1N343	Coiled-coil domain containing 136	CCDC136	WLESQTLR	S4	S322	100	133.152	4.729	0.000153
F1N343	Coiled-coil domain containing 136	CCDC136	LYQCSQETLDRQK	S5	S541	100	133.152	4.729	0
F1N343	Coiled-coil domain containing 136	CCDC136	FQTSHSVTQNEELKTR	S6	S411	100	133.152	4.729	0
F1N343	Coiled-coil domain containing 136	CCDC136	ALQESNSSLTGQLADLESER	S8	S299	99.9	133.152	4.729	0
F1N343	Coiled-coil domain containing 136	CCDC136	LTFPLPKSGLFHKSQELLTK	S8	S645	100	133.152	4.729	0
F1N3R5	Uncharacterized protein	AQP7	STRVSKVVSTPTATK	S5	S14	100	35.9465	9.24658	0
F1N402	Centrosomal protein of 44 kDa	CEP44	HKELSSLEKTPSQQR	S12	S131	99.6	43.5339	5.33838	0
F1N402	Centrosomal protein of 44 kDa	CEP44	HANIPLSSGYSTVSSDSTPR	T18	T343	99.7	43.5339	5.33838	0
F1N450	Regulator of G protein signaling 22	RGS22	LTSFTDISECLKPQLDRR	S3	S502	97.7	146.076	8.25049	0
F1N450	Regulator of G protein signaling 22	RGS22	KPPSPPPPPVEEDDVIIMK	S4	S63	100	146.076	8.25049	0
F1N450	Regulator of G protein signaling 22	RGS22	AAALTSDPGLGMQAYGR	S6	S1072	100	146.076	8.25049	0
F1N4A1	Armadillo repeat containing 12	ARMC12	SMILHSITR	S6	S91	100	38.2538	7.78174	4.7e-05
F1N4A1	Armadillo repeat containing 12	ARMC12	CQPPFCSASPICIAR	S9	S48	99.6	38.2538	7.78174	0
F1N530	Uncharacterized protein	C6orf10	VKDSNAEIMKR	S4	S78	100	62.5441	5.23682	0
F1N5F9	Family with sequence similarity 169 member A	FAM169A	STSGEYSLASVPEYEAR	S3	S278	99.5	74.5786	4.58936	0
F1N5M9	MYCBP associated protein	MYCBPAP	SLSRDGLSLDEPAPDSIIPSQEPIDPLVMEK	S3	S877	98.2	114.38	7.81104	0
F1N6K8	Uncharacterized protein	LOC789612	NVSFMAQTPGWPHGPSMTGASNLK	S3	S17	100	29.9078	9.68604	0
F1N6M5	Coiled-coil domain containing 183	CCDC183	RRSQEWALAK	S3	S56	100	62.3487	9.1001	4.7e-05
F1N6M5	Coiled-coil domain containing 183	CCDC183	QTPSSVSFK	S4	S367	99.3	62.3487	9.1001	8e-05
F1N7K1	Ropporin-1-like protein	ROPN1L	YLSGLDSDIPESDTEAYLSSLKENAAAR	S12	S185	99.4	24.4065	6.53662	0
F1N7X7	Family with sequence similarity 71 member B	FAM71B	SSKISTFFR	S1	S515	99.5	62.625	9.71533	0.001399
F1N7X7	Family with sequence similarity 71 member B	FAM71B	LVYLLRPPVESCSSTPTLQTGDAR	S13	S183	99.6	62.625	9.71533	0
F1N7X7	Family with sequence similarity 71 member B	FAM71B	LVYLLRPPVESCSSTPTLQTGDAR	S14	S184	99.6	62.625	9.71533	0
F1N7X7	Family with sequence similarity 71 member B	FAM71B	SSKISTFFR	S2	S516	99.5	62.625	9.71533	8e-05
F1N7X7	Family with sequence similarity 71 member B	FAM71B	ISIHDREKQQLR	S2	S131	100	62.625	9.71533	0
F1N7X7	Family with sequence similarity 71 member B	FAM71B	MSSECLLPYYTANSYR	S2	S2	100	62.625	9.71533	0
F1N7X7	Family with sequence similarity 71 member B	FAM71B	STSTSQVSTTLAGAAAK	S3	S299	99.5	62.625	9.71533	0
F1N7X7	Family with sequence similarity 71 member B	FAM71B	MSSECLLPYYTANSYR	S3	S3	100	62.625	9.71533	0
F1N7X7	Family with sequence similarity 71 member B	FAM71B	ILEGDKSLLTTELHR	S7	S201	100	62.625	9.71533	0
F1N7Z5	Protein TBATA	TBATA	LLNQLLEVQDSLQER	S11	S280	100	37.3026	9.20264	0
F1N7Z5	Protein TBATA	TBATA	FGRLSHHSFFSR	S5	S75	100	37.3026	9.20264	0.000213
F1N7Z5	Protein TBATA	TBATA	EAVRTSKPQTPSAYR	S6	S61	99.6	37.3026	9.20264	8e-05
F1N7Z5	Protein TBATA	TBATA	FGRLSHHSFFSR	S8	S78	100	37.3026	9.20264	0.000213
F1N7Z5	Protein TBATA	TBATA	HQLPYSQSPK	S8	S292	100	37.3026	9.20264	0
F1N7Z5	Protein TBATA	TBATA	EAVRTSKPQTPSAYR	T10	T65	100	37.3026	9.20264	8e-05
F6Q0K7	Uncharacterized protein	SPATA32	FLQSPTTSPQPK	S4	S337	100	41.9587	5.17334	0
G3MWG7	EF-hand calcium binding domain 6	EFCAB6	RNSINFR	S3	S380	100	172.891	8.51416	0.000353
G3MX24	Uncharacterized protein	C2orf57	SVSSILGR	S4	S289	99.7	35.0643	4.4751	0.000153
G3MX93	Lamin tail domain containing 2	LMNTD2	MVSSINLQSALESLDPR	S3	S58	99.8	73.1611	7.95752	0
G3MXB3	Uncharacterized protein	SPEF2	VQNMKSEAFRDQR	S6	S133	100	20.8081	9.96436	0.007567
G3MXR8	Androglobin	ADGB	SRSPTILEMSPQLIR	S10	S1491	100	190.023	8.44092	0
G3MXR8	Androglobin	ADGB	SRSPTILEMSPQLIRK	S3	S1484	99.3	190.023	8.44092	0
G3MXY6	Uncharacterized protein	WDR64	MSSMSLLFK	S3	S478	99.7	68.5716	7.66455	0.000387
G3MXY6	Uncharacterized protein	WDR64	VPSPTSLR	S3	S537	100	68.5716	7.66455	0.00146
G3MXY6	Uncharacterized protein	WDR64	MSSMSLLFKR	S5	S480	100	68.5716	7.66455	8e-05
G3MXY6	Uncharacterized protein	WDR64	WQKMSSMSLLFK	S5	S477	100	68.5716	7.66455	0
G3MY97	DUF3699 domain-containing protein	N/A	LISQLQQPATSWAPR	S11	S60	99.7	61.6024	9.83252	0
G3MY97	DUF3699 domain-containing protein	N/A	SVFLPAPSQK	S8	S368	100	61.6024	9.83252	8e-05
G3MZM9	Uncharacterized protein	LOC107131211	NQSFPEQSSVDKLTK	S9	S231	99.7	40.7082	9.74463	0
G3MZR4	Histone H2B	LOC523702	KENHSVYVYKVLK	S5	S39	99.6	13.9365	10.0376	8e-05
G3MZX8	Uncharacterized protein	CCDC27	SACEFNYLR	S1	S152	100	75.1442	5.18604	0
G3MZX8	Uncharacterized protein	CCDC27	SKSQEAAPSHVLR	S3	S246	99.9	75.1442	5.18604	0
G3MZZ7	Family with sequence similarity 170 member B	FAM170B	EQLSPPPGPAIPHAENVYFSGK	S4	S46	100	32.3783	5.16064	0
G3N059	PHD finger protein 7	PHF7	VIEYTLENSGDIPCCSSTFLSR	S16	S315	98.7	43.7502	8.5874	0
G3N059	PHD finger protein 7	PHF7	GQSNRGFHGFLPEDIR	S3	S68	100	43.7502	8.5874	0.000213
G3N059	PHD finger protein 7	PHF7	GCLSQFFGEYK	S4	S125	100	43.7502	8.5874	0
G3N0H2	Chromosome 11 C2orf16 homolog	C11H2orf16	DSSFQLRPK	S3	S619	99.7	195.477	9.94971	0.000213
G3N0H2	Chromosome 11 C2orf16 homolog	C11H2orf16	KLSSQTSLTER	S4	S82	99.8	195.477	9.94971	0
G3N0H2	Chromosome 11 C2orf16 homolog	C11H2orf16	FSNLSPESQQQGVK	S5	S9	100	195.477	9.94971	0
G3N0U9	Chromosome 19 C17orf50 homolog	C19H17orf50	GSVSYYPLRQESSTQQVALLR	T14	T82	99.3	19.4815	5.50342	0
G3N1Q5	Uncharacterized protein	SAMD15	FRSEETLRK	S3	S325	100	73.2605	4.67822	0.001581
G3N1S7	Uncharacterized protein	CFAP44	ASAFSLDLPK	S5	S1334	100	115.008	7.79639	8e-05
G3N2U2	Uncharacterized protein	THEG	RFYSEYYNNNR	S4	S203	99.8	43.6913	8.20654	0
G3N324	Uncharacterized protein	C17orf47	SSSPQSGPGPSGAPNPR	S3	S37	99.4	61.1882	9.93506	0
G3N324	Uncharacterized protein	C17orf47	RPPSPERGGNRIYPDSR	S4	S220	99.8	61.1882	9.93506	8e-05
G3N324	Uncharacterized protein	C17orf47	SEAGHATALHLSSDYLR	T7	T59	99.6	61.1882	9.93506	8e-05
G3N3B6	Coiled-coil domain containing 188	CCDC188	QELCRGEESFVQQSQNELQQIR	S14	S338	100	26.3082	6.90283	0
G3N3B6	Coiled-coil domain containing 188	CCDC188	ADPPQLQGIPLGPAEPSFLQLEQENQSLKR	S17	S238	100	26.3082	6.90283	0
G3N3M5	Uncharacterized protein	EQTN	SAESSTFWGTTSSELK	S1	S243	100	32.5126	4.86865	0
G3X6A7	Outer dense fiber protein 3	ODF3	LGSFSDDLHKTPGPAAYR	S3	S171	99.4	27.6252	9.87646	0
G3X6E2	Family with sequence similarity 166 member A	FAM166A	KGDSRDLGHPGLR	S4	S147	100	36.1812	9.15869	0.000213
G3X6E2	Family with sequence similarity 166 member A	FAM166A	RDESPPLAHWQETLDVGR	S4	S187	100	36.1812	9.15869	0
G3X6J2	FAM75 domain-containing protein	LOC782251	HVNVELIQPGSFHER	S11	S533	100	161.51	7.84033	0
G3X6J2	FAM75 domain-containing protein	LOC782251	LSDLSQAMKPADSFAPPTLSVLPQPDCTLTVTQSK	S34	S114	99.1	161.51	7.84033	0
G3X6J2	FAM75 domain-containing protein	LOC782251	NLRVSAESLQLENVLK	S5	S599	100	161.51	7.84033	0
G3X6J2	FAM75 domain-containing protein	LOC782251	VSAESLQLENVLK	S5	S602	100	161.51	7.84033	0
G3X7T5	Uncharacterized protein OS=Bos taurus GN=LOC100847469 PE=4 SV=1 - [G3X7T5_BOVIN]	LOC100847469	SKIVPGTSGPEQAQR	S1	S123	100	28.4274	9.62744	0
G3X8G1	ATP6V1F neighbor	ATP6V1FNB	AVPSRASSPALEAPIQSEMYPVPPATR	S4	S73	99.4	20.2347	9.89111	0
G3X8G1	ATP6V1F neighbor	ATP6V1FNB	AVPSRASSPALEAPIQSEMYPVPPATR	S8	S77	99.4	20.2347	9.89111	0
G5E646	Uncharacterized protein	LOC104968573	AVSEPFITHVSEANKK	S3	S279	100	40.7204	9.86182	0
G5E6S5	Coiled-coil domain containing 159	CCDC159	AGAEKPLETSCSKTKVK	S12	S123	99.2	39.93	6.53662	0
M5FHR8	Tektin-5	TEKT5	RPNVELCRDSPQFK	S10	S414	100	55.1047	7.56201	4.7e-05
M5FHR8	Tektin-5	TEKT5	SALFCRYSPQDWDQSNR	S8	S94	99.8	55.1047	7.56201	0
P00760	Cationic trypsin	N/A	LGEDNINVVEGNEQFISASK	S17	S89	100	25.7686	8.07471	0
P26377	Nuclear transition protein 2	TNP2	QGQSPGPSPPLRR	S4	S66	99.5	15.2316	11.8833	0
P33097	Aspartate aminotransferase, cytoplasmic	GOT1	TLSDPELFNEWTGNVK	S3	S312	100	46.3697	7.48877	0
P82908	28S ribosomal protein S36, mitochondrial	MRPS36	GSKSPDWLMHQGPPDTAEMIK	S4	S61	99.6	11.536	10.0815	0
Q0IID8	1-acylglycerol-3-phosphate O-acyltransferase 5 (Lysophosphatidic acid acyltransferase, epsilon)	AGPAT5	VISASQAFAAQEGLPVLK	S3	S186	100	33.5495	8.88037	0
Q0III6	DnaJ homolog subfamily B member 6	DNAJB6	HASAEDIKKAYR	S3	S15	100	26.9272	7.60596	0
Q0VC87	Translin-associated factor X	TSNAX	ITSAPDMEEILTESEVKLDGVR	S3	S79	99.5	14.5015	9.0415	0
Q0VCS8	Glutathione S-transferase, theta 3	GSTT3	KNSIPFELR	S3	S25	100	27.2592	7.09326	0.00058
Q0VCY1	Vesicle-associated membrane protein-associated protein A	VAPA	QDGPVPKPHSVSLSDTETR	S10	S164	100	27.8384	8.60205	0
Q0VD22	Serine/threonine-protein kinase 33	STK33	SSNIERKPSQQQWGR	S9	S87	100	54.5922	7.57666	0
Q1LZH3	LOC526787 protein (Fragment)	LOC526787	SLLANRSDQQFLQELPR	S7	S349	100	69.389	7.86963	0
Q1RMN5	Spermatogenesis associated 3	SPATA3	AWPTMSGR	S6	S184	100	24.3781	11.4585	0.000153
Q1RMN5	Spermatogenesis associated 3	SPATA3	RLGLCHSR	S7	S169	100	24.3781	11.4585	0.000452
Q28068	Calicin	CCIN	NLISNHDMK	S4	S58	100	66.847	8.17725	0.000213
Q2KIK0	Protein SGT1 homolog	SUGT1	SFSDALIEQDPQAALEELTK	S3	S20	99.8	38.0502	5.8208	0
Q2KIN2	Deoxyguanosine kinase	DGUOK	TYPEWHVATEPVATWQNVLAAGSQK	S23	S83	100	31.9648	9.0708	0
Q2KIR0	Uncharacterized protein C4orf45 homolog	N/A	YQSPWQPNPSIMDAEGSSSR	S10	S124	100	22.5876	9.70068	0
Q2KIR0	Uncharacterized protein C4orf45 homolog	N/A	YQSPWQPNPSIMDAEGSSSR	S17	S131	99.1	22.5876	9.70068	0
Q2KIR5	PCYT1A protein	PCYT1A	MLQAISPRQSPSNSPTR	S10	S319	99.3	46.2242	8.30908	0.004392
Q2KIR5	PCYT1A protein	PCYT1A	MLQAISPRQSPSNSPTR	S6	S315	99.3	46.2242	8.30908	0.004392
Q2KIR5	PCYT1A protein	PCYT1A	WPFSGKTSPPSSPTNLSR	S8	S343	99.6	46.2242	8.30908	0
Q2KJE5	Glyceraldehyde-3-phosphate dehydrogenase, testis-specific	GAPDHS	GAHQNIIPASTGAAK	S10	S269	99.7	43.2603	8.11865	0
Q2KJE5	Glyceraldehyde-3-phosphate dehydrogenase, testis-specific	GAPDHS	LTGMAFRVPTPDVSVVDLTCR	S14	S300	100	43.2603	8.11865	0
Q2KJE5	Glyceraldehyde-3-phosphate dehydrogenase, testis-specific	GAPDHS	GKLTGMAFRVPTPDVSVVDLTCR	T12	T296	99.7	43.2603	8.11865	8e-05
Q2M2T2	Uncharacterized protein C19orf71 homolog	N/A	SLPSAYTQR	S1	S104	100	24.4851	9.61279	0.000353
Q2NL21	DnaJ homolog subfamily C member 11	DNAJC11	EASCEELKAAYRR	S3	S26	96.9	63.1978	8.32373	8e-05
Q2T9M4	Dynein regulatory complex subunit 7	DRC7	KLSEIEVSVPEK	S3	S55	100	103.102	5.46533	0
Q2T9Q6	Tektin-2	TEKT2	TLSPLKTCQLELA	S3	S420	100	49.8547	6.30322	8e-05
Q2T9U2	Outer dense fiber protein 2	ODF2	LKSEKQMTCSDINTLTR	S3	S237	100	75.4506	7.59131	0
Q2T9U2	Outer dense fiber protein 2	ODF2	SEKQMTCSDINTLTR	S8	S244	99.8	75.4506	7.59131	0
Q2T9U2	Outer dense fiber protein 2	ODF2	KEELEEVAQELAETEHENTVLR	T14	T172	100	75.4506	7.59131	0
Q2T9U2	Outer dense fiber protein 2	ODF2	KEELEEVAQELAETEHENTVLR	T19	T177	100	75.4506	7.59131	0
Q2TA11	Uncharacterized protein C1orf158 homolog	N/A	ATEKTPQTIYRK	T5	T46	99.8	23.22	9.78857	0
Q2TBH3	Actin related protein M1	ARPM1	RSSLSISYPVER	S3	S59	99.8	40.9157	6.16357	0
Q2TBK0	Uncharacterized protein C6orf163 homolog	N/A	KTPSNLIIPENQTTPD	S4	S317	99.6	38.9678	7.04932	0.000213
Q2YDN4	Coiled-coil domain-containing protein 105	CCDC105	HSWVNISRVPTPR	S7	S268	100	57.606	9.80322	4.7e-05
Q2YDN4	Coiled-coil domain-containing protein 105	CCDC105	HSWVNISRVPTPR	T11	T272	100	57.606	9.80322	0.002936
Q32KP0	Spermatid-specific manchette-related protein 1	SMRP1	SGMQCAVITPQPSYYPCPNLR	S1	S250	100	35.0428	8.36768	0
Q32KP0	Spermatid-specific manchette-related protein 1	SMRP1	NQPLPQITPR	T8	T184	100	35.0428	8.36768	8e-05
Q32KP0	Spermatid-specific manchette-related protein 1	SMRP1	SGMQCAVITPQPSYYPCPNLR	T9	T258	100	35.0428	8.36768	0
Q32KP4	Chromosome 20 open reading frame 135 ortholog	C13H20orf135	SQAQCLLQQIR	S1	S82	100	52.5899	8.47021	0
Q32KP4	Chromosome 20 open reading frame 135 ortholog	C13H20orf135	GAALGEDSPVRLPR	S8	S72	100	52.5899	8.47021	8e-05
Q32KR7	Hypothetical LOC539526	LOC539526	GAPAESCRPALSVK	S12	S330	100	54.5878	8.52881	8e-05
Q32KR7	Hypothetical LOC539526	LOC539526	IYRPVSQTGSR	S6	S450	100	54.5878	8.52881	0.000153
Q32KR7	Hypothetical LOC539526	LOC539526	ACTPMEGLTTSR	T3	T67	100	54.5878	8.52881	0
Q32KS3	Capping protein (Actin filament) muscle Z-line, alpha 3	CAPZA3	ILSDLNLVMYPK	S3	S274	100	35.0442	8.104	8e-05
Q32KS3	Capping protein (Actin filament) muscle Z-line, alpha 3	CAPZA3	LGYVIYSR	Y6	Y289	99.7	35.0442	8.104	0.000213
Q32KW7	PDZ domain-containing protein 9	PDZD9	VKPSVHDLSK	S4	S21	100	29.7755	9.30518	8e-05
Q32KY3	Myeloid leukemia factor 1	MLF1	SNVFVDKLNIK	S1	S251	100	31.207	9.12939	0
Q32KY3	Myeloid leukemia factor 1	MLF1	SFSEPFGRDMLSISDR	S3	S34	99.7	31.207	9.12939	0
Q32KY3	Myeloid leukemia factor 1	MLF1	MMLNMRNSMQELQR	S8	S85	100	31.207	9.12939	0
Q32KZ5	FANCD2 opposite strand protein	FANCD2OS	LSGVDSVFGR	S6	S102	100	20.3885	9.53955	0
Q32L34	High mobility group protein B4	HMGB4	KCSEKWR	S3	S46	100	23.0066	9.81787	0.001286
Q32L34	High mobility group protein B4	HMGB4	ANVSSYIHFLLNYR	S4	S14	99.9	23.0066	9.81787	0
Q32L34	High mobility group protein B4	HMGB4	RPPSSFLLFCQDHYAQLK	S4	S98	100	23.0066	9.81787	0
Q32L34	High mobility group protein B4	HMGB4	ANVSSYIHFLLNYR	S5	S15	99.9	23.0066	9.81787	0
Q32L34	High mobility group protein B4	HMGB4	RPPSSFLLFCQDHYAQLK	S5	S99	100	23.0066	9.81787	0
Q32L34	High mobility group protein B4	HMGB4	SENPSWSVVQVAK	S5	S117	100	23.0066	9.81787	0
Q32L34	High mobility group protein B4	HMGB4	KTCLQESATNQcR	S7	S174	100	23.0066	9.81787	0
Q32L34	High mobility group protein B4	HMGB4	MWSAKTDVDKQPYEQR	T6	T135	99.5	23.0066	9.81787	0
Q32L54	Sperm associated antigen 6	SPAG6	YYSPGYSETLLQR	S3	S490	99.7	55.4085	6.84424	0
Q32L61	Calcium binding tyrosine-(Y)-phosphorylation regulated	CABYR	FVQLESTKYDSSVHVEADGSTK	S11	S367	99.8	48.5344	4.91943	0
Q32L61	Calcium binding tyrosine-(Y)-phosphorylation regulated	CABYR	LVAEQVVSEKSVHVR	S11	S385	100	48.5344	4.91943	0
Q32L61	Calcium binding tyrosine-(Y)-phosphorylation regulated	CABYR	STDTEEDNIAAPLFSSK	S16	S118	99.8	48.5344	4.91943	0
Q32L61	Calcium binding tyrosine-(Y)-phosphorylation regulated	CABYR	SSSGPQPPVPEGLYEPEMEPER	S3	S427	99.3	48.5344	4.91943	0
Q32L61	Calcium binding tyrosine-(Y)-phosphorylation regulated	CABYR	EQSPPHSPILVVGK	S3	S331	100	48.5344	4.91943	0
Q32L61	Calcium binding tyrosine-(Y)-phosphorylation regulated	CABYR	LVAEQVVSEK	S8	S240	100	48.5344	4.91943	0.006934
Q32L61	Calcium binding tyrosine-(Y)-phosphorylation regulated	CABYR	GKEQSPPHSPILVVGK	S9	S335	100	48.5344	4.91943	0
Q32LE5	Isoaspartyl peptidase/L-asparaginase	ASRGL1	LHSGIDFGDTSIIDLS	S11	S303	99.6	32.0303	7.40088	0
Q32LE5	Isoaspartyl peptidase/L-asparaginase	ASRGL1	DGKLHSGIDFGDTSIIDLS	S14	S303	99.2	32.0303	7.40088	0
Q32LG5	Receptor expression-enhancing protein 6	REEP6	DAGKVSVNQLQK	S6	S177	100	20.5606	7.88428	0
Q32LI7	Putative uncharacterized protein MGC133880	MGC133880	HKFGSNVVDQLVSEEQAR	S13	S155	100	30.2561	9.46631	0
Q32LI7	Putative uncharacterized protein MGC133880	MGC133880	IQSPTEITSIFSDYYDLGYNMR	S3	S182	99.7	30.2561	9.46631	0
Q32LI7	Putative uncharacterized protein MGC133880	MGC133880	FGSNVVDQLVSEEQAR	S3	S147	100	30.2561	9.46631	0
Q32LI7	Putative uncharacterized protein MGC133880	MGC133880	AAHSPLDTSKLK	S4	S35	100	30.2561	9.46631	0.001371
Q32LM4	F-box only protein 39	FBXO39	SLSIQHLELDR	S3	S130	99.8	52.737	9.20264	0
Q32LN4	Coiled-coil domain containing 19	CCDC19	KLSDLEEVAKER	S3	S161	100	65.6256	9.37842	0
Q32LN4	Coiled-coil domain containing 19	CCDC19	SDSPIVLLR	S3	S50	100	65.6256	9.37842	0
Q32LN4	Coiled-coil domain containing 19	CCDC19	ALSSEVDESLFGAIKPLTR	S4	S32	100	65.6256	9.37842	0
Q32LN4	Coiled-coil domain containing 19	CCDC19	TKALSSEVDESLFGAIKPLTR	S5	S31	100	65.6256	9.37842	0
Q32LN4	Coiled-coil domain containing 19	CCDC19	ALSSEVDESLFGAIKPLTR	S9	S37	100	65.6256	9.37842	0
Q32LN6	Protein FAM205C	FAM205C	SQGWLPQEGSVR	S1	S84	100	45.1172	9.56885	0
Q32LN6	Protein FAM205C	FAM205C	TVSQLTNQKSVTQSAAK	S10	S178	99.8	45.1172	9.56885	0
Q32LN6	Protein FAM205C	FAM205C	EADKPLELLSIMR	S10	S80	100	45.1172	9.56885	0.007923
Q32LN6	Protein FAM205C	FAM205C	SQGWLPQEGSVRR	S10	S93	100	45.1172	9.56885	0.000213
Q32LN6	Protein FAM205C	FAM205C	SATKPATKSVSAISIR	S11	S196	100	45.1172	9.56885	0
Q32LN6	Protein FAM205C	FAM205C	TVSQLTNQKSVTQSAAK	S3	S171	99.8	45.1172	9.56885	0
Q32LN6	Protein FAM205C	FAM205C	QLSLPSATR	S3	S162	100	45.1172	9.56885	8e-05
Q32LN6	Protein FAM205C	FAM205C	AEKSPPSTKRPMK	S4	S305	100	45.1172	9.56885	0.000153
Q32LN6	Protein FAM205C	FAM205C	SATKPATKSVSAISIR	S9	S194	99.7	45.1172	9.56885	0
Q32LN6	Protein FAM205C	FAM205C	TVSQLTNQKSVTQSAAK	T6	T174	99.8	45.1172	9.56885	0
Q32PB2	RIIa domain-containing protein 1	RIIAD1	GLYPETLSPEQLEKLR	S8	S17	99.5	10.8028	9.48096	0
Q3SZB7	Fructose-1,6-bisphosphatase 1	FBP1	KGSIYSLNEGYAK	S3	S208	100	36.7049	6.99072	0
Q3SZB8	Histone H3.3C-like	N/A	EIAQDFKTDLKFQSAAIR	S14	S87	100	15.6684	10.9019	0.00058
Q3SZB8	Histone H3.3C-like	N/A	EIAQDFKTDLKFQSAAIR	T8	T81	100	15.6684	10.9019	0
Q3SZC4	NSFL1 cofactor p47	NSFL1C	KRSPNELVDDLFK	S3	S114	100	40.6293	5.18604	0
Q3SZQ3	Spermatogenesis-associated protein 19, mitochondrial	SPATA19	SICHLSDEISQELR	S1	S133	100	17.8881	7.12256	0
Q3SZQ3	Spermatogenesis-associated protein 19, mitochondrial	SPATA19	DVVKHHLSKSGLLANQSQEVLEER	S10	S84	100	17.8881	7.12256	0
Q3SZQ3	Spermatogenesis-associated protein 19, mitochondrial	SPATA19	SICHLSDEISQELR	S10	S142	100	17.8881	7.12256	0.002637
Q3SZQ3	Spermatogenesis-associated protein 19, mitochondrial	SPATA19	HHLSKSGLLANQSQEVLEER	S13	S91	99.9	17.8881	7.12256	0
Q3SZQ3	Spermatogenesis-associated protein 19, mitochondrial	SPATA19	VSSDVEVTETEAVSVVQHWLK	S14	S37	100	17.8881	7.12256	0
Q3SZQ3	Spermatogenesis-associated protein 19, mitochondrial	SPATA19	MSTNFPPMQGQDVHVTR	S2	S59	99.8	17.8881	7.12256	0
Q3SZQ3	Spermatogenesis-associated protein 19, mitochondrial	SPATA19	VSSDVEVTETEAVSVVQHWLK	S3	S26	99.8	17.8881	7.12256	0
Q3SZQ3	Spermatogenesis-associated protein 19, mitochondrial	SPATA19	IFQVPSEAR	S6	S116	100	17.8881	7.12256	0
Q3SZQ3	Spermatogenesis-associated protein 19, mitochondrial	SPATA19	SICHLSDEISQELR	S6	S138	100	17.8881	7.12256	4.7e-05
Q3SZQ3	Spermatogenesis-associated protein 19, mitochondrial	SPATA19	DVVKHHLSKSGLLANQSQEVLEER	S8	S82	100	17.8881	7.12256	0
Q3SZR5	UPF0573 protein C2orf70 homolog	FAM166C	SAGTLLTEFNAAYVPPGLMPGYK	T4	T8	98	23.3639	10.1694	0
Q3SZY8	Small membrane A-kinase anchor protein	N/A	HVSEENFMPEEK	S3	S24	100	10.9624	4.84326	8e-05
Q3SZY8	Small membrane A-kinase anchor protein	N/A	IPSLVNVK	S3	S40	100	10.9624	4.84326	0.008987
Q3T003	60S ribosomal protein L18a	RPL18A	AHSIQIMKVEEIAASK	S3	S123	100	20.7489	10.7114	4.7e-05
Q3T013	BCL2/adenovirus E1B 19 kDa protein-interacting protein 3-like	BNIP3L	RSVSLSMRK	S4	S166	99.8	23.8314	5.84619	0.004339
Q3T034	Putative uncharacterized protein MGC127766	MGC127766	QSQLTPVTDSEVALVNAcLEQR	S10	S115	99.6	27.6045	8.22119	0
Q3T0W4	Protein phosphatase 1 regulatory subunit 7	PPP1R7	SLETVYLERNPLQR	S1	S322	97.6	41.3624	4.95752	4.7e-05
Q3T173	Four and a half LIM domains 1	FHL1	CLQPLASETFVAKDNK	S7	S77	99.6	22.0034	8.51416	0
Q3ZBD7	Glucose-6-phosphate isomerase	GPI	NRSNAPILVDGKDVMPEVNR	S3	S107	100	62.815	7.7085	0
Q3ZBU2	CDGSH iron-sulfur domain-containing protein 1	CISD1	NKSMVNPHIQKDNPK	S3	S41	100	11.975	9.08545	0
Q3ZCI9	T-complex protein 1 subunit theta	CCT8	SAEELMNFSKGEENLMDAQVK	S1	S261	100	59.5714	5.59229	0
Q58D01	26S proteasome non-ATPase regulatory subunit 4	PSMD4	MTISQQEFGR	S4	S266	100	33.9389	4.90674	4.7e-05
Q58DN4	Protein phosphatase methylesterase 1	PPME1	DFSPVPWSQYFESMEDVEVENETGKDTFR	S3	S42	100	41.6829	5.97314	0
Q8MJN0	FUN14 domain-containing protein 2	FUNDC2	VSSRDELAEMAAASQGNFEGK	S14	S44	99.7	20.5646	9.56885	0
Q8MJN0	FUN14 domain-containing protein 2	FUNDC2	VSSRDELAEMAAASQGNFEGKFESLDLAELAK	S24	S54	100	20.5646	9.56885	0
Q8MJN0	FUN14 domain-containing protein 2	FUNDC2	VSSRDELAEMAAASQGNFEGK	S3	S33	99.6	20.5646	9.56885	0
Q8MJN0	FUN14 domain-containing protein 2	FUNDC2	IRKSNQIPTEVK	S4	S152	100	20.5646	9.56885	0
Q8WNR4	Histone H2B subacrosomal variant	SUBH2BV	VLKEVVPQKGISSR	S12	S53	99.7	14.2145	9.96436	0
Q8WNR4	Histone H2B subacrosomal variant	SUBH2BV	NYSLYINR	S3	S36	99.9	14.2145	9.96436	0

## Sheet: GO_BP
GO enrichment analysis of the common phosphorylation proteins in terms of biological process.
Category	Term	Count	%	PValue	Genes	List Total	Pop Hits	Pop Total	Fold Enrichment	Bonferroni	Benjamini	FDR
GOTERM_BP_ALL	GO:0019953~sexual reproduction	16	17.2043	6.25686e-08	Q28068, Q3T008, F1N058, F1MI43, E1BE64, F1MKX4, F1MI94, E1BAW5, G3MZZ7, P00517, F1MZM5, Q3SZQ3, Q3T0K2, Q2T9U2, F1MQJ0, E1BK75	78	488	13824	5.81084	0.000106987	0.000106987	0.000105607
GOTERM_BP_ALL	GO:0044703~multi-organism reproductive process	16	17.2043	2.8818e-07	Q28068, Q3T008, F1N058, F1MI43, E1BE64, F1MKX4, F1MI94, E1BAW5, G3MZZ7, P00517, F1MZM5, Q3SZQ3, Q3T0K2, Q2T9U2, F1MQJ0, E1BK75	78	549	13824	5.1652	0.000492667	0.000246364	0.000486408
GOTERM_BP_ALL	GO:0007283~spermatogenesis	12	12.9032	6.63321e-07	Q28068, Q3T008, F1N058, E1BE64, F1MKX4, F1MI94, Q2T9U2, F1MQJ0, P00517, E1BK75, Q3SZQ3, F1MZM5	78	295	13824	7.20939	0.00113364	0.000378022	0.00111959
GOTERM_BP_ALL	GO:0048232~male gamete generation	12	12.9032	6.85878e-07	Q28068, Q3T008, F1N058, E1BE64, F1MKX4, F1MI94, Q2T9U2, F1MQJ0, P00517, E1BK75, Q3SZQ3, F1MZM5	78	296	13824	7.18503	0.00117216	0.00029317	0.00115766
GOTERM_BP_ALL	GO:0022607~cellular component assembly	28	30.1075	1.0475e-06	E1BE64, P62194, P79136, Q3T0K2, Q0VC27, F2Z4F9, F1N7B9, G3MYD7, F1MQJ0, E1BGU2, A5PK61, G3X757, G3X752, Q29RM7, Q76LV2, P00517, Q5E988, P00514, A4FUZ3, P02253, Q3T0F4, F1MZX3, Q3SZB8, F1ME99, F1MNS2, F1MYH5, E1BK75, P68002	78	1846	13824	2.68822	0.00178962	0.00035818	0.00176802
GOTERM_BP_ALL	GO:0044085~cellular component biogenesis	29	31.1828	2.23493e-06	E1BE64, P62194, P79136, Q3T0K2, Q0VC27, G8JKY0, F2Z4F9, F1N7B9, F1MQJ0, G3MYD7, E1BGU2, A5PK61, G3X757, G3X752, Q29RM7, Q76LV2, P00517, Q5E988, P00514, A4FUZ3, P02253, Q3T0F4, F1MZX3, Q3SZB8, F1ME99, F1MNS2, F1MYH5, E1BK75, P68002	78	2042	13824	2.51699	0.00381444	0.000636752	0.00377219
GOTERM_BP_ALL	GO:0071840~cellular component organization or biogenesis	46	49.4624	8.436e-06	F1N058, E1BE64, F1MI94, P62194, P79136, Q3T0K2, Q0VC27, G8JKY0, F1MQJ7, F1MZU2, F2Z4F9, E1BLK7, F1N7B9, F1MYG5, F1MQJ0, G3MYD7, E1BGU2, G3X757, Q3T008, A5PK61, Q3MHM5, P10096, G3X752, F1N1D6, F1MKX4, Q29RM7, Q76LV2, Q5E988, E1BNY9, P00517, P00514, P81947, A6QLL8, A4FUZ3, P02253, Q3T0F4, E1B9K1, F1MZX3, Q3SZB8, Q3T0L7, F1ME99, F2Z4C1, F1MNS2, E1BK75, F1MYH5, P68002	78	4685	13824	1.74015	0.0143221	0.00205868	0.0142379
GOTERM_BP_ALL	GO:0007276~gamete generation	12	12.9032	8.49245e-06	Q28068, Q3T008, F1N058, E1BE64, F1MKX4, F1MI94, Q2T9U2, F1MQJ0, P00517, E1BK75, Q3SZQ3, F1MZM5	78	384	13824	5.53846	0.0144172	0.00181362	0.0143331
GOTERM_BP_ALL	GO:0016043~cellular component organization	45	48.3871	9.73438e-06	F1N058, E1BE64, F1MI94, P62194, P79136, Q3T0K2, Q0VC27, F1MQJ7, F1MZU2, F2Z4F9, E1BLK7, F1N7B9, F1MYG5, F1MQJ0, G3MYD7, E1BGU2, G3X757, Q3T008, A5PK61, Q3MHM5, P10096, G3X752, F1N1D6, F1MKX4, Q29RM7, Q76LV2, Q5E988, E1BNY9, P00517, P00514, P81947, A6QLL8, A4FUZ3, P02253, Q3T0F4, E1B9K1, F1MZX3, Q3SZB8, Q3T0L7, F1ME99, F2Z4C1, F1MNS2, E1BK75, F1MYH5, P68002	78	4544	13824	1.75515	0.0165081	0.00184783	0.016429
GOTERM_BP_ALL	GO:0034622~cellular macromolecular complex assembly	16	17.2043	1.28019e-05	E1BGU2, A5PK61, G3X752, Q76LV2, Q5E988, P62194, A4FUZ3, P02253, P79136, Q3T0F4, F2Z4F9, Q3SZB8, G3MYD7, F1MNS2, E1BK75, P68002	78	746	13824	3.8012	0.0216534	0.00218674	0.0216056
GOTERM_BP_ALL	GO:0065003~macromolecular complex assembly	20	21.5054	1.41438e-05	E1BGU2, G3X757, A5PK61, G3X752, Q29RM7, Q76LV2, Q5E988, P62194, A4FUZ3, P02253, P79136, Q3T0F4, Q3T0K2, Q0VC27, F2Z4F9, Q3SZB8, G3MYD7, F1MNS2, E1BK75, P68002	78	1160	13824	3.0557	0.023896	0.00219632	0.0238702
GOTERM_BP_ALL	GO:0071824~protein-DNA complex subunit organization	9	9.67742	1.60575e-05	P02253, A5PK61, F2Z4F9, F1MKX4, Q3SZB8, G3MYD7, P62194, E1BK75, A4FUZ3	78	202	13824	7.89642	0.0270851	0.0022856	0.0270995
GOTERM_BP_ALL	GO:0044702~single organism reproductive process	16	17.2043	3.0411e-05	Q28068, Q3T008, F1N058, F1MI43, E1BE64, F1MKX4, F1MI94, E1BAW5, G3MZZ7, P00517, F1MZM5, Q3SZQ3, Q3T0K2, Q2T9U2, F1MQJ0, E1BK75	78	803	13824	3.53137	0.0506746	0.00399229	0.0513172
GOTERM_BP_ALL	GO:0006323~DNA packaging	8	8.60215	4.38389e-05	P02253, Q0VC27, A5PK61, F2Z4F9, F1MKX4, Q3SZB8, G3MYD7, E1BK75	78	170	13824	8.34027	0.0722251	0.00534041	0.0739683
GOTERM_BP_ALL	GO:0048609~multicellular organismal reproductive process	12	12.9032	4.61317e-05	Q28068, Q3T008, F1N058, E1BE64, F1MKX4, F1MI94, Q2T9U2, F1MQJ0, P00517, E1BK75, Q3SZQ3, F1MZM5	78	461	13824	4.61338	0.0758556	0.00524533	0.0778354
GO enrichment analysis of the new identified phosphorylation proteins in terms of biological process.
Category	Term	Count	%	PValue	Genes	List Total	Pop Hits	Pop Total	Fold Enrichment	Bonferroni	Benjamini	FDR
GOTERM_BP_ALL	GO:0007283~spermatogenesis	26	12.9353	4.10654e-19	E1BAV1, Q32KS3, E1BHV9, Q28068, F1N5M9, F1MN30, F1N058, G3MXB3, A6QNW6, E1BE64, F1MI94, A0JNM2, E1B830, G3N2U2, F1MZM5, Q3SZQ3, E1B7M8, F1MUI1, F1N7Z5, E1B958, Q32KP0, P26377, Q2T9U2, F6Q0K7, E1BK75, G3X6A7	111	295	13824	10.9765	5.589e-16	5.589e-16	6.74289e-16
GOTERM_BP_ALL	GO:0048232~male gamete generation	26	12.9353	4.45719e-19	E1BAV1, Q32KS3, E1BHV9, Q28068, F1N5M9, F1MN30, F1N058, G3MXB3, A6QNW6, E1BE64, F1MI94, A0JNM2, E1B830, G3N2U2, F1MZM5, Q3SZQ3, E1B7M8, F1MUI1, F1N7Z5, E1B958, Q32KP0, P26377, Q2T9U2, F6Q0K7, E1BK75, G3X6A7	111	296	13824	10.9394	6.06623e-16	3.03312e-16	7.31865e-16
GOTERM_BP_ALL	GO:0007276~gamete generation	26	12.9353	2.18507e-16	E1BAV1, Q32KS3, E1BHV9, Q28068, F1N5M9, F1MN30, F1N058, G3MXB3, A6QNW6, E1BE64, F1MI94, A0JNM2, E1B830, G3N2U2, F1MZM5, Q3SZQ3, E1B7M8, F1MUI1, F1N7Z5, E1B958, Q32KP0, P26377, Q2T9U2, F6Q0K7, E1BK75, G3X6A7	111	384	13824	8.43243	3.02203e-13	1.00697e-13	3.66374e-13
GOTERM_BP_ALL	GO:0019953~sexual reproduction	28	13.9303	7.75045e-16	Q32KS3, Q28068, F1N058, F1MN30, G3MXB3, E1BE64, F1MI94, A0JNM2, G3MZZ7, E1B830, G3N2U2, F1MZM5, E1B7M8, F1MUI1, F1N7Z5, Q2T9U2, G3X6A7, E1BAV1, E1BHV9, F1N5M9, A6QNW6, G3N3M5, Q3SZQ3, Q32KP0, E1B958, P26377, F6Q0K7, E1BK75	111	488	13824	7.14577	1.05771e-12	2.64455e-13	1.27676e-12
GOTERM_BP_ALL	GO:0032504~multicellular organism reproduction	27	13.4328	2.4942e-15	E1BAV1, Q32KS3, E1BHV9, Q28068, F1N5M9, F1MN30, F1N058, G3MXB3, A6QNW6, E1BE64, F1MI94, G3N3M5, A0JNM2, E1B830, G3N2U2, F1MZM5, Q3SZQ3, E1B7M8, F1MUI1, F1N7Z5, E1B958, Q32KP0, P26377, Q2T9U2, F6Q0K7, E1BK75, G3X6A7	111	468	13824	7.18503	3.32423e-12	6.64802e-13	4.00791e-12
GOTERM_BP_ALL	GO:0044703~multi-organism reproductive process	28	13.9303	1.33977e-14	Q32KS3, Q28068, F1N058, F1MN30, G3MXB3, E1BE64, F1MI94, A0JNM2, G3MZZ7, E1B830, G3N2U2, F1MZM5, E1B7M8, F1MUI1, F1N7Z5, Q2T9U2, G3X6A7, E1BAV1, E1BHV9, F1N5M9, A6QNW6, G3N3M5, Q3SZQ3, Q32KP0, E1B958, P26377, F6Q0K7, E1BK75	111	549	13824	6.35179	1.82833e-11	3.04723e-12	2.20601e-11
GOTERM_BP_ALL	GO:0048609~multicellular organismal reproductive process	26	12.9353	1.65648e-14	E1BAV1, Q32KS3, E1BHV9, Q28068, F1N5M9, F1MN30, F1N058, G3MXB3, A6QNW6, E1BE64, F1MI94, A0JNM2, E1B830, G3N2U2, F1MZM5, Q3SZQ3, E1B7M8, F1MUI1, F1N7Z5, E1B958, Q32KP0, P26377, Q2T9U2, F6Q0K7, E1BK75, G3X6A7	111	461	13824	7.02398	2.25141e-11	3.21632e-12	2.71672e-11
GOTERM_BP_ALL	GO:0044702~single organism reproductive process	28	13.9303	1.01893e-10	Q32KS3, Q28068, F1N058, F1MN30, G3MXB3, E1BE64, F1MI94, A0JNM2, G3MZZ7, E1B830, G3N2U2, F1MZM5, E1B7M8, F1MUI1, F1N7Z5, Q2T9U2, G3X6A7, E1BAV1, E1BHV9, F1N5M9, A6QNW6, G3N3M5, Q3SZQ3, Q32KP0, E1B958, P26377, F6Q0K7, E1BK75	111	803	13824	4.34263	1.38676e-07	1.73345e-08	1.67306e-07
GOTERM_BP_ALL	GO:0022414~reproductive process	28	13.9303	5.22787e-10	Q32KS3, Q28068, F1N058, F1MN30, G3MXB3, E1BE64, F1MI94, A0JNM2, G3MZZ7, E1B830, G3N2U2, F1MZM5, E1B7M8, F1MUI1, F1N7Z5, Q2T9U2, G3X6A7, E1BAV1, E1BHV9, F1N5M9, A6QNW6, G3N3M5, Q3SZQ3, Q32KP0, E1B958, P26377, F6Q0K7, E1BK75	111	864	13824	4.03604	7.11513e-07	7.9057e-08	8.5841e-07
GOTERM_BP_ALL	GO:0000003~reproduction	28	13.9303	5.5021e-10	Q32KS3, Q28068, F1N058, F1MN30, G3MXB3, E1BE64, F1MI94, A0JNM2, G3MZZ7, E1B830, G3N2U2, F1MZM5, E1B7M8, F1MUI1, F1N7Z5, Q2T9U2, G3X6A7, E1BAV1, E1BHV9, F1N5M9, A6QNW6, G3N3M5, Q3SZQ3, Q32KP0, E1B958, P26377, F6Q0K7, E1BK75	111	866	13824	4.02671	7.48836e-07	7.48836e-08	9.03439e-07
GOTERM_BP_ALL	GO:0044782~cilium organization	14	6.96517	2.82165e-09	E1BAV1, F1N6M5, F1N058, G3MXB3, A7MBH5, Q2T9Q6, F1N2N9, A5PKH9, E1B830, E1BGR4, E1B958, Q32KR7, A4FV54, F1MYH5	111	187	13824	9.32389	3.84026e-06	3.49115e-07	4.63312e-06
GOTERM_BP_ALL	GO:0042384~cilium assembly	12	5.97015	9.28129e-08	E1BAV1, F1N6M5, G3MXB3, A7MBH5, Q2T9Q6, A5PKH9, F1N2N9, E1B958, Q32KR7, E1B830, A4FV54, F1MYH5	111	168	13824	8.89575	0.00012631	1.05265e-05	0.000152398
GOTERM_BP_ALL	GO:0051704~multi-organism process	31	15.4229	9.91272e-08	Q32KS3, Q28068, F1N058, F1MN30, G3MXB3, E1BE64, F1MI94, A0JNM2, Q3T013, G3MZZ7, E1B830, G3N2U2, F1MZM5, E1B7M8, F1MUI1, F1N7Z5, Q2T9U2, G3X6A7, E1BAV1, E1BHV9, F1N5M9, A6QNW6, G3N3M5, Q3SZQ3, Q2KIK0, Q0VCY1, E1B958, Q32KP0, P26377, F6Q0K7, E1BK75	111	1333	13824	2.89629	0.000134903	1.03778e-05	0.000162766
GOTERM_BP_ALL	GO:0010927~cellular component assembly involved in morphogenesis	13	6.46766	3.09986e-07	E1BAV1, F1N6M5, F1MN30, G3MXB3, A7MBH5, Q2T9Q6, F1N2N9, A5PKH9, E1B830, E1B958, Q32KR7, A4FV54, F1MYH5	111	232	13824	6.97856	0.000421803	3.01347e-05	0.000508993
GOTERM_BP_ALL	GO:0060271~cilium morphogenesis	12	5.97015	5.13617e-07	E1BAV1, F1N6M5, G3MXB3, A7MBH5, Q2T9Q6, A5PKH9, F1N2N9, E1B958, Q32KR7, E1B830, A4FV54, F1MYH5	111	199	13824	7.50998	0.000698789	4.66011e-05	0.00084335
