# Supplementary material for: Integrated analysis of phosphoproteome and ubiquitylome in epididymal sperm of buffalo (Bubalus bubalis)
Source: Mol Reprod Dev. 2020 Nov 2;88(1):15–33. doi: 10.1002/mrd.23432 (PMC7894524; doi:10.1002/mrd.23432)
Supplement: Supplementary file 7 — Supporting information. [file MRD-88-15-s007.xlsx]

## Sheet: All sites
Table S6. All identified ubiquitylation sites (di-glycine-lysines) in mouse.
Proteins	Positions	Protein	Position	Protein names	Gene names	Experiments	Liver Exp 1	Liver Exp 2	Liver Exp 3	Cell Signaling	Lucerna	Liver	Kidney	Brain	Heart	Muscle	Tissues	Tissue specific	Sequence window	Localization probability	GlyGly Probabilities	Modified peptide sequence	Peptide length	GlyGly sites	Charge	m/z	Mass	Mass error [ppm]	PEP	Score
P54923;Q3U5N4	209;209	P54923	209	[Protein ADP-ribosylarginine] hydrolase	Adprh;Adprh	1				+				+			1	+	VLPEAKKYITQSG	1	K(1)YITQSGYFVK	_K(gl)YITQSGYFVK_	11	1	3	483.258	1446.75	-0.07129	0.0014555	61.344
P54923;Q3U5N4;Q9CTF5	335;335;97	P54923	335	[Protein ADP-ribosylarginine] hydrolase	Adprh;Adprh;Adprh	1					+			+			1	+	NPANYEKLEYRQR	1	GVNPANYEK(1)LEYR	_GVNPANYEK(gl)LEYR_	13	1	3	556.278	1665.81	-0.95343	0.00016305	78.548
Q8BGK2	335	Q8BGK2	335	[Protein ADP-ribosylarginine] hydrolase-like protein 1	Adprhl1	1					+				+		1	+	YQELEHKGRLEDL	1	GLYQELEHK(1)GR	_GLYQELEHK(gl)GR_	11	1	4	361.689	1442.73	0.7487	0.0038907	53.683
Q8BGK2;E9Q4C0;E9Q333	197;142;116	Q8BGK2	197	[Protein ADP-ribosylarginine] hydrolase-like protein 1	Adprhl1;Adprhl1;Adprhl1	1				+					+		1	+	WGREMLKVLPLAE	1	EMLK(1)VLPLAEEYCR	_EM(ox)LK(gl)VLPLAEEYC(ne)R_	14	1	3	650.322	1947.94	0.60608	8.921e-06	85.554
A2AJQ0;A8Y5Q0;A2AJP9;A8Y5Q1;Q05BF9;Q3UV70	561;542;527;502;502;502	A2AJQ0	561	[Pyruvate dehydrogenase [acetyl-transferring]]-phosphatase 1, mitochondrial	Pdp1;Pdp1;Pdp1;Pdp1;Pdp1;Pdp1	2				+	+			+			1	+	DHERLSKMLSLPE	1	LSK(1)MLSLPEELAR	_LSK(gl)M(ox)LSLPEELAR_	13	1	3	539.627	1615.86	-0.65016	0.0011102	61.423
Q9JK42	9	Q9JK42	9	[Pyruvate dehydrogenase [lipoamide]] kinase isozyme 2, mitochondrial	Pdk2	2	+				+	+			+		2		WVRALLKNASLAG	1	ALLK(1)NASLAGAPK	_ALLK(gl)NASLAGAPK_	13	1	3	456.605	1366.79	-0.0044489	0.00082925	65.395
Q9JK42	376	Q9JK42	376	[Pyruvate dehydrogenase [lipoamide]] kinase isozyme 2, mitochondrial	Pdk2	2	+	+			+	+					1	+	RLPVYNKSAWRHY	1	LPVYNK(1)SAWR	_LPVYNK(gl)SAWR_	10	1	3	449.91	1346.71	-0.1897	0.00094091	64.297
Q9JK42	25	Q9JK42	25	[Pyruvate dehydrogenase [lipoamide]] kinase isozyme 2, mitochondrial	Pdk2	1			+		+	+					1	+	YIEHFSKFSPSPL	1	YIEHFSK(1)FSPSPLSMK	_YIEHFSK(gl)FSPSPLSM(ox)K_	16	1	4	507.753	2026.98	-0.71188	0.0033259	50.158
Q3TWW0;Q3TWZ8;Q3TXU0;Q64441;Q3TP55	378;378;378;378;378	Q3TWW0	378	1,25-dihydroxyvitamin D(3) 24-hydroxylase, mitochondrial	Cyp24a1;Cyp24a1;Cyp24a1;Cyp24a1;Cyp24a1	1					+		+				1	+	RNMPYLKACLKES	1	NMPYLK(1)ACLK	_NM(ox)PYLK(gl)AC(ne)LK_	10	1	3	479.241	1434.7	0.32448	0.0079285	44.203
Q9D6Y9	645	Q9D6Y9	645	1,4-alpha-glucan-branching enzyme	Gbe1	2	+			+	+	+					1	+	GTATPGKFKIVLD	1	VGTATPGK(1)FK	_VGTATPGK(gl)FK_	10	1	3	373.877	1118.61	-0.83858	0.0010983	63.076
Q9D6Y9;G3UW30;Q8C7E6	121;121;121	Q9D6Y9	121	1,4-alpha-glucan-branching enzyme	Gbe1;Gbe1;Gbe1	1	+			+		+					1	+	KKLEYGKWELYIP	0.933534	K(0.066)LEYGK(0.934)WELYIPPK	_KLEYGK(gl)WELYIPPK_	14	1	4	470.259	1877.01	-0.15619	0.001531	68.044
Q9D6Y9;G3UW30;Q8C7E6	162;162;162	Q9D6Y9	162	1,4-alpha-glucan-branching enzyme	Gbe1;Gbe1;Gbe1	1	+			+		+					1	+	RISPWAKYVVREN	1	ISPWAK(1)YVVR	_ISPWAK(gl)YVVR_	10	1	3	444.919	1331.73	0.76913	0.00027155	80.755
Q9D6Y9;G3UW30;Q8C7E6	212;212;212	Q9D6Y9	212	1,4-alpha-glucan-branching enzyme	Gbe1;Gbe1;Gbe1	2		+	+	+	+	+					1	+	ISSHEGKIASYKH	1	IYESHVGISSHEGK(1)IASYK	_IYESHVGISSHEGK(gl)IASYK_	19	1	4	555.533	2218.1	-0.43503	1.9561e-05	74.993
Q9D6Y9;G3UW30;Q8C7E6	442;442;442	Q9D6Y9	442	1,4-alpha-glucan-branching enzyme	Gbe1;Gbe1;Gbe1	2	+			+	+	+					1	+	AMAIPDKWIQLLK	1	LAMAIPDK(1)WIQLLK	_LAM(ox)AIPDK(gl)WIQLLK_	14	1	3	590.671	1768.99	0.88338	0.0002202	71.085
Q9D6Y9;G3UW30;Q8C7E6	143;143;143	Q9D6Y9	143	1,4-alpha-glucan-branching enzyme	Gbe1;Gbe1;Gbe1	3		+	+	+	+	+					1	+	PHGSKLKVVITSK	1	LK(1)VVITSK	_LK(gl)VVITSK_	8	1	3	334.55	1000.63	0.03426	0.0018871	73.26
Q9D6Y9;G3UW30;Q8C7E6	149;149;149	Q9D6Y9	149	1,4-alpha-glucan-branching enzyme	Gbe1;Gbe1;Gbe1	7	+	+	+	+	+	+			+	+	3		KVVITSKSGEILY	1	VVITSK(1)SGEILYR	_VVITSK(gl)SGEILYR_	13	1	3	526.967	1577.88	-0.38335	1.8932e-09	109.6
Q9D6Y9;G3UW30;Q8C7E6	578;578;578	Q9D6Y9	578	1,4-alpha-glucan-branching enzyme	Gbe1;Gbe1;Gbe1	5	+	+	+	+	+	+					1	+	DDLLRYKFLNNFD	1	YK(1)FLNNFDRDMNR	_YK(gl)FLNNFDRDM(ox)NR_	13	1	3	621.625	1861.85	0.14843	0.0021349	68.44
Q9D6Y9;G3UW30;Q8C7E6	472;472;472	Q9D6Y9	472	1,4-alpha-glucan-branching enzyme	Gbe1;Gbe1;Gbe1	3	+			+	+	+	+				2		NRRYLEKCVAYAE	1	YLEK(1)CVAYAESHDQALVGDK	_YLEK(gl)CVAYAESHDQALVGDK_	20	1	4	603.289	2409.13	0.12921	3.1188e-24	125.12
Q9D6Y9;G3UW30;Q8C7E6;Q8BT78;F6ZHD8	68;68;68;72;70	Q9D6Y9	68	1,4-alpha-glucan-branching enzyme	Gbe1;Gbe1;Gbe1;Gbe1;Gbe1	5	+	+	+	+	+	+					1	+	NEGGIDKFSRGYE	1	FSQVLHDIGENEGGIDK(1)FSR	_FSQVLHDIGENEGGIDK(gl)FSR_	20	1	4	591.291	2361.13	0.76343	1.1248e-57	167.99
Q9D6Y9;G3UW30;Q8C7E6;Q8BT78;F6ZHD8	51;51;51;55;53	Q9D6Y9	51	1,4-alpha-glucan-branching enzyme	Gbe1;Gbe1;Gbe1;Gbe1;Gbe1	1	+			+		+					1	+	FQRRYKKFSQVLH	1	K(1)FSQVLHDIGENEGGIDK	_K(gl)FSQVLHDIGENEGGIDK_	18	1	3	700.683	2099.03	0.96308	6.0855e-11	105.39
Q9D6Y9;G3UW30;Q8C7E6;Q8BT78;F6ZHD8	39;39;39;43;41	Q9D6Y9	39	1,4-alpha-glucan-branching enzyme	Gbe1;Gbe1;Gbe1;Gbe1;Gbe1	4	+	+	+	+	+	+					1	+	EIDPYLKPFAADF	1	LLEIDPYLK(1)PFAADFQR	_LLEIDPYLK(gl)PFAADFQR_	17	1	3	717.381	2149.12	-0.34886	2.205e-21	140.74
Q9DCT1;F8WGW8;Q8CEB6	279;223;223	Q9DCT1	279	1,5-anhydro-D-fructose reductase	Akr1e2;Akr1e1;Akr1e1	5	+	+		+		+	+	+			3		ELLSLDKNLRLAT	1	DMEELLSLDK(1)NLR	_DMEELLSLDK(gl)NLR_	13	1	3	563.954	1688.84	-1.2964	2.6519e-09	107.85
Q9DCT1;F8WGW8;Q8CEB6	193;130;137	Q9DCT1	193	1,5-anhydro-D-fructose reductase	Akr1e2;Akr1e1;Akr1e1	3	+	+		+	+	+					1	+	LIDFCHKRNVSVT	1	LIDFCHK(1)R	_LIDFCHK(gl)R_	8	1	4	301.408	1201.6	0.40123	0.0020197	69.998
Q9DCT1;F8WGW8;Q8CEB6	164;101;108	Q9DCT1	164	1,5-anhydro-D-fructose reductase	Akr1e2;Akr1e1;Akr1e1	4	+	+		+	+	+		+			2		LERLLDKPGLRVR	1	LLDK(1)PGLR	_LLDK(gl)PGLR_	8	1	3	342.542	1024.6	-0.019201	0.0037728	64.836
Q4KL76;Q64433	8;8	Q4KL76	8	10 kDa heat shock protein, mitochondrial	Hspe1;Hspe1	7	+	+	+	+	+	+	+				2		AGQAFRKFLPLFD	1	K(1)FLPLFDR	_K(gl)FLPLFDR_	8	1	3	383.885	1148.63	-0.85453	1.9563e-05	151.27
Q4KL76;Q64433;Q9JI95	36;36;36	Q4KL76	36	10 kDa heat shock protein, mitochondrial	Hspe1;Hspe1;Hspe1-rs1	6	+	+	+	+	+	+	+				2		GIMLPEKSQGKVL	1	GGIMLPEK(1)SQGK	_GGIM(ox)LPEK(gl)SQGK_	12	1	3	458.906	1373.7	0.024304	1.546e-07	96.015
Q4KL76;Q64433;Q9JI95	40;40;40	Q4KL76	40	10 kDa heat shock protein, mitochondrial	Hspe1;Hspe1;Hspe1-rs1	3	+	+		+	+	+			+		2		PEKSQGKVLQATV	1	SQGK(1)VLQATVVAVGSGGK	_SQGK(gl)VLQATVVAVGSGGK_	18	1	3	600.671	1798.99	0.82727	0.00026561	65.716
Q4KL76;Q64433;Q9JI95	28;28;28	Q4KL76	28	10 kDa heat shock protein, mitochondrial	Hspe1;Hspe1;Hspe1-rs1	15	+	+		+	+	+	+	+	+		4		AAETVTKGGIMLP	1	SAAETVTK(1)GGIMLPEK	_SAAETVTK(gl)GGIM(ox)LPEK_	16	1	3	587.973	1760.9	-0.034027	1.6032e-09	115.82
Q4KL76;Q64433;Q9JI95	86;86;86	Q4KL76	86	10 kDa heat shock protein, mitochondrial	Hspe1;Hspe1;Hspe1-rs1	3		+	+	+		+	+				2		KVVLDDKDYFLFR	1	VVLDDK(1)DYFLFR	_VVLDDK(gl)DYFLFR_	12	1	3	548.619	1642.84	0.37237	1.1038e-07	99.215
Q6A0E3;A2AH85;O08810;Q3TMY8;Q3U5Q3;Q543F1;G3UZ34;Q7TMX4	413;409;408;408;408;408;399;408	Q6A0E3	413	116 kDa U5 small nuclear ribonucleoprotein component	Eftud2;Eftud2;Eftud2;Eftud2;Eftud2;Eftud2;Eftud2;Eftud2	5	+		+	+	+	+		+			2		LTKEELKLNIRPL	1	EELK(1)LNIRPLLR	_EELK(gl)LNIRPLLR_	12	1	4	402.745	1606.95	0.2273	0.00031801	76.143
Q6A0E3;A2AH85;O08810;Q3TMY8;Q3U5Q3;Q543F1;G3UZ34;Q7TMX4	717;713;712;712;712;712;703;712	Q6A0E3	717	116 kDa U5 small nuclear ribonucleoprotein component	Eftud2;Eftud2;Eftud2;Eftud2;Eftud2;Eftud2;Eftud2;Eftud2	4	+	+		+	+	+		+			2		ITWNRKKLGEFFQ	1	K(1)LGEFFQTK	_K(gl)LGEFFQTK_	9	1	3	404.552	1210.63	-0.16152	0.00025073	81.972
Q6A0E3;A2AH85;O08810;Q3TMY8;Q3U5Q3;Q543F1;G3UZ34;Q7TMX4	356;352;351;351;351;351;342;351	Q6A0E3	356	116 kDa U5 small nuclear ribonucleoprotein component	Eftud2;Eftud2;Eftud2;Eftud2;Eftud2;Eftud2;Eftud2;Eftud2	4	+	+		+	+	+					1	+	DIYFNPKTRKFTK	1	LWGDIYFNPK(1)TR	_LWGDIYFNPK(gl)TR_	12	1	3	541.947	1622.82	-0.031548	8.9566e-05	74.962
Q6A0E3;A2AH85;O08810;Q3TMY8;Q3U5Q3;Q543F1;G3UZ34;Q7TMX4	409;405;404;404;404;404;395;404	Q6A0E3	409	116 kDa U5 small nuclear ribonucleoprotein component	Eftud2;Eftud2;Eftud2;Eftud2;Eftud2;Eftud2;Eftud2;Eftud2	7	+	+	+	+		+	+	+			3		LGIHLTKEELKLN	1	TLDELGIHLTK(1)EELK	_TLDELGIHLTK(gl)EELK_	15	1	4	464.006	1851.99	0.7786	2.1528e-05	88.075
A2AJA8;Q9DAK9	37;37	A2AJA8	37	14 kDa phosphohistidine phosphatase	Phpt1;Phpt1	2	+			+		+	+				2		PSGDPAKECKEIV	1	VHLAEPSGDPAK(1)ECK	_VHLAEPSGDPAK(gl)EC(ne)K_	15	1	3	607.293	1818.86	0.30816	0.00011462	71.879
A2AJA8;Q9DAK9	58;58	A2AJA8	58	14 kDa phosphohistidine phosphatase	Phpt1;Phpt1	6	+	+	+	+	+	+	+	+			3		HADIYDKVSGELQ	1	WAEYHADIYDK(1)VSGELQR	_WAEYHADIYDK(gl)VSGELQR_	18	1	4	574.276	2293.08	0.321	2.2142e-13	115.38
A2A5N2;Q9CQV8;Q9CQV8-2	160;160;158	A2A5N2	160	14-3-3 protein beta/alpha;14-3-3 protein beta/alpha, N-terminally processed	Ywhab;Ywhab	10	+	+		+	+	+	+	+			3		AFEISKKEMQPTH	1	K(1)EMQPTHPIR	_K(gl)EM(ox)QPTHPIR_	10	1	3	456.235	1365.68	-0.56073	4.6213e-05	98.943
A2A5N2;Q9CQV8;A2A5N1	13;13;13	A2A5N2	13	14-3-3 protein beta/alpha;14-3-3 protein beta/alpha, N-terminally processed	Ywhab;Ywhab;Ywhab	7		+	+	+	+	+	+	+			3		ELVQKAKLAEQAE	1	AK(1)LAEQAERYDDMAAAMK	_AK(gl)LAEQAERYDDM(ox)AAAM(ox)K_	18	1	4	540.253	2156.98	0.2057	6.0189e-08	95.767
A2A5N2;Q9CQV8;A2A5N1;Q9CQV8-2	29;29;29;27	A2A5N2	29	14-3-3 protein beta/alpha;14-3-3 protein beta/alpha, N-terminally processed	Ywhab;Ywhab;Ywhab	1			+	+		+					1	+	DMAAAMKAVTEQG	1	YDDMAAAMK(1)AVTEQGHELSNEER	_YDDM(ox)AAAM(ox)K(gl)AVTEQGHELSNEER_	23	1	4	686.05	2740.17	0.17569	5.7454e-16	116.21
A2A5N2;Q9CQV8;A2A5N1;Q9CQV8-2	51;51;51;49	A2A5N2	51	14-3-3 protein beta/alpha;14-3-3 protein beta/alpha, N-terminally processed	Ywhab;Ywhab;Ywhab	20	+	+	+	+	+	+	+	+	+	+	5		LLSVAYKNVVGAR	1	NLLSVAYK(1)NVVGAR	_NLLSVAYK(gl)NVVGAR_	14	1	2	809.457	1616.9	-0.076809	0	332.84
A2A5N2;Q9CQV8;A2A5N1;Q9CQV8-2	159;159;159;157	A2A5N2	159	14-3-3 protein beta/alpha;14-3-3 protein beta/alpha, N-terminally processed	Ywhab;Ywhab;Ywhab	2				+	+			+			1	+	EAFEISKKEMQPT	1	QTTVSNSQQAYQEAFEISK(1)K	_QTTVSNSQQAYQEAFEISK(gl)K_	20	1	3	801.059	2400.16	-0.17198	2.0757e-30	140.3
A2A5N2;Q9CQV8;A2A5N1	11;11;11	A2A5N2	11	14-3-3 protein beta/alpha;14-3-3 protein beta/alpha, N-terminally processed	Ywhab;Ywhab;Ywhab	20	+	+	+	+	+	+	+	+	+	+	5		KSELVQKAKLAEQ	1	TMDKSELVQK(1)AK	_(ac)TM(ox)DKSELVQK(gl)AK_	12	1	3	517.268	1548.78	-0.18681	5.0225e-93	216.06
A2A5N2;Q9CQV8;A2A5N1;Q9CQV8-2	70;70;70;68	A2A5N2	70	14-3-3 protein beta/alpha;14-3-3 protein beta/alpha, N-terminally processed	Ywhab;Ywhab;Ywhab	10	+	+	+	+	+	+	+	+			3		ISSIEQKTERNEK	1	VISSIEQK(1)TER	_VISSIEQK(gl)TER_	11	1	3	468.588	1402.74	0.35027	1.7177e-09	119.68
A2A5N2;Q9CQV8;A2A5N1;Q9CQV8-2	140;140;140;138	A2A5N2	140	14-3-3 protein beta/alpha;14-3-3 protein beta/alpha, N-terminally processed	Ywhab;Ywhab;Ywhab	10	+		+	+	+	+	+	+	+		4		VASGENKQTTVSN	1	YLSEVASGENK(1)QTTVSNSQQAYQEAFEISK	_YLSEVASGENK(gl)QTTVSNSQQAYQEAFEISK_	30	1	3	1150.88	3449.62	0.9822	0	398.63
A2A5N2;Q9CQV8;A2A5N1;Q9CQV8-2	122;122;122;120		NA	14-3-3 protein beta/alpha;14-3-3 protein beta/alpha, N-terminally processed	Ywhab;Ywhab;Ywhab	21	+	+	+	+	+	+	+	+	+	+	5		SKVFYLKMKGDYF	1	VFYLK(1)MK	_VFYLK(gl)M(ox)K_	7	1	3	353.528	1057.56	-0.16865	0.0066923	69.432
A2A5N2;Q9CQV8;A2A5N1;F6VW30;F6YY69;A3KML3;P68254;P68254-2;Q9CQV8-2	124;124;124;180;164;122;122;122;122	F6VW30	180	14-3-3 protein beta/alpha;14-3-3 protein beta/alpha, N-terminally processed;14-3-3 protein theta	Ywhab;Ywhab;Ywhab;Ywhaq;Ywhaq;Ywhaq;Ywhaq	11	+		+	+	+	+	+	+	+		4		VFYLKMKGDYFRY	1	MK(1)GDYFR	_M(ox)K(gl)GDYFR_	7	1	3	349.496	1045.47	0.3188	0.0064617	71.715
P62259;Q5SS40;Q8BPH1	142;142;142	P62259	142	14-3-3 protein epsilon	Ywhae;Ywhae;Ywhae	17	+	+	+	+	+	+	+	+	+	+	5		ATGNDRKEAAENS	1	YLAEFATGNDRK(1)EAAENSLVAYK	_YLAEFATGNDRK(gl)EAAENSLVAYK_	23	1	3	892.108	2673.3	0.40097	7.7033e-101	187.31
P62259;Q5SS40;Q8BPH1;Q3V453	196;196;196;32	P62259	196	14-3-3 protein epsilon	Ywhae;Ywhae;Ywhae;Ywhae	3	+			+	+	+	+	+			3		RACRLAKAAFDDA	1	LAK(1)AAFDDAIAELDTLSEESYK	_LAK(gl)AAFDDAIAELDTLSEESYK_	22	1	3	838.746	2513.22	0.24073	2.6053e-42	147.16
P62259;Q5SS40;F6WA09;A2ACM8	106;106;118;117	P62259	106	14-3-3 protein epsilon	Ywhae;Ywhae;Ywhae;Ywhae	1				+				+			1	+	ILDVLDKHLIPAA	1	LICCDILDVLDK(1)HLIPAANTGESK	_LIC(ne)C(ne)DILDVLDK(gl)HLIPAANTGESK_	24	1	4	737.124	2944.47	-0.2211	2.9149e-07	97.457
P62259;Q5SS40;Q8BPH1;D6REF3	12;12;12;12	P62259	12	14-3-3 protein epsilon	Ywhae;Ywhae;Ywhae;Ywhae	8	+	+	+	+	+	+	+	+			3		DLVYQAKLAEQAE	1	MDDREDLVYQAK(1)LAEQAER	_(ac)M(ox)DDREDLVYQAK(gl)LAEQAER_	19	1	3	818.052	2451.13	-0.90672	3.4234e-20	126.88
P62259;Q5SS40;Q8BPH1;F6WA09;A2ACM8	118;118;118;130;129	P62259	118	14-3-3 protein epsilon	Ywhae;Ywhae;Ywhae;Ywhae;Ywhae	9	+		+	+	+	+	+	+	+		4		ANTGESKVFYYKM	1	HLIPAANTGESK(1)VFYYK	_HLIPAANTGESK(gl)VFYYK_	17	1	3	684.69	2051.05	0.14769	2.2942e-178	238.47
P62259;Q5SS40;Q8BPH1;F6WA09;A2ACM8	123;123;123;135;134	P62259	123	14-3-3 protein epsilon	Ywhae;Ywhae;Ywhae;Ywhae;Ywhae	11	+	+		+	+	+	+	+	+		4		SKVFYYKMKGDYH	1	VFYYK(1)MK	_VFYYK(gl)MK_	7	1	2	546.781	1091.55	0.14554	0.0078436	71.029
P62259;Q5SS40;Q8BPH1;F6WA09;A2ACM8	125;125;125;137;136	P62259	125	14-3-3 protein epsilon	Ywhae;Ywhae;Ywhae;Ywhae;Ywhae	2				+	+			+			1	+	VFYYKMKGDYHRY	1	MK(1)GDYHR	_MK(gl)GDYHR_	7	1	3	340.828	1019.46	-0.014036	0.0082406	67.757
P62259;Q5SS40;Q8BPH1;F6WA09;A2ACM8;D6REF3	78;78;78;90;89;78	P62259	78	14-3-3 protein epsilon	Ywhae;Ywhae;Ywhae;Ywhae;Ywhae;Ywhae	3		+		+		+	+		+		3		NKGGEDKLKMIRE	0.998895	IISSIEQKEENK(0.001)GGEDK(0.999)LK	_IISSIEQKEENKGGEDK(gl)LK_	19	1	5	452.642	2258.18	-0.14173	1.5089e-20	124.92
P62259;Q5SS40;Q8BPH1;F6WA09;A2ACM8;D6REF3	73;73;73;85;84;73	P62259	73	14-3-3 protein epsilon	Ywhae;Ywhae;Ywhae;Ywhae;Ywhae;Ywhae	6	+			+	+	+	+	+	+		4		EQKEENKGGEDKL	0.999533	IISSIEQKEENK(1)GGEDK	_IISSIEQKEENK(gl)GGEDK_	17	1	4	505.256	2017	0.24714	6.7898e-38	157.75
P62259;Q5SS40;Q8BPH1;F6WA09;A2ACM8;D6REF3	69;69;69;81;80;69	P62259	69	14-3-3 protein epsilon	Ywhae;Ywhae;Ywhae;Ywhae;Ywhae;Ywhae	7	+			+	+	+	+	+	+		4		ISSIEQKEENKGG	1	IISSIEQK(1)EENK	_IISSIEQK(gl)EENK_	12	1	3	511.27	1530.79	0.62104	9.1737e-19	131.82
P62259;Q5SS40;Q8BPH1;F6WA09;A2ACM8;D6REF3	29;29;29;41;40;29	P62259	29	14-3-3 protein epsilon	Ywhae;Ywhae;Ywhae;Ywhae;Ywhae;Ywhae	2			+	+		+		+			2		MVESMKKVAGMDV	1	K(1)VAGMDVELTVEER	_K(gl)VAGM(ox)DVELTVEER_	14	1	3	569.286	1704.84	-0.7894	0.00054179	61.167
P62259;Q5SS40;Q8BPH1;F6WA09;A2ACM8;D6REF3	50;50;50;62;61;50	P62259	50	14-3-3 protein epsilon	Ywhae;Ywhae;Ywhae;Ywhae;Ywhae;Ywhae	16	+		+	+	+	+	+	+	+	+	5		LLSVAYKNVIGAR	1	NLLSVAYK(1)NVIGAR	_NLLSVAYK(gl)NVIGAR_	14	1	2	816.465	1630.92	0.14472	4.3607e-149	242.79
P68510	77	P68510	77	14-3-3 protein eta	Ywhah	5				+	+			+	+		2		MADGNEKKLEKVK	0.919286	TMADGNEK(0.919)K(0.081)LEK	_TMADGNEK(gl)KLEK_	12	1	3	493.249	1476.72	-0.22781	1.3544e-17	125.74
P68510	50	P68510	50	14-3-3 protein eta	Ywhah	20	+	+	+	+	+	+	+	+	+	+	5		LLSVAYKNVVGAR	1	NLLSVAYK(1)NVVGAR	_NLLSVAYK(gl)NVVGAR_	14	1	2	809.457	1616.9	-0.076809	0	332.84
P68510	110	P68510	110	14-3-3 protein eta	Ywhah	7	+			+	+	+		+	+		3		LDKFLIKNCNDFQ	1	FLIK(1)NCNDFQYESK	_FLIK(gl)NC(ne)NDFQYESK_	14	1	3	663.312	1986.91	1.0186	2.3247e-15	132.59
P68510	120	P68510	120	14-3-3 protein eta	Ywhah	1					+		+				1	+	DFQYESKVFYLKM	1	NCNDFQYESK(1)VFYLK	_NC(ne)NDFQYESK(gl)VFYLK_	15	1	3	712.995	2135.96	0.61395	1.6368e-20	141.07
P68510	143	P68510	143	14-3-3 protein eta	Ywhah	4	+			+	+	+	+	+			3		VASGEKKNSVVEA	1	K(1)NSVVEASEAAYK	_K(gl)NSVVEASEAAYK_	13	1	3	503.923	1508.75	0.87972	1.6674e-12	116.71
P68510	125	P68510	125	14-3-3 protein eta	Ywhah	21	+	+	+	+	+	+	+	+	+	+	5		SKVFYLKMKGDYY	1	VFYLK(0.965)MK(0.035)GDYYR	_VFYLK(gl)M(ox)KGDYYR_	12	1	4	428.967	1711.84	0.49199	0.0059204	58.274
P68510	69	P68510	69	14-3-3 protein eta	Ywhah	3	+			+	+	+	+	+			3		ISSIEQKTMADGN	1	VISSIEQK(1)TMADGNEK	_VISSIEQK(gl)TMADGNEK_	16	1	3	621.975	1862.9	-0.42018	7.2453e-14	124.3
P68510	142	P68510	142	14-3-3 protein eta	Ywhah	7	+			+	+	+	+	+	+		4		EVASGEKKNSVVE	1	YLAEVASGEK(1)K	_YLAEVASGEK(gl)K_	11	1	3	436.898	1307.67	-0.82087	5.5193e-05	87.298
A8IP69;P61982	152;152	A8IP69	152	14-3-3 protein gamma;14-3-3 protein gamma, N-terminally processed	Ywhag;Ywhag	6				+	+			+	+	+	3		VVESSEKAYSEAH	1	RATVVESSEK(1)AYSEAHEISK	_RATVVESSEK(gl)AYSEAHEISK_	20	1	4	584.544	2334.15	-0.072271	2.756e-57	170.53
A8IP69;P61982	162;162	A8IP69	162	14-3-3 protein gamma;14-3-3 protein gamma, N-terminally processed	Ywhag;Ywhag	2				+	+			+			1	+	EAHEISKEHMQPT	1	AYSEAHEISK(1)EHMQPTHPIR	_AYSEAHEISK(gl)EHM(ox)QPTHPIR_	20	1	5	499.041	2490.17	0.070118	3.8155e-06	82.707
A8IP69;P61982	10;10	A8IP69	10	14-3-3 protein gamma;14-3-3 protein gamma, N-terminally processed	Ywhag;Ywhag	22	+	+	+	+	+	+	+	+	+	+	5		REQLVQKARLAEQ	1	VDREQLVQK(1)AR	_(ac)VDREQLVQK(gl)AR_	11	1	3	499.943	1496.81	NA	8.741e-193	222.34
A8IP69;P61982	28;28	A8IP69	28	14-3-3 protein gamma;14-3-3 protein gamma, N-terminally processed	Ywhag;Ywhag	2				+				+			1	+	DMAAAMKNVTELN	1	YDDMAAAMK(1)NVTELNEPLSNEER	_YDDM(ox)AAAM(ox)K(gl)NVTELNEPLSNEER_	23	1	3	929.413	2785.22	0.23756	8.2717e-43	152.04
A8IP69;P61982	120;120	A8IP69	120	14-3-3 protein gamma;14-3-3 protein gamma, N-terminally processed	Ywhag;Ywhag	8	+		+	+	+	+	+	+			3		ETQYESKVFYLKM	1	NCSETQYESK(1)VFYLK	_NC(ne)SETQYESK(gl)VFYLK_	15	1	3	693.323	2076.95	-0.10561	1.5391e-78	193.16
A8IP69;P61982	125;125	A8IP69	125	14-3-3 protein gamma;14-3-3 protein gamma, N-terminally processed	Ywhag;Ywhag	21	+	+	+	+	+	+	+	+	+	+	5		SKVFYLKMKGDYY	1	VFYLK(0.965)MK(0.035)GDYYR	_VFYLK(gl)M(ox)KGDYYR_	12	1	4	428.967	1711.84	0.49199	0.0059204	58.274
A8IP69;P61982	50;50	A8IP69	50	14-3-3 protein gamma;14-3-3 protein gamma, N-terminally processed	Ywhag;Ywhag	20	+	+	+	+	+	+	+	+	+	+	5		LLSVAYKNVVGAR	1	NLLSVAYK(1)NVVGAR	_NLLSVAYK(gl)NVVGAR_	14	1	2	809.457	1616.9	-0.076809	0	332.84
A8IP69;P61982	77;77	A8IP69	77	14-3-3 protein gamma;14-3-3 protein gamma, N-terminally processed	Ywhag;Ywhag	6				+	+		+	+	+		3		SADGNEKKIEMVR	1	TSADGNEK(0.989)K(0.011)IEMVR	_TSADGNEK(gl)KIEM(ox)VR_	14	1	3	569.949	1706.83	-0.22668	1.516e-09	117.79
A8IP69;P61982	69;69	A8IP69	69	14-3-3 protein gamma;14-3-3 protein gamma, N-terminally processed	Ywhag;Ywhag	7	+	+	+	+	+	+	+	+		+	4		ISSIEQKTSADGN	1	VISSIEQK(1)TSADGNEK	_VISSIEQK(gl)TSADGNEK_	16	1	3	607.306	1818.9	-0.72106	6.3387e-14	125.53
A8IP69;P61982	142;142	A8IP69	142	14-3-3 protein gamma;14-3-3 protein gamma, N-terminally processed	Ywhag;Ywhag	11	+	+		+	+	+	+	+	+	+	5		EVATGEKRATVVE	1	YLAEVATGEK(1)R	_YLAEVATGEK(gl)R_	11	1	3	450.905	1349.69	0.082787	8.8751e-11	123.75
A8IP69;P61982;O70456;Q9JJ20;P63101;P68510	127;127;124;124;122;127	P63101	122	14-3-3 protein gamma;14-3-3 protein gamma, N-terminally processed;14-3-3 protein sigma;14-3-3 protein zeta/delta;14-3-3 protein eta	Ywhag;Ywhag;Sfn;Sfn;Ywhaz;Ywhah	9	+			+	+	+	+	+	+		4		VFYLKMKGDYYRY	1	MK(1)GDYYR	_M(ox)K(gl)GDYYR_	7	1	3	354.827	1061.46	0.62039	0.0062675	73.637
O70456;Q9JJ20	11;11	O70456	11	14-3-3 protein sigma	Sfn;Sfn	4		+	+	+	+	+		+			2		SLIQKAKLAEQAE	1	AK(1)LAEQAER	_AK(gl)LAEQAER_	9	1	3	377.204	1128.59	0.5021	1.3214e-05	105.78
O70456;Q9JJ20	122;122	O70456	122	14-3-3 protein sigma	Sfn;Sfn	21	+	+	+	+	+	+	+	+	+	+	5		SRVFYLKMKGDYY	1	VFYLK(0.965)MK(0.035)GDYYR	_VFYLK(gl)M(ox)KGDYYR_	12	1	4	428.967	1711.84	0.49199	0.0059204	58.274
F6VW30;F6YY69;A3KML3;P68254;P68254-2	132;116;74;74;74	F6VW30	132	14-3-3 protein theta	Ywhaq;Ywhaq;Ywhaq;Ywhaq	1				+			+				1	+	KTDTSDKKLQLIK	0.993649	VISSIEQK(0.006)TDTSDK(0.994)K	_VISSIEQKTDTSDK(gl)K_	15	1	3	598.314	1791.92	0.69018	0.0054281	56.122
F6VW30;F6YY69;A3KML3;P68254;P68254-2	69;53;11;11;11	F6VW30	69	14-3-3 protein theta	Ywhaq;Ywhaq;Ywhaq;Ywhaq	6		+	+	+	+	+		+			2		ELIQKAKLAEQAE	1	AK(1)LAEQAERYDDMATCMK	_AK(gl)LAEQAERYDDM(ox)ATC(ne)M(ox)K_	18	1	4	587.011	2344.01	-0.78369	8.2641e-08	94.544
F6VW30;F6YY69;A3KML3;P68254;P68254-2	107;91;49;49;49	F6VW30	107	14-3-3 protein theta	Ywhaq;Ywhaq;Ywhaq;Ywhaq	11	+	+	+	+	+	+	+	+			3		LLSVAYKNVVGGR	1	AVTEQGAELSNEERNLLSVAYK(1)NVVGGR	_AVTEQGAELSNEERNLLSVAYK(gl)NVVGGR_	28	1	4	780.154	3116.59	-1.7329	6.322e-48	150.53
F6VW30;F6YY69;A3KML3;P68254;P68254-2	143;127;85;85;85	F6VW30	143	14-3-3 protein theta	Ywhaq;Ywhaq;Ywhaq;Ywhaq	3				+	+		+	+			2		IKDYREKVESELR	1	DYREK(1)VESELR	_DYREK(gl)VESELR_	11	1	4	385.196	1536.75	-0.094275	0.0011346	73.632
F6VW30;F6YY69;A3KML3;P68254;P68254-2	216;200;158;158;158	F6VW30	216	14-3-3 protein theta	Ywhaq;Ywhaq;Ywhaq;Ywhaq	10	+	+		+	+	+	+	+			3		AFDISKKEMQPTH	1	K(1)EMQPTHPIR	_K(gl)EM(ox)QPTHPIR_	10	1	3	456.235	1365.68	-0.56073	4.6213e-05	98.943
F6VW30;F6YY69;A3KML3;P68254;P68254-2	138;122;80;80;80	F6VW30	138	14-3-3 protein theta	Ywhaq;Ywhaq;Ywhaq;Ywhaq	5	+			+	+	+		+			2		KKLQLIKDYREKV	1	KLQLIK(1)DYR	_KLQLIK(gl)DYR_	9	1	3	430.922	1289.75	-0.26412	0.0021341	75.043
F6VW30;F6YY69;A3KML3;P68254;P68254-2	197;181;139;139;139	F6VW30	197	14-3-3 protein theta	Ywhaq;Ywhaq;Ywhaq;Ywhaq	11	+	+	+	+	+	+	+	+			3		ACGDDRKQTIENS	1	K(1)QTIENSQGAYQEAFDISK	_K(gl)QTIENSQGAYQEAFDISK_	19	1	3	757.701	2270.08	0.46951	9.2277e-99	197.49
F6VW30;F6YY69;A3KML3;P68254;P68254-2	215;199;157;157;157	F6VW30	215	14-3-3 protein theta	Ywhaq;Ywhaq;Ywhaq;Ywhaq	6	+			+	+	+	+	+			3		EAFDISKKEMQPT	1	QTIENSQGAYQEAFDISK(1)K	_QTIENSQGAYQEAFDISK(gl)K_	19	1	3	757.701	2270.08	-0.1312	2.8971e-56	173.51
F6VW30;F6YY69;A3KML3;P68254;P68254-2	67;51;9;9;9	F6VW30	67	14-3-3 protein theta	Ywhaq;Ywhaq;Ywhaq;Ywhaq	12	+	+	+	+	+	+	+	+	+		4		KTELIQKAKLAEQ	1	TELIQK(1)AK	_TELIQK(gl)AK_	8	1	3	348.873	1043.6	0.10229	0.00071071	83.753
F6VW30;F6YY69;A3KML3;P68254;P68254-2	178;162;120;120;120	F6VW30	178	14-3-3 protein theta	Ywhaq;Ywhaq;Ywhaq;Ywhaq	21	+	+	+	+	+	+	+	+	+	+	5		SKVFYLKMKGDYF	1	VFYLK(1)MK	_VFYLK(gl)M(ox)K_	7	1	3	353.528	1057.56	-0.16865	0.0066923	69.432
F6VW30;F6YY69;A3KML3;P68254;P68254-2	126;110;68;68;68	F6VW30	126	14-3-3 protein theta	Ywhaq;Ywhaq;Ywhaq;Ywhaq	7	+			+	+	+	+	+	+		4		ISSIEQKTDTSDK	1	VISSIEQK(1)TDTSDK	_VISSIEQK(gl)TDTSDK_	14	1	3	555.616	1663.83	-0.31356	5.6146e-07	105.65
F6VW30;F6YY69;A3KML3;P68254;P68254-2	173;157;115;115;115	F6VW30	173	14-3-3 protein theta	Ywhaq;Ywhaq;Ywhaq;Ywhaq	7			+	+	+	+	+	+			3		ATNPESKVFYLKM	1	YLIANATNPESK(1)VFYLK	_YLIANATNPESK(gl)VFYLK_	17	1	3	695.705	2084.09	-0.72185	6.2787e-29	147.68
P63101	115	P63101	115	14-3-3 protein zeta/delta	Ywhaz	10	+	+	+	+	+	+	+	+			3		ASQPESKVFYLKM	1	FLIPNASQPESK(1)VFYLK	_FLIPNASQPESK(gl)VFYLK_	17	1	3	699.046	2094.11	0.070577	5.1056e-29	148.91
P63101	120	P63101	120	14-3-3 protein zeta/delta	Ywhaz	21	+	+	+	+	+	+	+	+	+	+	5		SKVFYLKMKGDYY	1	VFYLK(0.965)MK(0.035)GDYYR	_VFYLK(gl)M(ox)KGDYYR_	12	1	4	428.967	1711.84	0.49199	0.0059204	58.274
P63101	138	P63101	138	14-3-3 protein zeta/delta	Ywhaz	18	+	+	+	+	+	+	+	+	+	+	5		VAAGDDKKGIVDQ	1	YLAEVAAGDDK(0.5)K(0.5)GIVDQSQQAYQEAFEISKK	_YLAEVAAGDDK(gl)KGIVDQSQQAYQEAFEISKK_	31	1	5	709.558	3542.75	0.22257	3.9924e-148	205.53
P63101;Q8BWN0	85;85	P63101	85	14-3-3 protein zeta/delta	Ywhaz;Ywhaz	5	+	+		+	+	+	+	+			3		AREYREKIETELR	1	EK(1)IETELR	_EK(gl)IETELR_	8	1	3	377.872	1130.59	0.3822	0.0018897	73.248
P63101;Q3UA58	157;24	P63101	157	14-3-3 protein zeta/delta	Ywhaz;Ywhaz	9	+	+	+	+	+	+	+	+	+		4		EAFEISKKEMQPT	1	GIVDQSQQAYQEAFEISK(1)K	_GIVDQSQQAYQEAFEISK(gl)K_	19	1	3	761.713	2282.12	0.13821	2.8217e-118	214.52
P63101;Q3UA58	158;25	P63101	158	14-3-3 protein zeta/delta	Ywhaz;Ywhaz	10	+	+		+	+	+	+	+			3		AFEISKKEMQPTH	1	K(1)EMQPTHPIR	_K(gl)EM(ox)QPTHPIR_	10	1	3	456.235	1365.68	-0.56073	4.6213e-05	98.943
P63101;Q3UA58	139;6	P63101	139	14-3-3 protein zeta/delta	Ywhaz;Ywhaz	13	+	+	+	+	+	+	+	+	+	+	5		AAGDDKKGIVDQS	1	K(1)GIVDQSQQAYQEAFEISKK	_K(gl)GIVDQSQQAYQEAFEISKK_	20	1	3	804.412	2410.21	1.2124	1.3481e-234	258.08
P63101;Q8BWN0;D3YXN6	74;74;74	P63101	74	14-3-3 protein zeta/delta	Ywhaz;Ywhaz;Ywhaz	7				+	+		+	+	+	+	4		KTEGAEKKQQMAR	0.999915	VVSSIEQKTEGAEK(1)K	_VVSSIEQKTEGAEK(gl)K_	15	1	4	437.486	1745.92	0.69104	3.2686e-06	110.29
P63101;Q8BWN0;D3YXN6	49;49;49	P63101	49	14-3-3 protein zeta/delta	Ywhaz;Ywhaz;Ywhaz	20	+	+	+	+	+	+	+	+	+	+	5		LLSVAYKNVVGAR	1	NLLSVAYK(1)NVVGAR	_NLLSVAYK(gl)NVVGAR_	14	1	2	809.457	1616.9	-0.076809	0	332.84
P63101;Q8BWN0;D3YXN6	68;68;68	P63101	68	14-3-3 protein zeta/delta	Ywhaz;Ywhaz;Ywhaz	12	+	+		+	+	+	+	+	+	+	5		VSSIEQKTEGAEK	1	VVSSIEQK(1)TEGAEK	_VVSSIEQK(gl)TEGAEK_	14	1	3	540.281	1617.82	0.37577	9.1373e-15	127.37
P63101;Q8BWN0;D3YXN6;D3YXF4;D3YW45	11;11;11;11;11	P63101	11	14-3-3 protein zeta/delta	Ywhaz;Ywhaz;Ywhaz;Ywhaz;Ywhaz	11		+	+	+	+	+	+	+	+		4		ELVQKAKLAEQAE	1	AK(1)LAEQAERYDDMAACMK	_AK(gl)LAEQAERYDDM(ox)AAC(ne)M(ox)K_	18	1	4	579.508	2314	-0.24607	2.2538e-31	152.71
P63101;Q8BWN0;D3YXN6;D3YXF4;D3YW45	9;9;9;9;9	P63101	9	14-3-3 protein zeta/delta	Ywhaz;Ywhaz;Ywhaz;Ywhaz;Ywhaz	20	+	+	+	+	+	+	+	+	+	+	5		KNELVQKAKLAEQ	1	MDKNELVQK(1)AK	_(ac)MDKNELVQK(gl)AK_	11	1	3	487.257	1458.75	-0.4078	1.4899e-48	194.43
Q8VCC1	211	Q8VCC1	211	15-hydroxyprostaglandin dehydrogenase [NAD(+)]	Hpgd	2	+		+	+		+					1	+	EYKDQIKAMMKFY	1	EENMGQYIEYK(0.154)DQIK(0.846)AMMK	_EENM(ox)GQYIEYKDQIK(gl)AM(ox)M(ox)K_	19	1	4	628.535	2510.11	0.1163	0.0020977	56.851
Q8VCC1	207	Q8VCC1	207	15-hydroxyprostaglandin dehydrogenase [NAD(+)]	Hpgd	4	+	+	+	+	+	+					1	+	GQYIEYKDQIKAM	1	EENMGQYIEYK(1)DQIK	_EENM(ox)GQYIEYK(gl)DQIK_	15	1	3	673.311	2016.91	-0.0034651	1.312e-05	98.592
Q8VCC1	264	Q8VCC1	264	15-hydroxyprostaglandin dehydrogenase [NAD(+)]	Hpgd	5	+	+	+	+	+	+					1	+	ISPLLVKAPLTS_	1	GIHFQDYDISPLLVK(1)APLTS	_GIHFQDYDISPLLVK(gl)APLTS_	20	1	3	776.746	2327.22	-0.22653	3.603e-85	191.47
Q8VCC1	249	Q8VCC1	249	15-hydroxyprostaglandin dehydrogenase [NAD(+)]	Hpgd	4		+	+	+	+	+					1	+	MKITASKGIHFQD	1	ITASK(1)GIHFQDYDISPLLVK	_ITASK(gl)GIHFQDYDISPLLVK_	20	1	3	787.093	2358.26	-0.1997	1.1367e-57	167.92
Q8VCC1	173	Q8VCC1	173	15-hydroxyprostaglandin dehydrogenase [NAD(+)]	Hpgd	4	+	+		+	+	+					1	+	MAANLMKSGVRLN	1	SAAMAANLMK(1)SGVR	_SAAM(ox)AANLMK(gl)SGVR_	14	1	3	512.926	1535.75	0.67202	1.9996e-39	156.8
Q8VCC1	69	Q8VCC1	69	15-hydroxyprostaglandin dehydrogenase [NAD(+)]	Hpgd	6	+	+	+	+	+	+					1	+	CDVADQKQLRDTF	1	TLFVQCDVADQK(1)QLR	_TLFVQC(ne)DVADQK(gl)QLR_	15	1	3	668.339	2001.99	-0.65244	1.1328e-38	162.97
A8Y5N5;A8Y5N6;Q8VCR2-2;Q8VCR2	108;108;108;108	A8Y5N5	108	17-beta-hydroxysteroid dehydrogenase 13	Hsd17b13;Hsd17b13;Hsd17b13	6	+	+	+	+	+	+					1	+	NSVDQVKREVGDV	1	AEIYNSVDQVK(1)R	_AEIYNSVDQVK(gl)R_	12	1	3	512.599	1534.77	0.66118	2.5877e-18	125.72
A8Y5N5;A8Y5N6;Q8VCR2-2;Q8VCR2	79;79;79;79	A8Y5N5	79	17-beta-hydroxysteroid dehydrogenase 13	Hsd17b13;Hsd17b13;Hsd17b13	2	+	+		+	+	+					1	+	VEETADKCRKLGA	1	GVEETADK(1)CR	_GVEETADK(gl)C(ne)R_	10	1	3	449.538	1345.59	-0.12298	0.00086028	67.563
A8Y5N5;A8Y5N6;Q8VCR2-2;Q8VCR2	70;70;70;70	A8Y5N5	70	17-beta-hydroxysteroid dehydrogenase 13	Hsd17b13;Hsd17b13;Hsd17b13	7	+	+	+	+	+	+			+		2		VLWDINKRGVEET	1	LVLWDINK(1)R	_LVLWDINK(gl)R_	9	1	3	424.247	1269.72	0.15541	3.4944e-09	130.27
A8Y5N5;A8Y5N6;Q8VCR2-2;Q8VCR2;A8Y5N4	32;32;32;32;32	A8Y5N5	32	17-beta-hydroxysteroid dehydrogenase 13	Hsd17b13;Hsd17b13;Hsd17b13;Hsd17b13	2		+		+	+	+					1	+	FIPRRRKSVTGQT	1	K(1)SVTGQTVLITGAGHGIGR	_K(gl)SVTGQTVLITGAGHGIGR_	19	1	3	656.032	1965.08	-0.0050706	1.6659e-136	218.12
A8Y5N5;A8Y5N6;Q8VCR2-2;Q8VCR2;A8Y5N4	58;58;58;58;58	A8Y5N5	58	17-beta-hydroxysteroid dehydrogenase 13	Hsd17b13;Hsd17b13;Hsd17b13;Hsd17b13	3	+	+		+	+	+					1	+	TAYEFAKQKSRLV	1	LTAYEFAK(1)QK	_LTAYEFAK(gl)QK_	10	1	3	438.235	1311.68	-0.78048	2.3481e-13	128.28
A8Y5N5;A8Y5N6;Q8VCR2-2;Q8VCR2;A8Y5N4	254;254;254;254;218	A8Y5N5	254	17-beta-hydroxysteroid dehydrogenase 13	Hsd17b13;Hsd17b13;Hsd17b13;Hsd17b13	3	+	+		+	+	+					1	+	NGILTNKKMIFVP	1	SLINGILTNK(1)K	_SLINGILTNK(gl)K_	11	1	3	438.93	1313.77	0.12123	5.3623e-05	87.568
Q9R092	251	Q9R092	251	17-beta-hydroxysteroid dehydrogenase type 6	Hsd17b6	1	+			+		+					1	+	DFCSTTKRELMKC	1	ESYGQQFFDDFCSTTK(1)R	_ESYGQQFFDDFC(ne)STTK(gl)R_	17	1	3	766.664	2296.97	0.12127	5.5548e-07	96.673
Q9R092	225	Q9R092	225	17-beta-hydroxysteroid dehydrogenase type 6	Hsd17b6	4	+	+		+	+	+					1	+	TIERTKKVWEAAP	1	K(1)VWEAAPEHIK	_K(gl)VWEAAPEHIK_	11	1	3	474.589	1420.75	0.28133	4.5204e-08	113.69
E9Q9P8;G5E8H9;Q8K3M9;Q3V1Y2;O54909;D6RFQ4;Q8CGV4;Q8VIJ7;Q9R092;E9QA87	64;64;64;64;64;64;64;64;64;64	Q9R092	64	17-beta-hydroxysteroid dehydrogenase type 6	Rdh9;Rdh19;Rdh19;Rdh9;Rdh16;Rdh16;Rdh1;Rdh1;Hsd17b6;Rdh19	1			+	+		+					1	+	AACLTEKGAEELR	1	VLAACLTEK(1)GAEELR	_VLAAC(ne)LTEK(gl)GAEELR_	15	1	3	614.652	1840.94	-0.48383	2.343e-05	87.498
B9EKJ7;P58871	1263;1263	B9EKJ7	1263	182 kDa tankyrase-1-binding protein	Tnks1bp1;Tnks1bp1	1		+		+		+					1	+	EAGEFLKSRERGV	1	ESGVGEPDWSGAEAGEFLK(1)SR	_ESGVGEPDWSGAEAGEFLK(gl)SR_	21	1	3	774.693	2321.06	0.54804	0.00048054	58.997
B9EKJ7;P58871	1648;1648	B9EKJ7	1648	182 kDa tankyrase-1-binding protein	Tnks1bp1;Tnks1bp1	4	+	+	+	+	+	+					1	+	LSPSALKAKLRSR	1	VNLFPGLSPSALK(1)AK	_VNLFPGLSPSALK(gl)AK_	15	1	3	552.654	1654.94	-0.19774	4.9586e-05	74.769
Q9DBL9;Q9DBL9-2;Q922Z5	316;163;115	Q9DBL9	316	1-acylglycerol-3-phosphate O-acyltransferase ABHD5	Abhd5;Abhd5	5		+	+	+	+	+	+		+		3		IQSLRPKSYVKTI	1	SCIDGNSGTSIQSLRPK(1)SYVK	_SC(ne)IDGNSGTSIQSLRPK(gl)SYVK_	21	1	4	620.562	2478.22	-0.47376	0.0015987	61.102
Q059U0;Q8K3K7	166;166	Q059U0	166	1-acyl-sn-glycerol-3-phosphate acyltransferase beta	Agpat2;Agpat2	5	+	+	+	+	+	+					1	+	MVKENLKVWIYPE	1	ENLK(1)VWIYPEGTR	_ENLK(gl)VWIYPEGTR_	13	1	3	573.634	1717.88	1.8373	1.0832e-07	99.011
Q059U0;Q8K3K7	216;216	Q059U0	216	1-acyl-sn-glycerol-3-phosphate acyltransferase beta	Agpat2;Agpat2	1	+			+		+					1	+	FYNVKTKLFTSGT	1	TK(1)LFTSGTIK	_TK(gl)LFTSGTIK_	10	1	3	403.899	1208.68	0.16926	0.0098039	47.288
Q059U0;Q8K3K7;Q9CWA8	270;270;46	Q059U0	270	1-acyl-sn-glycerol-3-phosphate acyltransferase beta	Agpat2;Agpat2;Agpat2	1		+		+		+					1	+	QENSAIKEPGVLP	1	ATFLQISQIPQENSAIK(1)EPGVLPAQ	_ATFLQISQIPQENSAIK(gl)EPGVLPAQ_	25	1	3	931.831	2792.47	-0.64033	5.5318e-06	77.681
Q8K4X7	276	Q8K4X7	276	1-acyl-sn-glycerol-3-phosphate acyltransferase delta	Agpat4	1				+				+			1	+	CSAWLHKLYQEKD	1	CSAWLHK(1)LYQEK	_C(ne)SAWLHK(gl)LYQEK_	12	1	3	582.287	1743.84	0.54404	0.00075548	63.408
Q3TDP3;Q9D1E8;F8WGD9	183;183;183	Q3TDP3	183	1-acyl-sn-glycerol-3-phosphate acyltransferase epsilon	Agpat5;Agpat5;Agpat5	1					+			+			1	+	YNATYTKLLSASQ	1	YNATYTK(1)LLSASQAFAAQR	_YNATYTK(gl)LLSASQAFAAQR_	19	1	3	740.047	2217.12	NA	0.0022248	55.864
C4B4E7;Q3TXT9;Q9D517	291;291;291	C4B4E7	291	1-acyl-sn-glycerol-3-phosphate acyltransferase gamma	Agpat3;Agpat3;Agpat3	2	+	+		+		+					1	+	QEMYKQKGVFPGE	0.999995	QK(1)GVFPGEQFKPAR	_QK(gl)GVFPGEQFKPAR_	14	1	3	568.306	1701.9	0.41844	0.003683	60.628
C4B4E7;Q3TXT9;Q9D517	201;201;201	C4B4E7	201	1-acyl-sn-glycerol-3-phosphate acyltransferase gamma	Agpat3;Agpat3;Agpat3	10	+	+	+	+	+	+	+	+	+		4		KGLPPLKYHLLPR	1	GLPPLK(1)YHLLPR	_GLPPLK(gl)YHLLPR_	12	1	4	380.229	1516.89	-0.19548	1.6146e-08	103.22
C4B4E7;Q3TXT9;Q9D517	236;236;236	C4B4E7	236	1-acyl-sn-glycerol-3-phosphate acyltransferase gamma	Agpat3;Agpat3;Agpat3	4	+	+		+	+	+					1	+	LNFRGNKNPSLLG	1	GNK(1)NPSLLGILYGK	_GNK(gl)NPSLLGILYGK_	14	1	3	529.967	1586.88	-1.1038	1.3614e-05	88.552
C4B4E7;Q3TXT9;Q9D517	247;247;247	C4B4E7	247	1-acyl-sn-glycerol-3-phosphate acyltransferase gamma	Agpat3;Agpat3;Agpat3	3	+	+		+	+	+					1	+	LGILYGKKYEADM	1	NPSLLGILYGK(1)K	_NPSLLGILYGK(gl)K_	12	1	3	472.945	1415.81	-0.77483	0.0043225	50.484
C4B4E7;Q3TXT9;Q9D517	195;195;195	C4B4E7	195	1-acyl-sn-glycerol-3-phosphate acyltransferase gamma	Agpat3;Agpat3;Agpat3	1			+	+		+					1	+	MEVAASKGLPPLK	1	ISMEVAASK(1)GLPPLK	_ISM(ox)EVAASK(gl)GLPPLK_	15	1	3	557.643	1669.91	1.2356	0.000616	60.55
C4B4E7;Q3TXT9;Q9D517	281;281;281	C4B4E7	281	1-acyl-sn-glycerol-3-phosphate acyltransferase gamma	Agpat3;Agpat3;Agpat3	6	+	+	+	+	+	+		+			2		HKLYQEKDALQEM	1	LYQEK(1)DALQEMYK	_LYQEK(gl)DALQEM(ox)YK_	13	1	3	596.954	1787.84	0.66319	2.0399e-17	127.37
C4B4E7;Q3TXT9;Q9D517;D3Z1M6;D3YUW0	119;119;119;119;119	C4B4E7	119	1-acyl-sn-glycerol-3-phosphate acyltransferase gamma	Agpat3;Agpat3;Agpat3;Agpat3;Agpat3	3	+			+	+	+			+		2		GVLGSSKVLAKRE	1	FGVLGSSK(1)VLAK	_FGVLGSSK(gl)VLAK_	12	1	3	440.594	1318.76	-1.1956	0.0011087	61.344
Q9Z1B3;Q9Z1B3-3;A2AW58;Q9Z1B3-2;Q2M4J2;Q3UPW0	30;30;30;30;30;30	Q9Z1B3	30	1-phosphatidylinositol-4,5-bisphosphate phosphodiesterase beta-1	Plcb1;Plcb1;Plcb1;Plcb1	5	+			+	+	+	+	+			3		KGTKFVKWDDDST	1	FVK(1)WDDDSTIVTPIILR	_FVK(gl)WDDDSTIVTPIILR_	17	1	3	711.384	2131.13	0.38373	9.0698e-11	118.33
Q9Z1B3;Q9Z1B3-3;A2AW58;Q9Z1B3-2;Q2M4J2;Q6ZQ92	581;581;581;581;581;325	Q9Z1B3	581	1-phosphatidylinositol-4,5-bisphosphate phosphodiesterase beta-1	Plcb1;Plcb1;Plcb1;Plcb1	1				+				+			1	+	GLEQLTKSPVEFV	1	GLEQLTK(1)SPVEFVEYNK	_GLEQLTK(gl)SPVEFVEYNK_	17	1	3	699.028	2094.06	NA	0.0038825	52.112
Q9Z1B3;Q9Z1B3-3;A2AW58;Q9Z1B3-2;Q2M4J2;Q3UPW0	160;160;160;160;160;160	Q9Z1B3	160	1-phosphatidylinositol-4,5-bisphosphate phosphodiesterase beta-1	Plcb1;Plcb1;Plcb1;Plcb1	2				+	+			+			1	+	KAYTKLKLQVTPE	1	LK(1)LQVTPEGR	_LK(gl)LQVTPEGR_	10	1	3	418.91	1253.71	-0.03147	0.00061535	70.399
Q9Z1B3;Q9Z1B3-3;A2AW58;Q9Z1B3-2;Q2M4J2;Q6ZQ92	839;839;839;839;839;583	Q9Z1B3	839	1-phosphatidylinositol-4,5-bisphosphate phosphodiesterase beta-1	Plcb1;Plcb1;Plcb1;Plcb1	1				+				+			1	+	EDEEEVKKEADPG	1	QLAALTLEDEEEVK(1)K	_QLAALTLEDEEEVK(gl)K_	15	1	3	610.655	1828.94	0.17929	3.9989e-06	102.73
Q9Z1B3;Q9Z1B3-3;A2AW58;Q9Z1B3-2;Q2M4J2;Q6ZQ92;F6X322;A2AW60	1011;1011;1011;1011;1011;755;21;20	Q9Z1B3	1011	1-phosphatidylinositol-4,5-bisphosphate phosphodiesterase beta-1	Plcb1;Plcb1;Plcb1;Plcb1;Plcb1;Plcb1	1				+				+			1	+	LIDLKDKQQQQLL	1	DK(1)QQQQLLNLR	_DK(gl)QQQQLLNLR_	11	1	3	499.943	1496.81	0.29708	0.0046568	52.837
Q9Z1B3;Q9Z1B3-3;A2AW58;Q9Z1B3-2;Q2M4J2;Q6ZQ92;F6X322;A2AW60	1041;1041;1041;1041;1041;785;51;50	Q9Z1B3	1041	1-phosphatidylinositol-4,5-bisphosphate phosphodiesterase beta-1	Plcb1;Plcb1;Plcb1;Plcb1;Plcb1;Plcb1	1				+				+			1	+	IKLLIQKLTDVAE	1	LLIQK(1)LTDVAEECQNNQLK	_LLIQK(gl)LTDVAEEC(ne)QNNQLK_	19	1	3	813.756	2438.25	0.44046	0.00034394	65.716
Q9Z1B3;Q9Z1B3-3;A2AW58;Q9Z1B3-2;Q2M4J2;Q6ZQ92;F6X322;A2AW60	1055;1055;1055;1055;1055;799;65;64	Q9Z1B3	1055	1-phosphatidylinositol-4,5-bisphosphate phosphodiesterase beta-1	Plcb1;Plcb1;Plcb1;Plcb1;Plcb1;Plcb1	2				+	+			+			1	+	CQNNQLKKLKEIC	1	LTDVAEECQNNQLK(1)K	_LTDVAEEC(ne)QNNQLK(gl)K_	15	1	3	657.986	1970.94	0.016431	7.945e-95	198.49
P51432;Q3TWI4;Q8CI86;Q571K9	805;805;805;840	P51432	805	1-phosphatidylinositol-4,5-bisphosphate phosphodiesterase beta-3	Plcb3;Plcb3;Plcb3;Plcb3	1	+				+	+					1	+	AFEEGGKFVGHRI	1	IAAFEEGGK(1)FVGHR	_IAAFEEGGK(gl)FVGHR_	14	1	4	408.713	1630.82	1.1673	0.00085022	61.11
P51432;Q3TWI4;Q8CI86;Q571K9;Q3TPL1	283;283;283;318;283	P51432	283	1-phosphatidylinositol-4,5-bisphosphate phosphodiesterase beta-3	Plcb3;Plcb3;Plcb3;Plcb3;Plcb3	2	+			+	+	+					1	+	EKYETNKQFLERD	1	YETNK(1)QFLER	_YETNK(gl)QFLER_	10	1	3	481.241	1440.7	0.53979	0.00013016	94.309
P51432;Q3TWI4;Q8CI86;Q571K9;Q62076	642;642;642;677;214	P51432	642	1-phosphatidylinositol-4,5-bisphosphate phosphodiesterase beta-3	Plcb3;Plcb3;Plcb3;Plcb3;Plcb3	1			+	+		+					1	+	EFVEYNKQQLSRI	1	SPMEFVEYNK(1)QQLSR	_SPM(ox)EFVEYNK(gl)QQLSR_	15	1	3	662.651	1984.93	0.53899	7.3932e-63	176.25
A2AP18-2;F7C3A0;F8VQ50;A2AP20;D3Z661;A2AP18;A2AP18-4;A2AP18-3;A2AP18-5;F6Q7N4;A2AP17	479;479;479;478;479;479;374;479;403;403;402	A2AP18-2	479	1-phosphatidylinositol-4,5-bisphosphate phosphodiesterase eta-2	Plch2;Plch2;Plch2;Plch2;Plch2;Plch2;Plch2	2				+				+			1	+	VIETINKYAFIKN	1	DVIETINK(1)YAFIK	_DVIETINK(gl)YAFIK_	13	1	3	556.638	1666.89	0.56824	4.9079e-18	132.76
A2A4A7;Q62077;A2A4A6;Q2M4I9;Q3UZ68	941;941;941;829;829	A2A4A7	941	1-phosphatidylinositol-4,5-bisphosphate phosphodiesterase gamma-1	Plcg1;Plcg1;Plcg1;Plcg1;Plcg1	2	+			+	+	+					1	+	ARLTEGKMMERRK	1	LTEGK(1)MMER	_LTEGK(gl)M(ox)MER_	9	1	3	408.862	1223.56	0.0076309	0.0033389	57.96
A2A4A7;Q62077;A2A4A6;Q2M4I9;Q3UZ68;G3UXP4	178;178;178;66;66;178	A2A4A7	178	1-phosphatidylinositol-4,5-bisphosphate phosphodiesterase gamma-1	Plcg1;Plcg1;Plcg1;Plcg1;Plcg1;Plcg1	1			+	+		+					1	+	ISAKDLKNMLSQV	1	DLK(1)NMLSQVNYR	_DLK(gl)NM(ox)LSQVNYR_	12	1	3	537.603	1609.79	NA	0.00068142	77.387
A2A4A7;Q62077;A2A4A6;Q2M4I9;Q3UZ68;Q3TUJ5	1215;1215;1215;1103;1103;27	A2A4A7	1215	1-phosphatidylinositol-4,5-bisphosphate phosphodiesterase gamma-1	Plcg1;Plcg1;Plcg1;Plcg1;Plcg1;Plcg1	3	+			+		+	+	+			3		IDIFPAKENGDLS	1	IDIFPAK(1)ENGDLSPFSGISLR	_IDIFPAK(gl)ENGDLSPFSGISLR_	21	1	3	797.417	2389.23	0.93274	1.4867e-07	98.035
A2A4A7;Q62077;A2A4A6;Q2M4I9;Q3UZ68;G3UXP4	431;431;431;319;319;431	A2A4A7	431	1-phosphatidylinositol-4,5-bisphosphate phosphodiesterase gamma-1	Plcg1;Plcg1;Plcg1;Plcg1;Plcg1;Plcg1	1			+		+	+					1	+	MAQHFRKVLGDTL	1	K(1)VLGDTLLTKPVDIAADGLPSPNQLR	_K(gl)VLGDTLLTKPVDIAADGLPSPNQLR_	26	1	4	712.15	2844.57	-0.20483	5.2774e-44	149.62
A2A4A7;Q62077;A2A4A6;Q2M4I9;Q3UZ68;G3UXP4	440;440;440;328;328;440	A2A4A7	440	1-phosphatidylinositol-4,5-bisphosphate phosphodiesterase gamma-1	Plcg1;Plcg1;Plcg1;Plcg1;Plcg1;Plcg1	5	+	+	+	+	+	+	+				2		GDTLLTKPVDIAA	1	VLGDTLLTK(1)PVDIAADGLPSPNQLR	_VLGDTLLTK(gl)PVDIAADGLPSPNQLR_	25	1	3	906.499	2716.48	-0.098087	2.1038e-32	138.66
A2A4A7;Q62077;A2A4A6;Q2M4I9;Q3UZ68;G3UXP4	226;226;226;114;114;226	A2A4A7	226	1-phosphatidylinositol-4,5-bisphosphate phosphodiesterase gamma-1	Plcg1;Plcg1;Plcg1;Plcg1;Plcg1;Plcg1	1			+		+	+					1	+	LMYSAQKTMDLPF	1	SLMYSAQK(1)TMDLPFLETNALR	_SLM(ox)YSAQK(gl)TM(ox)DLPFLETNALR_	21	1	3	859.089	2574.25	-0.081607	6.2214e-08	99.407
P16330;Q3TYV5	27;27	P16330	27	2',3'-cyclic-nucleotide 3'-phosphodiesterase	Cnp;Cnp	1				+				+			1	+	MSSSGAKEKPELQ	0.947933	MSSSGAK(0.948)EK(0.052)PELQFPFLQDEDTVATLHECK	_M(ox)SSSGAK(gl)EKPELQFPFLQDEDTVATLHEC(ne)K_	30	1	5	724.943	3619.68	-0.033924	8.7331e-110	185.96
P16330;Q3TYV5	29;29	P16330	29	2',3'-cyclic-nucleotide 3'-phosphodiesterase	Cnp;Cnp	2				+	+		+	+			2		SSGAKEKPELQFP	1	MSSSGAK(0.5)EK(0.5)PELQFPFLQDEDTVATLHECK	_M(ox)SSSGAK(gl)EKPELQFPFLQDEDTVATLHEC(ne)K_	30	1	4	905.928	3619.68	-1.6215	1.3434e-53	149.73
P16330;Q3TYV5	15;15	P16330	15	2',3'-cyclic-nucleotide 3'-phosphodiesterase	Cnp;Cnp	1					+			+			1	+	SHTFLPKLFFRKM	1	SHTFLPK(1)LFFR	_SHTFLPK(gl)LFFR_	11	1	4	377.461	1505.81	-0.2977	8.617e-05	85.355
P16330;Q3TYV5;P16330-2;Q3TYL9	274;274;254;254	P16330	274	2',3'-cyclic-nucleotide 3'-phosphodiesterase	Cnp;Cnp;Cnp	4				+	+		+	+			2		AQQEVVKRSYGKA	1	AAGAEEYAQQEVVK(1)R	_AAGAEEYAQQEVVK(gl)R_	15	1	3	588.295	1761.86	0.13588	2.3482e-64	184.21
P16330;Q3TYV5;P16330-2;Q3TYL9	101;101;81;81	P16330	101	2',3'-cyclic-nucleotide 3'-phosphodiesterase	Cnp;Cnp;Cnp	5				+	+		+	+			2		DFSEAYKRLDEDL	1	ADFSEAYK(1)RLDEDLAGYCR	_ADFSEAYK(gl)RLDEDLAGYC(ne)R_	19	1	3	821.041	2460.1	0.7304	1.7436e-82	193.17
P16330;Q3TYV5;P16330-2;Q3TYL9	401;401;381;381	P16330	401	2',3'-cyclic-nucleotide 3'-phosphodiesterase	Cnp;Cnp;Cnp	2				+	+			+			1	+	GYYGKGKPVPIHG	1	GK(1)PVPIHGSR	_GK(gl)PVPIHGSR_	10	1	3	387.888	1160.64	-0.49629	0.00049558	72.643
P16330;Q3TYV5;P16330-2;Q3TYL9	260;260;240;240	P16330	260	2',3'-cyclic-nucleotide 3'-phosphodiesterase	Cnp;Cnp;Cnp	4				+	+		+	+			2		KFCDYGKAAGAEE	1	FCDYGK(1)AAGAEEYAQQEVVK	_FC(ne)DYGK(gl)AAGAEEYAQQEVVK_	20	1	3	815.706	2444.1	-1.4099	0	304.13
P16330;Q3TYV5;P16330-2;Q3TYL9	370;370;350;350	P16330	370	2',3'-cyclic-nucleotide 3'-phosphodiesterase	Cnp;Cnp;Cnp	2				+	+			+			1	+	GELPRGKLYSLGK	1	GK(1)LYSLGK	_GK(gl)LYSLGK_	8	1	3	327.191	978.55	1.5782	0.0040332	63.673
P16330;Q3TYV5;P16330-2;Q3TYL9	376;376;356;356	P16330	376	2',3'-cyclic-nucleotide 3'-phosphodiesterase	Cnp;Cnp;Cnp	4				+	+			+			1	+	KLYSLGKGRWMLS	1	LYSLGK(1)GR	_LYSLGK(gl)GR_	8	1	3	336.526	1006.56	-0.18209	0.00027682	107.59
P16330;Q3TYV5;P16330-2;Q3TYL9	63;63;43;43	P16330	63	2',3'-cyclic-nucleotide 3'-phosphodiesterase	Cnp;Cnp;Cnp	2				+	+			+			1	+	GLPGSGKSTLARL	1	GLPGSGK(1)STLAR	_GLPGSGK(gl)STLAR_	12	1	3	419.902	1256.68	0.04346	6.9959e-05	77.062
P16330;Q3TYV5;P16330-2;Q3TYL9	161;161;141;141	P16330	161	2',3'-cyclic-nucleotide 3'-phosphodiesterase	Cnp;Cnp;Cnp	4				+	+			+			1	+	LDCAQLKEKNQWQ	1	TAWRLDCAQLK(1)EK	_TAWRLDC(ne)AQLK(gl)EK_	13	1	3	600.974	1799.9	-0.54574	5.954e-24	142.57
P16330;Q3TYV5;P16330-2;Q3TYL9	73;73;53;53	P16330	73	2',3'-cyclic-nucleotide 3'-phosphodiesterase	Cnp;Cnp;Cnp	4				+	+			+			1	+	ARLILEKYHDGTK	1	LILEK(1)YHDGTK	_LILEK(gl)YHDGTK_	11	1	3	477.593	1429.76	0.028605	1.5033e-07	113.22
P16330;Q3TYV5;P16330-2;Q3TYL9	79;79;59;59	P16330	79	2',3'-cyclic-nucleotide 3'-phosphodiesterase	Cnp;Cnp;Cnp	3				+	+		+	+			2		KYHDGTKMVSADA	1	YHDGTK(1)MVSADAYK	_YHDGTK(gl)MVSADAYK_	14	1	4	425.699	1698.77	-0.36249	0.0003816	67.952
P16330;Q3TYV5;P16330-2;Q3TYL9	87;87;67;67	P16330	87	2',3'-cyclic-nucleotide 3'-phosphodiesterase	Cnp;Cnp;Cnp	11	+		+	+	+	+	+	+		+	4		VSADAYKIIPGSR	1	MVSADAYK(1)IIPGSR	_M(ox)VSADAYK(gl)IIPGSR_	14	1	3	546.615	1636.82	NA	1.3284e-88	169.62
P16330;Q3TYV5;P16330-2;Q3TYL9	254;254;234;234	P16330	254	2',3'-cyclic-nucleotide 3'-phosphodiesterase	Cnp;Cnp;Cnp	2				+	+			+			1	+	VLHCTTKFCDYGK	1	RPPGVLHCTTK(1)FCDYGK	_RPPGVLHC(ne)TTK(gl)FC(ne)DYGK_	17	1	4	572.275	2285.07	-0.12511	1.0172e-37	160.03
P16330;Q3TYV5;P16330-2;Q3TYL9	315;315;295;295	P16330	315	2',3'-cyclic-nucleotide 3'-phosphodiesterase	Cnp;Cnp;Cnp	1				+				+			1	+	WPSDLDKPSASEG	1	TAGAQVVLTDQELQLWPSDLDK(1)PSASEGLPPGSR	_TAGAQVVLTDQELQLWPSDLDK(gl)PSASEGLPPGSR_	34	1	4	919.967	3675.84	0.37854	1.1473e-94	173.68
P16330;Q3TYV5;P16330-2;Q3TYL9	385;385;365;365	P16330	385	2',3'-cyclic-nucleotide 3'-phosphodiesterase	Cnp;Cnp;Cnp	2				+	+			+			1	+	WMLSLTKKMEVKA	1	WMLSLTK(1)K	_WM(ox)LSLTK(gl)K_	8	1	3	379.543	1135.61	-0.38209	0.0023952	65.038
P16330;Q3TYV5;Q09J73;P16330-2;Q3TYL9	175;175;17;155;155	P16330	175	2',3'-cyclic-nucleotide 3'-phosphodiesterase	Cnp;Cnp;Cnp;Cnp	4				+	+			+			1	+	SADDLKKLKPGLE	0.999996	K(1)LKPGLEK	_K(gl)LKPGLEK_	8	1	3	342.882	1025.62	0.086678	0.0009329	109.01
P16330;Q3TYV5;Q09J73;P16330-2;Q3TYL9	216;216;58;196;196	P16330	216	2',3'-cyclic-nucleotide 3'-phosphodiesterase	Cnp;Cnp;Cnp;Cnp	4				+	+			+			1	+	EELGNHKAFKKEL	1	AGQVFLEELGNHK(1)AFK	_AGQVFLEELGNHK(gl)AFK_	16	1	4	476.252	1900.98	0.10498	2.9898e-39	163.99
P16330;Q3TYV5;Q09J73;P16330-2;Q3TYL9	234;234;76;214;214	P16330	234	2',3'-cyclic-nucleotide 3'-phosphodiesterase	Cnp;Cnp;Cnp;Cnp	5				+	+		+	+			2		GDEPKEKLELVSY	1	EK(1)LELVSYFGK	_EK(gl)LELVSYFGK_	11	1	3	476.257	1425.75	0.11894	3.3083e-37	158.05
P16330;Q3TYV5;Q09J73;P16330-2;Q3TYL9	163;163;5;143;143	P16330	163	2',3'-cyclic-nucleotide 3'-phosphodiesterase	Cnp;Cnp;Cnp;Cnp	3				+	+		+	+			2		CAQLKEKNQWQLS	1	EK(1)NQWQLSADDLK	_EK(gl)NQWQLSADDLK_	13	1	3	563.613	1687.82	0.45168	2.1537e-09	109
P16330;Q3TYV5;Q09J73;P16330-2;Q3TYL9	174;174;16;154;154	P16330	174	2',3'-cyclic-nucleotide 3'-phosphodiesterase	Cnp;Cnp;Cnp;Cnp	4				+	+		+	+			2		LSADDLKKLKPGL	1	NQWQLSADDLK(1)K	_NQWQLSADDLK(gl)K_	12	1	3	520.599	1558.77	1.1821	8.3156e-19	131.42
P16330;Q3TYV5;Q09J73;P16330-2;Q3TYL9	232;232;74;212;212	P16330	232	2',3'-cyclic-nucleotide 3'-phosphodiesterase	Cnp;Cnp;Cnp;Cnp	2				+	+			+			1	+	ISGDEPKEKLELV	1	HFISGDEPK(1)EK	_HFISGDEPK(gl)EK_	11	1	3	467.565	1399.67	-0.39434	0.00017973	79.148
P16330;Q3TYV5;Q09J73;P16330-2;Q3TYL9	203;203;45;183;183	P16330	203	2',3'-cyclic-nucleotide 3'-phosphodiesterase	Cnp;Cnp;Cnp;Cnp	4				+	+			+			1	+	SSETLRKAGQVFL	1	K(1)AGQVFLEELGNHK	_K(gl)AGQVFLEELGNHK_	14	1	3	561.965	1682.87	0.52167	5.8897e-65	180.54
Q4FJK0;Q9CQ62	106;106	Q4FJK0	106	2,4-dienoyl-CoA reductase, mitochondrial	Decr1;Decr1	2	+			+	+	+			+		2		AEEISSKTGNKVH	1	ATAEEISSK(1)TGNK	_ATAEEISSK(gl)TGNK_	13	1	3	483.911	1448.71	0.45641	1.7027e-07	96.103
Q4FJK0;Q9CQ62	315;315	Q4FJK0	315	2,4-dienoyl-CoA reductase, mitochondrial	Decr1;Decr1	1				+			+				1	+	GEFNSLKKVTKEE	1	FDGGEEVFLSGEFNSLK(1)K	_FDGGEEVFLSGEFNSLK(gl)K_	18	1	3	706.344	2116.01	1.1486	8.7051e-06	81.428
Q4FJK0;Q9CQ62	244;244	Q4FJK0	244	2,4-dienoyl-CoA reductase, mitochondrial	Decr1;Decr1	1				+					+		1	+	IQPGPIKTKGAFS	1	FNIIQPGPIK(1)TK	_FNIIQPGPIK(gl)TK_	12	1	3	490.621	1468.84	0.12637	0.0048486	51.286
Q3TIU4	426	Q3TIU4	426	2',5'-phosphodiesterase 12	Pde12	5	+	+		+	+	+	+	+			3		NPLAQEKVLQRSS	1	LALNPLAQEK(1)VLQR	_LALNPLAQEK(gl)VLQR_	14	1	3	569.669	1705.98	0.18166	1.2481e-05	91.858
Q544S6;Q9JKJ9;F8WHF4;Q05CS3	187;187;187;187	Q544S6	187	24-hydroxycholesterol 7-alpha-hydroxylase	Cyp39a1;Cyp39a1;Cyp39a1;Cyp39a1	2	+	+		+		+					1	+	GLFLTDKRTIKEF	1	GLFLTDK(1)R	_GLFLTDK(gl)R_	8	1	3	355.201	1062.58	-0.76673	0.0072256	53.17
Q544S6;Q9JKJ9;F8WHF4;Q05CS3	191;191;191;191	Q544S6	191	24-hydroxycholesterol 7-alpha-hydroxylase	Cyp39a1;Cyp39a1;Cyp39a1;Cyp39a1	1	+				+	+					1	+	TDKRTIKEFYQQF	1	TIK(1)EFYQQFK	_TIK(gl)EFYQQFK_	10	1	3	482.586	1444.74	-0.80551	0.00060719	70.552
Q544S6;Q9JKJ9;G3X998;Q8CFY8	387;387;337;337	Q544S6	387	24-hydroxycholesterol 7-alpha-hydroxylase	Cyp39a1;Cyp39a1;Cyp39a1;Cyp39a1	1			+	+		+					1	+	PEPESFKPERWKE	1	YFPEPESFK(1)PER	_YFPEPESFK(gl)PER_	12	1	3	547.263	1638.77	0.0090077	3.3722e-06	89.548
Q544S6;Q9JKJ9;F8WHF4;Q05CS3	179;179;179;179	Q544S6	179	24-hydroxycholesterol 7-alpha-hydroxylase	Cyp39a1;Cyp39a1;Cyp39a1;Cyp39a1	4	+		+	+	+	+					1	+	TLNTLFKKGLFLT	1	YLLYPATLNTLFK(1)K	_YLLYPATLNTLFK(gl)K_	14	1	3	600.342	1798	-0.021231	5.1228e-10	114.82
Q544S6;Q9JKJ9;F8WHF4;Q05CS3;G3X998;Q8CFY8	313;313;313;313;263;263	Q544S6	313	24-hydroxycholesterol 7-alpha-hydroxylase	Cyp39a1;Cyp39a1;Cyp39a1;Cyp39a1;Cyp39a1;Cyp39a1	2		+	+	+	+	+					1	+	VFGTAGKDKIKVS	1	TVLESISSVFGTAGK(1)DK	_TVLESISSVFGTAGK(gl)DK_	17	1	3	618.327	1851.96	-0.37489	2.2433e-11	122.63
Q3USU4;Q60991;Q8CHV7	434;434;434	Q3USU4	434	25-hydroxycholesterol 7-alpha-hydroxylase	Cyp7b1;Cyp7b1;Cyp7b1	7	+	+	+	+	+	+	+				2		KGGKKLKTYVMPF	1	LK(1)TYVMPFGLGTSK	_LK(gl)TYVM(ox)PFGLGTSK_	14	1	3	557.964	1670.87	-0.60598	1.1142e-05	89.231
Q3USU4;Q60991;Q8CHV7	446;446;446	Q3USU4	446	25-hydroxycholesterol 7-alpha-hydroxylase	Cyp7b1;Cyp7b1;Cyp7b1	7	+	+	+	+	+	+	+		+		3		FGLGTSKCPGRYF	1	TYVMPFGLGTSK(1)CPGR	_TYVM(ox)PFGLGTSK(gl)C(ne)PGR_	16	1	3	656.982	1967.92	-0.51885	1.1028e-14	131.66
Q3USU4;Q60991;Q8CHV7;Q3TA21	242;242;242;242	Q3USU4	242	25-hydroxycholesterol 7-alpha-hydroxylase	Cyp7b1;Cyp7b1;Cyp7b1;Cyp7b1	3	+			+	+	+	+				2		EESMQKKIIKCLT	0.963605	K(0.938)IIK(0.062)CLTSEK	_K(gl)IIKC(ne)LTSEK_	10	1	3	467.931	1400.77	0.2975	0.00063983	93.111
Q3USU4;Q60991;Q8CHV7;Q3TA21	251;251;251;251	Q3USU4	251	25-hydroxycholesterol 7-alpha-hydroxylase	Cyp7b1;Cyp7b1;Cyp7b1;Cyp7b1	8	+	+	+	+	+	+	+				2		KCLTSEKVAQMQG	1	CLTSEK(1)VAQMQGQSK	_C(ne)LTSEK(gl)VAQMQGQSK_	15	1	3	626.301	1875.88	-0.66169	8.4054e-63	177.54
Q3USU4;Q60991;Q8CHV7;Q3TA21	260;260;260;260	Q3USU4	260	25-hydroxycholesterol 7-alpha-hydroxylase	Cyp7b1;Cyp7b1;Cyp7b1;Cyp7b1	9	+	+	+	+	+	+	+		+		3		QMQGQSKIVQERQ	1	VAQMQGQSK(1)IVQER	_VAQM(ox)QGQSK(gl)IVQER_	14	1	3	577.965	1730.87	NA	1.3409e-232	225.23
Q3USU4;Q60991;Q8CHV7;Q3TA21	69;69;69;69	Q3USU4	69	25-hydroxycholesterol 7-alpha-hydroxylase	Cyp7b1;Cyp7b1;Cyp7b1;Cyp7b1	3	+	+		+	+	+					1	+	DPLTFLKTLQRQH	1	DPLTFLK(1)TLQR	_DPLTFLK(gl)TLQR_	11	1	3	482.609	1444.8	-0.059356	1.5562e-09	120.09
Q3USU4;Q60991;Q8CHV7;Q3TA21	169;169;169;169	Q3USU4	169	25-hydroxycholesterol 7-alpha-hydroxylase	Cyp7b1;Cyp7b1;Cyp7b1;Cyp7b1	1	+			+		+					1	+	FESQLLKITDWNT	1	ELFESQLLK(1)ITDWNTER	_ELFESQLLK(gl)ITDWNTER_	17	1	3	746.046	2235.12	1.1684	7.5187e-11	119.31
Q3USU4;Q60991;Q8CHV7;Q3TA21	381;381;381;381	Q3USU4	381	25-hydroxycholesterol 7-alpha-hydroxylase	Cyp7b1;Cyp7b1;Cyp7b1;Cyp7b1	4	+	+	+	+	+	+	+				2		NLSLESKSFSLRK	1	EVQEDMNLSLESK(1)SFSLR	_EVQEDM(ox)NLSLESK(gl)SFSLR_	18	1	3	748.027	2241.06	-0.47273	4.377e-31	144.68
Q3USU4;Q60991;Q8CHV7;Q3TA21	62;62;62;62	Q3USU4	62	25-hydroxycholesterol 7-alpha-hydroxylase	Cyp7b1;Cyp7b1;Cyp7b1;Cyp7b1	7	+	+	+	+	+	+	+				2		MALKFFKDPLTFL	1	FFK(1)DPLTFLK	_FFK(gl)DPLTFLK_	10	1	3	457.255	1368.74	0.12903	1.5666e-06	112.36
Q3USU4;Q60991;Q8CHV7;Q3TA21	409;409;409;409	Q3USU4	409	25-hydroxycholesterol 7-alpha-hydroxylase	Cyp7b1;Cyp7b1;Cyp7b1;Cyp7b1	2	+		+	+	+	+					1	+	EIFDAPKEFRFDR	1	KGDFVALFPPLIHNDPEIFDAPK(1)EFR	_KGDFVALFPPLIHNDPEIFDAPK(gl)EFR_	26	1	5	626.127	3125.6	-0.28081	8.8525e-06	70.569
Q3USU4;Q60991;Q8CHV7;Q3TA21	245;245;245;245	Q3USU4	245	25-hydroxycholesterol 7-alpha-hydroxylase	Cyp7b1;Cyp7b1;Cyp7b1;Cyp7b1	8	+	+	+	+	+	+	+				2		MQKKIIKCLTSEK	1	IIK(1)CLTSEK	_IIK(gl)C(ne)LTSEK_	9	1	3	425.232	1272.67	-0.07823	1.4827e-05	105.78
Q3USU4;Q60991;Q8CHV7;Q3TA21	387;387;387;387	Q3USU4	387	25-hydroxycholesterol 7-alpha-hydroxylase	Cyp7b1;Cyp7b1;Cyp7b1;Cyp7b1	4	+	+	+	+	+	+					1	+	KSFSLRKGDFVAL	1	K(1)GDFVALFPPLIHNDPEIFDAPK	_K(gl)GDFVALFPPLIHNDPEIFDAPK_	23	1	3	898.802	2693.39	0.3826	1.2417e-84	182.27
Q3USU4;Q60991;Q8CHV7;Q3TA21	331;331;331;331	Q3USU4	331	25-hydroxycholesterol 7-alpha-hydroxylase	Cyp7b1;Cyp7b1;Cyp7b1;Cyp7b1	4	+		+	+	+	+	+				2		QSTGQKKGPGISV	1	K(1)GPGISVHFTR	_K(gl)GPGISVHFTR_	11	1	4	328.933	1311.7	0.18569	9.3986e-05	82.417
Q3USU4;Q60991;Q8CHV7;Q3TA21	125;125;125;125	Q3USU4	125	25-hydroxycholesterol 7-alpha-hydroxylase	Cyp7b1;Cyp7b1;Cyp7b1;Cyp7b1	8	+	+	+	+	+	+	+	+			3		KAFSVKKLLTDDD	1	K(1)LLTDDDLNEDVHR	_K(gl)LLTDDDLNEDVHR_	14	1	3	599.631	1795.87	0.097467	3.4889e-80	190.37
Q3USU4;Q60991;Q8CHV7;Q3TA21	204;204;204;204	Q3USU4	204	25-hydroxycholesterol 7-alpha-hydroxylase	Cyp7b1;Cyp7b1;Cyp7b1;Cyp7b1	3	+	+		+	+	+					1	+	ILAGNKKQIISEL	1	K(1)QIISELRDDFFK	_K(gl)QIISELRDDFFK_	13	1	4	438.987	1751.92	-0.49786	3.9635e-07	99.5
Q3USU4;Q60991;Q8CHV7;Q3TA21	119;119;119;119	Q3USU4	119	25-hydroxycholesterol 7-alpha-hydroxylase	Cyp7b1;Cyp7b1;Cyp7b1;Cyp7b1	6	+	+	+	+	+	+	+				2		SSRLSAKAFSVKK	1	LSAK(1)AFSVK	_LSAK(gl)AFSVK_	9	1	3	355.541	1063.6	0.015222	0.00030526	82.645
Q3USU4;Q60991;Q8CHV7;Q3TA21	105;105;105;105	Q3USU4	105	25-hydroxycholesterol 7-alpha-hydroxylase	Cyp7b1;Cyp7b1;Cyp7b1;Cyp7b1	7	+	+	+	+	+	+	+				2		YVTKNPKQLSFQK	1	NPK(1)QLSFQK	_NPK(gl)QLSFQK_	9	1	2	602.328	1202.64	0.23468	3.348e-19	180.8
Q3USU4;Q60991;Q8CHV7;Q3TA21	111;111;111;111	Q3USU4	111	25-hydroxycholesterol 7-alpha-hydroxylase	Cyp7b1;Cyp7b1;Cyp7b1;Cyp7b1	8	+	+	+	+	+	+	+		+		3		KQLSFQKFSSRLS	1	QLSFQK(1)FSSR	_QLSFQK(gl)FSSR_	10	1	3	447.902	1340.68	-0.069549	6.0451e-05	99.855
Q3USU4;Q60991;Q8CHV7;Q3TA21	102;102;102;102	Q3USU4	102	25-hydroxycholesterol 7-alpha-hydroxylase	Cyp7b1;Cyp7b1;Cyp7b1;Cyp7b1	2	+			+		+	+				2		QYQYVTKNPKQLS	1	YITFVLNPFQYQYVTK(1)NPK	_YITFVLNPFQYQYVTK(gl)NPK_	19	1	3	826.434	2476.28	0.12511	6.9742e-10	95.347
P62334;Q14AQ1	7;7	P62334	7	26S protease regulatory subunit 10B	Psmc6;Psmc6	9	+	+		+	+	+	+	+	+		4		MADPRDKALQDYR	1	DK(1)ALQDYR	_DK(gl)ALQDYR_	8	1	3	374.856	1121.55	0.65766	0.00062055	98.629
P62334;Q14AQ1	34;34	P62334	34	26S protease regulatory subunit 10B	Psmc6;Psmc6	14	+	+	+	+	+	+	+	+	+	+	5		ELREQLKELTKQY	1	ELREQLK(1)ELTK	_ELREQLK(gl)ELTK_	11	1	3	500.951	1499.83	NA	7.6915e-35	152.64
P62334;Q14AQ1	38;38	P62334	38	26S protease regulatory subunit 10B	Psmc6;Psmc6	5	+	+	+	+	+	+					1	+	QLKELTKQYEKSE	1	ELTK(1)QYEK	_ELTK(gl)QYEK_	8	1	3	384.868	1151.58	-0.49584	0.0026172	69.998
P62334;Q14AQ1	72;72	P62334	72	26S protease regulatory subunit 10B	Psmc6;Psmc6	4	+			+	+	+		+	+		3		EEKFIVKATNGPR	1	FIVK(1)ATNGPR	_FIVK(gl)ATNGPR_	10	1	3	406.231	1215.67	1.2329	0.00088491	65.347
P62334;Q14AQ1	20;20	P62334	20	26S protease regulatory subunit 10B	Psmc6;Psmc6	13	+	+	+	+	+	+	+	+	+	+	5		KKLLEHKEIDGRL	1	KLLEHK(1)EIDGR	_KLLEHK(gl)EIDGR_	11	1	3	484.604	1450.79	0.30554	2.8509e-05	101.39
P62334;Q14AQ1	48;48	P62334	48	26S protease regulatory subunit 10B	Psmc6;Psmc6	7	+	+		+	+	+	+	+			3		KSENDLKALQSVG	1	SENDLK(1)ALQSVGQIVGEVLK	_SENDLK(gl)ALQSVGQIVGEVLK_	20	1	3	747.741	2240.2	1.1063	2.0056e-58	173.27
P62334;Q14AQ1;Q8QZS9	369;369;273	P62334	369	26S protease regulatory subunit 10B	Psmc6;Psmc6;Psmc6	3			+	+	+	+	+				2		VQEDFMKAVRKVA	1	ADHDFVVQEDFMK(1)AVR	_ADHDFVVQEDFM(ox)K(gl)AVR_	16	1	4	509.993	2035.94	0.084178	4.0218e-05	76.358
P62334;Q14AQ1;Q8QZS9	197;197;101	P62334	197	26S protease regulatory subunit 10B	Psmc6;Psmc6;Psmc6	13	+	+	+	+	+	+	+	+	+	+	5		LDCNFLKVVSSSI	1	AVASQLDCNFLK(1)VVSSSIVDK	_AVASQLDC(ne)NFLK(gl)VVSSSIVDK_	21	1	3	821.425	2461.25	NA	0	226.57
P62334;Q14AQ1;Q8QZS9	206;206;110	P62334	206	26S protease regulatory subunit 10B	Psmc6;Psmc6;Psmc6	15	+	+	+	+	+	+	+	+	+		4		SSSIVDKYIGESA	1	VVSSSIVDK(1)YIGESAR	_VVSSSIVDK(gl)YIGESAR_	16	1	3	608.655	1822.94	0.07829	2.1767e-09	114.74
P62334;Q14AQ1;Q8QZS9	180;180;84	P62334	180	26S protease regulatory subunit 10B	Psmc6;Psmc6;Psmc6	2	+	+		+		+					1	+	GPPGTGKTLLARA	1	GCLLYGPPGTGK(1)TLLAR	_GC(ne)LLYGPPGTGK(gl)TLLAR_	17	1	3	652.684	1955.03	-0.11787	6.597e-05	74.678
P62334;Q14AQ1;Q8QZS9	314;314;218	P62334	314	26S protease regulatory subunit 10B	Psmc6;Psmc6;Psmc6	14	+	+	+	+	+	+	+	+	+		4		ARLDILKIHAGPI	1	LDILK(1)IHAGPITK	_LDILK(gl)IHAGPITK_	13	1	4	383.984	1531.91	-0.11302	2.2122e-12	116.54
P62334;Q14AQ1;Q8QZS9	168;168;72	P62334	168	26S protease regulatory subunit 10B	Psmc6;Psmc6;Psmc6	1			+	+		+					1	+	VGIIPPKGCLLYG	1	VGIIPPK(1)GCLLYGPPGTGK	_VGIIPPK(gl)GC(ne)LLYGPPGTGK_	19	1	3	702.719	2105.13	-0.036482	0.0010599	58.159
P62334;Q14AQ1;Q8QZS9	274;274;178	P62334	274	26S protease regulatory subunit 10B	Psmc6;Psmc6;Psmc6	3			+	+	+	+	+				2		DTLHRVKMIMATN	1	VK(1)MIMATNRPDTLDPALLRPGR	_VK(gl)M(ox)IM(ox)ATNRPDTLDPALLRPGR_	22	1	5	523.082	2610.37	-0.099251	9.1151e-11	113.47
P62192;Q542I9	91;91	P62192	91	26S protease regulatory subunit 4	Psmc1;Psmc1	2	+		+	+		+					1	+	MKPLEEKQEEERS	0.998541	NQEQMK(0.001)PLEEK(0.999)QEEER	_NQEQMKPLEEK(gl)QEEER_	16	1	4	540.506	2158	0.16069	2.4486e-05	100.45
P62192;Q542I9	396;396	P62192	396	26S protease regulatory subunit 4	Psmc1;Psmc1	1	+			+		+					1	+	LSGADIKAICTEA	1	DDLSGADIK(1)AICTEAGLMALR	_DDLSGADIK(gl)AIC(ne)TEAGLM(ox)ALR_	21	1	3	806.726	2417.16	1.7895	3.6542e-12	112.74
P62192;Q542I9	48;48	P62192	48	26S protease regulatory subunit 4	Psmc1;Psmc1	2		+		+	+	+					1	+	GPDAASKLPLVTP	1	TK(0.003)GPDAASK(0.997)LPLVTPHTQCR	_TKGPDAASK(gl)LPLVTPHTQC(ne)R_	20	1	4	590.56	2358.21	0.73634	0.0011355	63.578
P62192;Q542I9	232;232	P62192	232	26S protease regulatory subunit 4	Psmc1;Psmc1	4	+	+		+	+	+	+				2		GPPGTGKTLLAKA	1	GVILYGPPGTGK(1)TLLAK	_GVILYGPPGTGK(gl)TLLAK_	17	1	3	600.352	1798.04	0.038659	6.2437e-05	73.91
P62192;Q542I9	237;237	P62192	237	26S protease regulatory subunit 4	Psmc1;Psmc1	5	+	+	+	+	+	+					1	+	GKTLLAKAVANQT	1	TLLAK(1)AVANQTSATFLR	_TLLAK(gl)AVANQTSATFLR_	17	1	3	640.362	1918.06	-1.0173	5.3195e-08	105.28
P62192;Q542I9	359;359	P62192	359	26S protease regulatory subunit 4	Psmc1;Psmc1	1	+			+		+					1	+	FPLPDEKTKKRIF	1	IEFPLPDEK(1)TK	_IEFPLPDEK(gl)TK_	11	1	3	477.589	1429.75	-1.3303	0.0014334	63.073
P62192;Q542I9	69;69	P62192	69	26S protease regulatory subunit 4	Psmc1;Psmc1	7	+	+	+	+	+	+	+				2		LKLERIKDYLLME	1	IK(1)DYLLMEEEFIR	_IK(gl)DYLLM(ox)EEEFIR_	13	1	3	610.31	1827.91	-0.2469	2.7573e-09	106.32
P62192;Q542I9	24;24	P62192	24	26S protease regulatory subunit 4	Psmc1;Psmc1	2	+			+	+	+					1	+	DKDKKKKYEPPVP	1	K(1)YEPPVPTR	_K(gl)YEPPVPTR_	9	1	3	400.884	1199.63	-0.70388	0.00010298	93.111
P62192;Q542I9	387;387	P62192	387	26S protease regulatory subunit 4	Psmc1;Psmc1	1	+			+		+					1	+	DDLIMAKDDLSGA	1	MTLADDVTLDDLIMAK(1)DDLSGADIK	_M(ox)TLADDVTLDDLIM(ox)AK(gl)DDLSGADIK_	25	1	3	942.453	2824.34	0.37589	0.00019821	53.342
P62192;Q542I9	423;423	P62192	423	26S protease regulatory subunit 4	Psmc1;Psmc1	2	+			+	+	+					1	+	EDFKKSKENVLYK	1	SK(1)ENVLYK	_SK(gl)ENVLYK_	8	1	3	365.533	1093.58	0.06001	0.0013132	78.149
P62192;Q542I9	98;98	P62192	98	26S protease regulatory subunit 4	Psmc1;Psmc1	9	+	+	+	+	+	+		+	+	+	4		QEEERSKVDDLRG	1	SK(1)VDDLR	_SK(gl)VDDLR_	7	1	3	316.17	945.488	0.28237	0.0015273	114.19
P62192;Q542I9	293;293	P62192	293	26S protease regulatory subunit 4	Psmc1;Psmc1	1				+			+				1	+	IDAIGTKRYDSNS	1	VAEEHAPSIVFIDEIDAIGTK(1)R	_VAEEHAPSIVFIDEIDAIGTK(gl)R_	22	1	4	631.832	2523.3	2.6689	2.0593e-16	120.92
P62192;Q542I9	178;178	P62192	178	26S protease regulatory subunit 4	Psmc1;Psmc1	3	+	+		+	+	+					1	+	TVMKVEKAPQETY	1	VEK(1)APQETYADIGGLDNQIQEIK	_VEK(gl)APQETYADIGGLDNQIQEIK_	23	1	3	891.784	2672.33	-0.49084	1.5639e-31	137.12
P62192;Q542I9	258;258	P62192	258	26S protease regulatory subunit 4	Psmc1;Psmc1	10	+	+	+	+	+	+	+	+	+		4		GSELIQKYLGDGP	1	VVGSELIQK(1)YLGDGPK	_VVGSELIQK(gl)YLGDGPK_	16	1	3	606.332	1815.97	0.27603	1.4339e-09	117.92
P62192;Q542I9	265;265	P62192	265	26S protease regulatory subunit 4	Psmc1;Psmc1	3	+			+	+	+	+				2		YLGDGPKLVRELF	1	YLGDGPK(1)LVR	_YLGDGPK(gl)LVR_	10	1	3	411.231	1230.67	0.19437	0.00088491	65.347
Q3TKG4;B7ZCF1;O88685;Q3TKC2;Q3UD94;A2AGN7	79;19;19;19;19;19	Q3TKG4	79	26S protease regulatory subunit 6A	Psmc3;Psmc3;Psmc3;Psmc3;Psmc3;Psmc3	13	+	+	+	+	+	+	+	+	+	+	5		PVTRQEKMATVWD	1	QEK(1)MATVWDEAEQDGIGEEVLK	_QEK(gl)M(ox)ATVWDEAEQDGIGEEVLK_	22	1	3	879.078	2634.21	-0.20567	0	312.46
Q3TKG4;B7ZCF1;O88685;Q3U8Y7;Q8BUP7;Q3THI5;Q3UD94;A2AGN7	308;248;248;229;248;210;248;206	Q3TKG4	308	26S protease regulatory subunit 6A	Psmc3;Psmc3;Psmc3;Psmc3;Psmc3;Psmc3;Psmc3;Psmc3	21	+	+	+	+	+	+	+	+	+	+	5		ACAAQTKATFLKL	1	ACAAQTK(1)ATFLK	_ACAAQTK(gl)ATFLK_	12	1	3	475.25	1422.73	0.68124	1.6929e-18	129.88
Q3TKG4;B7ZCF1;O88685;Q3U8Y7;Q8BUP7;Q3THI5;Q3UD94;A2AGN7	313;253;253;234;253;215;253;211	Q3TKG4	313	26S protease regulatory subunit 6A	Psmc3;Psmc3;Psmc3;Psmc3;Psmc3;Psmc3;Psmc3;Psmc3	2	+		+	+	+	+					1	+	TKATFLKLAGPQL	1	ATFLK(1)LAGPQLVQMFIGDGAK	_ATFLK(gl)LAGPQLVQM(ox)FIGDGAK_	21	1	3	779.087	2334.24	-0.23244	3.3724e-11	105.67
Q3TKG4;B7ZCF1;O88685;Q3U8Y7;Q8BUP7;Q3TKC2;Q3THI5;A2AGN7	339;279;279;260;279;279;241;237	Q3TKG4	339	26S protease regulatory subunit 6A	Psmc3;Psmc3;Psmc3;Psmc3;Psmc3;Psmc3;Psmc3;Psmc3	13	+	+	+	+	+	+	+	+	+	+	5		DAFALAKEKAPSI	1	DAFALAK(1)EK	_DAFALAK(gl)EK_	9	1	3	369.533	1105.58	0.41635	0.00037548	80.239
Q3TKG4;B7ZCF1;O88685;Q3U8Y7;Q8BUP7;Q3TKC2;Q3THI5;A2AGN7	341;281;281;262;281;281;243;239	Q3TKG4	341	26S protease regulatory subunit 6A	Psmc3;Psmc3;Psmc3;Psmc3;Psmc3;Psmc3;Psmc3;Psmc3	3	+	+	+	+		+					1	+	FALAKEKAPSIIF	1	EK(1)APSIIFIDELDAIGTK	_EK(gl)APSIIFIDELDAIGTK_	18	1	3	692.04	2073.1	0.70033	2.7204e-08	95.767
Q3TKG4;B7ZCF1;O88685;Q3U8Y7;Q8BUP7;Q3TKC2;Q3THI5;A2AGN7	435;375;375;356;375;375;337;333	Q3TKG4	435	26S protease regulatory subunit 6A	Psmc3;Psmc3;Psmc3;Psmc3;Psmc3;Psmc3;Psmc3;Psmc3	7	+		+	+	+	+	+				2		MQIHSRKMNVSPD	1	K(1)MNVSPDVNYEELAR	_K(gl)M(ox)NVSPDVNYEELAR_	15	1	3	632.304	1893.89	0.13141	1.9189e-20	137.8
Q3TKG4;B7ZCF1;O88685;Q3U8Y7;Q3TKC2;Q3UD94;A2AGN7;F6Q2E3	98;38;38;19;38;38;38;21	Q3TKG4	98	26S protease regulatory subunit 6A	Psmc3;Psmc3;Psmc3;Psmc3;Psmc3;Psmc3;Psmc3;Psmc3	1	+			+		+					1	+	IGEEVLKMSTEEI	1	MATVWDEAEQDGIGEEVLK(1)MSTEEIVQR	_M(ox)ATVWDEAEQDGIGEEVLK(gl)M(ox)STEEIVQR_	28	1	4	835.639	3338.53	0.15446	2.9756e-49	152.96
Q3TKG4;B7ZCF1;O88685;Q3U8Y7;Q8BUP7;Q3TKC2;Q3THI5;Q3UD94;F6Q2E3	142;82;82;63;82;82;44;82;65	Q3TKG4	142	26S protease regulatory subunit 6A	Psmc3;Psmc3;Psmc3;Psmc3;Psmc3;Psmc3;Psmc3;Psmc3;Psmc3	2				+					+		1	+	IKENSEKIKVNKT	0.999939	IKENSEK(1)IK	_IKENSEK(gl)IK_	9	1	3	401.563	1201.67	0.35228	0.00010197	103.01
Q3TKG4;B7ZCF1;O88685;Q3U8Y7;Q8BUP7;Q3TKC2;Q3THI5;Q3UD94;A2AGN7	357;297;297;278;297;297;259;297;255	Q3TKG4	357	26S protease regulatory subunit 6A	Psmc3;Psmc3;Psmc3;Psmc3;Psmc3;Psmc3;Psmc3;Psmc3;Psmc3	2	+	+		+		+					1	+	LDAIGTKRFDSEK	1	APSIIFIDELDAIGTK(1)R	_APSIIFIDELDAIGTK(gl)R_	17	1	3	658.362	1972.06	0.77051	3.6975e-07	98.694
Q3TKG4;B7ZCF1;O88685;Q3U8Y7;Q8BUP7;Q3TKC2;Q3THI5;Q3UD94;A2AGN7	274;214;214;195;214;214;176;214;172	Q3TKG4	274	26S protease regulatory subunit 6A	Psmc3;Psmc3;Psmc3;Psmc3;Psmc3;Psmc3;Psmc3;Psmc3;Psmc3	7	+	+	+	+	+	+	+		+		3		PMNHKEKFENLGI	1	EK(1)FENLGIQPPK	_EK(gl)FENLGIQPPK_	12	1	3	505.272	1512.79	NA	1.6117e-16	108.98
Q3TKG4;B7ZCF1;O88685;Q3U8Y7;Q8BUP7;Q3TKC2;Q3THI5;Q3UD94;A2AGN7	284;224;224;205;224;224;186;224;182	Q3TKG4	284	26S protease regulatory subunit 6A	Psmc3;Psmc3;Psmc3;Psmc3;Psmc3;Psmc3;Psmc3;Psmc3;Psmc3	3	+		+	+	+	+					1	+	LGIQPPKGVLMYG	1	FENLGIQPPK(1)GVLMYGPPGTGK	_FENLGIQPPK(gl)GVLM(ox)YGPPGTGK_	22	1	3	810.754	2429.24	-0.3641	2.5695e-07	98.816
Q3TKG4;B7ZCF1;O88685;Q3U8Y7;Q8BUP7;Q3TKC2;Q3THI5;Q3UD94;A2AGN7	296;236;236;217;236;236;198;236;194	Q3TKG4	296	26S protease regulatory subunit 6A	Psmc3;Psmc3;Psmc3;Psmc3;Psmc3;Psmc3;Psmc3;Psmc3;Psmc3	6	+		+	+	+	+	+				2		GPPGTGKTLLARA	1	GVLMYGPPGTGK(1)TLLAR	_GVLM(ox)YGPPGTGK(gl)TLLAR_	17	1	3	621.005	1859.99	0.25356	1.0886e-10	115.82
Q3TKG4;B7ZCF1;O88685;Q3U8Y7;Q8BUP7;Q3TKC2;Q3THI5;Q3UD94;F6Q2E3	119;59;59;40;59;59;21;59;42	Q3TKG4	119	26S protease regulatory subunit 6A	Psmc3;Psmc3;Psmc3;Psmc3;Psmc3;Psmc3;Psmc3;Psmc3;Psmc3	10	+	+		+	+	+	+	+	+	+	5		SEIKIMKSEVLRV	1	IMK(1)SEVLR	_IMK(gl)SEVLR_	8	1	3	363.874	1088.6	-1.0305	0.00075432	87.616
Q3TKG4;B7ZCF1;O88685;Q3U8Y7;Q8BUP7;Q3TKC2;Q3THI5;Q3UD94;F6Q2E3	116;56;56;37;56;56;18;56;39	Q3TKG4	116	26S protease regulatory subunit 6A	Psmc3;Psmc3;Psmc3;Psmc3;Psmc3;Psmc3;Psmc3;Psmc3;Psmc3	22	+	+	+	+	+	+	+	+	+	+	5		LLDSEIKIMKSEV	1	LLDSEIK(1)IMK	_LLDSEIK(gl)IMK_	10	1	3	435.248	1302.72	-0.5202	1.4898e-19	142
Q3TKG4;B7ZCF1;O88685;Q3U8Y7;Q8BUP7;Q3TKC2;Q3THI5;Q3UD94;A2AGN7	272;212;212;193;212;212;174;212;170	Q3TKG4	272	26S protease regulatory subunit 6A	Psmc3;Psmc3;Psmc3;Psmc3;Psmc3;Psmc3;Psmc3;Psmc3;Psmc3	13	+	+	+	+	+	+	+	+	+	+	5		VLPMNHKEKFENL	1	QIQELVEAIVLPMNHK(1)EK	_QIQELVEAIVLPM(ox)NHK(gl)EK_	18	1	3	750.403	2248.19	-0.13671	6.5104e-96	199.33
Q3TKG4;B7ZCF1;O88685;Q3U8Y7;Q8BUP7;Q3TKC2;Q3THI5;Q3UD94;A2AGN7	363;303;303;284;303;303;265;303;261	Q3TKG4	363	26S protease regulatory subunit 6A	Psmc3;Psmc3;Psmc3;Psmc3;Psmc3;Psmc3;Psmc3;Psmc3;Psmc3	5	+			+	+	+	+	+	+		4		KRFDSEKAGDREV	1	RFDSEK(1)AGDREVQR	_RFDSEK(gl)AGDREVQR_	14	1	4	452.476	1805.88	0.72536	5.0122e-06	110.29
Q3TKG4;B7ZCF1;O88685;Q3U8Y7;Q8BUP7;Q3TKC2;Q3THI5;Q3UD94;F6Q2E3	133;73;73;54;73;73;35;73;56	Q3TKG4	133	26S protease regulatory subunit 6A	Psmc3;Psmc3;Psmc3;Psmc3;Psmc3;Psmc3;Psmc3;Psmc3;Psmc3	10	+	+		+	+	+	+	+	+	+	5		HELQAMKDKIKEN	1	VTHELQAMK(1)DK	_VTHELQAMK(gl)DK_	11	1	3	471.91	1412.71	-0.36237	1.1234e-42	178.46
Q3TKG4;B7ZCF1;O88685;Q3U8Y7;Q8BUP7;Q3TKC2;Q3THI5;Q3UD94;A2AGN7;F6Q2E3	207;147;147;128;147;147;109;147;105;130	Q3TKG4	207	26S protease regulatory subunit 6A	Psmc3;Psmc3;Psmc3;Psmc3;Psmc3;Psmc3;Psmc3;Psmc3;Psmc3;Psmc3	3	+	+	+	+	+	+					1	+	GLVDAEKLKPGDL	0.976767	QTYFLPVIGLVDAEK(0.942)LK(0.058)PGDLVGVNK	_QTYFLPVIGLVDAEK(gl)LKPGDLVGVNK_	26	1	4	732.661	2926.62	-0.2895	1.1291e-43	144.33
Q3TKG4;B7ZCF1;O88685;Q3U8Y7;Q8BUP7;Q3TKC2;Q3THI5;Q3UD94;A2AGN7;F6Q2E3	188;128;128;109;128;128;90;128;86;111	Q3TKG4	188	26S protease regulatory subunit 6A	Psmc3;Psmc3;Psmc3;Psmc3;Psmc3;Psmc3;Psmc3;Psmc3;Psmc3;Psmc3	4		+	+	+	+	+	+				2		GKCAVIKTSTRQT	1	CAVIK(1)TSTR	_C(ne)AVIK(gl)TSTR_	9	1	3	406.548	1216.62	0.24173	0.0028634	61.962
Q3TKG4;B7ZCF1;O88685;Q3U8Y7;Q8BUP7;Q3TKC2;Q3THI5;Q3UD94;A2AGN7;F6Q2E3	209;149;149;130;149;149;111;149;107;132	Q3TKG4	209	26S protease regulatory subunit 6A	Psmc3;Psmc3;Psmc3;Psmc3;Psmc3;Psmc3;Psmc3;Psmc3;Psmc3;Psmc3	13	+	+	+	+	+	+	+	+	+		4		VDAEKLKPGDLVG	1	LK(1)PGDLVGVNKDSYLILETLPTEYDSR	_LK(gl)PGDLVGVNKDSYLILETLPTEYDSR_	27	1	3	1050.55	3148.63	-1.3385	3.7785e-165	223.85
Q3TKG4;B7ZCF1;O88685;Q3U8Y7;Q8BUP7;Q3TKC2;Q3THI5;Q3UD94;A2AGN7;F6Q2E3	236;176;176;157;176;176;138;176;134;159	Q3TKG4	236	26S protease regulatory subunit 6A	Psmc3;Psmc3;Psmc3;Psmc3;Psmc3;Psmc3;Psmc3;Psmc3;Psmc3;Psmc3	17	+	+	+	+	+	+	+	+	+	+	5		EYDSRVKAMEVDE	1	VK(1)AMEVDERPTEQYSDIGGLDK	_VK(gl)AM(ox)EVDERPTEQYSDIGGLDK_	22	1	4	653.314	2609.23	0.12756	7.2255e-94	188.26
P54775;Q3TFA5;Q3TJ97;Q8BKU2;Q3TUN5;Q569X4;Q3UBF0	70;70;70;70;70;70;70	P54775	70	26S protease regulatory subunit 6B	Psmc4;Psmc4;Psmc4;Psmc4;Psmc4;Psmc4;Psmc4	3	+		+	+	+	+					1	+	EQKNLKKEFLHAQ	1	K(1)EFLHAQEEVK	_K(gl)EFLHAQEEVK_	11	1	3	491.256	1470.75	-0.79983	0.00030512	72.496
P54775;Q3TFA5;Q8BKU2;Q3TUN5;Q569X4;Q3UBF0;Q52L53	238;238;238;238;238;238;35	P54775	238	26S protease regulatory subunit 6B	Psmc4;Psmc4;Psmc4;Psmc4;Psmc4;Psmc4;Psmc4	9	+	+	+	+	+	+	+	+			3		GSEFVQKYLGEGP	1	VVGSEFVQK(1)YLGEGPR	_VVGSEFVQK(gl)YLGEGPR_	16	1	3	626.995	1877.96	0.68186	6.2785e-14	125.61
P54775;Q3TFA5;Q3TJ97;Q8BKU2;Q3TUN5;Q569X4;Q3UBF0;Q52L53	273;273;273;273;273;273;273;70	P54775	273	26S protease regulatory subunit 6B	Psmc4;Psmc4;Psmc4;Psmc4;Psmc4;Psmc4;Psmc4;Psmc4	1	+			+		+					1	+	IDAIATKRFDAQT	1	ENAPAIIFIDEIDAIATK(1)R	_ENAPAIIFIDEIDAIATK(gl)R_	19	1	3	738.73	2213.17	-0.040263	0.0034128	49.049
P54775;Q3TFA5;Q3TJ97;Q8BKU2;Q3TUN5;Q569X4;Q3UBF0;Q52L53	255;255;255;255;255;255;255;52	P54775	255	26S protease regulatory subunit 6B	Psmc4;Psmc4;Psmc4;Psmc4;Psmc4;Psmc4;Psmc4;Psmc4	1	+			+		+					1	+	DVFRLAKENAPAI	1	LAK(1)ENAPAIIFIDEIDAIATK	_LAK(gl)ENAPAIIFIDEIDAIATK_	21	1	3	790.769	2369.28	0.74744	0.0012253	52.784
Q8BVQ9;P46471;Q3UIH5	142;100;100	Q8BVQ9	142	26S protease regulatory subunit 7	Psmc2;Psmc2;Psmc2	4	+		+	+	+	+					1	+	QVARCTKIINADS	1	CTK(1)IINADSEDPKYIINVK	_C(ne)TK(gl)IINADSEDPKYIINVK_	19	1	3	801.746	2402.22	-0.28573	5.0011e-82	190.55
Q8BVQ9;P46471;Q3UIH5	152;110;110	Q8BVQ9	152	26S protease regulatory subunit 7	Psmc2;Psmc2;Psmc2	18	+	+	+	+	+	+	+	+	+	+	5		ADSEDPKYIINVK	1	IINADSEDPK(1)YIINVK	_IINADSEDPK(gl)YIINVK_	16	1	3	649.346	1945.02	-0.032202	1.511e-49	169.19
Q8BVQ9;P46471;Q3UIH5	158;116;116	Q8BVQ9	158	26S protease regulatory subunit 7	Psmc2;Psmc2;Psmc2	20	+	+	+	+	+	+	+	+	+	+	5		KYIINVKQFAKFV	1	IINADSEDPKYIINVK(1)QFAK	_IINADSEDPKYIINVK(gl)QFAK_	20	1	4	605.826	2419.27	0.49528	9.3743e-183	236.16
Q8BVQ9;P46471;Q3UIH5	358;316;316	Q8BVQ9	358	26S protease regulatory subunit 7	Psmc2;Psmc2;Psmc2	5	+		+	+	+	+	+				2		DPRGNIKVLMATN	1	GNIK(1)VLMATNRPDTLDPALMR	_GNIK(gl)VLM(ox)ATNRPDTLDPALM(ox)R_	21	1	4	618.823	2471.26	-7.827e-05	4.7425e-50	156.73
Q8BVQ9;P46471;Q3UIH5	162;120;120	Q8BVQ9	162	26S protease regulatory subunit 7	Psmc2;Psmc2;Psmc2	3	+		+	+	+	+	+				2		NVKQFAKFVVDLS	1	QFAK(1)FVVDLSDQVAPTDIEEGMR	_QFAK(gl)FVVDLSDQVAPTDIEEGM(ox)R_	23	1	3	909.109	2724.31	1.135	5.4052e-84	175.52
Q8BVQ9;P46471;Q3U5V3	382;340;340	Q8BVQ9	382	26S protease regulatory subunit 7	Psmc2;Psmc2;Psmc2	2	+		+	+		+					1	+	PGRLDRKIEFSLP	1	K(1)IEFSLPDLEGR	_K(gl)IEFSLPDLEGR_	12	1	3	506.603	1516.79	0.30827	6.3892e-07	93.011
Q8BVQ9;P46471;Q3UIH5;Q3U5V3	59;17;17;17	Q8BVQ9	59	26S protease regulatory subunit 7	Psmc2;Psmc2;Psmc2;Psmc2	3	+	+		+		+			+		2		KTKEEEKDDKPIR	0.993288	TKEEEK(0.993)DDK(0.007)PIR	_TKEEEK(gl)DDKPIR_	12	1	4	401.209	1600.81	0.42135	1.0282e-12	115.33
Q8BVQ9;P46471;Q3UIH5;Q3U5V3	55;13;13;13	Q8BVQ9	55	26S protease regulatory subunit 7	Psmc2;Psmc2;Psmc2;Psmc2	2		+		+		+			+		2		ADQRKTKEEEKDD	0.999818	TK(0.968)EEEK(0.032)DDKPIR	_TK(gl)EEEKDDKPIR_	12	1	4	401.209	1600.81	-0.099387	0.0013033	77.64
Q8BVQ9;P46471;Q3UIH5;Q3U5V3	76;34;34;34	Q8BVQ9	76	26S protease regulatory subunit 7	Psmc2;Psmc2;Psmc2;Psmc2	16	+	+	+	+	+	+	+	+	+	+	5		GDIALLKTYGQST	1	ALDEGDIALLK(1)TYGQSTYSR	_ALDEGDIALLK(gl)TYGQSTYSR_	20	1	3	772.389	2314.14	3.3277	1.0752e-85	193.64
Q8BVQ9;P46471;Q3UIH5;Q3U5V3	457;415;415;415	Q8BVQ9	457	26S protease regulatory subunit 7	Psmc2;Psmc2;Psmc2;Psmc2	12	+	+	+	+	+	+	+	+	+		4		FLEAVNKVIKSYA	1	DFLEAVNK(1)VIK	_DFLEAVNK(gl)VIK_	11	1	3	463.929	1388.77	-0.03269	8.7647e-14	128.03
Q8BVQ9;P46471;Q3UIH5;Q3U5V3	228;186;186;186	Q8BVQ9	228	26S protease regulatory subunit 7	Psmc2;Psmc2;Psmc2;Psmc2	2	+			+	+	+	+				2		CKEQIEKLREVVE	1	EQIEK(1)LREVVETPLLHPER	_EQIEK(gl)LREVVETPLLHPER_	19	1	5	486.669	2428.31	0.12707	5.7063e-05	77.468
Q8BVQ9;P46471;Q3UIH5;Q3U5V3	126;84;84;84	Q8BVQ9	126	26S protease regulatory subunit 7	Psmc2;Psmc2;Psmc2;Psmc2	1	+			+		+					1	+	WDLAADKQTLQSE	1	ESDTGLAPPALWDLAADK(1)QTLQSEQPLQVAR	_ESDTGLAPPALWDLAADK(gl)QTLQSEQPLQVAR_	31	1	4	866.443	3461.74	-0.32323	4.9576e-26	107.83
Q8BVQ9;P46471;Q3UIH5;Q3U5V3	252;210;210;210	Q8BVQ9	252	26S protease regulatory subunit 7	Psmc2;Psmc2;Psmc2;Psmc2	6	+	+	+	+	+	+	+	+			3		LGIEPPKGVLLFG	1	FVNLGIEPPK(1)GVLLFGPPGTGK	_FVNLGIEPPK(gl)GVLLFGPPGTGK_	22	1	3	784.442	2350.3	-0.33022	2.9172e-08	103.41
Q8BVQ9;P46471;Q3UIH5;Q3U5V3	264;222;222;222	Q8BVQ9	264	26S protease regulatory subunit 7	Psmc2;Psmc2;Psmc2;Psmc2	3	+		+	+	+	+					1	+	GPPGTGKTLCARA	1	GVLLFGPPGTGK(1)TLCAR	_GVLLFGPPGTGK(gl)TLC(ne)AR_	17	1	3	642.68	1925.02	0.34219	0.00045388	63.037
Q8BVQ9;P46471;Q3UIH5;Q3U5V3	449;407;407;407	Q8BVQ9	449	26S protease regulatory subunit 7	Psmc2;Psmc2;Psmc2;Psmc2	8	+		+	+	+	+	+	+		+	4		RKIATEKDFLEAV	1	IATEK(1)DFLEAVNK	_IATEK(gl)DFLEAVNK_	13	1	3	531.282	1590.83	0.47527	2.0839e-09	109.16
Q8BVQ9;P46471;Q3UIH5;Q3U5V3	223;181;181;181	Q8BVQ9	223	26S protease regulatory subunit 7	Psmc2;Psmc2;Psmc2;Psmc2	2	+		+	+		+					1	+	SDVGGCKEQIEKL	1	IDPTVTMMQVEEKPDVTYSDVGGCK(1)EQIEK	_IDPTVTM(ox)M(ox)QVEEKPDVTYSDVGGC(ne)K(gl)EQIEK_	30	1	4	910.923	3639.66	-0.50152	2.298e-65	162.03
Q8BVQ9;P46471;Q3UIH5;Q3U5V3	108;66;66;66	Q8BVQ9	108	26S protease regulatory subunit 7	Psmc2;Psmc2;Psmc2;Psmc2	1	+			+		+					1	+	NELTGIKESDTGL	1	K(0.044)INELTGIK(0.956)ESDTGLAPPALWDLAADK	_KINELTGIK(gl)ESDTGLAPPALWDLAADK_	27	1	4	745.896	2979.56	1.1328	2.5512e-09	84.404
Q8BVQ9;P46471;Q3UIH5;Q3U5V3	100;58;58;58	Q8BVQ9	100	26S protease regulatory subunit 7	Psmc2;Psmc2;Psmc2;Psmc2	4	+	+		+	+	+	+				2		IQQLLKKINELTG	1	K(1)INELTGIK	_K(gl)INELTGIK_	9	1	3	377.224	1128.65	0.38697	8.1028e-05	95.502
Q8BVQ9;P46471;Q3UIH5;Q3U5V3	188;146;146;146	Q8BVQ9	188	26S protease regulatory subunit 7	Psmc2;Psmc2;Psmc2;Psmc2	2	+			+	+	+					1	+	VGVDRNKYQIHIP	1	NK(1)YQIHIPLPPK	_NK(gl)YQIHIPLPPK_	12	1	4	391.227	1560.88	0.11704	0.00057951	64.64
Q8BVQ9;P46471;Q3UIH5;Q3U5V3	88;46;46;46	Q8BVQ9	88	26S protease regulatory subunit 7	Psmc2;Psmc2;Psmc2;Psmc2	9	+	+	+	+	+	+	+	+	+	+	5		TYSRQIKQVEDDI	1	QIK(1)QVEDDIQQLLK	_QIK(gl)QVEDDIQQLLK_	14	1	3	604.667	1810.98	0.5556	1.6871e-135	225.33
Q8BVQ9;P46471;Q3UIH5;Q3U5V3	99;57;57;57	Q8BVQ9	99	26S protease regulatory subunit 7	Psmc2;Psmc2;Psmc2;Psmc2	7	+	+		+	+	+	+	+	+		4		DIQQLLKKINELT	1	QVEDDIQQLLK(1)K	_QVEDDIQQLLK(gl)K_	12	1	3	524.286	1569.84	0.51391	3.4587e-24	137.01
Q8BVQ9;P46471;Q3UIH5;Q3U5V3	464;422;422;422	Q8BVQ9	464	26S protease regulatory subunit 7	Psmc2;Psmc2;Psmc2;Psmc2	10	+	+	+	+	+	+	+	+			3		VIKSYAKFSATPR	1	SYAK(1)FSATPR	_SYAK(gl)FSATPR_	10	1	3	414.547	1240.62	-0.081369	4.1276e-05	101.38
Q8BVQ9;P46471;Q3UIH5;Q3U5V3	398;356;356;356	Q8BVQ9	398	26S protease regulatory subunit 7	Psmc2;Psmc2;Psmc2;Psmc2	5	+			+	+	+	+	+			3		GRTHIFKIHARSM	1	THIFK(1)IHAR	_THIFK(gl)IHAR_	9	1	4	309.929	1235.69	0.45808	0.00036918	80.455
Q8BVQ9;P46471;Q3UIH5;Q3U5V3	290;248;248;248	Q8BVQ9	290	26S protease regulatory subunit 7	Psmc2;Psmc2;Psmc2;Psmc2	6	+		+	+	+	+		+	+		3		GSELVQKYVGEGA	1	VIGSELVQK(1)YVGEGAR	_VIGSELVQK(gl)YVGEGAR_	16	1	3	606.995	1817.96	0.46871	3.5686e-06	102.28
B1ARK2;P62196;Q8K1K2	38;38;38	B1ARK2	38	26S protease regulatory subunit 8	Psmc5;Psmc5;Psmc5	2			+	+		+	+				2		QLIVNDKSQNLRR	1	IEELQLIVNDK(1)SQNLR	_IEELQLIVNDK(gl)SQNLR_	16	1	3	676.036	2025.09	0.78205	3.1548e-38	160.65
B1ARK2;P62196;E9Q0L5;Q8K1K2	101;101;22;101	B1ARK2	101	26S protease regulatory subunit 8	Psmc5;Psmc5;Psmc5;Psmc5	7	+	+	+	+	+	+	+		+		3		FVVDVDKNIDIND	1	FVVDVDK(1)NIDINDVTPNCR	_FVVDVDK(gl)NIDINDVTPNC(ne)R_	19	1	3	805.725	2414.15	0.21615	9.6063e-100	204.13
B1ARK2;P62196;E9Q0L5;Q99KR1	330;330;251;230	B1ARK2	330	26S protease regulatory subunit 8	Psmc5;Psmc5;Psmc5;Psmc5	2	+			+	+	+					1	+	ARLDILKIHSRKM	1	LDILK(1)IHSR	_LDILK(gl)IHSR_	9	1	4	302.933	1207.7	0.073186	0.0045187	56.563
B1ARK2;P62196;E9Q0L5;Q8K1K2	88;88;9;88	B1ARK2	88	26S protease regulatory subunit 8	Psmc5;Psmc5;Psmc5;Psmc5	2	+			+	+	+					1	+	KKKVLVKVHPEGK	1	VLVK(1)VHPEGK	_VLVK(gl)VHPEGK_	10	1	4	305.684	1218.71	-0.11249	0.0028475	55.567
B1ARK2;P62196;E9Q0L5;Q8K1K2;Q99KR1	170;170;91;170;70	B1ARK2	170	26S protease regulatory subunit 8	Psmc5;Psmc5;Psmc5;Psmc5;Psmc5	2	+			+		+	+				2		VIELPVKHPELFE	1	EVIELPVK(1)HPELFEALGIAQPK	_EVIELPVK(gl)HPELFEALGIAQPK_	22	1	4	643.61	2570.41	0.12107	4.8074e-05	81.723
B1ARK2;P62196;E9Q0L5;Q8K1K2;Q99KR1	196;196;117;196;96	B1ARK2	196	26S protease regulatory subunit 8	Psmc5;Psmc5;Psmc5;Psmc5;Psmc5	1	+			+		+					1	+	GPPGTGKTLLARA	1	GVLLYGPPGTGK(1)TLLAR	_GVLLYGPPGTGK(gl)TLLAR_	17	1	3	609.688	1826.04	-0.089043	9.467e-05	72.417
B1ARK2;P62196;E9Q0L5;Q8K1K2;Q99KR1	125;125;46;125;25	B1ARK2	125	26S protease regulatory subunit 8	Psmc5;Psmc5;Psmc5;Psmc5;Psmc5	1	+				+	+					1	+	DSYTLHKILPNKV	1	NDSYTLHK(1)ILPNK	_NDSYTLHK(gl)ILPNK_	13	1	3	552.962	1655.86	-0.66279	0.00054166	69.864
B1ARK2;P62196;E9Q0L5;Q8K1K2;Q99KR1	287;287;208;287;187	B1ARK2	287	26S protease regulatory subunit 8	Psmc5;Psmc5;Psmc5;Psmc5;Psmc5	5	+	+	+	+		+	+	+			3		DGFEATKNIKVIM	1	TMLELLNQLDGFEATK(1)NIK	_TM(ox)LELLNQLDGFEATK(gl)NIK_	19	1	3	770.067	2307.18	0.026202	2.0087e-83	193.69
B1ARK2;P62196;E9Q0L5;Q8K1K2;Q99KR1	222;222;143;222;122	B1ARK2	222	26S protease regulatory subunit 8	Psmc5;Psmc5;Psmc5;Psmc5;Psmc5	14	+	+	+	+	+	+	+	+	+	+	5		GSELVQKFIGEGA	1	VSGSELVQK(1)FIGEGAR	_VSGSELVQK(gl)FIGEGAR_	16	1	3	597.651	1789.93	-0.30765	5.946e-38	157.38
Q3TXS7	890	Q3TXS7	890	26S proteasome non-ATPase regulatory subunit 1	Psmd1	21	+	+	+	+	+	+	+	+	+	+	5		VMPAQLKVLSMTE	1	VMPAQLK(1)VLSMTETCR	_VM(ox)PAQLK(gl)VLSM(ox)TETC(ne)R_	16	1	3	693.341	2077	-0.42711	2.5783e-14	128.76
Q3TXS7;Q05CG9;Q8CGG2	838;838;838	Q3TXS7	838	26S proteasome non-ATPase regulatory subunit 1	Psmd1;Psmd1;Psmd1	4	+	+		+	+	+		+			2		VLSITAKAKKKEK	1	VSTAVLSITAK(1)AK	_VSTAVLSITAK(gl)AK_	13	1	3	468.28	1401.82	0.99412	0.0021339	56.951
Q3TXS7;Q05CG9;Q8BU34;Q5HZG6;Q8CGI9;Q8CGG2	302;302;302;302;302;302	Q3TXS7	302	26S proteasome non-ATPase regulatory subunit 1	Psmd1;Psmd1;Psmd1;Psmd1;Psmd1;Psmd1	3		+	+	+		+			+		2		PMETEEKTASAVA	0.999991	TVGTPIASVPGSTNTGTVPGSEKDSDPMETEEK(1)TASAVAGK	_TVGTPIASVPGSTNTGTVPGSEKDSDPM(ox)ETEEK(gl)TASAVAGK_	41	1	4	1034.25	4132.96	0.408	1.1794e-121	171.5
Q3TXS7;Q05CG9;Q8BU34;Q5HZG6;Q8CGI9;Q8CGG2	574;574;574;574;574;574	Q3TXS7	574	26S proteasome non-ATPase regulatory subunit 1	Psmd1;Psmd1;Psmd1;Psmd1;Psmd1;Psmd1	9	+	+		+	+	+	+	+	+		4		ESLCRDKDPILRR	1	DK(1)DPILR	_DK(gl)DPILR_	7	1	3	324.182	969.524	0.04801	0.0020639	115.46
Q3TXS7;Q05CG9;Q8BU34;Q5HZG6;Q8CGI9;Q8CGG2	136;136;136;136;136;136	Q3TXS7	136	26S proteasome non-ATPase regulatory subunit 1	Psmd1;Psmd1;Psmd1;Psmd1;Psmd1;Psmd1	5		+	+	+	+	+		+			2		LEGIVNKMFQRCL	1	LEGIVNK(1)MFQR	_LEGIVNK(gl)M(ox)FQR_	11	1	3	488.926	1463.76	NA	4.8823e-12	118.4
Q3TXS7;Q05CG9;Q8BU34;Q5HZG6;Q8CGI9;Q8CGG2	354;354;354;354;354;354	Q3TXS7	354	26S proteasome non-ATPase regulatory subunit 1	Psmd1;Psmd1;Psmd1;Psmd1;Psmd1;Psmd1	3	+	+		+	+	+					1	+	TDLMILKNTKDAV	1	NNNTDLMILK(1)NTK	_NNNTDLM(ox)ILK(gl)NTK_	13	1	3	550.282	1647.83	-0.020285	1.7406e-17	128.36
Q3TXS7;Q05CG9;Q8BU34;Q5HZG6;Q8CGI9;Q8CGG2	821;821;821;821;821;821	Q3TXS7	821	26S proteasome non-ATPase regulatory subunit 1	Psmd1;Psmd1;Psmd1;Psmd1;Psmd1;Psmd1	2	+			+	+	+					1	+	APLEVPKEKEKEK	1	PSTFAYPAPLEVPK(1)EK	_PSTFAYPAPLEVPK(gl)EK_	16	1	3	630	1886.98	0.61767	5.3438e-05	74.789
Q3TXS7;Q05CG9;Q8BU34;Q5HZG6;Q8CGI9;Q8CGG2	310;310;310;310;310;310	Q3TXS7	310	26S proteasome non-ATPase regulatory subunit 1	Psmd1;Psmd1;Psmd1;Psmd1;Psmd1;Psmd1	11	+	+	+	+	+	+	+	+	+	+	5		ASAVAGKTPDASP	1	TASAVAGK(1)TPDASPEPK	_TASAVAGK(gl)TPDASPEPK_	17	1	3	580.964	1739.87	0.40356	4.2618e-21	137.52
Q3TXS7;Q05CG9;Q8BU34;Q5HZG6;Q8CGI9;Q8CGG2;A0JLU3	803;803;803;803;803;803;209	Q3TXS7	803	26S proteasome non-ATPase regulatory subunit 1	Psmd1;Psmd1;Psmd1;Psmd1;Psmd1;Psmd1;Psmd1	3	+		+	+	+	+					1	+	MPKVQYKSNCKPS	1	VQYK(0.815)SNCK(0.185)PSTFAYPAPLEVPK	_VQYK(gl)SNC(ne)KPSTFAYPAPLEVPK_	22	1	4	677.345	2705.35	-0.45822	0.0012042	64.522
Q3TXS7;Q05CG9;Q8BU34;Q5HZG6;Q8CGI9;Q8CGG2;A0JLU3	720;720;720;720;720;720;126	Q3TXS7	720	26S proteasome non-ATPase regulatory subunit 1	Psmd1;Psmd1;Psmd1;Psmd1;Psmd1;Psmd1;Psmd1	12	+	+	+	+	+	+	+	+	+	+	5		SKVINDKHDDVMA	1	VINDK(1)HDDVMAK	_VINDK(gl)HDDVMAK_	12	1	3	500.249	1497.72	NA	3.1895e-43	151.15
Q3TXS7;Q05CG9;Q8BU34;Q5HZG6;Q8CGI9;Q8CGG2;A0JLU3	807;807;807;807;807;807;213	Q3TXS7	807	26S proteasome non-ATPase regulatory subunit 1	Psmd1;Psmd1;Psmd1;Psmd1;Psmd1;Psmd1;Psmd1	2		+	+	+		+					1	+	QYKSNCKPSTFAY	1	VQYK(0.468)SNCK(0.532)PSTFAYPAPLEVPK	_VQYKSNC(ne)K(gl)PSTFAYPAPLEVPK_	22	1	4	677.345	2705.35	0.18817	0.0026205	56.327
Q8R0G2;Q9Z2X2;Q9D383;A2AG83	30;30;30;30	Q8R0G2	30	26S proteasome non-ATPase regulatory subunit 10	Psmd10;Psmd10;Psmd10;Psmd10	5	+	+		+	+	+	+				2		ERILADKSLATRT	1	ILADK(1)SLATR	_ILADK(gl)SLATR_	10	1	3	401.235	1200.68	0.2479	4.8304e-06	108.98
Q5BKQ9;Q8BG32;Q7TMI0;Q3UWW9;Q3THG2;Q8BK73;G3UYL3;G3UYI4;G3UX15;G3UYL8	59;59;53;59;59;59;59;59;51;52	Q5BKQ9	59	26S proteasome non-ATPase regulatory subunit 11	Psmd11;Psmd11;Psmd11;Psmd11;Psmd11;Psmd11;Psmd11;Psmd11;Psmd11;Psmd11	1	+			+		+					1	+	LGSLLAKTGQAAE	1	EQSILELGSLLAK(1)TGQAAELGGLLK	_EQSILELGSLLAK(gl)TGQAAELGGLLK_	25	1	3	885.164	2652.47	0.6017	0.0024132	46.578
G3UX67;Q5BKQ9;Q8BG32;Q7TMI0;Q497E8;Q3UWW9;Q3THG2;Q8BK73;G3UYL3;G3UYI4;G3UX15;G3UYL8;G3UWV7	25;32;32;26;32;32;32;32;32;32;24;25;25	Q5BKQ9	32	26S proteasome non-ATPase regulatory subunit 11	Psmd11;Psmd11;Psmd11;Psmd11;Psmd11;Psmd11;Psmd11;Psmd11;Psmd11;Psmd11;Psmd11;Psmd11;Psmd11	6	+	+	+	+	+	+					1	+	ILHSIVKRDIQEN	1	EASIDILHSIVK(1)R	_EASIDILHSIVK(gl)R_	13	1	3	532.302	1593.88	-0.92751	1.4923e-07	95.018
Q3U8F5;Q9D8W5;B1AT36	448;448;428	Q3U8F5	448	26S proteasome non-ATPase regulatory subunit 12	Psmd12;Psmd12;Psmd12	1			+	+		+					1	+	TTHLIAKEEMIHN	1	TTHLIAK(1)EEMIHNLQ	_TTHLIAK(gl)EEM(ox)IHNLQ_	15	1	3	636.66	1906.96	-0.55503	0.0010018	57.136
Q3U8F5;Q9D8W5;B1AT36;Q3TRH2	212;212;192;212	Q3U8F5	212	26S proteasome non-ATPase regulatory subunit 12	Psmd12;Psmd12;Psmd12;Psmd12	8	+	+	+	+	+	+	+	+	+		4		SKKINTKFFQEEN	1	INTK(1)FFQEENTENLK	_INTK(gl)FFQEENTENLK_	15	1	3	656.994	1967.96	0.61522	1.6129e-49	166.64
Q3U8F5;Q9D8W5;B1AT36;Q3TRH2	295;295;275;295	Q3U8F5	295	26S proteasome non-ATPase regulatory subunit 12	Psmd12;Psmd12;Psmd12;Psmd12	2	+			+	+	+					1	+	RISSDKKLEEIPK	1	ISSDK(0.5)K(0.5)LEEIPK	_ISSDK(gl)KLEEIPK_	12	1	3	500.947	1499.82	0.52715	0.0015155	68.515
Q3U8F5;Q9D8W5;B1AT36;Q3TRH2	330;330;310;330	Q3U8F5	330	26S proteasome non-ATPase regulatory subunit 12	Psmd12;Psmd12;Psmd12;Psmd12	1	+			+		+					1	+	YGVELRKGSSETP	1	K(1)GSSETPATDVFSSTEEGEK	_K(gl)GSSETPATDVFSSTEEGEK_	20	1	3	734.001	2198.98	0.83396	8.9528e-25	130.77
Q3U8F5;Q9D8W5;B1AT36;Q3TRH2;Q9CSW4	153;153;133;153;153	Q3U8F5	153	26S proteasome non-ATPase regulatory subunit 12	Psmd12;Psmd12;Psmd12;Psmd12;Psmd12	1	+			+		+					1	+	KTLATIKEQNGDV	1	TLATIK(1)EQNGDVK	_TLATIK(gl)EQNGDVK_	13	1	3	510.942	1529.8	0.28983	1.5399e-05	86.313
B2RT97;Q9WVJ2;E9Q5I9	347;347;320	B2RT97	347	26S proteasome non-ATPase regulatory subunit 13	Psmd13;Psmd13;Psmd13	7	+	+	+	+	+	+	+	+			3		LDLQQIKGMKDRL	1	VLDLQQIK(1)GMK	_VLDLQQIK(gl)GM(ox)K_	11	1	3	468.262	1401.77	-0.02551	1.7295e-10	123.51
B2RT97;Q9WVJ2;E9Q5I9;F6ZQQ3	186;186;186;23	B2RT97	186	26S proteasome non-ATPase regulatory subunit 13	Psmd13;Psmd13;Psmd13;Psmd13	7	+	+	+	+	+	+	+		+	+	4		LGCVDIKDLPVSE	1	FLGCVDIK(1)DLPVSEQQER	_FLGC(ne)VDIK(gl)DLPVSEQQER_	18	1	3	772.383	2314.13	0.66139	5.7637e-65	181.74
B2RT97;Q9WVJ2;E9Q5I9;E9Q0U1	161;161;161;161	B2RT97	161	26S proteasome non-ATPase regulatory subunit 13	Psmd13;Psmd13;Psmd13;Psmd13	18	+	+	+	+	+	+	+	+	+	+	5		FYDLSSKYYQTIG	1	FYDLSSK(1)YYQTIGNHASYYK	_FYDLSSK(gl)YYQTIGNHASYYK_	20	1	3	854.736	2561.19	NA	2.9797e-169	188.06
B2RT97;Q9WVJ2;E9Q5I9;E9Q0U1	174;174;174;174	B2RT97	174	26S proteasome non-ATPase regulatory subunit 13	Psmd13;Psmd13;Psmd13;Psmd13	13	+	+	+	+	+	+	+	+	+		4		NHASYYKDALRFL	1	YYQTIGNHASYYK(1)DALR	_YYQTIGNHASYYK(gl)DALR_	17	1	3	726.352	2176.03	0.54449	2.7727e-78	192.51
B2RT97;Q9WVJ2;F6ZQQ3;F6PXS6	298;298;135;29	B2RT97	298	26S proteasome non-ATPase regulatory subunit 13	Psmd13;Psmd13;Psmd13;Psmd13	2	+			+	+	+					1	+	TFEEIAKSAKITV	1	QLTFEEIAK(1)SAK	_QLTFEEIAK(gl)SAK_	12	1	3	493.6	1477.78	0.096332	1.6315e-08	103.21
B2RT97;Q9WVJ2;E9Q5I9;E9Q0U1	99;99;99;99	B2RT97	99	26S proteasome non-ATPase regulatory subunit 13	Psmd13;Psmd13;Psmd13;Psmd13	5	+		+	+	+	+	+		+		3		ALTFLEKTREKVK	1	QMTDPNVALTFLEK(1)TR	_QM(ox)TDPNVALTFLEK(gl)TR_	16	1	3	665.339	1992.99	1.2722	2.5639e-05	81.703
B2RT97;Q9WVJ2;E9Q5I9;E9Q0U1	115;115;115;115	B2RT97	115	26S proteasome non-ATPase regulatory subunit 13	Psmd13;Psmd13;Psmd13;Psmd13	18	+	+	+	+	+	+	+	+	+	+	5		EAVILCKTAIGAL	1	VKSSDEAVILCK(1)TAIGALK	_VKSSDEAVILC(ne)K(gl)TAIGALK_	19	1	3	729.068	2184.18	-0.23404	7.5656e-82	188.49
B2RT97;Q9WVJ2;E9Q5I9;E9Q0U1	122;122;122;122	B2RT97	122	26S proteasome non-ATPase regulatory subunit 13	Psmd13;Psmd13;Psmd13;Psmd13	14	+	+	+	+	+	+	+	+	+		4		TAIGALKLNIGDL	1	TAIGALK(1)LNIGDLQATK	_TAIGALK(gl)LNIGDLQATK_	17	1	3	614.355	1840.04	-0.24493	1.1399e-112	206.63
B2RT97;Q9WVJ2;E9Q5I9;E9Q0U1	105;105;105;105	B2RT97	105	26S proteasome non-ATPase regulatory subunit 13	Psmd13;Psmd13;Psmd13;Psmd13	1				+			+				1	+	KTREKVKSSDEAV	1	VK(1)SSDEAVILCK	_VK(gl)SSDEAVILC(ne)K_	12	1	3	510.933	1529.78	0.21012	2.8366e-06	90.697
B2RT97;Q9WVJ2;E9Q5I9;E9Q0U1;E9PY93	31;31;31;31;31	B2RT97	31	26S proteasome non-ATPase regulatory subunit 13	Psmd13;Psmd13;Psmd13;Psmd13;Psmd13	6	+	+	+	+	+	+		+	+		3		LEELYTKKLWHQL	1	LEELYTK(1)K	_LEELYTK(gl)K_	8	1	3	379.877	1136.61	-0.13412	0.0031358	63.565
B2RT97;Q9WVJ2;E9Q5I9;E9Q0U1;E9PY93	2;2;2;2;2	B2RT97	2	26S proteasome non-ATPase regulatory subunit 13	Psmd13;Psmd13;Psmd13;Psmd13;Psmd13	4	+	+	+	+	+	+			+		2		_____MKDVPAFL	1	MK(1)DVPAFLQQSQSSGPGQAAVWHR	_M(ox)K(gl)DVPAFLQQSQSSGPGQAAVWHR_	24	1	4	689.59	2754.33	-0.12334	2.6377e-84	181.29
B2RT97;Q9WVJ2;E9Q5I9;F6ZQQ3;F6PXS6	313;313;286;150;44	B2RT97	313	26S proteasome non-ATPase regulatory subunit 13	Psmd13;Psmd13;Psmd13;Psmd13;Psmd13	1	+			+		+					1	+	VELLVMKALSVGL	1	VELLVMK(1)ALSVGLVR	_VELLVM(ox)K(gl)ALSVGLVR_	15	1	3	586.35	1756.03	0.91941	0.0001892	67.275
A2AR77;O35593;Q3UD26	257;257;257	A2AR77	257	26S proteasome non-ATPase regulatory subunit 14	Psmd14;Psmd14;Psmd14	2			+	+	+	+					1	+	LAKNYNKAVEEED	0.999567	NYNK(1)AVEEEDKMTPEQLAIK	_NYNK(gl)AVEEEDKM(ox)TPEQLAIK_	20	1	4	620.805	2479.19	-0.30806	0.0028047	56.039
A2AR77;O35593;Q3UD26	273;273;273	A2AR77	273	26S proteasome non-ATPase regulatory subunit 14	Psmd14;Psmd14;Psmd14	2			+	+	+	+					1	+	PEQLAIKNVGKQD	1	AVEEEDKMTPEQLAIK(1)NVGK	_AVEEEDKM(ox)TPEQLAIK(gl)NVGK_	20	1	4	590.551	2358.17	-0.11647	0.00027764	71.601
A2AR77;O35593;Q3UD26;Q9CSU2;F6SAH4	152;152;152;152;136	A2AR77	152	26S proteasome non-ATPase regulatory subunit 14	Psmd14;Psmd14;Psmd14;Psmd14;Psmd14	4	+			+	+	+	+	+			3		DPIQSVKGKVVID	1	AVAVVVDPIQSVK(1)GK	_AVAVVVDPIQSVK(gl)GK_	15	1	3	541.986	1622.94	0.18762	6.2565e-07	111.12
A2AR77;O35593;Q3UD26;Q9CSU2;F6SAH4	246;246;246;246;230	A2AR77	246	26S proteasome non-ATPase regulatory subunit 14	Psmd14;Psmd14;Psmd14;Psmd14;Psmd14	1			+	+		+					1	+	HNESVVKEMLELA	1	HNESVVK(1)EMLELAK	_HNESVVK(gl)EM(ox)LELAK_	14	1	3	586.301	1755.88	0.26662	0.00040831	65.043
Q3TI61;Q3TKV1;Q3TXV1;Q8VDM4;Q3TW71;Q3TWL6;Q3U9Y8	292;292;292;292;292;292;292	Q3TI61	292	26S proteasome non-ATPase regulatory subunit 2	Psmd2;Psmd2;Psmd2;Psmd2;Psmd2;Psmd2;Psmd2	13	+	+	+	+	+	+	+	+	+		4		KDVVVQKQMAFML	1	DVVVQK(1)QMAFMLGR	_DVVVQK(gl)QM(ox)AFM(ox)LGR_	14	1	3	589.968	1766.88	NA	1.5386e-12	100.55
Q3TI61;Q3TKV1;Q3TXV1;Q8VDM4;Q3TW71;Q3TWL6;Q3U9Y8;Q3TIP0	39;39;39;39;39;39;39;39	Q3TI61	39	26S proteasome non-ATPase regulatory subunit 2	Psmd2;Psmd2;Psmd2;Psmd2;Psmd2;Psmd2;Psmd2;Psmd2	4	+	+	+	+		+			+		2		RRDAGEKDKEQEL	0.99313	DAGEK(0.993)DK(0.007)EQELSEEDK	_DAGEK(gl)DKEQELSEEDK_	16	1	3	655.296	1962.87	NA	5.3147e-89	164.62
Q3TI61;Q3TKV1;Q3TXV1;Q8VDM4;Q3TW71;Q3TWL6;Q3U9Y8;Q3TIP0	41;41;41;41;41;41;41;41	Q3TI61	41	26S proteasome non-ATPase regulatory subunit 2	Psmd2;Psmd2;Psmd2;Psmd2;Psmd2;Psmd2;Psmd2;Psmd2	3	+	+	+	+	+	+					1	+	DAGEKDKEQELSE	1	DK(1)EQELSEEDK	_DK(gl)EQELSEEDK_	11	1	3	488.555	1462.64	0.08751	0.00079696	68.536
Q3TI61;Q3TKV1;Q3TXV1;Q8VDM4;Q3TW71;Q3TWL6;Q3U9Y8;Q3TIP0	178;178;178;178;178;178;178;178	Q3TI61	178	26S proteasome non-ATPase regulatory subunit 2	Psmd2;Psmd2;Psmd2;Psmd2;Psmd2;Psmd2;Psmd2;Psmd2	12	+	+	+	+	+	+	+	+	+	+	5		ELDDAEKAQREPL	1	EWQELDDAEK(1)AQREPLLTLVK	_EWQELDDAEK(gl)AQREPLLTLVK_	21	1	3	875.789	2624.34	-0.47208	1.5252e-60	166.76
Q3TI61;Q3TKV1;Q3TXV1;Q8VDM4;Q3TW71;Q3TWL6;Q3U9Y8;Q3TIP0	107;107;107;107;107;107;107;107	Q3TI61	107	26S proteasome non-ATPase regulatory subunit 2	Psmd2;Psmd2;Psmd2;Psmd2;Psmd2;Psmd2;Psmd2;Psmd2	4	+	+		+		+	+	+			3		PHYGKLKEIYENM	1	LK(1)EIYENMAPGENK	_LK(gl)EIYENMAPGENK_	14	1	3	583.954	1748.84	-2.2636	1.18e-05	93.823
Q3TI61;Q3TKV1;Q3TXV1;Q8VDM4;Q3TW71;Q3TWL6;Q3U9Y8;Q3TIP0	66;66;66;66;66;66;66;66	Q3TI61	66	26S proteasome non-ATPase regulatory subunit 2	Psmd2;Psmd2;Psmd2;Psmd2;Psmd2;Psmd2;Psmd2;Psmd2	14	+	+	+	+	+	+	+	+	+		4		VERLGEKDTSLYR	1	LGEK(1)DTSLYRPALEELRR	_LGEK(gl)DTSLYRPALEELRR_	18	1	5	452.847	2259.2	-0.068961	1.4776e-39	161.08
Q3TI61;Q3TKV1;Q3TXV1;Q8VDM4;Q3TW71;Q3TWL6;Q3TIP0;Q80V77	551;551;551;551;551;551;551;258	Q3TI61	551	26S proteasome non-ATPase regulatory subunit 2	Psmd2;Psmd2;Psmd2;Psmd2;Psmd2;Psmd2;Psmd2;Psmd2	2	+		+		+	+					1	+	KSETELKDTYARW	1	SETELK(1)DTYAR	_SETELK(gl)DTYAR_	11	1	3	476.232	1425.67	0.95641	0.008219	49.5
Q3TI61;Q3TKV1;Q3TXV1;Q8VDM4;Q3TW71;Q3TWL6;Q3U9Y8;Q3TIP0	94;94;94;94;94;94;94;94	Q3TI61	94	26S proteasome non-ATPase regulatory subunit 2	Psmd2;Psmd2;Psmd2;Psmd2;Psmd2;Psmd2;Psmd2;Psmd2	4	+		+	+	+	+	+				2		SMTSVPKPLKFLR	1	SSTTSMTSVPK(1)PLK	_SSTTSM(ox)TSVPK(gl)PLK_	14	1	3	531.943	1592.81	0.70296	0.00075742	60.628
Q3TI61;Q3TKV1;Q3TXV1;Q8VDM4;Q3TW71;Q3TWL6;Q3U9Y8;Q3TIP0;Q80V77	343;343;343;343;343;343;343;343;50	Q3TI61	343	26S proteasome non-ATPase regulatory subunit 2	Psmd2;Psmd2;Psmd2;Psmd2;Psmd2;Psmd2;Psmd2;Psmd2;Psmd2	1		+		+		+					1	+	LDIMEPKVPDDIY	1	ELDIMEPK(1)VPDDIYK	_ELDIM(ox)EPK(gl)VPDDIYK_	15	1	3	645.652	1933.93	-2.802	0.0010757	56.482
Q3TI61;Q3TKV1;Q3TXV1;Q8VDM4;Q3TW71;Q3TWL6;Q3U9Y8;Q3TIP0;Q80V77	350;350;350;350;350;350;350;350;57	Q3TI61	350	26S proteasome non-ATPase regulatory subunit 2	Psmd2;Psmd2;Psmd2;Psmd2;Psmd2;Psmd2;Psmd2;Psmd2;Psmd2	5	+	+	+	+	+	+					1	+	VPDDIYKTHLENN	1	VPDDIYK(1)THLENNR	_VPDDIYK(gl)THLENNR_	14	1	4	457.73	1826.89	0.19546	0.00028177	70.622
Q3TI61;Q3TKV1;Q3TXV1;Q8VDM4;Q3TW71;Q3TWL6;Q3U9Y8;Q3TIP0;Q80V77	397;397;397;397;397;397;397;397;104	Q3TI61	397	26S proteasome non-ATPase regulatory subunit 2	Psmd2;Psmd2;Psmd2;Psmd2;Psmd2;Psmd2;Psmd2;Psmd2;Psmd2	15	+	+	+	+	+	+	+	+	+	+	5		LTDDGNKWLYKNK	1	LLTDDGNK(1)WLYK	_LLTDDGNK(gl)WLYK_	12	1	3	527.275	1578.8	-1.2673	2.4267e-24	140.3
Q3TI61;Q3TKV1;Q3TXV1;Q8VDM4;Q3TW71;Q3TWL6;Q3U9Y8;Q3TIP0;E9Q2S8	27;27;27;27;27;27;27;27;27	Q3TI61	27	26S proteasome non-ATPase regulatory subunit 2	Psmd2;Psmd2;Psmd2;Psmd2;Psmd2;Psmd2;Psmd2;Psmd2;Psmd2	1	+			+		+					1	+	PSGADEKSSGKER	1	TPVQSQQPSATTPSGADEK(1)SSGK	_TPVQSQQPSATTPSGADEK(gl)SSGK_	23	1	3	801.386	2401.14	0.87038	3.7647e-23	131.18
Q3TI61;Q3TKV1;Q3TXV1;Q8VDM4;Q3TW71;Q3TWL6;Q3U9Y8;Q3TIP0;Q80V77;Q99JX8	754;754;754;754;754;754;754;754;461;52	Q3TI61	754	26S proteasome non-ATPase regulatory subunit 2	Psmd2;Psmd2;Psmd2;Psmd2;Psmd2;Psmd2;Psmd2;Psmd2;Psmd2;Psmd2	12	+	+	+	+	+	+	+	+	+		4		LAQYHAKDPNNLF	1	QLAQYHAK(1)DPNNLFMVR	_QLAQYHAK(gl)DPNNLFM(ox)VR_	17	1	3	725.697	2174.07	-0.30782	2.1516e-29	151.56
Q3TI61;Q3TKV1;Q3TXV1;Q8VDM4;Q3TW71;Q3TWL6;Q3U9Y8;Q3TIP0;Q80V77;Q99JX8;Q9CRK7	858;858;858;858;858;858;858;858;565;156;68	Q3TI61	858	26S proteasome non-ATPase regulatory subunit 2	Psmd2;Psmd2;Psmd2;Psmd2;Psmd2;Psmd2;Psmd2;Psmd2;Psmd2;Psmd2;Psmd2	5	+			+	+	+	+	+	+		4		VVGQAGKPKTITG	1	VGQAVDVVGQAGK(1)PK	_VGQAVDVVGQAGK(gl)PK_	15	1	3	522.958	1565.85	0.50244	2.8629e-21	143.58
P14685;Q3U5M8;Q3ULJ5;Q8BK46	36;36;36;36	P14685	36	26S proteasome non-ATPase regulatory subunit 3	Psmd3;Psmd3;Psmd3;Psmd3	2		+	+	+		+					1	+	PQDVEMKEEAAAG	1	AKPPPGGEQEPPPPAPQDVEMK(1)EEAAAGSGSTGEGDGK	_AKPPPGGEQEPPPPAPQDVEM(ox)K(gl)EEAAAGSGSTGEGDGK_	38	1	4	958.192	3828.74	0.51899	9.1017e-119	178.4
P14685;Q3U5M8;Q3ULJ5;Q8BK46	52;52;52;52	P14685	52	26S proteasome non-ATPase regulatory subunit 3	Psmd3;Psmd3;Psmd3;Psmd3	7	+	+	+	+	+	+	+	+	+		4		TGEGDGKAAATEH	1	AKPPPGGEQEPPPPAPQDVEMKEEAAAGSGSTGEGDGK(1)AAATEHSQR	_AKPPPGGEQEPPPPAPQDVEM(ox)KEEAAAGSGSTGEGDGK(gl)AAATEHSQR_	47	1	6	797.706	4780.19	0.011755	4.1003e-222	211.54
P14685;Q3U5M8;Q3ULJ5;Q8BK46	205;205;205;205	P14685	205	26S proteasome non-ATPase regulatory subunit 3	Psmd3;Psmd3;Psmd3;Psmd3	7	+	+	+	+	+	+			+		2		LDLVAAKCYYYHA	1	ALDLVAAK(1)CYYYHAR	_ALDLVAAK(gl)C(ne)YYYHAR_	15	1	4	499.749	1994.97	0.080628	2.1908e-05	86.291
P14685;Q3U5M8;Q3ULJ5;Q8BK46	321;321;321;321	P14685	321	26S proteasome non-ATPase regulatory subunit 3	Psmd3;Psmd3;Psmd3;Psmd3	1	+			+		+					1	+	HTAVGFKQTVHKL	1	APQHTAVGFK(1)QTVHK	_APQHTAVGFK(gl)QTVHK_	15	1	4	441.489	1761.93	-0.0089684	4.9917e-05	74.678
P14685;Q3U5M8;Q3ULJ5;Q8BK46	72;72;72;72	P14685	72	26S proteasome non-ATPase regulatory subunit 3	Psmd3;Psmd3;Psmd3;Psmd3	7	+	+	+	+	+	+	+	+		+	4		VTLEDIKEHVRQL	1	ELDTVTLEDIK(1)EHVR	_ELDTVTLEDIK(gl)EHVR_	15	1	4	478.501	1909.97	-0.19883	6.2633e-08	113.69
P14685;Q3U5M8;Q3ULJ5;Q8BK46	457;457;457;457	P14685	457	26S proteasome non-ATPase regulatory subunit 3	Psmd3;Psmd3;Psmd3;Psmd3	1			+	+		+					1	+	KGYVQSKEMIDIY	1	GYVQSK(1)EMIDIYSTR	_GYVQSK(gl)EM(ox)IDIYSTR_	15	1	3	640.644	1918.91	-0.54191	1.9688e-05	89.959
P14685;Q3U5M8;Q3ULJ5;Q8BK46	436;436;436;436	P14685	436	26S proteasome non-ATPase regulatory subunit 3	Psmd3;Psmd3;Psmd3;Psmd3	4	+	+	+	+		+	+				2		AEFIVAKAIRDGV	1	LQLDSPEDAEFIVAK(1)AIR	_LQLDSPEDAEFIVAK(gl)AIR_	18	1	3	710.379	2128.12	0.028933	9.4543e-18	129.05
P14685;Q3U5M8;Q3ULJ5;Q8BK46	80;80;80;80	P14685	80	26S proteasome non-ATPase regulatory subunit 3	Psmd3;Psmd3;Psmd3;Psmd3	11	+	+	+	+	+	+	+	+	+	+	5		HVRQLEKAVSGKE	1	QLEK(1)AVSGKEPR	_QLEK(gl)AVSGKEPR_	12	1	3	485.935	1454.78	0.37407	6.5457e-06	91.937
P14685;Q3U5M8;Q3ULJ5;Q8BK46	499;499;499;499	P14685	499	26S proteasome non-ATPase regulatory subunit 3	Psmd3;Psmd3;Psmd3;Psmd3	2	+	+		+		+					1	+	PPKSYNKDLESAE	1	SYNK(1)DLESAEER	_SYNK(gl)DLESAEER_	12	1	3	518.906	1553.7	0.66648	1.7096e-07	96.64
P14685;Q3U5M8;Q3ULJ5;Q8BK46	219;219;219;219	P14685	219	26S proteasome non-ATPase regulatory subunit 3	Psmd3;Psmd3;Psmd3;Psmd3	11	+	+	+	+	+	+	+	+	+		4		VYEFLDKLDVVRS	1	VYEFLDK(1)LDVVR	_VYEFLDK(gl)LDVVR_	12	1	3	537.291	1608.85	0.29543	1.3529e-07	98.156
P14685;Q3U5M8;Q3ULJ5;Q8BK46;F7B7L8;A3KFN0	269;269;269;269;54;53	P14685	269	26S proteasome non-ATPase regulatory subunit 3	Psmd3;Psmd3;Psmd3;Psmd3;Psmd3;Psmd3	6	+	+		+	+	+	+	+	+		4		AEKLVSKSVFPEQ	1	LVSK(1)SVFPEQANNNEWAR	_LVSK(gl)SVFPEQANNNEWAR_	18	1	3	735.035	2202.08	0.28627	5.1151e-52	171.08
P14685;Q3U5M8;Q3ULJ5;Q8BK46;F7B7L8;A3KFN0	265;265;265;265;50;49	P14685	265	26S proteasome non-ATPase regulatory subunit 3	Psmd3;Psmd3;Psmd3;Psmd3;Psmd3;Psmd3	2	+	+		+	+	+					1	+	LYDQAEKLVSKSV	1	NYLHYSLYDQAEK(1)LVSK	_NYLHYSLYDQAEK(gl)LVSK_	17	1	4	547.029	2184.09	0.85292	0.00072052	61.097
O35226-2;Q3ULG4;O35226;Q9CY29;O35226-3;O35226-4;O35226-5	135;135;135;129;135;135;135	O35226-2	135	26S proteasome non-ATPase regulatory subunit 4	Psmd4;Psmd4;Psmd4	4	+	+		+	+	+		+			2		KRLKKEKVNVDII	1	EK(1)VNVDIINFGEEEVNTEK	_EK(gl)VNVDIINFGEEEVNTEK_	19	1	3	774.048	2319.12	0.10804	2.5179e-55	168.32
O35226-2;Q3ULG4;O35226;Q9CY29;O35226-3;O35226-4;O35226-5	122;122;122;116;122;122;122	O35226-2	122	26S proteasome non-ATPase regulatory subunit 4	Psmd4;Psmd4;Psmd4	19	+	+	+	+	+	+	+	+	+	+	5		PVEDNEKDLVKLA	1	IIAFVGSPVEDNEK(1)DLVK	_IIAFVGSPVEDNEK(gl)DLVK_	18	1	3	696.372	2086.09	-0.14148	5.6107e-42	164.09
O35226-2;Q3ULG4;O35226;Q9CY29;O35226-3;O35226-4;O35226-5	74;74;74;68;74;74;74	O35226-2	74	26S proteasome non-ATPase regulatory subunit 4	Psmd4;Psmd4;Psmd4	14	+	+	+	+	+	+	+	+	+	+	5		TGRILSKLHTVQP	1	ILSK(1)LHTVQPK	_ILSK(gl)LHTVQPK_	11	1	3	459.945	1376.81	0.28849	1.0817e-05	99.53
O35226-2;Q3ULG4;O35226;Q9CY29;O35226-3;O35226-4;O35226-5	40;40;40;34;40;40;40	O35226-2	40	26S proteasome non-ATPase regulatory subunit 4	Psmd4;Psmd4;Psmd4	21	+	+	+	+	+	+	+	+	+	+	5		NIVCHSKTRSNPE	1	LQAQQDAVNIVCHSK(1)TR	_LQAQQDAVNIVC(ne)HSK(gl)TR_	17	1	4	538.275	2149.07	0.23582	8.9186e-79	193.98
O35226-2;Q3ULG4;O35226;Q9CY29;O35226-3;O35226-4;O35226-5;F7AI87	126;126;126;120;126;126;126;13	O35226-2	126	26S proteasome non-ATPase regulatory subunit 4	Psmd4;Psmd4;Psmd4;Psmd4	9	+	+	+	+	+	+	+	+			3		NEKDLVKLAKRLK	1	IIAFVGSPVEDNEKDLVK(1)LAK	_IIAFVGSPVEDNEKDLVK(gl)LAK_	21	1	4	600.585	2398.31	-0.14781	7.3639e-41	147.92
O35226-2;Q3ULG4;O35226;Q9CY29;F7AI87	367;367;364;358;182	O35226-2	367	26S proteasome non-ATPase regulatory subunit 4	Psmd4;Psmd4;Psmd4;Psmd4	9	+	+	+	+	+	+		+			2		LASQATKDGKNDK	1	SVMGALASQATK(1)DGK	_SVM(ox)GALASQATK(gl)DGK_	15	1	3	531.935	1592.78	-0.071272	6.331e-64	183.79
Q8BJY1	147	Q8BJY1	147	26S proteasome non-ATPase regulatory subunit 5	Psmd5	9	+		+	+	+	+	+	+	+		4		VAKAAIKSLSRIS	1	AAIK(1)SLSR	_AAIK(gl)SLSR_	8	1	3	320.526	958.556	-0.069531	0.00076804	83.206
Q8BJY1	143	Q8BJY1	143	26S proteasome non-ATPase regulatory subunit 5	Psmd5	10	+	+	+	+	+	+	+	+	+		4		ENLSVAKAAIKSL	1	QIVYCIGGENLSVAK(1)AAIK	_QIVYC(ne)IGGENLSVAK(gl)AAIK_	19	1	3	739.396	2215.17	0.20495	1.0182e-261	272.35
Q8BJY1;Q921U5;F7BA91;B0R0S3	467;180;103;102	Q8BJY1	467	26S proteasome non-ATPase regulatory subunit 5	Psmd5;Psmd5;Psmd5;Psmd5	6	+	+	+	+		+	+		+		3		KALANSKTVAEIF	1	ALANSK(1)TVAEIFGNSNYLR	_ALANSK(gl)TVAEIFGNSNYLR_	19	1	3	728.047	2181.12	NA	2.1111e-130	168.05
Q99JI4	371	Q99JI4	371	26S proteasome non-ATPase regulatory subunit 6	Psmd6	3	+		+	+	+	+					1	+	QYQETIKKGDLLL	1	NWQYQETIK(1)K	_NWQYQETIK(gl)K_	10	1	3	484.581	1450.72	0.1688	7.7591e-05	96.665
Q99JI4	362	Q99JI4	362	26S proteasome non-ATPase regulatory subunit 6	Psmd6	3	+	+		+	+	+					1	+	TNRPDSKNWQYQE	1	VNEIVETNRPDSK(1)NWQYQETIK	_VNEIVETNRPDSK(gl)NWQYQETIK_	22	1	4	702.101	2804.37	-0.36306	2.8948e-10	109.72
Q99JI4;Q8C1T2	13;13	Q99JI4	13	26S proteasome non-ATPase regulatory subunit 6	Psmd6;Psmd6	1			+	+		+					1	+	EEEGLPKNPDLRI	1	PLENLEEEGLPK(1)NPDLR	_PLENLEEEGLPK(gl)NPDLR_	17	1	3	693.024	2076.05	NA	3.6386e-10	91.932
A1L3B8;P26516	180;180	A1L3B8	180	26S proteasome non-ATPase regulatory subunit 7	Psmd7;Psmd7	18	+	+		+	+	+	+	+	+	+	5		HLLRDIKDTTVGT	1	DIK(1)DTTVGTLSQR	_DIK(gl)DTTVGTLSQR_	13	1	3	516.606	1546.8	-0.05848	1.5959e-54	168.31
A1L3B8;P26516	199;199	A1L3B8	199	26S proteasome non-ATPase regulatory subunit 7	Psmd7;Psmd7	11	+	+	+	+	+	+	+	+		+	4		NQVHGLKGLNSKL	1	ITNQVHGLK(1)GLNSK	_ITNQVHGLK(gl)GLNSK_	14	1	3	541.637	1621.89	-0.28682	5.444e-15	130.1
A1L3B8;P26516	100;100	A1L3B8	100	26S proteasome non-ATPase regulatory subunit 7	Psmd7;Psmd7	8	+	+		+	+	+	+	+			3		WYHTGPKLHKNDI	1	IVGWYHTGPK(1)LHK	_IVGWYHTGPK(gl)LHK_	13	1	3	550.635	1648.88	-0.6944	1.9337e-07	95.018
A1L3B8;P26516	103;103	A1L3B8	103	26S proteasome non-ATPase regulatory subunit 7	Psmd7;Psmd7	10	+	+	+	+	+	+	+		+	+	4		TGPKLHKNDIAIN	1	LHK(1)NDIAINELMK	_LHK(gl)NDIAINELM(ox)K_	13	1	3	556.963	1667.87	-0.047915	6.4291e-05	81.676
A1L3B8;P26516	279;279	A1L3B8	279	26S proteasome non-ATPase regulatory subunit 7	Psmd7;Psmd7	2		+	+		+	+					1	+	HNLINNKIANRDA	1	SVVALHNLINNK(1)IANR	_SVVALHNLINNK(gl)IANR_	16	1	3	630.694	1889.06	0.19161	2.1287e-94	200
A1L3B8;P26516	45;45	A1L3B8	45	26S proteasome non-ATPase regulatory subunit 7	Psmd7;Psmd7	4	+	+		+	+	+					1	+	LLGSWQKKVLDVS	1	VVGVLLGSWQK(1)K	_VVGVLLGSWQK(gl)K_	12	1	3	476.617	1426.83	-1.9096	1.8364e-05	82.008
Q9CX56;Q9CPS5;Q8BKP5;Q3TG45	114;50;50;50	Q9CX56	114	26S proteasome non-ATPase regulatory subunit 8	Psmd8;Psmd8;Psmd8;Psmd8	2	+			+	+	+		+			2		KNPNLSKCGEELG	1	NPNLSK(1)CGEELGR	_NPNLSK(gl)C(ne)GEELGR_	13	1	3	552.598	1654.77	-1.5919	0.0011946	62.924
Q9CX56;Q9CPS5;Q3TVY0;Q8BKP5;Q3TW90;Q99JB5;Q3TI95;Q3U617	340;276;294;276;276;244;276;170	Q9CX56	340	26S proteasome non-ATPase regulatory subunit 8	Psmd8;Psmd8;Psmd8;Psmd8;Psmd8;Psmd8;Psmd8;Psmd8	2	+		+	+	+	+					1	+	PSTELAKQVIEYA	1	GWVLGPNNYYSFASQQQKPEDSTIPSTELAK(1)QVIEYAR	_GWVLGPNNYYSFASQQQKPEDSTIPSTELAK(gl)QVIEYAR_	38	1	4	1108.05	4428.17	0.4771	1.1145e-118	178.28
Q9CX56;Q9CPS5;Q3TVY0;Q8BKP5;Q3TW90;Q99JB5;Q3TG45;Q3TI95	141;77;95;77;77;45;77;77	Q9CX56	141	26S proteasome non-ATPase regulatory subunit 8	Psmd8;Psmd8;Psmd8;Psmd8;Psmd8;Psmd8;Psmd8;Psmd8	7	+	+	+	+	+	+	+		+		3		TGTKLTKQQLILA	1	LTK(1)QQLILAR	_LTK(gl)QQLILAR_	10	1	3	433.27	1296.79	-0.16942	2.3518e-104	245.5
Q9CX56;Q9CPS5;Q3TVY0;Q8BKP5;Q3TW90;Q99JB5;Q3TG45;Q3TI95	138;74;92;74;74;42;74;74	Q9CX56	138	26S proteasome non-ATPase regulatory subunit 8	Psmd8;Psmd8;Psmd8;Psmd8;Psmd8;Psmd8;Psmd8;Psmd8	6	+	+	+	+	+	+	+	+			3		LPTTGTKLTKQQL	1	LVLLELNFLPTTGTK(1)LTK	_LVLLELNFLPTTGTK(gl)LTK_	18	1	3	705.752	2114.24	0.44416	3.274e-05	75.574
Q9CX56;Q9CPS5;Q3TVY0;Q8BKP5;Q3TW90;Q99JB5;Q3TG45;Q3TI95;Q3U617	300;236;254;236;236;204;236;236;130	Q9CX56	300	26S proteasome non-ATPase regulatory subunit 8	Psmd8;Psmd8;Psmd8;Psmd8;Psmd8;Psmd8;Psmd8;Psmd8;Psmd8	13	+	+	+	+	+	+	+	+	+		4		LFFSTPKKMTDYA	1	ILFFSTPK(1)K	_ILFFSTPK(gl)K_	9	1	3	398.901	1193.68	-0.1158	0.0028075	58.981
Q9CZZ4;Q3ULI3;Q9CR00;Q3THC1	91;91;91;91	Q9CZZ4	91	26S proteasome non-ATPase regulatory subunit 9	Psmd9;Psmd9;Psmd9;Psmd9	2			+	+	+	+					1	+	DHKALMKQVEEAL	1	ALMK(1)QVEEALHQLHAR	_ALM(ox)K(gl)QVEEALHQLHAR_	16	1	5	401.615	2003.04	-0.27049	2.0739e-05	83.499
Q91ZV4	314	Q91ZV4	314	2-acylglycerol O-acyltransferase 1	Mogat1	1				+			+				1	+	TYLEELKKLFNEH	1	LIYTVVGRPIPVQQTLNPTSEQIEELHQTYLEELK(1)K	_LIYTVVGRPIPVQQTLNPTSEQIEELHQTYLEELK(gl)K_	36	1	5	865.067	4320.3	-0.70161	8.631e-05	56.977
Q91ZV4;Q3V4B0	323;39	Q91ZV4	323	2-acylglycerol O-acyltransferase 1	Mogat1;Mogat1	1				+			+				1	+	FNEHKGKYGIPEH	1	GK(1)YGIPEHETLVFK	_GK(gl)YGIPEHETLVFK_	14	1	4	433.732	1730.9	1.7311	1.3456e-05	89.013
Q91ZV4;D3YW64	234;203	Q91ZV4	234	2-acylglycerol O-acyltransferase 1	Mogat1;Mogat1	1				+			+				1	+	GENDLYKQINNPK	1	MALTHGASLVPVFSFGENDLYK(1)QINNPK	_M(ox)ALTHGASLVPVFSFGENDLYK(gl)QINNPK_	28	1	4	805.908	3219.6	1.7595	7.7947e-17	102.21
Q91ZV4;D3YW64	240;209	Q91ZV4	240	2-acylglycerol O-acyltransferase 1	Mogat1;Mogat1	2				+	+		+				1	+	KQINNPKGSWLRT	1	QINNPK(1)GSWLR	_QINNPK(gl)GSWLR_	11	1	3	476.257	1425.75	-0.70638	0.00024977	75.197
Q8R519	19	Q8R519	19	2-amino-3-carboxymuconate-6-semialdehyde decarboxylase	Acmsd	5	+	+		+	+	+	+	+			3		EWPDLEKRFGYGG	1	EWPDLEK(1)R	_EWPDLEK(gl)R_	8	1	3	396.2	1185.58	-0.038948	0.0029114	64.836
Q8R519;Q3TNK0	318;77	Q8R519	318	2-amino-3-carboxymuconate-6-semialdehyde decarboxylase	Acmsd;Acmsd	2		+		+		+	+				2		DEETKDKLTAGNA	1	DK(1)LTAGNALAFLGLER	_DK(gl)LTAGNALAFLGLER_	16	1	3	601.663	1801.97	-0.17672	3.3053e-38	160.47
Q8R519;Q3TNK0	257;16	Q8R519	257	2-amino-3-carboxymuconate-6-semialdehyde decarboxylase	Acmsd;Acmsd	8	+	+	+	+	+	+	+				2		NPSDPRKYLGSFY	1	K(1)YLGSFYTDSLVHDPLSLK	_K(gl)YLGSFYTDSLVHDPLSLK_	19	1	3	766.399	2296.17	-0.3393	6.8138e-137	222.06
Q8R519;Q3TNK0	283;42	Q8R519	283	2-amino-3-carboxymuconate-6-semialdehyde decarboxylase	Acmsd;Acmsd	1				+			+				1	+	LTDVIGKDKVMLG	1	LLTDVIGK(1)DK	_LLTDVIGK(gl)DK_	10	1	3	405.903	1214.69	0.85032	0.00019719	84.213
O88986;Q9CZ08;E9PWY6	184;184;184	O88986	184	2-amino-3-ketobutyrate coenzyme A ligase, mitochondrial	Gcat;Gcat;Gcat	1			+	+		+					1	+	MADLEAKLKEAQK	1	HLDMADLEAK(1)LK	_HLDM(ox)ADLEAK(gl)LK_	12	1	3	505.261	1512.76	0.33077	6.5686e-08	100.55
O88986;Q9CZ08;E9PWY6	115;115;115	O88986	115	2-amino-3-ketobutyrate coenzyme A ligase, mitochondrial	Gcat;Gcat;Gcat	1	+				+	+					1	+	HKNLEAKIAHFHQ	1	NLEAK(1)IAHFHQR	_NLEAK(gl)IAHFHQR_	12	1	4	395.213	1576.82	-0.30392	0.00053953	65.395
Q6PDY2	60	Q6PDY2	60	2-aminoethanethiol dioxygenase	Ado	1				+				+			1	+	LNIAPRKALPQPL	1	K(1)ALPQPLPR	_K(gl)ALPQPLPR_	9	1	3	378.565	1132.67	0.21505	0.0031985	57.59
Q9QXE0;D3YZ54	156;129	Q9QXE0	156	2-hydroxyacyl-CoA lyase 1	Hacl1;Hacl1	4	+	+	+	+	+	+					1	+	IPFIIEKAVRSSI	1	PSTIELIPFIIEK(1)AVR	_PSTIELIPFIIEK(gl)AVR_	16	1	3	647.379	1939.11	0.00077689	3.8463e-20	135.02
Q9QXE0;D3YZ54	139;112	Q9QXE0	139	2-hydroxyacyl-CoA lyase 1	Hacl1;Hacl1	6	+	+	+	+	+	+					1	+	ACRLYTKFSARPS	1	LYTK(1)FSAR	_LYTK(gl)FSAR_	8	1	3	367.201	1098.58	0.62981	0.0016297	75.213
Q9QXE0;D3YZ54	368;341	Q9QXE0	368	2-hydroxyacyl-CoA lyase 1	Hacl1;Hacl1	6	+	+	+	+	+	+					1	+	SNEAISKELASQK	1	SNEAISK(1)ELASQK	_SNEAISK(gl)ELASQK_	13	1	3	506.93	1517.77	0.073481	8.1093e-24	134.18
Q9QXE0;D3YZ54;E9PWM4	217;190;191	Q9QXE0	217	2-hydroxyacyl-CoA lyase 1	Hacl1;Hacl1;Hacl1	9	+	+	+	+	+	+	+		+		3		SVLRDAKQPLLII	1	DAK(1)QPLLIIGK	_DAK(gl)QPLLIIGK_	11	1	3	437.266	1308.78	-0.15082	1.4685e-39	168.22
Q9QXE0;D3YZ54;E9PWM4	225;198;199	Q9QXE0	225	2-hydroxyacyl-CoA lyase 1	Hacl1;Hacl1;Hacl1	6	+	+	+	+	+	+					1	+	PLLIIGKGAAYSH	1	DAKQPLLIIGK(1)GAAYSHAEDSIR	_DAKQPLLIIGK(gl)GAAYSHAEDSIR_	23	1	4	642.595	2566.35	-0.98428	2.5726e-41	144.92
Q9QXE0;D3YZ54;E9PWM4	374;347;314	Q9QXE0	374	2-hydroxyacyl-CoA lyase 1	Hacl1;Hacl1;Hacl1	4	+	+	+	+	+	+					1	+	KELASQKSLPMNY	1	ELASQK(1)SLPMNYYTVFYHVQEQLPR	_ELASQK(gl)SLPM(ox)NYYTVFYHVQEQLPR_	25	1	4	793.645	3170.55	0.17254	2.8959e-185	229.1
Q9QXE0;D3YZ54;E9PWM4	569;542;509	Q9QXE0	569	2-hydroxyacyl-CoA lyase 1	Hacl1;Hacl1;Hacl1	6	+	+	+	+	+	+	+				2		EPQSTRKAQDFHW	1	K(1)AQDFHWLTR	_K(gl)AQDFHWLTR_	10	1	4	354.685	1414.71	0.31058	1.0849e-05	103.55
Q9QXE0;D3YZ54;E9PWM4	238;211;212	Q9QXE0	238	2-hydroxyacyl-CoA lyase 1	Hacl1;Hacl1;Hacl1	3	+		+	+	+	+					1	+	AEDSIRKLVEQCS	1	K(1)LVEQCSLPFLPTPMGK	_K(gl)LVEQC(ne)SLPFLPTPM(ox)GK_	17	1	3	715.036	2142.09	-0.05216	2.3932e-05	76.341
Q9QXE0;D3YZ54;E9PWM4	254;227;228	Q9QXE0	254	2-hydroxyacyl-CoA lyase 1	Hacl1;Hacl1;Hacl1	3		+	+	+	+	+					1	+	LPTPMGKGVVPDN	1	LVEQCSLPFLPTPMGK(1)GVVPDNHPNCVGAAR	_LVEQC(ne)SLPFLPTPM(ox)GK(gl)GVVPDNHPNC(ne)VGAAR_	31	1	4	907.444	3625.75	-0.9899	2.4989e-54	147.28
Q9QXE0;D3YZ54;E9PWM4	554;527;494	Q9QXE0	554	2-hydroxyacyl-CoA lyase 1	Hacl1;Hacl1;Hacl1	1			+	+		+					1	+	ALQDTSKPCLLNI	1	QALQDTSK(1)PCLLNIMIEPQSTR	_QALQDTSK(gl)PC(ne)LLNIM(ox)IEPQSTR_	22	1	3	914.458	2740.35	-0.28757	3.56e-05	78.794
Q9QXE0;D3YZ54;E9PWM4;E9Q9L4;E9Q7H7;E9Q0K0;D6RDE9	21;21;21;21;21;21;21	Q9QXE0	21	2-hydroxyacyl-CoA lyase 1	Hacl1;Hacl1;Hacl1;Hacl1;Hacl1;Hacl1;Hacl1	6	+	+	+	+	+	+					1	+	EQVSGAKVIAQAL	1	PESNSAEGSDRSEEQVSGAK(1)VIAQALK	_PESNSAEGSDRSEEQVSGAK(gl)VIAQALK_	27	1	4	726.11	2900.41	-1.2952	0	304.08
Q64676	89	Q64676	89	2-hydroxyacylsphingosine 1-beta-galactosyltransferase	Ugt8	4				+	+		+	+			2		DAFLQSKMRNIFS	1	YPGIFNSTTSDAFLQSK(1)MR	_YPGIFNSTTSDAFLQSK(gl)M(ox)R_	19	1	3	765.035	2292.08	0.49669	5.5119e-22	125.98
Q60597;Q60597-2;E9Q1C6;Q6P8I7;Q60597-3;Q60597-4	1020;1010;211;211;1035;1031	Q60597-3	1035	2-oxoglutarate dehydrogenase, mitochondrial	Ogdh;Ogdh;Ogdh	2			+	+		+			+		2		FDLDAFKKFS___	1	FLDTAFDLDAFK(0.5)K(0.5)FS	_FLDTAFDLDAFK(gl)KFS_	15	1	3	626.981	1877.92	0.33686	0.004129	58.487
Q3U3J1;Q99L69;P50136	357;353;353	Q3U3J1	357	2-oxoisovalerate dehydrogenase subunit alpha, mitochondrial	Bckdha;Bckdha;Bckdha	4	+	+		+	+	+					1	+	EVNYWDKQDHPIS	1	SVDEVNYWDK(1)QDHPISR	_SVDEVNYWDK(gl)QDHPISR_	17	1	3	734.679	2201.01	3.5469	5.8216e-15	126.48
E9Q007;Q3UIU9;Q61767	49;49;49	Q3UIU9	49	3 beta-hydroxysteroid dehydrogenase type 4	Gm4450;Hsd3b4;Hsd3b4	2				+	+		+				1	+	QEEELSKLQTKAK;QEEELSKLQTKTK	1	KQEEELSK(1)LQTK	_KQEEELSK(gl)LQTK_	12	1	3	525.618	1573.83	0.67064	2.3574e-06	93.345
E9Q007;Q3UIU9;Q61767	245;245;245	Q3UIU9	245	3 beta-hydroxysteroid dehydrogenase type 4	Gm4450;Hsd3b4;Hsd3b4	1				+			+				1	+	SLQDPKKSPSIQG	1	K(1)SPSIQGQFYYITDDTPHQSYDDLK	_K(gl)SPSIQGQFYYITDDTPHQSYDDLK_	25	1	4	765.861	3059.41	-0.22773	4.5047e-12	108.4
E9Q007;Q3UIU9;Q61767	164;164;164	Q3UIU9	164	3 beta-hydroxysteroid dehydrogenase type 4	Gm4450;Hsd3b4;Hsd3b4	4				+	+		+				1	+	SKKMAEKAVLAAN	1	MAEK(1)AVLAANGSILK	_MAEK(gl)AVLAANGSILK_	15	1	3	543.971	1628.89	-0.87993	1.9302e-09	118.16
Q3UIU9;Q61767	70;70	Q3UIU9	70	3 beta-hydroxysteroid dehydrogenase type 4	Hsd3b4;Hsd3b4	4	+			+	+	+	+	+			3		LDAQCLKRACQGM	1	GDILDAQCLK(1)R	_GDILDAQC(ne)LK(gl)R_	11	1	3	490.917	1469.73	-0.3169	0.00018279	77.379
Q3UIU9;Q61767	60;60	Q3UIU9	60	3 beta-hydroxysteroid dehydrogenase type 4	Hsd3b4;Hsd3b4	1				+			+				1	+	TKVTVLKGDILDA	1	VTVLK(1)GDILDAQCLK	_VTVLK(gl)GDILDAQC(ne)LK_	15	1	3	619.005	1853.99	0.83537	1.234e-05	100.45
E9Q007;Q3UIU9;Q61767;Q61694	207;207;207;207	Q61694	207	3 beta-hydroxysteroid dehydrogenase type 4;3 beta-hydroxysteroid dehydrogenase type 5	Gm4450;Hsd3b4;Hsd3b4;Hsd3b5	2	+			+	+	+					1	+	TVKTALKNNSIIK	1	TALK(1)NNSIIK	_TALK(gl)NNSIIK_	10	1	3	405.907	1214.7	-0.27622	0.00025761	81.338
Q61694	350	Q61694	350	3 beta-hydroxysteroid dehydrogenase type 5	Hsd3b5	3	+	+		+	+	+					1	+	VSWEEAKQKTSEW	1	DLGYQPLVSWEEAK(1)QK	_DLGYQPLVSWEEAK(gl)QK_	16	1	3	669.006	2004	-0.041413	1.7816e-09	116.43
Q61694	352	Q61694	352	3 beta-hydroxysteroid dehydrogenase type 5	Hsd3b5	2	+			+	+	+					1	+	WEEAKQKTSEWIG	1	QK(1)TSEWIGTLVK	_QK(gl)TSEWIGTLVK_	12	1	3	501.944	1502.81	-2.0315	0.00054768	65.241
Q61694	70	Q61694	70	3 beta-hydroxysteroid dehydrogenase type 5	Hsd3b5	5	+		+	+	+	+	+	+			3		LDAQCLKRACQGM	1	GDILDAQCLK(1)R	_GDILDAQC(ne)LK(gl)R_	11	1	3	490.917	1469.73	-0.3169	0.00018279	77.379
Q61694	49	Q61694	49	3 beta-hydroxysteroid dehydrogenase type 5	Hsd3b5	1	+			+		+					1	+	HEEELSKLQTKAK	1	HEEELSK(1)LQTK	_HEEELSK(gl)LQTK_	11	1	3	485.919	1454.74	-0.70438	3.9477e-05	91.549
Q61694	175	Q61694	175	3 beta-hydroxysteroid dehydrogenase type 5	Hsd3b5	4	+	+		+	+	+					1	+	TNGRLLKNGGTLH	1	LLK(1)NGGTLHTCALR	_LLK(gl)NGGTLHTC(ne)ALR_	14	1	4	434.737	1734.92	-1.207	6.8924e-07	104.87
Q61694	164	Q61694	164	3 beta-hydroxysteroid dehydrogenase type 5	Hsd3b5	2	+			+	+	+					1	+	SKRMAEKAVLATN	1	MAEK(1)AVLATNGR	_MAEK(gl)AVLATNGR_	12	1	3	458.91	1373.71	0.41297	8.4742e-05	75.479
Q61694	60	Q61694	60	3 beta-hydroxysteroid dehydrogenase type 5	Hsd3b5	5	+	+	+	+	+	+					1	+	AKVRVLKGDILDA	1	VLK(1)GDILDAQCLK	_VLK(gl)GDILDAQC(ne)LK_	13	1	3	552.299	1653.88	-0.33247	5.6123e-13	122.34
Q9EQC1;D3Z3X1;D3Z3X2	163;163;163	Q9EQC1	163	3 beta-hydroxysteroid dehydrogenase type 7	Hsd3b7;Hsd3b7;Hsd3b7	2	+	+		+		+					1	+	HPYPCSKALAEQL	1	GNEDTPYEAVHSHPYPCSK(1)ALAEQLVLEANGR	_GNEDTPYEAVHSHPYPC(ne)SK(gl)ALAEQLVLEANGR_	32	1	5	747.756	3733.74	-0.24232	2.7548e-21	94.721
Q9EQC1;D3Z3X1;Q3UBW4	266;235;94	Q9EQC1	266	3 beta-hydroxysteroid dehydrogenase type 7	Hsd3b7;Hsd3b7;Hsd3b7	1	+			+		+					1	+	YDKSPYKSYEDFN	1	SPYK(1)SYEDFNMEFLSPCGLR	_SPYK(gl)SYEDFNM(ox)EFLSPC(ne)GLR_	20	1	3	880.058	2637.15	3.02	0.00010282	67.449
Q3UJ12;P24815;Q3UI20;A2AEP8	412;350;350;344	Q3UJ12	412	3 beta-hydroxysteroid dehydrogenase/Delta 5-->4-isomerase type 1;3-beta-hydroxy-Delta(5)-steroid dehydrogenase;Steroid Delta-isomerase	Hsd3b1;Hsd3b1;Hsd3b1;Hsd3b1	1	+			+		+					1	+	VNWEEAKQKTSEW	1	DLGYEPLVNWEEAK(1)QK	_DLGYEPLVNWEEAK(gl)QK_	16	1	3	678.337	2031.99	-0.67351	0.0027883	52.254
Q3UJ12;P24815;Q3UI20;A2AEP8;B1ARN8;P26150;E9PXG7;Q5FW73;B1ARP1;B1ARN9;O35469;B1ARP0;Q541Q1;Q76CU3;Q7TPU0;A2AEP7;P26149	226;164;164;158;164;164;109;109;109;164;164;164;164;164;164;158;164	B1ARN8	164	3 beta-hydroxysteroid dehydrogenase/Delta 5-->4-isomerase type 1;3-beta-hydroxy-Delta(5)-steroid dehydrogenase;Steroid Delta-isomerase;3 beta-hydroxysteroid dehydrogenase/Delta 5-->4-isomerase type 3;3-beta-hydroxy-Delta(5)-steroid dehydrogenase;Steroid Delta-isomerase;3 beta-hydroxysteroid dehydrogenase/Delta 5-->4-isomerase type 6;3-beta-hydroxy-Delta(5)-steroid dehydrogenase;Steroid Delta-isom…	Hsd3b1;Hsd3b1;Hsd3b1;Hsd3b1;Hsd3b3;Hsd3b3;Hsd3b3;Hsd3b3;Hsd3b3;Hsd3b3;Hsd3b6;Hsd3b3;Hsd3b6;Hsd3b6;Hsd3b6;Hsd3b1;Hsd3b2	11	+	+	+	+	+	+	+		+		3		SKKMAEKAVLAAN	1	MAEK(1)AVLAANGSMLK	_M(ox)AEK(gl)AVLAANGSM(ox)LK_	15	1	3	560.62	1678.84	-0.34306	1.8337e-10	123.02
P26149	45	P26149	45	3 beta-hydroxysteroid dehydrogenase/Delta 5-->4-isomerase type 2;3-beta-hydroxy-Delta(5)-steroid dehydrogenase;Steroid Delta-isomerase	Hsd3b2	2				+	+		+				1	+	FRPETRKEFFNLE	1	K(1)EFFNLETSIK	_K(gl)EFFNLETSIK_	11	1	3	490.593	1468.76	0.2468	7.2571e-05	84.31
B1ARN8;P26150;E9PXG7;Q5FW73;B1ARP1;B1ARN9	204;204;149;149;149;204	B1ARN8	204	3 beta-hydroxysteroid dehydrogenase/Delta 5-->4-isomerase type 3;3-beta-hydroxy-Delta(5)-steroid dehydrogenase;Steroid Delta-isomerase	Hsd3b3;Hsd3b3;Hsd3b3;Hsd3b3;Hsd3b3;Hsd3b3	4	+	+		+	+	+	+				2		LSNTIIKALKNKF	1	SQFLSNTIIK(1)ALK	_SQFLSNTIIK(gl)ALK_	13	1	3	526.307	1575.9	-0.68038	2.0897e-09	109.15
B1ARN8;P26150;E9PXG7;Q5FW73;B1ARP1;B1ARN9;B1ARP0	37;37;37;37;37;37;37	B1ARN8	37	3 beta-hydroxysteroid dehydrogenase/Delta 5-->4-isomerase type 3;3-beta-hydroxy-Delta(5)-steroid dehydrogenase;Steroid Delta-isomerase	Hsd3b3;Hsd3b3;Hsd3b3;Hsd3b3;Hsd3b3;Hsd3b3;Hsd3b3	3	+		+	+	+	+					1	+	EIRVLDKVFKPET	0.999843	VLDK(1)VFKPETR	_VLDK(gl)VFKPETR_	11	1	3	482.609	1444.8	-2.0037	6.082e-05	97.456
B1ARN8;P26150;E9PXG7;Q5FW73;B1ARP1;B1ARN9;B1ARP0;A2AEP7	159;159;104;104;104;159;159;153	B1ARN8	159	3 beta-hydroxysteroid dehydrogenase/Delta 5-->4-isomerase type 3;3-beta-hydroxy-Delta(5)-steroid dehydrogenase;Steroid Delta-isomerase	Hsd3b3;Hsd3b3;Hsd3b3;Hsd3b3;Hsd3b3;Hsd3b3;Hsd3b3;Hsd3b1	1	+				+	+					1	+	DPYPYSKKMAEKA	1	ESTWSDPYPYSK(1)K	_ESTWSDPYPYSK(gl)K_	13	1	3	567.93	1700.77	0.92238	0.0074586	46.88
B1ARN8;P26150;E9PXG7;Q5FW73;O35469;Q541Q1;Q76CU3;Q7TPU0	245;245;190;190;245;245;245;245	B1ARN8	245	3 beta-hydroxysteroid dehydrogenase/Delta 5-->4-isomerase type 3;3-beta-hydroxy-Delta(5)-steroid dehydrogenase;Steroid Delta-isomerase;3 beta-hydroxysteroid dehydrogenase/Delta 5-->4-isomerase type 6;3-beta-hydroxy-Delta(5)-steroid dehydrogenase;Steroid Delta-isomerase	Hsd3b3;Hsd3b3;Hsd3b3;Hsd3b3;Hsd3b6;Hsd3b6;Hsd3b6;Hsd3b6	1	+			+		+					1	+	GLRNPKKSPNIQG	1	K(1)SPNIQGEFYYISDDTPHQSYDDLNYTLSK	_K(gl)SPNIQGEFYYISDDTPHQSYDDLNYTLSK_	30	1	4	913.923	3651.66	-0.33284	2.1024e-65	157.11
B1ARN8;P26150;E9PXG7;Q5FW73;O35469;Q541Q1;Q76CU3;Q7TPU0;E9Q007;P26149;Q3UIU9;Q61767	350;350;295;295;350;350;350;350;350;350;350;350	B1ARN8	350	3 beta-hydroxysteroid dehydrogenase/Delta 5-->4-isomerase type 3;3-beta-hydroxy-Delta(5)-steroid dehydrogenase;Steroid Delta-isomerase;3 beta-hydroxysteroid dehydrogenase/Delta 5-->4-isomerase type 6;3-beta-hydroxy-Delta(5)-steroid dehydrogenase;Steroid Delta-isomerase;3 beta-hydroxysteroid dehydrogenase/Delta 5-->4-isomerase type 2;3-beta-hydroxy-Delta(5)-steroid dehydrogenase;Steroid Delta-isom…	Hsd3b3;Hsd3b3;Hsd3b3;Hsd3b3;Hsd3b6;Hsd3b6;Hsd3b6;Hsd3b6;Gm4450;Hsd3b2;Hsd3b4;Hsd3b4	4	+	+		+	+	+	+		+		3		VSWEEAKQKTSEW	1	DLGYEPLVSWEEAK(1)QK	_DLGYEPLVSWEEAK(gl)QK_	16	1	3	669.334	2004.98	-0.85977	6.6974e-38	156.5
Q3UBN8;Q9Z0S1;D3Z0E6	189;189;134	Q3UBN8	189	3'(2'),5'-bisphosphate nucleotidase 1	Bpnt1;Bpnt1;Bpnt1	2	+				+	+	+				2		KEAPAGKHIITTT	1	EAPAGK(1)HIITTTR	_EAPAGK(gl)HIITTTR_	13	1	4	377.96	1507.81	0.70551	0.0010646	62.924
Q3UBN8;Q9Z0S1;Q3U449;D3Z0E6	244;244;244;189	Q3UBN8	244	3'(2'),5'-bisphosphate nucleotidase 1	Bpnt1;Bpnt1;Bpnt1;Bpnt1	1		+			+	+					1	+	FASPGCKKWDTCA	1	ASAYVFASPGCK(1)K	_ASAYVFASPGC(ne)K(gl)K_	13	1	3	523.257	1566.75	-1.1356	0.0060732	49.423
Q3UBN8;Q9Z0S1;Q3U449;D3Z5X0	49;49;49;49	Q3UBN8	49	3'(2'),5'-bisphosphate nucleotidase 1	Bpnt1;Bpnt1;Bpnt1;Bpnt1	6	+	+	+	+	+	+	+	+			3		ATDLQTKADRLVQ	1	TSATDLQTK(1)ADR	_TSATDLQTK(gl)ADR_	12	1	3	474.239	1419.7	-0.0062023	2.5001e-14	119.76
Q7TMF2	245	Q7TMF2	245	3'-5' exoribonuclease 1	Eri1	4	+		+	+	+	+					1	+	CRLSRLKHPAFAK	1	LK(1)HPAFAK	_LK(gl)HPAFAK_	8	1	3	342.535	1024.58	-0.27154	0.0023163	71.342
A2AD94;Q9CQL4	82;82	A2AD94	82	39S ribosomal protein L20, mitochondrial	Mrpl20;Mrpl20	6	+	+	+	+	+	+	+	+			3		SQEHGLKYPAFIV	1	ITAASQEHGLK(1)YPAFIVNLIK	_ITAASQEHGLK(gl)YPAFIVNLIK_	21	1	3	809.785	2426.33	0.28669	1.844e-50	157.79
Q5SUY2;Q99N92	122;122	Q5SUY2	122	39S ribosomal protein L27, mitochondrial	Mrpl27;Mrpl27	2	+			+		+			+		2		LVTSLPKGAVLYK	1	NTEAVDLVTSLPK(1)GAVLYK	_NTEAVDLVTSLPK(gl)GAVLYK_	19	1	3	711.391	2131.15	0.86547	6.4792e-10	95.954
A2A9T8;Q9D0Q7;Q9CSZ8;F6TMQ3;F6QAU7;A2A9T9	62;62;67;66;51;50	A2A9T8	62	39S ribosomal protein L45, mitochondrial	Mrpl45;Mrpl45;Mrpl45;Mrpl45;Mrpl45;Mrpl45	2	+	+			+	+					1	+	FLEYARKAGLVIP	1	K(1)AGLVIPQER	_K(gl)AGLVIPQER_	10	1	3	408.907	1223.7	0.25268	0.0001988	81.338
A2AC28;P70245	221;221	A2AC28	221	3-beta-hydroxysteroid-Delta(8),Delta(7)-isomerase	Ebp;Ebp	5	+	+		+	+	+			+		2		QSVLDSKVMKIKS	1	HLTSAQSVLDSK(1)VMK	_HLTSAQSVLDSK(gl)VM(ox)K_	15	1	3	591.977	1772.91	-0.57271	1.5136e-28	150.12
G3X8U5;Q01237;F2Z470	381;381;381	G3X8U5	381	3-hydroxy-3-methylglutaryl-coenzyme A reductase	Hmgcr;Hmgcr;Hmgcr	3	+	+	+	+		+					1	+	LVRRNQKLSSVEE	1	NQK(1)LSSVEEDPGANQER	_NQK(gl)LSSVEEDPGANQER_	17	1	3	672.319	2013.94	-0.33164	5.2946e-15	127.18
G3X8U5;Q01237;F2Z470	248;248;248	G3X8U5	248	3-hydroxy-3-methylglutaryl-coenzyme A reductase	Hmgcr;Hmgcr;Hmgcr	2	+	+		+		+					1	+	LEEEENKPNPVTQ	1	VLEEEENK(1)PNPVTQR	_VLEEEENK(gl)PNPVTQR_	15	1	3	632.653	1894.94	-0.3617	3.1056e-28	147.18
G3X8U5;Q01237;F2Z470;E9PY17	142;142;142;142	G3X8U5	142	3-hydroxy-3-methylglutaryl-coenzyme A reductase	Hmgcr;Hmgcr;Hmgcr;Hmgcr	3	+	+	+		+	+					1	+	RASALAKFALSSN	1	ASALAK(1)FALSSNSQDEVR	_ASALAK(gl)FALSSNSQDEVR_	18	1	3	670.008	2007	0.23882	1.8046e-13	116.99
G3X8U5;Q01237;F2Z470;Q6PB59	473;473;473;83	G3X8U5	473	3-hydroxy-3-methylglutaryl-coenzyme A reductase	Hmgcr;Hmgcr;Hmgcr;Hmgcr	2		+		+	+	+					1	+	IQLVNAKHIPAYK	1	FLSDAEIIQLVNAK(1)HIPAYK	_FLSDAEIIQLVNAK(gl)HIPAYK_	20	1	4	596.83	2383.29	-0.49109	4.4035e-07	86.488
G3X8U5;Q01237;F2Z470;Q6PB59	479;479;479;89	G3X8U5	479	3-hydroxy-3-methylglutaryl-coenzyme A reductase	Hmgcr;Hmgcr;Hmgcr;Hmgcr	2			+	+	+	+					1	+	KHIPAYKLETLME	1	HIPAYK(1)LETLMETHER	_HIPAYK(gl)LETLM(ox)ETHER_	16	1	4	525.265	2097.03	-0.44201	4.6894e-05	73.91
G3X8U5;Q01237;F2Z470;Q6PB59	459;459;459;69	G3X8U5	459	3-hydroxy-3-methylglutaryl-coenzyme A reductase	Hmgcr;Hmgcr;Hmgcr;Hmgcr	2	+	+		+	+	+					1	+	NAEKGAKFLSDAE	1	GAK(1)FLSDAEIIQLVNAK	_GAK(gl)FLSDAEIIQLVNAK_	17	1	3	644.358	1930.05	-0.77492	7.4148e-07	95.428
G3X8U5;Q01237;F2Z470;Q6PB59;F6X166	501;501;501;111;16	G3X8U5	501	3-hydroxy-3-methylglutaryl-coenzyme A reductase	Hmgcr;Hmgcr;Hmgcr;Hmgcr;Hmgcr	1			+		+	+					1	+	RQLLSTKLAEPSS	1	QLLSTK(1)LAEPSSLQYLPYR	_QLLSTK(gl)LAEPSSLQYLPYR_	19	1	3	774.422	2320.24	-0.10916	8.4065e-14	107.34
Q9QY80;B9EHK9	279;246	Q9QY80	279	3-hydroxyacyl-CoA dehydratase 1	Ptpla;Ptpla	1				+						+	1	+	GEVIAEKDD____	1	VLHGEVIAEK(1)DD	_VLHGEVIAEK(gl)DD_	12	1	3	480.244	1437.71	-1.1237	7.2203e-06	84.31
Q9D3B1	251	Q9D3B1	251	3-hydroxyacyl-CoA dehydratase 2	Ptplb	1		+			+	+					1	+	SHTEEHKKFE___	0.914203	VLSHTEEHK(0.914)K(0.086)FE	_VLSHTEEHK(gl)KFE_	12	1	4	400.205	1596.79	0.30962	1.2369e-09	106.29
Q8K2C9	98	Q8K2C9	98	3-hydroxyacyl-CoA dehydratase 3	ptplad1	1		+		+		+					1	+	RLTKQEKRPLFLA	1	QEK(1)RPLFLAPDFDR	_QEK(gl)RPLFLAPDFDR_	14	1	4	462.246	1844.95	-0.68156	0.0076332	53.377
Q8K2C9	43	Q8K2C9	43	3-hydroxyacyl-CoA dehydratase 3	ptplad1	3	+	+	+	+	+	+					1	+	DNVLHFKAQGHGA	1	VELSDVQNPAISITDNVLHFK(1)AQGHGAK	_VELSDVQNPAISITDNVLHFK(gl)AQGHGAK_	28	1	5	621.325	3101.59	-0.83727	1.5614e-48	150.53
Q99N15;A2AFQ2;Q9CYT3;O08756	212;222;212;212	Q99N15	212	3-hydroxyacyl-CoA dehydrogenase type-2	Hsd17b10;Hsd17b10;Hsd17b10;Hsd17b10	4	+	+	+	+	+	+	+				2		LTTLPEKVRNFLA	1	VVTIAPGLFATPLLTTLPEK(1)VR	_VVTIAPGLFATPLLTTLPEK(gl)VR_	22	1	3	817.484	2449.43	0.51549	8.8436e-32	137.14
Q78JT3	25	Q78JT3	25	3-hydroxyanthranilate 3,4-dioxygenase	Haao	4	+	+	+	+	+	+					1	+	QPPVCNKLMHQEQ	1	ASFQPPVCNK(1)LMHQEQLK	_ASFQPPVC(ne)NK(gl)LM(ox)HQEQLK_	18	1	4	589.041	2352.14	-0.7308	1.6326e-06	84.195
Q78JT3	33	Q78JT3	33	3-hydroxyanthranilate 3,4-dioxygenase	Haao	5	+	+	+	+	+	+					1	+	MHQEQLKIMFVGG	1	LMHQEQLK(1)IMFVGGPNTR	_LM(ox)HQEQLK(gl)IM(ox)FVGGPNTR_	18	1	3	749.045	2244.11	0.30786	2.3736e-41	162.4
Q78JT3	220	Q78JT3	220	3-hydroxyanthranilate 3,4-dioxygenase	Haao	4	+	+	+	+	+	+	+				2		HGQGSSKGPRQDV	1	ELQAGTSLSLFGDSYETQVIAHGQGSSK(1)GPR	_ELQAGTSLSLFGDSYETQVIAHGQGSSK(gl)GPR_	31	1	4	834.413	3333.62	0.18418	2.1177e-277	261.58
Q78JT3	184	Q78JT3	184	3-hydroxyanthranilate 3,4-dioxygenase	Haao	1	+			+		+					1	+	MKPMSLKAWLDGH	1	PMSLK(1)AWLDGHSR	_PM(ox)SLK(gl)AWLDGHSR_	13	1	4	407.706	1626.79	0.78951	0.0018881	56.205
Q78JT3	166	Q78JT3	166	3-hydroxyanthranilate 3,4-dioxygenase	Haao	6	+	+	+	+	+	+	+				2		NPDQLLKELPFPL	1	TGKPNPDQLLK(1)ELPFPLNTR	_TGKPNPDQLLK(gl)ELPFPLNTR_	20	1	4	598.83	2391.29	0.033197	8.042e-37	146.28
Q78JT3	179	Q78JT3	179	3-hydroxyanthranilate 3,4-dioxygenase	Haao	6	+	+	+	+	+	+			+		2		NTRSIMKPMSLKA	1	SIMK(1)PMSLK	_SIM(ox)K(gl)PMSLK_	9	1	3	388.875	1163.6	-1.5363	0.00018115	87.476
Q78JT3	158	Q78JT3	158	3-hydroxyanthranilate 3,4-dioxygenase	Haao	4	+		+	+	+	+					1	+	EQYRTGKPNPDQL	1	TGK(1)PNPDQLLK	_TGK(gl)PNPDQLLK_	11	1	3	442.245	1323.71	-0.42889	0.0001376	81.525
Q78JT3	8	Q78JT3	8	3-hydroxyanthranilate 3,4-dioxygenase	Haao	2	+	+			+	+					1	+	ERRVRVKSWVEEN	1	VK(1)SWVEENR	_VK(gl)SWVEENR_	9	1	3	420.883	1259.63	0.0082241	0.00088716	71.349
Q78JT3	130	Q78JT3	130	3-hydroxyanthranilate 3,4-dioxygenase	Haao	2	+		+	+	+	+					1	+	EDVLFEKWFHCKD	1	YYVGDTEDVLFEK(1)WFHCK	_YYVGDTEDVLFEK(gl)WFHC(ne)K_	18	1	4	630.29	2517.13	0.35181	1.2133e-23	139.65
G3UWD3;Q8JZV9	17;7	G3UWD3	17	3-hydroxybutyrate dehydrogenase type 2	Bdh2;Bdh2	1				+			+				1	+	MGRLDGKVIVLTA	1	LDGK(1)VIVLTAAAQGIGR	_LDGK(gl)VIVLTAAAQGIGR_	17	1	3	599.351	1795.03	-0.49329	0.0034029	51.147
G3UWD3;Q8JZV9	52;42	G3UWD3	52	3-hydroxybutyrate dehydrogenase type 2	Bdh2;Bdh2	1				+			+				1	+	TDINESKLQELES	1	VIATDINESK(1)LQELESYR	_VIATDINESK(gl)LQELESYR_	18	1	3	741.381	2221.12	2.1276	2.3112e-08	96.993
G3UWD3;Q8JZV9;F6UPJ1	169;159;119	G3UWD3	169	3-hydroxybutyrate dehydrogenase type 2	Bdh2;Bdh2;Bdh2	3				+	+		+				1	+	AVIGLTKSVAADF	1	AAVIGLTK(1)SVAADFIQQGIR	_AAVIGLTK(gl)SVAADFIQQGIR_	20	1	3	724.743	2171.21	0.23439	1.2365e-46	156.49
G3UWD3;Q8JZV9;F6UPJ1	210;200;160	G3UWD3	210	3-hydroxybutyrate dehydrogenase type 2	Bdh2;Bdh2;Bdh2	2				+	+		+				1	+	NPKEALKTFLNRQ	1	EALK(1)TFLNR	_EALK(gl)TFLNR_	9	1	3	402.559	1204.66	1.2224	0.0044581	56.729
G3UWD3;Q8JZV9;F6UPJ1	134;124;84	G3UWD3	134	3-hydroxybutyrate dehydrogenase type 2	Bdh2;Bdh2;Bdh2	2				+			+				1	+	PKMLAQKSGNIIN	1	MLAQK(1)SGNIINMSSVASSIK	_M(ox)LAQK(gl)SGNIINM(ox)SSVASSIK_	20	1	3	742.38	2224.12	0.75443	2.9003e-19	116.82
G3UWD3;Q8JZV9;F6UPJ1	149;139;99	G3UWD3	149	3-hydroxybutyrate dehydrogenase type 2	Bdh2;Bdh2;Bdh2	1				+			+				1	+	SVASSIKGVENRC	1	SGNIINMSSVASSIK(1)GVENR	_SGNIINMSSVASSIK(gl)GVENR_	20	1	3	726.371	2176.09	1.6325	9.6067e-05	70.942
Q99L13;E9Q155;A0ZNJ2	320;319;319	Q99L13	320	3-hydroxyisobutyrate dehydrogenase, mitochondrial	Hibadh;Hibadh;Hibadh	2	+			+	+	+					1	+	SKGYSKKDFSSVF	1	K(1)DFSSVFQYLR	_K(gl)DFSSVFQYLR_	11	1	3	501.925	1502.75	1.351	0.0019941	58.676
Q99L13;E9Q155;A0ZNJ2	241;240;240	Q99L13	241	3-hydroxyisobutyrate dehydrogenase, mitochondrial	Hibadh;Hibadh;Hibadh	2			+	+	+	+					1	+	DPKLLAKILNMSS	1	LLAK(1)ILNMSSGR	_LLAK(gl)ILNM(ox)SSGR_	12	1	3	478.27	1431.79	0.021894	2.2904e-10	107.06
Q99L13;E9Q155;A0ZNJ2	55;55;55	Q99L13	55	3-hydroxyisobutyrate dehydrogenase, mitochondrial	Hibadh;Hibadh;Hibadh	1			+	+		+					1	+	MGNPMAKNLMKHG	1	TPVGFIGLGNMGNPMAK(1)NLMK	_TPVGFIGLGNM(ox)GNPM(ox)AK(gl)NLM(ox)K_	21	1	3	784.722	2351.14	-0.14264	3.2642e-74	180.14
Q921H8;Q3UPU8	79;79	Q921H8	79	3-ketoacyl-CoA thiolase A, peroxisomal	Acaa1a;Acaa1a	4		+	+	+		+	+	+			3		LQDVRLKPEQLGD	1	LK(1)PEQLGDISVGNVLEPGAGAVMAR	_LK(gl)PEQLGDISVGNVLEPGAGAVM(ox)AR_	25	1	3	884.466	2650.37	-4.8752	1.4672e-42	144.27
Q921H8;Q3UPU8	209;209	Q921H8	209	3-ketoacyl-CoA thiolase A, peroxisomal	Acaa1a;Acaa1a	1	+				+	+					1	+	ALASQQKAASAQS	1	QDDFALASQQK(1)AASAQSR	_QDDFALASQQK(gl)AASAQSR_	18	1	3	679.331	2034.97	0.58121	3.274e-05	75.574
Q921H8;Q3UPU8	198;198	Q921H8	198	3-ketoacyl-CoA thiolase A, peroxisomal	Acaa1a;Acaa1a	3	+	+		+	+	+					1	+	FGISRQKQDDFAL	1	QK(1)QDDFALASQQK	_QK(gl)QDDFALASQQK_	13	1	3	540.937	1619.79	-0.88626	1.3161e-09	110.93
Q921H8;Q3UPU8;Q8BLD7	237;237;107	Q921H8	237	3-ketoacyl-CoA thiolase A, peroxisomal	Acaa1a;Acaa1a;Acaa1a	3				+			+	+	+		3		LDDKGDKKTITVS	0.989659	AEIVPVTTTVLDDK(0.01)GDK(0.99)K	_AEIVPVTTTVLDDKGDK(gl)K_	18	1	3	681.704	2042.09	0.48877	2.8976e-10	106.19
Q3UKM0;Q8VCH0;Q3TUU3	237;237;219	Q3UKM0	237	3-ketoacyl-CoA thiolase B, peroxisomal	Acaa1b;Acaa1b;Acaa1b	3		+	+	+	+	+					1	+	LNDKGDKKTITVS	0.987716	GCFHAEIVPVTTTVLNDK(0.012)GDK(0.988)K	_GC(ne)FHAEIVPVTTTVLNDKGDK(gl)K_	22	1	4	653.585	2610.31	-0.1755	9.3921e-11	112.74
Q3UKM0;Q8VCH0;Q3TUU3	234;234;216	Q3UKM0	234	3-ketoacyl-CoA thiolase B, peroxisomal	Acaa1b;Acaa1b;Acaa1b	1	+			+		+					1	+	TTVLNDKGDKKTI	1	GCFHAEIVPVTTTVLNDK(1)GDK	_GC(ne)FHAEIVPVTTTVLNDK(gl)GDK_	21	1	4	621.561	2482.22	-0.01795	0.00013006	69.737
Q3UKM0;Q8VCH0;Q3TUU3	79;79;61	Q3UKM0	79	3-ketoacyl-CoA thiolase B, peroxisomal	Acaa1b;Acaa1b;Acaa1b	4	+	+	+	+	+	+					1	+	LQDVKLKPEQLGD	1	LK(1)PEQLGDISVGNVLQPGAGAIMAR	_LK(gl)PEQLGDISVGNVLQPGAGAIM(ox)AR_	25	1	3	888.809	2663.41	0.17182	1.8111e-68	164.42
Q3UKM0;Q8VCH0;Q3TUU3	209;209;191	Q3UKM0	209	3-ketoacyl-CoA thiolase B, peroxisomal	Acaa1b;Acaa1b;Acaa1b	3	+	+	+		+	+					1	+	ALASQQKAASAQS	1	QDAFALASQQK(1)AASAQSR	_QDAFALASQQK(gl)AASAQSR_	18	1	3	664.668	1990.98	1.9055	4.1062e-31	146.78
Q3UKM0;Q8VCH0;Q3TUU3	198;198;180	Q3UKM0	198	3-ketoacyl-CoA thiolase B, peroxisomal	Acaa1b;Acaa1b;Acaa1b	5	+	+	+	+	+	+					1	+	FGVSRQKQDAFAL	1	QK(1)QDAFALASQQK	_QK(gl)QDAFALASQQK_	13	1	3	526.274	1575.8	-0.16926	6.0136e-55	172.11
Q3UKM0;Q8VCH0;Q3TUU3;Q8R343;Q921H8;Q8BLD7	292;292;274;39;292;162	Q3UKM0	292	3-ketoacyl-CoA thiolase B, peroxisomal;3-ketoacyl-CoA thiolase A, peroxisomal	Acaa1b;Acaa1b;Acaa1b;Acaa1a;Acaa1a;Acaa1a	15	+	+	+	+	+	+	+	+	+		4		LLARRSKAEELGL	1	SK(1)AEELGLPILGVLR	_SK(gl)AEELGLPILGVLR_	15	1	3	570.337	1707.99	0.30252	7.3903e-63	177.63
Q3UKM0;Q8VCH0;Q3TUU3;Q921H8;Q3UPU8;Q8BLD7	259;259;241;259;259;129	Q3UKM0	259	3-ketoacyl-CoA thiolase B, peroxisomal;3-ketoacyl-CoA thiolase A, peroxisomal	Acaa1b;Acaa1b;Acaa1b;Acaa1a;Acaa1a;Acaa1a	3	+		+	+	+	+					1	+	TMQGLAKLKPAFK	1	TITVSQDEGVRPSTTMQGLAK(0.986)LK(0.014)PAFK	_TITVSQDEGVRPSTTM(ox)QGLAK(gl)LKPAFK_	27	1	5	607.527	3032.6	0.12427	4.7256e-25	125.58
Q3UKM0;Q8VCH0;Q3TUU3;Q8R343;Q921H8;Q3UPU8;Q8BLD7	265;265;247;12;265;265;135	Q3UKM0	265	3-ketoacyl-CoA thiolase B, peroxisomal;3-ketoacyl-CoA thiolase A, peroxisomal	Acaa1b;Acaa1b;Acaa1b;Acaa1a;Acaa1a;Acaa1a;Acaa1a	4	+	+	+	+	+	+					1	+	KLKPAFKDGGSTT	0.909928	LK(0.09)PAFK(0.91)DGGSTTAGNSSQVSDGAAAVLLAR	_LKPAFK(gl)DGGSTTAGNSSQVSDGAAAVLLAR_	30	1	4	751.643	3002.54	-0.18502	3.3205e-110	192.57
Q8BWT1;Q3UKH3	45;45	Q8BWT1	45	3-ketoacyl-CoA thiolase, mitochondrial	Acaa2;Acaa2	2	+		+	+		+					1	+	AALSAGKVPPETI	1	AALSAGK(1)VPPETIDSVIVGNVMQSSSDAAYLAR	_AALSAGK(gl)VPPETIDSVIVGNVM(ox)QSSSDAAYLAR_	33	1	4	862.691	3446.74	0.24859	3.4982e-09	74.838
Q8BWT1;Q3UKH3	209;209	Q8BWT1	209	3-ketoacyl-CoA thiolase, mitochondrial	Acaa2;Acaa2	5			+	+	+	+	+		+		3		MAPIEVKTKKGKQ	1	AANEAGYFNEEMAPIEVK(1)TK	_AANEAGYFNEEM(ox)APIEVK(gl)TK_	20	1	3	781.37	2341.09	-0.1553	2.4991e-70	175.56
Q8BWT1;Q3UKH3	312;312	Q8BWT1	312	3-ketoacyl-CoA thiolase, mitochondrial	Acaa2;Acaa2	2	+		+	+	+	+					1	+	KAGLSLKDMDLID	1	AGLSLK(1)DMDLIDVNEAFAPQFLSVQK	_AGLSLK(gl)DM(ox)DLIDVNEAFAPQFLSVQK_	26	1	3	993.843	2978.51	-0.57144	1.2826e-19	119.69
Q8BWT1;Q3UKH3	340;340	Q8BWT1	340	3-ketoacyl-CoA thiolase, mitochondrial	Acaa2;Acaa2	5	+	+	+	+	+	+					1	+	LDLDPSKTNVSGG	1	ALDLDPSK(1)TNVSGGAIALGHPLGGSGSR	_ALDLDPSK(gl)TNVSGGAIALGHPLGGSGSR_	28	1	4	691.111	2760.42	-0.50825	9.0841e-106	190.57
Q8BWT1;Q3UKH3	137;137	Q8BWT1	137	3-ketoacyl-CoA thiolase, mitochondrial	Acaa2;Acaa2	3	+		+	+	+	+					1	+	NVRFGTKFGLDLK	1	FGTK(1)FGLDLK	_FGTK(gl)FGLDLK_	10	1	3	413.896	1238.67	-0.014558	4.8073e-09	120.63
Q8BWT1;Q3UKH3	234;234	Q8BWT1	234	3-ketoacyl-CoA thiolase, mitochondrial	Acaa2;Acaa2	1	+			+		+					1	+	TLEQLQKLPSVFK	1	QTMQVDEHARPQTTLEQLQK(1)LPSVFK	_QTM(ox)QVDEHARPQTTLEQLQK(gl)LPSVFK_	26	1	5	637.331	3181.62	0.10235	5.8519e-09	83.905
Q8BWT1;Q3UKH3	241;241	Q8BWT1	241	3-ketoacyl-CoA thiolase, mitochondrial	Acaa2;Acaa2	3	+	+		+	+	+					1	+	LPSVFKKDGTVTA	1	K(1)DGTVTAGNASGVSDGAGAVIIASEDAVK	_K(gl)DGTVTAGNASGVSDGAGAVIIASEDAVK_	29	1	3	925.465	2773.37	-0.01913	1.7052e-60	155.56
Q8BWT1;Q3UKH3	270;270	Q8BWT1	270	3-ketoacyl-CoA thiolase, mitochondrial	Acaa2;Acaa2	2	+			+	+	+					1	+	SEDAVKKHNFTPL	1	K(1)HNFTPLAR	_K(gl)HNFTPLAR_	9	1	3	399.888	1196.64	-1.0066	0.00051627	72.928
Q8BWT1;Q3UKH3	171;171	Q8BWT1	171	3-ketoacyl-CoA thiolase, mitochondrial	Acaa2;Acaa2	9	+	+	+	+	+	+	+		+		3		AENLAAKYNISRE	1	LPMGMTAENLAAK(1)YNISR	_LPM(ox)GM(ox)TAENLAAK(gl)YNISR_	18	1	3	709.35	2125.03	-0.51394	1.2978e-290	279.29
Q8BWT1;Q3UKH3	305;305	Q8BWT1	305	3-ketoacyl-CoA thiolase, mitochondrial	Acaa2;Acaa2	2	+		+	+	+	+					1	+	AINGALKKAGLSL	1	VVGYFVSGCDPTIMGIGPVPAINGALK(1)K	_VVGYFVSGC(ne)DPTIM(ox)GIGPVPAINGALK(gl)K_	28	1	3	1020.2	3057.57	-0.067485	4.4715e-191	225.05
Q8BWT1;Q3UKH3	191;191	Q8BWT1	191	3-ketoacyl-CoA thiolase, mitochondrial	Acaa2;Acaa2	6	+	+	+	+	+	+	+		+		3		QSQQRWKAANEAG	1	WK(1)AANEAGYFNEEMAPIEVK	_WK(gl)AANEAGYFNEEM(ox)APIEVK_	20	1	3	809.714	2426.12	-0.034704	2.5453e-70	175.39
Q6GV12;Q8CII3;Q3TDR0	205;205;188	Q6GV12	205	3-ketodihydrosphingosine reductase	Kdsr;Kdsr;Kdsr	1				+			+				1	+	ALQMEVKPYNVYV	1	GLAEALQMEVK(1)PYNVYVTVAYPPDTDTPGLAEENK	_GLAEALQMEVK(gl)PYNVYVTVAYPPDTDTPGLAEENK_	35	1	4	984.986	3935.91	4.7452	1.0565e-40	122.06
Q8C5N9;O88736	188;188	Q8C5N9	188	3-keto-steroid reductase	Hsd17b7;Hsd17b7	2		+	+		+	+					1	+	EDIQHSKGPEPYS	1	KANFSLEDIQHSK(1)GPEPYSSSK	_KANFSLEDIQHSK(gl)GPEPYSSSK_	22	1	4	641.566	2562.24	1.1277	0.0020909	57.826
Q8C5N9;O88736	197;197	Q8C5N9	197	3-keto-steroid reductase	Hsd17b7;Hsd17b7	4	+	+	+	+	+	+					1	+	EPYSSSKYATDLL	1	GPEPYSSSK(1)YATDLLNVALNR	_GPEPYSSSK(gl)YATDLLNVALNR_	21	1	3	803.74	2408.2	0.70814	1.7389e-17	123
Q68FF9;Q8BUR8;E9Q3F6	180;180;180	Q68FF9	180	3-oxo-5-alpha-steroid 4-dehydrogenase 1	Srd5a1;Srd5a1;Srd5a1	1	+			+		+					1	+	PGETGYKIPRGGL	0.999937	KPGETGYK(1)IPR	_KPGETGYK(gl)IPR_	11	1	3	453.917	1358.73	-1.9237	0.0012153	73.435
Q8VCX1	163	Q8VCX1	163	3-oxo-5-beta-steroid 4-dehydrogenase	Akr1d1	3	+		+	+	+	+					1	+	KDAGLVKSLGVSN	1	DAGLVK(1)SLGVSNFNR	_DAGLVK(gl)SLGVSNFNR_	15	1	3	564.301	1689.88	0.72753	1.5914e-05	98.531
Q8VCX1	303	Q8VCX1	303	3-oxo-5-beta-steroid 4-dehydrogenase	Akr1d1	2	+			+	+	+					1	+	DIDALNKNVRYVE	1	DIDALNK(1)NVR	_DIDALNK(gl)NVR_	10	1	3	424.562	1270.66	1.2427	0.00014083	93.111
Q8VCX1	35	Q8VCX1	35	3-oxo-5-beta-steroid 4-dehydrogenase	Akr1d1	1			+		+	+					1	+	PRPVPGKTYVAVK	1	MNLSAAHHQISLSDGNNIPLIGLGTYSDPRPVPGK(1)TYVAVK	_(ac)M(ox)NLSAAHHQISLSDGNNIPLIGLGTYSDPRPVPGK(gl)TYVAVK_	41	1	5	901.468	4502.3	0.28889	2.415e-26	99.663
Q8VCX1	248	Q8VCX1	248	3-oxo-5-beta-steroid 4-dehydrogenase	Akr1d1	2	+	+		+		+					1	+	LLTSLGKKYNKTQ	1	NPSWVNVSSPPLLNDELLTSLGK(1)K	_NPSWVNVSSPPLLNDELLTSLGK(gl)K_	24	1	3	908.152	2721.43	-0.70362	1.0691e-136	212.18
Q8VCX1	181	Q8VCX1	181	3-oxo-5-beta-steroid 4-dehydrogenase	Akr1d1	5	+	+	+	+	+	+					1	+	LELILNKPGLKYK	1	QLELILNK(1)PGLK	_QLELILNK(gl)PGLK_	12	1	3	493.968	1478.88	0.15097	1.2308e-31	147.62
Q8VCX1	187	Q8VCX1	187	3-oxo-5-beta-steroid 4-dehydrogenase	Akr1d1	1	+			+		+					1	+	KPGLKYKPVTNQV	1	YK(1)PVTNQVECHPYFTQTK	_YK(gl)PVTNQVEC(ne)HPYFTQTK_	18	1	4	606.293	2421.14	0.33537	2.5733e-05	78.249
Q3UGN6;Q3UHZ0;Q9Z2A0;Q810Z4;F2Z3X6;Q8K3L3;Q3TRL2;F2Z3Z9;F2Z400;Q3UEW8	260;260;260;252;233;233;260;133;260;260	Q3UGN6	260	3-phosphoinositide-dependent protein kinase 1	Pdpk1;Pdpk1;Pdpk1;Pdpk1;Pdpk1;Pdpk1;Pdpk1;Pdpk1;Pdpk1;Pdpk1	6		+		+	+	+	+	+			3		PELLTEKSACKSS	1	ANSFVGTAQYVSPELLTEK(1)SACK	_ANSFVGTAQYVSPELLTEK(gl)SAC(ne)K_	23	1	3	894.774	2681.3	-0.10953	1.6059e-154	216.49
Q3UGN6;Q3UHZ0;Q9Z2A0;Q810Z4;F2Z3X6;Q8K3L3;Q3TRL2;F2Z3Z9;F2Z400;Q3UEW8	299;299;299;291;272;272;299;172;299;299	Q3UGN6	299	3-phosphoinositide-dependent protein kinase 1	Pdpk1;Pdpk1;Pdpk1;Pdpk1;Pdpk1;Pdpk1;Pdpk1;Pdpk1;Pdpk1;Pdpk1	4				+	+			+			1	+	IFQKIIKLEYHFP	1	IIK(1)LEYHFPEK	_IIK(gl)LEYHFPEK_	11	1	4	383.463	1529.82	1.059	0.00011145	83
Q3UGN6;Q3UHZ0;Q9Z2A0;Q810Z4;F2Z3X6;Q8K3L3;Q3TRL2;F2Z400;Q3UEW8;F2Z4A5;F2Z3V6	126;126;126;118;99;99;126;126;126;99;99	Q3UGN6	126	3-phosphoinositide-dependent protein kinase 1	Pdpk1;Pdpk1;Pdpk1;Pdpk1;Pdpk1;Pdpk1;Pdpk1;Pdpk1;Pdpk1;Pdpk1;Pdpk1	2				+	+			+			1	+	HIIKENKVPYVTR	1	ENK(1)VPYVTR	_ENK(gl)VPYVTR_	9	1	3	407.219	1218.64	0.047447	0.0019279	63.816
P63325;Q5M9K7	138;138	P63325	138	40S ribosomal protein S10	Rps10;Rps10	22	+	+	+	+	+	+	+	+	+	+	5		VPPGADKKAEAGA	1	SAVPPGADK(0.917)K(0.083)AEAGAGSATEFQFR	_SAVPPGADK(gl)KAEAGAGSATEFQFR_	24	1	3	836.082	2505.22	NA	3.7187e-196	175.73
P63325;Q5M9K7;Q3U9P0	139;139;139	P63325	139	40S ribosomal protein S10	Rps10;Rps10;Rps10	22	+	+	+	+	+	+	+	+	+	+	5		PPGADKKAEAGAG	1	SAVPPGADK(0.5)K(0.5)AEAGAGSATEFQFR	_SAVPPGADK(gl)KAEAGAGSATEFQFR_	24	1	3	836.082	2505.22	NA	1.0132e-148	167.22
P63325;Q5M9K7;Q3U9P0;Q3UW83	107;107;107;107	P63325	107	40S ribosomal protein S10	Rps10;Rps10;Rps10;Rps10	3		+		+	+	+			+		2		TGRPRPKGPEGER	1	PK(1)GPEGERPAR	_PK(gl)GPEGERPAR_	11	1	3	436.565	1306.67	0.54195	2.5076e-13	129.82
E9PXE7;P62281;Q3UC02;Q9DB79;Q9D0P6	38;38;38;38;31	E9PXE7	38	40S ribosomal protein S11	Rps11;Rps11;Rps11;Rps11	5	+	+	+	+	+	+					1	+	KLPRYYKNIGLGF	1	YYK(1)NIGLGFK	_YYK(gl)NIGLGFK_	10	1	3	439.571	1315.69	1.6657	3.7941e-05	101.65
E9PXE7;P62281;Q3UC02;Q9DB79;D3Z3M6	12;12;12;12;12	E9PXE7	12	40S ribosomal protein S11	Rps11;Rps11;Rps11;Rps11;Gm9808	3	+	+		+	+	+					1	+	TERAYQKQPTIFQ	1	AYQK(1)QPTIFQNK	_AYQK(gl)QPTIFQNK_	12	1	3	527.279	1578.82	0.20848	0.00038278	68.355
E9PXE7;P62281;Q3UC02;Q9DB79;D3Z3M6	30;30;30;30;30	E9PXE7	30	40S ribosomal protein S11	Rps11;Rps11;Rps11;Rps11;Gm9808	6	+	+	+	+	+	+	+				2		LLGETGKEKLPRY	1	VLLGETGK(1)EK	_VLLGETGK(gl)EK_	10	1	3	396.559	1186.66	0.61012	0.00031508	78.934
E9PXE7;P62281;Q3UC02;Q9DB79;Q9D0P6;D3Z3M6;Q9CW75	144;144;144;144;137;144;50	E9PXE7	144	40S ribosomal protein S11	Rps11;Rps11;Rps11;Rps11;Gm9808;Rps11	6	+	+		+	+	+	+			+	3		VRFNVLKVTKCWH	1	FNVLK(1)VTK	_FNVLK(gl)VTK_	8	1	3	354.882	1061.62	-0.33105	0.00074504	86.794
Q6ZWZ6;P63323;D3Z6B6;D3Z1P4	129;129;129;124	Q6ZWZ6	129	40S ribosomal protein S12;40S ribosomal protein S12;40S ribosomal protein S12;40S ribosomal protein S12	Rps12;Rps12;Rps12-ps2;Gm10063	17	+	+	+	+	+	+	+	+	+	+	5		VIEEYFKCKK___	1	DVIEEYFK(0.929)CK(0.071)K	_DVIEEYFK(gl)C(ne)KK_	11	1	4	410.955	1639.79	-0.58936	0.00012769	93.058
Q6ZWZ6;P63323;D3Z6B6;D3Z1P4	116;116;116;111	Q6ZWZ6	116	40S ribosomal protein S12;40S ribosomal protein S12;40S ribosomal protein S12;40S ribosomal protein S12	Rps12;Rps12;Rps12-ps2;Gm10063	2	+			+	+	+			+		2		VVKDYGKESQAKD	1	DYGK(0.85)ESQAK(0.15)DVIEEYFK	_DYGK(gl)ESQAKDVIEEYFK_	17	1	4	541.511	2162.02	0.2913	0.00017911	77.746
Q6ZWZ6;P63323;D3Z6B6;D3Z1P4	121;121;121;116	Q6ZWZ6	121	40S ribosomal protein S12;40S ribosomal protein S12;40S ribosomal protein S12;40S ribosomal protein S12	Rps12;Rps12;Rps12-ps2;Gm10063	4	+	+	+	+		+			+		2		GKESQAKDVIEEY	1	ESQAK(1)DVIEEYFK	_ESQAK(gl)DVIEEYFK_	13	1	3	567.277	1698.81	0.70467	1.6346e-05	85.845
Q497F4;Q6ZWZ6;P63323;D3Z6B6;D3Z1P4	84;84;84;84;79	Q6ZWZ6	84	40S ribosomal protein S12;40S ribosomal protein S12;40S ribosomal protein S12;40S ribosomal protein S12;40S ribosomal protein S12	Gm4925;Rps12;Rps12;Rps12-ps2;Gm10063	7	+	+		+	+	+	+	+	+		4		KVDDNKKLGEWVG	1	K(1)LGEWVGLCK	_K(gl)LGEWVGLC(ne)K_	10	1	3	457.908	1370.7	0.17293	2.8334e-05	102.06
P62301;Q5BLJ7;Q921R2	39;39;39	P62301	39	40S ribosomal protein S13	Rps13;Rps13;Rps13	7	+	+	+	+	+	+	+	+			3		VKEQIYKLAKKGL	1	LTSDDVKEQIYK(1)LAK	_LTSDDVKEQIYK(gl)LAK_	15	1	4	467.006	1863.99	0.33302	1.2363e-08	114.74
P62301;Q5BLJ7;Q921R2	70;70;70	P62301	70	40S ribosomal protein S13	Rps13;Rps13;Rps13	2		+			+	+		+			2		RFVTGNKILRILK	1	FVTGNK(1)ILR	_FVTGNK(gl)ILR_	9	1	3	387.896	1160.67	-1.4846	0.00011776	94.302
P62301;Q5BLJ7;Q921R2	93;93;93	P62301	93	40S ribosomal protein S13	Rps13;Rps13;Rps13	2		+		+		+		+			2		DLYHLIKKAVAVR	1	GLAPDLPEDLYHLIK(1)K	_GLAPDLPEDLYHLIK(gl)K_	16	1	4	484.769	1935.05	0.97428	4.352e-05	73.887
P62301;Q5BLJ7;Q921R2	43;43;43	P62301	43	40S ribosomal protein S13	Rps13;Rps13;Rps13	14	+	+	+	+	+	+	+	+	+		4		IYKLAKKGLTPSQ	1	K(1)GLTPSQIGVILR	_K(gl)GLTPSQIGVILR_	13	1	3	499.303	1494.89	0.25264	3.3488e-55	172.76
P62301;Q5BLJ7;Q921R2	34;34;34	P62301	34	40S ribosomal protein S13	Rps13;Rps13;Rps13	6		+		+	+	+	+	+	+		4		LTSDDVKEQIYKL	1	LTSDDVK(1)EQIYK	_LTSDDVK(gl)EQIYK_	12	1	3	518.267	1551.78	1.242	8.9457e-15	122.51
P62301;Q5BLJ7;Q921R2	78;78;78	P62301	78	40S ribosomal protein S13	Rps13;Rps13;Rps13	8	+	+	+	+	+	+	+	+			3		LRILKSKGLAPDL	1	SK(1)GLAPDLPEDLYHLIK	_SK(gl)GLAPDLPEDLYHLIK_	17	1	4	506.527	2022.08	0.32574	4.6479e-08	106.38
P62301;Q5BLJ7;Q921R2	27;27;27	P62301	27	40S ribosomal protein S13	Rps13;Rps13;Rps13	9	+	+	+	+	+	+	+	+			3		SVPTWLKLTSDDV	1	SVPTWLK(1)LTSDDVKEQIYK	_SVPTWLK(gl)LTSDDVKEQIYK_	19	1	4	591.817	2363.24	0.59372	2.5815e-19	123.97
O70569;P62264;D3Z7I1;D3YVF4	63;63;63;63	O70569	63	40S ribosomal protein S14	Rps14;Rps14;Rps14;Rps14	2			+	+	+	+					1	+	TGGMKVKADRDES	1	VK(1)ADRDESSPYAAMLAAQDVAQR	_VK(gl)ADRDESSPYAAM(ox)LAAQDVAQR_	23	1	4	656.32	2621.25	0.16575	1.4059e-22	130.87
O70569;P62264;Q3UJS5;D3Z7I1;D3YVF4	86;86;86;86;86	O70569	86	40S ribosomal protein S14	Rps14;Rps14;Rps14;Rps14;Rps14	3	+	+		+	+	+					1	+	DVAQRCKELGITA	1	CK(1)ELGITALHIK	_C(ne)K(gl)ELGITALHIK_	12	1	3	522.289	1563.84	4.2451	0.0050984	51.612
O70569;P62264;Q3UJS5;D3Z7I1;D3YVF4;D3Z1P6	106;106;106;106;106;106	O70569	106	40S ribosomal protein S14	Rps14;Rps14;Rps14;Rps14;Rps14;Gm5805	1				+			+				1	+	TGGNRTKTPGPGA	1	TK(1)TPGPGAQSALR	_TK(gl)TPGPGAQSALR_	13	1	3	466.588	1396.74	1.2802	6.6445e-05	82.069
P62843;Q3UK70;D3YTQ9;Q3UXS6	77;77;50;77	P62843	77	40S ribosomal protein S15	Rps15;Rps15;Rps15;Rps15	8	+	+	+	+	+	+	+	+			3		EKPEVVKTHLRDM	0.999988	EAPPMEKPEVVK(1)THLR	_EAPPMEKPEVVK(gl)THLR_	16	1	3	659.019	1974.04	-0.25712	1.1968e-05	102.73
P62843;Q3UK70;D3YTQ9;Q3UXS6;F7ANJ3	58;58;31;58;51	P62843	58	40S ribosomal protein S15	Rps15;Rps15;Rps15;Rps15;Gm4775	3	+	+		+	+	+					1	+	KQHSLLKRLRKAK	1	QHSLLK(1)R	_QHSLLK(gl)R_	7	1	3	332.53	994.567	0.073913	0.0060424	71.141
P62245;Q5M9M4;F8WJ41	84;84;84	P62245	84	40S ribosomal protein S15a	Rps15a;Rps15a;Rps15a	19	+	+	+	+	+	+	+	+	+	+	5		RFDVQLKDLEKWQ	1	FDVQLK(1)DLEK	_FDVQLK(gl)DLEK_	10	1	3	450.242	1347.7	0.11367	3.4753e-13	125.48
P62245;Q5M9M4;F8WJ41	71;71;71	P62245	71	40S ribosomal protein S15a	Rps15a;Rps15a;Rps15a	2		+		+	+	+					1	+	LTGRLNKCGVISP	1	LNK(1)CGVISPR	_LNK(gl)C(ne)GVISPR_	10	1	3	442.571	1324.69	-0.066145	0.0063443	51.276
P62245;Q5M9M4;F8WJ41;D3Z7W9;D3YVB4;D3Z712	12;12;12;12;12;12	P62245	12	40S ribosomal protein S15a	Rps15a;Rps15a;Rps15a;Gm5623;Rps15a;Rps15a	2	+	+		+		+					1	+	VLADALKSINNAE	1	MNVLADALK(1)SINNAEK	_M(ox)NVLADALK(gl)SINNAEK_	16	1	3	620.988	1859.94	-0.28775	1.0244e-05	95.854
Q5CZY9;Q641N3;A4FUS1;P14131	59;44;33;33	Q5CZY9	59	40S ribosomal protein S16	Rps16;Rps16;Rps16;Rps16	4			+	+	+	+	+				2		RGNGLIKVNGRPL	1	GNGLIK(1)VNGRPLEMIEPR	_GNGLIK(gl)VNGRPLEM(ox)IEPR_	18	1	3	708.385	2122.13	-0.082572	5.3366e-31	151.38
Q5CZY9;Q641N3;A4FUS1;P14131	86;71;60;60	Q5CZY9	86	40S ribosomal protein S16	Rps16;Rps16;Rps16;Rps16	7	+	+	+	+	+	+		+	+		3		PVLLLGKERFAGV	1	LLEPVLLLGK(1)ER	_LLEPVLLLGK(gl)ER_	12	1	3	498.64	1492.9	-0.59812	7.2402e-11	112.15
Q5CZY9;Q641N3;A4FUS1;P14131	30;15;4;4	Q5CZY9	30	40S ribosomal protein S16	Rps16;Rps16;Rps16;Rps16	17	+	+	+	+	+	+	+	+	+	+	5		LGAMPSKGPLQSV	1	PSK(1)GPLQSVQVFGR	_PSK(gl)GPLQSVQVFGR_	14	1	3	538.63	1612.87	-0.22924	1.7059e-198	274.39
Q5CZY9;Q641N3;A4FUS1;P14131	76;61;50;50	Q5CZY9	76	40S ribosomal protein S16	Rps16;Rps16;Rps16;Rps16	2	+		+	+	+	+					1	+	PRTLQYKLLEPVL	1	TLQYK(1)LLEPVLLLGK	_TLQYK(gl)LLEPVLLLGK_	15	1	3	614.708	1841.1	1.0855	1.3267e-05	99.566
F7BBI3;Q8BT90;P63276;Q5M9L7	109;109;103;103	F7BBI3	109	40S ribosomal protein S17	Rps17;Rps17;Rps17;Rps17	3	+		+	+		+	+				2		EVDPDTKEMLKLL	1	RDNYVPEVSALDQEIIEVDPDTK(1)EMLK	_RDNYVPEVSALDQEIIEVDPDTK(gl)EM(ox)LK_	27	1	4	819.904	3275.59	-1.7438	1.9508e-19	119.76
F7BBI3;Q8BT90;P63276;Q5M9L7;Q3TK12	113;113;107;107;107	F7BBI3	113	40S ribosomal protein S17	Rps17;Rps17;Rps17;Rps17;Rps17	8	+	+	+	+	+	+	+	+			3		DTKEMLKLLDFGS	1	EMLK(1)LLDFGSLSNLQVTQPTVGMNFK	_EM(ox)LK(gl)LLDFGSLSNLQVTQPTVGM(ox)NFK_	26	1	3	1019.52	3055.54	NA	0	304.66
F7BBI3;Q8BT90;P63276;Q5M9L7;Q3TK12	135;135;129;129;129	F7BBI3	135	40S ribosomal protein S17	Rps17;Rps17;Rps17;Rps17;Rps17	2	+		+	+	+	+					1	+	TVGMNFKTPRGAV	1	LLDFGSLSNLQVTQPTVGMNFK(1)TPR	_LLDFGSLSNLQVTQPTVGM(ox)NFK(gl)TPR_	25	1	3	965.167	2892.48	-0.36126	0	284.98
F7BBI3;Q8BT90;P63276;Q5M9L7;Q3TK12	78;78;72;72;72	F7BBI3	78	40S ribosomal protein S17	Rps17;Rps17;Rps17;Rps17;Rps17	4	+	+	+	+	+	+					1	+	VRGISIKLQEEER	1	GISIK(1)LQEEER	_GISIK(gl)LQEEER_	11	1	3	472.588	1414.74	-0.66804	9.7422e-05	83.862
F7BBI3;Q8BT90;P63276;Q5M9L7;Q3TK12	55;55;49;49;49	F7BBI3	55	40S ribosomal protein S17	Rps17;Rps17;Rps17;Rps17;Rps17	9			+	+	+	+	+	+	+		4		SKKLRNKIAGYVT	1	NK(1)IAGYVTHLMK	_NK(gl)IAGYVTHLMK_	12	1	3	496.938	1487.79	0.29805	1.0993e-08	103.44
F7BBI3;Q8BT90;P63276;Q5M9L7;Q3TK12	25;25;19;19;19	F7BBI3	25	40S ribosomal protein S17	Rps17;Rps17;Rps17;Rps17;Rps17	19	+	+	+	+	+	+	+	+	+	+	5		ARVIIEKYYTRLG	1	VIIEK(1)YYTR	_VIIEK(gl)YYTR_	9	1	3	433.575	1297.7	0.13718	1.1688e-05	106.91
P62270;Q561N5;F5H8M6;Q3TW65;Q5SVZ5	106;106;106;106;106	P62270	106	40S ribosomal protein S18	Rps18;Rps18;Gm10260;Rps18;Rps18	1				+			+				1	+	ANGLDNKLREDLE	1	YSQVLANGLDNK(1)LREDLER	_YSQVLANGLDNK(gl)LREDLER_	19	1	4	587.555	2346.19	0.065335	2.8909e-13	108.34
P62270;Q561N5;F5H8M6;Q3TW65;G3UZW2;D3YWV7	8;8;8;8;8;8	P62270	8	40S ribosomal protein S18	Rps18;Rps18;Gm10260;Rps18;Rps18;Gm5321	10	+	+	+	+	+	+	+	+			3		SLVIPEKFQHILR	1	SLVIPEK(1)FQHILR	_(ac)SLVIPEK(gl)FQHILR_	13	1	3	579.333	1734.98	0.089262	6.3147e-18	132.32
P62270;Q561N5;F5H8M6;Q3TW65;Q5SVZ5;G3UZW2;D3YWV7	54;54;54;54;54;54;54	P62270	54	40S ribosomal protein S18	Rps18;Rps18;Gm10260;Rps18;Rps18;Rps18;Gm5321	11	+	+	+	+	+	+	+	+	+	+	5		ADIDLTKRAGELT	1	KADIDLTK(1)R	_KADIDLTK(gl)R_	9	1	3	391.891	1172.65	NA	4.5452e-10	134.77
P62270;Q561N5;F5H8M6;Q3TW65;Q5SVZ5;G3UZW2;D3YWV7	78;78;78;78;78;78;74	P62270	78	40S ribosomal protein S18	Rps18;Rps18;Gm10260;Rps18;Rps18;Rps18;Gm5321	5	+	+		+	+	+	+				2		QNPRQYKIPDWFL	1	QYK(1)IPDWFLNR	_QYK(gl)IPDWFLNR_	11	1	3	531.944	1592.81	-0.13697	8.5833e-20	135.55
Q5M9P3;F8VQH5;Q9CZX8;D3Z722;D3Z5R8;F6Q5Z8	128;126;122;122;158;128	Q5M9P3	128	40S ribosomal protein S19	Rps19;Rps19-ps4;Rps19;Rps19;Rps19;Rps19-ps1	1	+			+		+					1	+	DQDGGRKLTPQGQ	1	K(1)LTPQGQR	_K(gl)LTPQGQR_	8	1	3	347.865	1040.57	0.071566	0.0012663	75.109
Q5M9P3;F8VQH5;Q9CZX8;D3Z722;D3Z5R8;F6Q5Z8;D3YUG3	117;115;111;111;147;117;122	Q5M9P3	117	40S ribosomal protein S19	Rps19;Rps19-ps4;Rps19;Rps19;Rps19;Rps19-ps1;Rps19	7	+	+	+	+	+	+			+		2		QALEGLKMVEKDQ	1	VLQALEGLK(1)MVEK	_VLQALEGLK(gl)M(ox)VEK_	13	1	3	529.964	1586.87	0.20789	2.2648e-12	114.82
Q5M9P3;F8VQH5;Q9CZX8;D3Z722;D3Z5R8;F6Q5Z8;D3YUG3;D3YUT3	35;33;29;29;65;35;40;29	Q5M9P3	35	40S ribosomal protein S19	Rps19;Rps19-ps4;Rps19;Rps19;Rps19;Rps19-ps1;Rps19;Rps19	4	+	+		+	+	+					1	+	KKSGKLKVPEWVD	1	LK(1)VPEWVDTVK	_LK(gl)VPEWVDTVK_	11	1	3	476.601	1426.78	1.0113	2.1084e-05	94.465
D3YWA0;E9PV46;P25444;Q3TL20;Q3TLE5;Q58EU3;Q3TXS9;F6YTZ4;D3YWJ3;Q3UB36;Q3TI78;D3YVC1;Q9DC49;D3YWT9;D3Z536;F8VQ36	58;58;58;58;58;58;58;40;58;58;58;58;58;58;58;52	D3YWA0	58	40S ribosomal protein S2	Gm6139;Gm8841;Rps2;Rps2;Rps2;Rps2;Rps2;Gm6576;Rps2;Rps2;Rps2;Rps2;Rps2;Gm8225;Gm4968	22	+	+	+	+	+	+	+	+	+	+	5		GGKAEDKEWIPVT	1	AEDK(1)EWIPVTK	_AEDK(gl)EWIPVTK_	11	1	2	715.37	1428.72	NA	1.4605e-15	130.1
D3YWA0;E9PV46;P25444;Q3TL20;Q3TLE5;Q58EU3;Q3TXS9;F6YTZ4;D3YWJ3;Q3UB36;Q3TI78;D3YVC1;Q9DC49;D3YWT9;D3Z536;F8VQ36	65;65;65;65;65;65;65;47;65;65;65;65;65;65;65;59	D3YWA0	65	40S ribosomal protein S2	Gm6139;Gm8841;Rps2;Rps2;Rps2;Rps2;Rps2;Gm6576;Rps2;Rps2;Rps2;Rps2;Rps2;Gm8225;Gm4968	15	+	+	+	+	+	+	+	+	+	+	5		EWIPVTKLGRLVK	1	EWIPVTK(1)LGR	_EWIPVTK(gl)LGR_	10	1	3	438.251	1311.73	0.054671	5.224e-06	108.57
D3YWA0;E9PV46;P25444;Q3TL20;Q3TLE5;Q58EU3;Q3TXS9;F6YTZ4;Q3TXR5;D3YWJ3;Q3UB36;Q3TI78;D3YVC1;Q9DC49;D3Z659;D3Z536;F8VQ36	76;76;76;76;76;76;76;58;4;76;76;76;76;76;4;76;70	D3YWA0	76	40S ribosomal protein S2	Gm6139;Gm8841;Rps2;Rps2;Rps2;Rps2;Rps2;Gm6576;Rps2;Rps2;Rps2;Rps2;Rps2;Rps2;Rps2-ps6;Gm8225;Gm4968	5	+	+	+	+	+	+	+	+			3		VKDMKIKSLEEIY	1	IK(1)SLEEIYLFSLPIK	_IK(gl)SLEEIYLFSLPIK_	15	1	3	636.368	1906.08	-0.48499	5.1819e-06	102.73
D3YWA0;E9PV46;P25444;Q3TL20;Q3TLE5;Q58EU3;Q3TXS9;F6YTZ4;Q3TXR5;D3YWJ3;Q3UB36;Q3TI78;D3YVC1;Q9DC49;D3Z659;D3YWT9;D3Z536;E9Q1N8	114;114;114;114;114;114;114;96;42;114;114;114;114;114;42;114;114;42	D3YWA0	114	40S ribosomal protein S2	Gm6139;Gm8841;Rps2;Rps2;Rps2;Rps2;Rps2;Gm6576;Rps2;Rps2;Rps2;Rps2;Rps2;Rps2;Rps2-ps6;Gm8225;Rps2-ps5	2	+			+	+	+	+				2		KIMPVQKQTRAGQ	1	IMPVQK(1)QTR	_IM(ox)PVQK(gl)QTR_	9	1	3	410.892	1229.65	0.099944	0.00021512	84.743
D3YWA0;E9PV46;P25444;Q3TL20;Q3TLE5;Q58EU3;Q3TXS9;F6YTZ4;Q3TXR5;D3YWJ3;Q3UB36;Q3TI78;D3YVC1;Q9DC49;D3Z659;D3YWT9;E9Q1N8;F8VQ36;O89072	263;263;263;263;263;263;263;245;191;263;263;263;263;205;191;263;191;257;171	D3YWA0	263	40S ribosomal protein S2	Gm6139;Gm8841;Rps2;Rps2;Rps2;Rps2;Rps2;Gm6576;Rps2;Rps2;Rps2;Rps2;Rps2;Rps2;Rps2-ps6;Rps2-ps5;Gm4968;Rps2	9	+	+	+	+	+	+	+		+		3		KETVFTKSPYQEF	1	ETVFTK(1)SPYQEFTDHLVK	_ETVFTK(gl)SPYQEFTDHLVK_	18	1	3	761.715	2282.12	0.074612	2.644e-31	149.44
D3YWA0;E9PV46;P25444;Q3TL20;Q3TLE5;Q58EU3;Q3TXS9;F6YTZ4;Q3TXR5;D3YWJ3;Q3UB36;D3YVC1;Q9DC49;D3Z659;D3YWT9;E9Q1N8;F8VQ36;O89072	257;257;257;257;257;257;257;239;185;257;257;257;199;185;257;185;251;165	D3YWA0	257	40S ribosomal protein S2	Gm6139;Gm8841;Rps2;Rps2;Rps2;Rps2;Rps2;Gm6576;Rps2;Rps2;Rps2;Rps2;Rps2;Rps2-ps6;Rps2-ps5;Gm4968;Rps2	10	+	+	+	+	+	+	+	+			3		LTPDLWKETVFTK	1	TYSYLTPDLWK(1)ETVFTK	_TYSYLTPDLWK(gl)ETVFTK_	17	1	3	736.04	2205.1	-0.12803	1.7207e-15	131.86
D3YWA0;E9PV46;P25444;Q3TL20;Q3TLE5;Q58EU3;Q3TXS9;F6YTZ4;Q3TXR5;Q3TI78;Q9DC49;D3Z659;D3YWT9;D3Z536;E9Q1N8	275;275;275;275;275;275;275;257;203;275;217;203;275;274;203	D3YWA0	275	40S ribosomal protein S2	Gm6139;Gm8841;Rps2;Rps2;Rps2;Rps2;Rps2;Gm6576;Rps2;Rps2;Rps2;Rps2-ps6;Gm8225;Rps2-ps5	22	+	+	+	+	+	+	+	+	+	+	5		FTDHLVKTHTRVS	1	SPYQEFTDHLVK(1)THTR	_SPYQEFTDHLVK(gl)THTR_	16	1	3	691.676	2072.01	NA	4.8106e-119	180.78
P60867;Q5BLK2	4;4	P60867	4	40S ribosomal protein S20	Rps20;Rps20	22	+	+	+	+	+	+	+	+	+	+	5		___MAFKDTGKTP	1	AFK(0.999)DTGK(0.001)TPVEPEVAIHR	_(ac)AFK(gl)DTGKTPVEPEVAIHR_	18	1	3	717.711	2150.11	NA	5.5689e-169	179.25
P60867;Q5BLK2	8;8	P60867	8	40S ribosomal protein S20	Rps20;Rps20	22	+	+	+	+	+	+	+	+	+	+	5		AFKDTGKTPVEPE	1	DTGK(1)TPVEPEVAIHR	_DTGK(gl)TPVEPEVAIHR_	15	1	3	588.308	1761.9	-0.46663	7.1795e-153	228.03
P60867;Q5BLK2	67;67	P60867	67	40S ribosomal protein S20	Rps20;Rps20	3	+		+	+	+	+					1	+	LRITTRKTPCGEG	1	K(1)TPCGEGSK	_K(gl)TPC(ne)GEGSK_	9	1	3	382.513	1144.52	-0.1515	0.0038016	56.916
P60867;Q5BLK2	30;30	P60867	30	40S ribosomal protein S20	Rps20;Rps20	2	+		+		+	+					1	+	LTSRNVKSLEKVC	1	NVK(1)SLEK	_NVK(gl)SLEK_	7	1	3	311.178	930.513	0.098605	0.008599	64.803
P60867;Q5BLK2	34;34	P60867	34	40S ribosomal protein S20	Rps20;Rps20	19	+	+	+	+	+	+	+	+	+	+	5		NVKSLEKVCADLI	1	SLEK(1)VCADLIR	_SLEK(gl)VC(ne)ADLIR_	11	1	3	495.929	1484.77	-0.17404	1.6756e-07	113.22
A2ABW8;Q9CQR2;Q8C1L7	51;51;51	A2ABW8	51	40S ribosomal protein S21;40S ribosomal protein S21;40S ribosomal protein S21	Rps21;Rps21;Rps21	14	+	+	+	+	+	+	+	+	+	+	5		RFNGQFKTYGICG	1	FNGQFK(1)TYGICGAIR	_FNGQFK(gl)TYGICGAIR_	15	1	3	615.974	1844.9	0.46348	9.2118e-166	240.11
Q9CZI5;P62267;Q497E1;Q9CWI9;D3YXF9;Q9CSN9	48;48;48;48;48;48	Q9CZI5	48	40S ribosomal protein S23	Rps23;Rps23;Rps23;Rps23;Gm8618;Rps23	2	+	+		+		+					1	+	GGASHAKGIVLEK	1	ANPFGGASHAK(1)GIVLEK	_ANPFGGASHAK(gl)GIVLEK_	17	1	3	603.992	1808.95	0.12063	9.5908e-06	87.932
Q9CQK2;P62849;Q3TIF8;Q5M9M7;Q9CY61;Q9D7P1;E9Q3V8;P62849-3;P62849-2;Q9DCA4	37;37;37;37;37;37;37;37;37;37	Q9CQK2	37	40S ribosomal protein S24;40S ribosomal protein S24;40S ribosomal protein S24;40S ribosomal protein S24;40S ribosomal protein S24;40S ribosomal protein S24;40S ribosomal protein S24;40S ribosomal protein S24	Rps24;Rps24;Rps24;Rps24;Rps24;Rps24;Rps24;Rps24	10	+	+	+	+	+	+	+	+	+		4		GKATVPKTEIREK	1	ATVPK(1)TEIR	_ATVPK(gl)TEIR_	9	1	3	376.884	1127.63	0.1789	0.00108	69.954
Q9CQK2;P62849;Q3TIF8;Q5M9M7;Q9CY61;Q9D7P1;E9Q3V8;P62849-3;P62849-2;Q9DCA4	21;21;21;21;21;21;21;21;21;21	Q9CQK2	21	40S ribosomal protein S24;40S ribosomal protein S24;40S ribosomal protein S24;40S ribosomal protein S24;40S ribosomal protein S24;40S ribosomal protein S24;40S ribosomal protein S24;40S ribosomal protein S24	Rps24;Rps24;Rps24;Rps24;Rps24;Rps24;Rps24;Rps24	21	+	+	+	+	+	+	+	+	+	+	5		NRLLQRKQMVIDV	1	K(1)QMVIDVLHPGK	_K(gl)QM(ox)VIDVLHPGK_	12	1	3	498.941	1493.8	-0.19237	1.4971e-18	128.28
Q9CQK2;P62849;Q3TIF8;Q5M9M7;Q9CY61;Q9D7P1;E9Q3V8;P62849-3;P62849-2;Q9DCA4	83;83;83;83;83;83;83;83;83;83	Q9CQK2	83	40S ribosomal protein S24;40S ribosomal protein S24;40S ribosomal protein S24;40S ribosomal protein S24;40S ribosomal protein S24;40S ribosomal protein S24;40S ribosomal protein S24;40S ribosomal protein S24	Rps24;Rps24;Rps24;Rps24;Rps24;Rps24;Rps24;Rps24	14	+	+	+	+	+	+	+	+	+	+	5		DSLDYAKKNEPKH	1	TTGFGMIYDSLDYAK(1)K	_TTGFGM(ox)IYDSLDYAK(gl)K_	16	1	3	647.308	1938.9	-0.048125	1.1697e-113	213.67
D3YXG3;P62852;Q58EA6	43;43;43	D3YXG3	43	40S ribosomal protein S25	Gm4963;Rps25;Rps25	6	+	+	+	+	+	+			+		2		KGKVRDKLNNLVL	1	DK(1)LNNLVLFDK	_DK(gl)LNNLVLFDK_	11	1	3	478.265	1431.77	-0.52323	2.9524e-09	116.55
D3YXG3;P62852;Q58EA6	52;52;52	D3YXG3	52	40S ribosomal protein S25	Gm4963;Rps25;Rps25	3	+	+	+	+	+	+					1	+	NLVLFDKATYDKL	1	LNNLVLFDK(1)ATYDK	_LNNLVLFDK(gl)ATYDK_	14	1	3	589.981	1766.92	-1.3788	1.2867e-05	90.731
P62852;Q58EA6	66;66	P62852	66	40S ribosomal protein S25	Rps25;Rps25	6	+	+	+	+	+	+			+		2		KEVPNYKLITPAV	1	EVPNYK(1)LITPAVVSER	_EVPNYK(gl)LITPAVVSER_	16	1	3	643.686	1928.04	1.8189	2.3379e-05	84.566
P62855;Q497N1	66;66	P62855	66	40S ribosomal protein S26	Rps26;Rps26	6	+		+	+	+	+	+	+			3		DAYVLPKLYVKLH	1	DISEASVFDAYVLPK(1)LYVK	_DISEASVFDAYVLPK(gl)LYVK_	19	1	3	757.735	2270.18	0.14527	1.2405e-22	132.59
Q6ZWU9	16	Q6ZWU9	16	40S ribosomal protein S27	Rps27	4	+	+		+	+	+		+			2		PSPEEEKRKHKKK	1	DLLHPSPEEEK(1)RK	_DLLHPSPEEEK(gl)RK_	13	1	3	564.629	1690.86	-0.41068	1.1791e-16	126.1
Q6ZWY3;D3YYB0;D6RH49	16;16;16	Q6ZWY3	16	40S ribosomal protein S27-like;40S ribosomal protein S27;40S ribosomal protein S27	Rps27l;Rps27l;Rps27l	4	+	+		+	+	+	+				2		PSLEEEKKKHKKK	1	DLLHPSLEEEK(1)K	_DLLHPSLEEEK(gl)K_	12	1	4	388.706	1550.79	0.34342	0.00039811	65.842
P62858;Q059I1;G3UYV7	47;47;34	P62858	47	40S ribosomal protein S28	Rps28;Rps28;Rps28	1				+					+		1	+	SIIRNVKGPVREG	1	NVK(1)GPVREGDVLTLLESER	_NVK(gl)GPVREGDVLTLLESER_	19	1	4	557.053	2224.18	0.037834	0.0047859	55.864
P62274;D3YYL7	48;48	P62274	48	40S ribosomal protein S29	Rps29;Gm10126	2	+		+	+	+	+					1	+	CFRQYAKDIGFIK	1	QYAK(1)DIGFIK	_QYAK(gl)DIGFIK_	10	1	3	432.903	1295.69	0.82133	0.0011572	62.823
P62908;Q5YLW3;Q9D0A2;Q3UK56;Q3UCL7	202;202;202;202;202	P62908	202	40S ribosomal protein S3	Rps3;Rps3;Rps3;Rps3;Rps3	5	+	+		+	+	+	+				2		GKIGPKKPLPDHV	1	K(1)PLPDHVSIVEPK	_K(gl)PLPDHVSIVEPK_	13	1	3	524.963	1571.87	-0.25566	3.1948e-09	104.41
P62908;Q5YLW3;Q9D0A2;Q3UK56;Q3UCL7	214;214;214;214;214	P62908	214	40S ribosomal protein S3	Rps3;Rps3;Rps3;Rps3;Rps3	21	+	+	+	+	+	+	+	+	+	+	5		VSIVEPKDEILPT	1	KPLPDHVSIVEPK(1)DEILPTTPISEQK	_KPLPDHVSIVEPK(gl)DEILPTTPISEQK_	26	1	3	1008.88	3023.62	-0.03362	0	275.42
P62908;Q5YLW3;Q9D0A2;Q3UK56;Q3UCL7;Q9CZP6	201;201;201;201;201;201	P62908	201	40S ribosomal protein S3	Rps3;Rps3;Rps3;Rps3;Rps3;Rps3	3	+	+		+	+	+					1	+	SGKIGPKKPLPDH	0.92711	IGPK(0.927)K(0.073)PLPDHVSIVEPK	_IGPK(gl)KPLPDHVSIVEPK_	17	1	4	492.787	1967.12	-0.47347	0.00094728	66.826
P62908;Q5YLW3;Q9D0A2;Q3UK56;Q3UCL7;Q9CZP6	197;197;197;197;197;197	P62908	197	40S ribosomal protein S3	Rps3;Rps3;Rps3;Rps3;Rps3;Rps3	9	+	+		+	+	+	+	+	+		4		PWDPSGKIGPKKP	1	IMLPWDPSGK(1)IGPK	_IM(ox)LPWDPSGK(gl)IGPK_	14	1	3	556.964	1667.87	0.047996	5.5274e-10	114.82
P62908;Q5YLW3;Q9D0A2;Q3UK56;Q9CZP6;D3YV43;O89068	75;75;75;75;75;75;10	P62908	75	40S ribosomal protein S3	Rps3;Rps3;Rps3;Rps3;Rps3;Rps3;Rps3	10	+	+		+	+	+	+	+	+		4		LTAVVQKRFGFPE	1	IRELTAVVQK(1)R	_IRELTAVVQK(gl)R_	11	1	4	357.468	1425.84	0.39979	2.8286e-07	113.63
P62908;Q5YLW3;Q9D0A2;Q3UK56;Q3UCL7;Q9CZP6;D3YV43	62;62;62;62;62;62;62	P62908	62	40S ribosomal protein S3	Rps3;Rps3;Rps3;Rps3;Rps3;Rps3;Rps3	11	+	+	+	+	+	+	+	+	+		4		QNVLGEKGRRIRE	1	TQNVLGEK(1)GRR	_TQNVLGEK(gl)GRR_	11	1	4	343.692	1370.74	0.059879	1.3174e-08	115.78
P62908;Q5YLW3;Q9D0A2;Q3UK56;Q3UCL7;Q9CZP6;D3YV43;O89068	108;108;108;108;108;108;108;43	P62908	108	40S ribosomal protein S3	Rps3;Rps3;Rps3;Rps3;Rps3;Rps3;Rps3;Rps3	1		+			+	+					1	+	AESLRYKLLGGLA	1	YK(1)LLGGLAVR	_YK(gl)LLGGLAVR_	10	1	3	401.912	1202.71	-1.3362	0.0010499	63.283
Q91V99;Q920W8;Q3THB2;Q642K5;P62862	129;129;125;125;51	Q91V99	129	40S ribosomal protein S30	Fau;Fau;Fau;Fau;Fau	12	+	+	+	+	+	+	+	+	+	+	5		VVPTFGKKKGPNA	1	FVNVVPTFGK(1)K	_FVNVVPTFGK(gl)K_	11	1	3	450.591	1348.75	-0.72326	4.7151e-05	88.681
D3Z6C3;P97351;Q564F3;Q3U5P8;Q9D1S3;Q3UJU5;D3Z7W7	46;46;46;46;46;46;46	D3Z6C3	46	40S ribosomal protein S3a	Gm10119;Rps3a;Rps3a;Rps3a;Rps3a;Rps3a;Gm9000	11	+	+	+	+	+	+	+	+		+	4		NIRNIGKTLVTRT	1	NIGK(1)TLVTR	_NIGK(gl)TLVTR_	9	1	3	372.556	1114.65	-0.55724	0.00039779	79.474
D3Z6C3;P97351;Q564F3;Q3U5P8;Q9D1S3;Q3UAC2;Q3UJU5	144;144;144;144;144;144;144	D3Z6C3	144	40S ribosomal protein S3a	Gm10119;Rps3a;Rps3a;Rps3a;Rps3a;Rps3a;Rps3a	2	+			+	+	+					1	+	FCVGFTKKRNNQI	1	LFCVGFTK(1)K	_LFCVGFTK(gl)K_	9	1	3	405.218	1212.63	0.15502	0.0015598	63.419
D3Z6C3;P97351;Q564F3;Q3U5P8;Q9D1S3;Q3UAC2;Q3UJU5	94;94;94;94;94;94;94	D3Z6C3	94	40S ribosomal protein S3a	Gm10119;Rps3a;Rps3a;Rps3a;Rps3a;Rps3a;Rps3a	3	+		+	+	+	+					1	+	TEDVQGKNCLTNF	1	LITEDVQGK(1)NCLTNFHGMDLTR	_LITEDVQGK(gl)NC(ne)LTNFHGM(ox)DLTR_	22	1	4	690.832	2759.3	0.95849	3.2583e-07	95.094
D3Z6C3;P97351;Q564F3;Q3U5P8;Q9D1S3;Q3UAC2;Q3UJU5;D3Z7W7	249;249;249;249;249;249;249;249	D3Z6C3	249	40S ribosomal protein S3a	Gm10119;Rps3a;Rps3a;Rps3a;Rps3a;Rps3a;Rps3a;Gm9000	8	+	+	+	+	+	+	+	+	+		4		GDETGAKVERADG	1	AAGDETGAK(1)VER	_AAGDETGAK(gl)VER_	12	1	3	439.885	1316.63	NA	3.1481e-17	114.83
D3Z6C3;P97351;Q564F3;Q3U5P8;Q9D1S3;Q3UAC2;Q3UJU5;D3Z7W7	109;109;109;109;109;109;109;109	D3Z6C3	109	40S ribosomal protein S3a	Gm10119;Rps3a;Rps3a;Rps3a;Rps3a;Rps3a;Rps3a;Gm9000	5	+	+	+	+	+	+	+				2		MDLTRDKMCSMVK	1	DK(1)MCSMVK	_DK(gl)MC(ne)SM(ox)VK_	8	1	3	399.508	1195.5	0.10221	0.0027749	62.546
D3Z6C3;P97351;Q564F3;Q3U5P8;Q9D1S3;Q3UAC2;Q3UJU5;D3Z7W7	34;34;34;34;34;34;34;34	D3Z6C3	34	40S ribosomal protein S3a	Gm10119;Rps3a;Rps3a;Rps3a;Rps3a;Rps3a;Rps3a;Gm9000	9	+	+	+	+	+	+	+		+		3		KDWYDVKAPAMFN	1	KDWYDVK(1)APAMFNIR	_KDWYDVK(gl)APAM(ox)FNIR_	15	1	4	496.749	1982.97	-0.1024	1.871e-13	128.06
D3Z6C3;P97351;Q564F3;Q3U5P8;Q9D1S3;Q3UAC2;Q3UJU5;D3Z7W7	182;182;182;182;182;182;182;182	D3Z6C3	182	40S ribosomal protein S3a	Gm10119;Rps3a;Rps3a;Rps3a;Rps3a;Rps3a;Rps3a;Gm9000	4	+		+	+	+	+	+				2		VQTNDLKEVVNKL	1	EVQTNDLK(1)EVVNK	_EVQTNDLK(gl)EVVNK_	13	1	3	543.953	1628.84	-2.5428	2.4347e-09	108.35
D3Z6C3;P97351;Q564F3;Q3U5P8;Q9D1S3;Q3UAC2;Q3UJU5;D3Z7W7	167;167;167;167;167;167;167;167	D3Z6C3	167	40S ribosomal protein S3a	Gm10119;Rps3a;Rps3a;Rps3a;Rps3a;Rps3a;Rps3a;Gm9000	2	+			+	+	+					1	+	VRQIRKKMMEIMT	1	K(1)MMEIMTR	_K(gl)M(ox)M(ox)EIM(ox)TR_	8	1	3	401.184	1200.53	0.020217	0.00041606	79.906
D3Z6C3;P97351;Q564F3;Q3U5P8;Q9D1S3;Q3UAC2;Q3UJU5;D3Z7W7	240;240;240;240;240;240;240;240	D3Z6C3	240	40S ribosomal protein S3a	Gm10119;Rps3a;Rps3a;Rps3a;Rps3a;Rps3a;Rps3a;Gm9000	7	+	+	+	+	+	+	+	+			3		EGGSSGKAAGDET	1	LMELHGEGGSSGK(1)AAGDETGAK	_LMELHGEGGSSGK(gl)AAGDETGAK_	22	1	3	739.346	2215.02	0.1985	2.0928e-94	188.41
D3Z2E6;P62702;Q545X8;Q3UXQ6;Q545F8;Q3V1Z5	113;120;120;120;102;120	P62702	120	40S ribosomal protein S4, X isoform	Gm6816;Rps4x;Rps4x;Rps4x;Rps4x;Rps4y2	2	+			+	+	+					1	+	ITPEEAKYKLCKV	1	ITPEEAK(1)YK	_ITPEEAK(gl)YK_	9	1	3	398.212	1191.61	-0.10937	0.003638	58.981
P62702;Q545X8;Q545F8	134;134;116	P62702	134	40S ribosomal protein S4, X isoform	Rps4x;Rps4x;Rps4x	6	+	+	+	+	+	+					1	+	KIFVGTKGIPHLV	1	IFVGTK(1)GIPHLVTHDAR	_IFVGTK(gl)GIPHLVTHDAR_	17	1	5	395.823	1974.08	0.599	5.817e-07	97.417
P62702;Q545X8;Q3UXQ6;Q545F8	211;211;211;193	P62702	211	40S ribosomal protein S4, X isoform	Rps4x;Rps4x;Rps4x;Rps4x	11	+	+	+	+	+	+	+	+	+		4		FDVVHVKDANGNS	1	ERHPGSFDVVHVK(1)DANGNSFATR	_ERHPGSFDVVHVK(gl)DANGNSFATR_	23	1	4	664.326	2653.27	0.23161	5.2692e-222	247.55
P62702;Q545X8;Q3UXQ6;Q545F8	71;71;71;53	P62702	71	40S ribosomal protein S4, X isoform	Rps4x;Rps4x;Rps4x;Rps4x	3	+	+		+	+	+					1	+	CMQRFIKIDGKVR	1	FIK(1)IDGK	_FIK(gl)IDGK_	7	1	3	312.183	933.528	0.55674	0.0080432	69.383
P62702;Q545X8;Q3UXQ6;Q545F8	106;106;106;88	P62702	106	40S ribosomal protein S4, X isoform	Rps4x;Rps4x;Rps4x;Rps4x	18	+	+	+	+	+	+	+	+	+	+	5		RLIYDTKGRFAVH	1	LIYDTK(1)GR	_LIYDTK(gl)GR_	8	1	3	360.533	1078.58	-0.19455	0.0011709	79.469
P62702;Q545X8;Q3UXQ6;Q545F8	155;155;155;137	P62702	155	40S ribosomal protein S4, X isoform	Rps4x;Rps4x;Rps4x;Rps4x	1				+			+				1	+	YPDPLIKVNDTIQ	1	TIRYPDPLIK(1)VNDTIQIDLETGK	_TIRYPDPLIK(gl)VNDTIQIDLETGK_	23	1	4	689.876	2755.48	-0.094301	0.0020802	55.705
P62702;Q545X8;Q3UXQ6;Q545F8	168;168;168;150	P62702	168	40S ribosomal protein S4, X isoform	Rps4x;Rps4x;Rps4x;Rps4x	1				+			+				1	+	IDLETGKITDFIK	1	VNDTIQIDLETGK(1)ITDFIK	_VNDTIQIDLETGK(gl)ITDFIK_	19	1	3	759.737	2276.19	-2.2442	0.00025515	67.153
P62702;Q545X8;Q3UXQ6;Q545F8;Q3V1Z5	233;233;233;215;233	P62702	233	40S ribosomal protein S4, X isoform	Rps4x;Rps4x;Rps4x;Rps4x;Rps4y2	3	+	+		+		+	+				2		VIGKGNKPWISLP	1	GNK(1)PWISLPR	_GNK(gl)PWISLPR_	10	1	3	427.907	1280.7	-0.39897	1.6264e-06	112.3
P62702;Q545X8;Q3UXQ6;Q545F8;Q3V1Z5	62;62;62;44;62	P62702	62	40S ribosomal protein S4, X isoform	Rps4x;Rps4x;Rps4x;Rps4x;Rps4y2	1	+			+		+					1	+	LTGDEVKKICMQR	1	YALTGDEVK(1)K	_YALTGDEVK(gl)K_	10	1	3	413.219	1236.63	-0.89069	0.0025229	53.756
Q91V55;D3YYM6;P97461	47;47;47	Q91V55	47	40S ribosomal protein S5;40S ribosomal protein S5, N-terminally processed	Rps5;Rps5;Rps5	3	+		+	+	+	+					1	+	VKEKYAKYLPHSA	1	YAK(1)YLPHSAGR	_YAK(gl)YLPHSAGR_	11	1	3	459.574	1375.7	1.0938	0.00040168	72.434
D3Z6N6;P62754;Q5BLK1;Q8BT09;Q3TL53;D3YX41	211;211;211;211;211;211	D3Z6N6	211	40S ribosomal protein S6;40S ribosomal protein S6;40S ribosomal protein S6;40S ribosomal protein S6;40S ribosomal protein S6;40S ribosomal protein S6	Rps6-ps1;Rps6;Rps6;Rps6;Rps6;Rps6-ps2	11	+	+	+	+	+	+	+	+			3		EAAEYAKLLAKRM	1	NKEEAAEYAK(1)LLAK	_NKEEAAEYAK(gl)LLAK_	14	1	3	564.637	1690.89	-0.12719	1.1066e-50	169.79
D3Z6N6;P62754;Q5BLK1;Q8BT09;Q3TL53;D3YX41	58;58;58;58;58;58	D3Z6N6	58	40S ribosomal protein S6;40S ribosomal protein S6;40S ribosomal protein S6;40S ribosomal protein S6;40S ribosomal protein S6;40S ribosomal protein S6	Rps6-ps1;Rps6;Rps6;Rps6;Rps6;Rps6-ps2	3	+	+		+	+	+					1	+	ISGGNDKQGFPMK	1	ISGGNDK(1)QGFPMK	_ISGGNDK(gl)QGFPMK_	13	1	3	498.245	1491.71	0.99899	1.6346e-05	85.845
D3Z6N6;P62754;Q5BLK1;Q8BT09;Q3TL53;D3YX41	143;143;143;143;143;143	D3Z6N6	143	40S ribosomal protein S6;40S ribosomal protein S6;40S ribosomal protein S6;40S ribosomal protein S6;40S ribosomal protein S6;40S ribosomal protein S6	Rps6-ps1;Rps6;Rps6;Rps6;Rps6;Rps6-ps2	3	+	+		+	+	+					1	+	RASRIRKLFNLSK	1	K(1)LFNLSK	_K(gl)LFNLSK_	7	1	3	321.859	962.555	-0.074232	0.0039721	122.78
P62082;Q4FZE6;F6SVV1	74;74;72	P62082	74	40S ribosomal protein S7	Rps7;Rps7;Gm9493	9	+	+	+	+	+	+	+	+	+		4		QLKSFQKIQVRLV	1	SFQK(1)IQVR	_SFQK(gl)IQVR_	8	1	3	373.88	1118.62	0.018126	3.7989e-05	125.58
P62082;Q4FZE6;F6SVV1	85;85;83	P62082	85	40S ribosomal protein S7	Rps7;Rps7;Gm9493	13	+	+	+	+	+	+	+	+	+	+	5		LVRELEKKFSGKH	1	LVRELEK(0.896)K(0.104)FSGK	_LVRELEK(gl)KFSGK_	12	1	3	516.635	1546.88	-1.159	6.4033e-18	133.32
P62082;Q4FZE6;F6SVV1	49;49;47	P62082	49	40S ribosomal protein S7	Rps7;Rps7;Gm9493	10	+	+	+	+	+	+	+	+			3		LNITAAKEIEVGG	1	ELNITAAK(1)EIEVGGGR	_ELNITAAK(gl)EIEVGGGR_	16	1	3	590.983	1769.93	-0.29557	5.6641e-07	109.83
P62082;Q4FZE6;F6SVV1	15;15;13	P62082	15	40S ribosomal protein S7	Rps7;Rps7;Gm9493	3	+		+	+	+	+	+				2		VKPNGEKPDEFES	1	IVK(0.171)PNGEK(0.829)PDEFESGISQALLELEMNSDLK	_IVKPNGEK(gl)PDEFESGISQALLELEM(ox)NSDLK_	30	1	4	865.934	3459.71	-1.0825	8.7937e-110	188.22
P62082;Q4FZE6;F6SVV1	37;37;35	P62082	37	40S ribosomal protein S7	Rps7;Rps7;Gm9493	1			+		+	+					1	+	EMNSDLKAQLREL	1	IVKPNGEKPDEFESGISQALLELEMNSDLK(1)AQLR	_IVKPNGEKPDEFESGISQALLELEM(ox)NSDLK(gl)AQLR_	34	1	5	786.605	3927.99	-0.21992	9.9776e-60	141.84
P62082;Q4FZE6;F6SVV1	155;155;153	P62082	155	40S ribosomal protein S7	Rps7;Rps7;Gm9493	11	+	+	+	+	+	+	+	+	+		4		DGSRLIKVHLDKA	1	LIK(1)VHLDK	_LIK(gl)VHLDK_	8	1	3	360.557	1078.65	-0.041187	0.0014066	77.282
P62082;Q4FZE6;F6SVV1	160;160;158	P62082	160	40S ribosomal protein S7	Rps7;Rps7;Gm9493	4	+	+	+	+	+	+					1	+	IKVHLDKAQQNNV	1	VHLDK(1)AQQNNVEHK	_VHLDK(gl)AQQNNVEHK_	14	1	4	444.23	1772.89	-0.093502	3.7856e-15	131.32
P62082;Q4FZE6;F6SVV1	178;178;176	P62082	178	40S ribosomal protein S7	Rps7;Rps7;Gm9493	4	+	+		+	+	+		+			2		TFSGVYKKLTGKD	1	VETFSGVYK(1)K	_VETFSGVYK(gl)K_	10	1	3	424.559	1270.66	0.16628	0.0033887	52.49
D3YW44;P62242;Q497E9	193;193;193	P62242	193	40S ribosomal protein S8;40S ribosomal protein S8;40S ribosomal protein S8	Gm5121;Rps8;Rps8	3	+	+	+	+	+	+					1	+	GYVLEGKELEFYL	1	ADGYVLEGK(1)ELEFYLR	_ADGYVLEGK(gl)ELEFYLR_	16	1	3	672.674	2015	-0.56245	6.1933e-14	125.73
D3YW44;P62242;Q497E9;Q5M9L9;Q5SZV3;G3XA55	157;157;157;157;157;157	P62242	157	40S ribosomal protein S8;40S ribosomal protein S8;40S ribosomal protein S8;40S ribosomal protein S8;40S ribosomal protein S8;40S ribosomal protein S8	Gm5121;Rps8;Rps8;Rps8;Gm11353;Rps8-ps1	4	+	+	+	+	+	+					1	+	EREKNAKISSLLE;ERKKNAKISSLLE	1	NAK(1)ISSLLEEQFQQGK	_NAK(gl)ISSLLEEQFQQGK_	16	1	3	645.337	1932.99	-0.85209	1.4007e-62	176.98
D3YW44;P62242;Q497E9;Q5M9L9;Q5SZV3;G3XA55;Q3UA25;Q9CQW4;Q3UJU6	128;128;128;128;128;128;128;128;128	P62242	128	40S ribosomal protein S8;40S ribosomal protein S8;40S ribosomal protein S8;40S ribosomal protein S8;40S ribosomal protein S8;40S ribosomal protein S8;40S ribosomal protein S8;40S ribosomal protein S8;40S ribosomal protein S8	Gm5121;Rps8;Rps8;Rps8;Gm11353;Rps8-ps1;Rps8;Rps8;Rps8	10	+	+	+	+	+	+	+	+	+		4		GRKKGAKLTPEEE	1	GAK(1)LTPEEEEILNK	_GAK(gl)LTPEEEEILNK_	14	1	3	562.297	1683.87	-1.0541	5.8869e-15	129.77
P62242;Q497E9;Q5M9L9;Q5SZV3;G3XA55;Q3UA25;Q9CQW4;Q3UJU6;Q9CRJ5	37;37;37;37;37;37;37;37;37	P62242	37	40S ribosomal protein S8;40S ribosomal protein S8;40S ribosomal protein S8;40S ribosomal protein S8;40S ribosomal protein S8;40S ribosomal protein S8;40S ribosomal protein S8;40S ribosomal protein S8;40S ribosomal protein S8	Rps8;Rps8;Rps8;Gm11353;Rps8-ps1;Rps8;Rps8;Rps8;Rps8	5	+	+	+	+	+	+	+				2		RPAANTKIGPRRI	1	YELGRPAANTK(1)IGPR	_YELGRPAANTK(gl)IGPR_	15	1	3	586.32	1755.94	0.32925	7.8621e-09	118.13
Q6ZWN5	139	Q6ZWN5	139	40S ribosomal protein S9	Rps9	12	+	+	+	+	+	+		+	+		3		RHIRVRKQVVNIP	1	K(1)QVVNIPSFIVR	_K(gl)QVVNIPSFIVR_	12	1	3	505.3	1512.88	0.092442	4.5633e-08	101.39
Q6ZWN5	155	Q6ZWN5	155	40S ribosomal protein S9	Rps9	21	+	+	+	+	+	+	+	+	+	+	5		VRLDSQKHIDFSL	1	LDSQK(1)HIDFSLR	_LDSQK(gl)HIDFSLR_	12	1	4	393.959	1571.81	0.7204	2.4367e-18	128.01
Q6ZWN5;Q9CXW7;Q96EC0;D3YWH9;F7CJS8	93;93;92;93;89	Q6ZWN5	93	40S ribosomal protein S9	Rps9;Rps9;Rps9;Rps9;Rps9	5	+	+		+	+	+	+		+		3		LDEGKMKLDYILG	1	MK(1)LDYILGLK	_M(ox)K(gl)LDYILGLK_	10	1	3	441.916	1322.73	-0.21206	5.7347e-09	119.16
Q6ZWN5;Q9CXW7;Q96EC0;D3YWH9;F7CJS8;D3Z673	66;66;65;66;62;66	Q6ZWN5	66	40S ribosomal protein S9	Rps9;Rps9;Rps9;Rps9;Rps9;Rps9	7	+	+		+		+	+	+	+		4		LLTLDEKDPRRLF	1	ELLTLDEK(1)DPR	_ELLTLDEK(gl)DPR_	11	1	3	481.588	1441.74	0.94809	0.0023575	59.542
Q6ZWN5;Q9CXW7;Q96EC0;D3YWH9;F7CJS8;D3Z673;D3YUV6	30;30;29;30;26;30;30	Q6ZWN5	30	40S ribosomal protein S9	Rps9;Rps9;Rps9;Rps9;Rps9;Rps9;Rps9	11	+	+	+	+	+	+	+	+	+		4		RLDQELKLIGEYG	1	SRLDQELK(1)LIGEYGLR	_SRLDQELK(gl)LIGEYGLR_	16	1	4	501.777	2003.08	0.040843	1.3245e-22	144.18
B2CY77;P14206	11;11	B2CY77	11	40S ribosomal protein SA	Rpsa;Rpsa	1		+		+		+					1	+	LDVLQMKEEDVLK	1	SGALDVLQMK(1)EEDVLK	_(ac)SGALDVLQM(ox)K(gl)EEDVLK_	16	1	3	649.663	1945.97	0.11503	0.00010599	99.481
B2CY77;P14206;D3YTT7	89;89;89	B2CY77	89	40S ribosomal protein SA	Rpsa;Rpsa;Rpsa-ps10	11	+	+	+	+	+	+	+	+	+		4		GQRAVLKFAAATG	1	AVLK(1)FAAATGATPIAGR	_AVLK(gl)FAAATGATPIAGR_	17	1	3	576.997	1727.97	-0.3969	1.2914e-77	184.99
B2CY77;P14206;D3YTT7	52;52;52	B2CY77	52	40S ribosomal protein SA	Rpsa;Rpsa;Rpsa-ps10	3	+		+	+	+	+					1	+	IYIINLKRTWEKL	1	SDGIYIINLK(1)R	_SDGIYIINLK(gl)R_	11	1	3	469.265	1404.77	0.55173	2.8907e-14	131.52
G3UWA6;P10852;Q3TN39	74;35;35	G3UWA6	74	4F2 cell-surface antigen heavy chain	Slc3a2;Slc3a2;Slc3a2	4	+			+	+	+	+	+			3		GAAAGEKNGLVKI	1	QPMNAADGAAAGEK(1)NGLVK	_QPMNAADGAAAGEK(gl)NGLVK_	19	1	3	652.658	1954.95	-0.62761	5.2053e-28	141
G3UWA6;P10852;Q8BTJ9;Q3TN39	81;42;42;42	G3UWA6	81	4F2 cell-surface antigen heavy chain	Slc3a2;Slc3a2;Slc3a2;Slc3a2	12	+	+	+	+	+	+	+	+	+	+	5		NGLVKIKVAEDET	1	IK(1)VAEDETEAGVK	_IK(gl)VAEDETEAGVK_	13	1	3	501.595	1501.76	-0.61758	5.9693e-18	132.47
G3UWA6;P10852;Q8BTJ9;Q3TN39	92;53;53;53	G3UWA6	92	4F2 cell-surface antigen heavy chain	Slc3a2;Slc3a2;Slc3a2;Slc3a2	2			+		+	+	+				2		ETEAGVKFTGLSK	1	VAEDETEAGVK(1)FTGLSK	_VAEDETEAGVK(gl)FTGLSK_	17	1	3	632.318	1893.93	-0.32676	4.0905e-07	99.566
G3UWA6;P10852;Q8BTJ9;Q3TN39;Q60849	98;59;59;59;65	G3UWA6	98	4F2 cell-surface antigen heavy chain	Slc3a2;Slc3a2;Slc3a2;Slc3a2;Slc3a2	15	+	+	+	+	+	+	+	+	+		4		KFTGLSKEELLKV	1	FTGLSK(1)EELLK	_FTGLSK(gl)EELLK_	11	1	3	460.257	1377.75	-0.28793	1.9163e-06	104.22
P49429	369	P49429	369	4-hydroxyphenylpyruvate dioxygenase	Hpd	1			+		+	+					1	+	NFNSLFKAFEEEQ	1	HNHQGFGAGNFNSLFK(1)AFEEEQALR	_HNHQGFGAGNFNSLFK(gl)AFEEEQALR_	25	1	4	741.355	2961.39	0.16896	3.1944e-286	273.87
P49429	248	P49429	248	4-hydroxyphenylpyruvate dioxygenase	Hpd	6	+	+	+	+	+	+					1	+	EPAPGRKKSQIQE	1	K(0.5)K(0.5)SQIQEYVDYNGGAGVQHIALK	_K(gl)KSQIQEYVDYNGGAGVQHIALK_	23	1	4	665.85	2659.37	0.18325	6.6896e-250	264.96
P49429	249	P49429	249	4-hydroxyphenylpyruvate dioxygenase	Hpd	8	+	+	+	+	+	+			+		2		PAPGRKKSQIQEY	1	K(1)SQIQEYVDYNGGAGVQHIALK	_K(gl)SQIQEYVDYNGGAGVQHIALK_	22	1	3	844.766	2531.28	0.37188	0	314.39
P49429	270	P49429	270	4-hydroxyphenylpyruvate dioxygenase	Hpd	2	+		+	+	+	+					1	+	VQHIALKTEDIIT	1	SQIQEYVDYNGGAGVQHIALK(1)TEDIITAIR	_SQIQEYVDYNGGAGVQHIALK(gl)TEDIITAIR_	30	1	4	854.942	3415.74	0.094572	0	267.09
P49429	39	P49429	39	4-hydroxyphenylpyruvate dioxygenase	Hpd	7	+	+	+	+	+	+			+		2		ASFYCNKMGFEPL	1	QAASFYCNK(1)MGFEPLAYR	_QAASFYC(ne)NK(gl)M(ox)GFEPLAYR_	18	1	3	784.358	2350.05	0.034865	9.3914e-65	176.23
P49429	237	P49429	237	4-hydroxyphenylpyruvate dioxygenase	Hpd	7	+	+	+	+	+	+			+		2		NYEESIKMPINEP	1	SIVVTNYEESIK(1)MPINEPAPGR	_SIVVTNYEESIK(gl)M(ox)PINEPAPGR_	22	1	3	858.767	2573.28	NA	8.3902e-84	144.66
P49429	7	P49429	7	4-hydroxyphenylpyruvate dioxygenase	Hpd	7	+	+	+	+	+	+			+		2		MTTYNNKGPKPER	1	TTYNNK(1)GPK(1)PER	_(ac)TTYNNK(gl)GPK(gl)PER_	12	2	3	558.945	1673.81	NA	2.7329e-17	113.63
P49429	10	P49429	10	4-hydroxyphenylpyruvate dioxygenase	Hpd	2	+	+			+	+					1	+	YNNKGPKPERGRF	1	TTYNNK(1)GPK(1)PER	_(ac)TTYNNK(gl)GPK(gl)PER_	12	2	3	558.945	1673.81	NA	2.7329e-17	113.63
P49429;D3Z1U3	130;91	P49429	130	4-hydroxyphenylpyruvate dioxygenase	Hpd;Hpd	4		+	+	+	+	+			+		2		EQDKFGKVKFAVL	0.999998	IVREPWVEQDKFGK(1)VK	_IVREPWVEQDKFGK(gl)VK_	16	1	3	691.381	2071.12	0.069168	1.56e-153	229.54
P49429;D3Z1U3	109;70	P49429	109	4-hydroxyphenylpyruvate dioxygenase	Hpd;Hpd	5	+	+	+	+	+	+					1	+	CDHIVQKARERGA	1	DIAFEVEDCDHIVQK(1)AR	_DIAFEVEDC(ne)DHIVQK(gl)AR_	17	1	3	743.02	2226.04	NA	1.8305e-31	119.31
P49429;D3Z1U3	172;133	P49429	172	4-hydroxyphenylpyruvate dioxygenase	Hpd;Hpd	7	+	+	+	+	+	+			+		2		KDTLLPKLPRCNL	1	FLPGFEAPTYKDTLLPK(1)LPR	_FLPGFEAPTYKDTLLPK(gl)LPR_	20	1	3	806.446	2416.32	0.42497	1.1684e-29	140.02
P49429;D3Z1U3	88;49	P49429	88	4-hydroxyphenylpyruvate dioxygenase	Hpd;Hpd	6	+	+	+	+	+	+					1	+	MGDHLVKHGDGVK	1	EMGDHLVK(1)HGDGVK	_EM(ox)GDHLVK(gl)HGDGVK_	14	1	3	551.267	1650.78	0.72533	2.1012e-30	153.39
P49429;D3Z1U3	94;55	P49429	94	4-hydroxyphenylpyruvate dioxygenase	Hpd;Hpd	2	+		+	+	+	+					1	+	KHGDGVKDIAFEV	1	HGDGVK(1)DIAFEVEDCDHIVQK	_HGDGVK(gl)DIAFEVEDC(ne)DHIVQK_	21	1	4	649.055	2592.19	-0.57069	4.6718e-24	130
P49429;D3Z1U3	127;88	P49429	127	4-hydroxyphenylpyruvate dioxygenase	Hpd;Hpd	8	+	+	+	+	+	+			+		2		PWVEQDKFGKVKF	1	IVREPWVEQDK(1)FGK	_IVREPWVEQDK(gl)FGK_	14	1	3	615.66	1843.96	-0.20249	1.8717e-79	190.27
P49429;D3Z1U3	132;93	P49429	132	4-hydroxyphenylpyruvate dioxygenase	Hpd;Hpd	8	+	+	+	+	+	+			+		2		DKFGKVKFAVLQT	1	VK(1)FAVLQTYGDTTHTLVEK	_VK(gl)FAVLQTYGDTTHTLVEK_	19	1	3	755.402	2263.18	0.1712	5.93e-233	259.53
P49429;F6X9Z6	297;29	P49429	297	4-hydroxyphenylpyruvate dioxygenase	Hpd;Hpd	9	+	+	+	+	+	+	+		+		3		APSSYYKLLRENL	1	GTEFLAAPSSYYK(1)LLR	_GTEFLAAPSSYYK(gl)LLR_	16	1	3	644.007	1929	NA	2.6238e-88	159.02
P49429;D3Z1U3	63;24	P49429	63	4-hydroxyphenylpyruvate dioxygenase	Hpd;Hpd	5	+	+	+	+	+	+					1	+	VVSHVIKQGKIVF	1	EVVSHVIK(1)QGK	_EVVSHVIK(gl)QGK_	11	1	3	446.589	1336.75	-0.016741	6.9739e-11	123.86
P49429;D3Z1U3	149;110	P49429	149	4-hydroxyphenylpyruvate dioxygenase	Hpd;Hpd	5	+	+	+	+	+	+					1	+	THTLVEKINYTGR	1	FAVLQTYGDTTHTLVEK(1)INYTGR	_FAVLQTYGDTTHTLVEK(gl)INYTGR_	23	1	3	914.468	2740.38	0.1108	1.4453e-175	228.35
P49429;D3Z1U3	166;127	P49429	166	4-hydroxyphenylpyruvate dioxygenase	Hpd;Hpd	7	+	+	+	+	+	+			+		2		FEAPTYKDTLLPK	1	FLPGFEAPTYK(1)DTLLPK(1)LPR	_FLPGFEAPTYK(gl)DTLLPK(gl)LPR_	20	2	3	844.46	2530.36	-0.65931	3.1133e-12	111.06
P49429;D3Z1U3	116;77	P49429	116	4-hydroxyphenylpyruvate dioxygenase	Hpd;Hpd	5	+	+	+	+	+	+					1	+	ARERGAKIVREPW	1	GAK(1)IVREPWVEQDK	_GAK(gl)IVREPWVEQDK_	14	1	3	590.316	1767.93	0.99406	2.6044e-39	162.32
P49429;F6X9Z6	304;36	P49429	304	4-hydroxyphenylpyruvate dioxygenase	Hpd;Hpd	3	+		+	+	+	+					1	+	LLRENLKSAKIQV	1	LLRENLK(1)SAK	_LLRENLK(gl)SAK_	10	1	3	429.258	1284.75	0.13133	2.289e-18	135.86
P49429;D3Z1U3	80;41	P49429	80	4-hydroxyphenylpyruvate dioxygenase	Hpd;Hpd	1	+			+		+					1	+	ALNPWNKEMGDHL	1	IVFVLCSALNPWNK(1)EMGDHLVK	_IVFVLCSALNPWNK(gl)EM(ox)GDHLVK_	22	1	4	675.846	2699.36	-0.077246	4.7135e-05	79.311
Q3U367;Q3V1N7;Q3THE7;Q9JLJ2;A7VL18;Q3TMT4;Q3UDG0;Q3TG52	270;270;246;246;246;246;246;270	Q3U367	270	4-trimethylaminobutyraldehyde dehydrogenase	Aldh9a1;Aldh9a1;Aldh9a1;Aldh9a1;Aldh9a1;Aldh9a1;Aldh9a1;Aldh9a1	3			+	+	+	+	+				2		IMEMSAKGVKPIT	0.999875	IMEMSAK(0.988)GVK(0.012)PITLELGGK	_IM(ox)EM(ox)SAK(gl)GVKPITLELGGK_	19	1	4	537.791	2147.13	-0.20784	6.9859e-28	142.26
Q3U367;Q3V1N7;Q3THE7;Q9JLJ2;A7VL18;Q3TMT4;Q3UDG0;Q3TG52	282;282;258;258;258;258;258;282	Q3U367	282	4-trimethylaminobutyraldehyde dehydrogenase	Aldh9a1;Aldh9a1;Aldh9a1;Aldh9a1;Aldh9a1;Aldh9a1;Aldh9a1;Aldh9a1	1			+		+	+					1	+	TLELGGKSPLIIF	0.999887	GVKPITLELGGK(1)SPLIIFSDCNMENAVK	_GVKPITLELGGK(gl)SPLIIFSDC(ne)NM(ox)ENAVK_	28	1	4	807.922	3227.66	-0.82051	9.5057e-19	107.23
Q3U367;Q3V1N7;Q3THE7;Q9JLJ2;A7VL18;Q3TMT4;Q3UDG0;Q3TG52	327;327;303;303;303;303;303;327	Q3U367	327	4-trimethylaminobutyraldehyde dehydrogenase	Aldh9a1;Aldh9a1;Aldh9a1;Aldh9a1;Aldh9a1;Aldh9a1;Aldh9a1;Aldh9a1	9	+	+	+	+	+	+	+	+	+		4		QKEIADKFINEVV	1	EIADK(1)FINEVVK	_EIADK(gl)FINEVVK_	12	1	3	506.944	1517.81	0.58021	4.0948e-11	112.94
Q3U367;Q3V1N7;Q3THE7;Q9JLJ2;A7VL18;Q3TMT4;Q3UDG0;Q3TG52	334;334;310;310;310;310;310;334	Q3U367	334	4-trimethylaminobutyraldehyde dehydrogenase	Aldh9a1;Aldh9a1;Aldh9a1;Aldh9a1;Aldh9a1;Aldh9a1;Aldh9a1;Aldh9a1	4	+		+	+	+	+	+				2		FINEVVKQTQKIK	1	FINEVVK(1)QTQK	_FINEVVK(gl)QTQK_	11	1	3	483.268	1446.78	-0.4317	9.7422e-05	83.862
Q3U367;Q3V1N7;Q3THE7;Q9JLJ2;A7VL18;Q3TMT4;Q3UDG0;Q3TG52	112;112;88;88;88;88;88;112	Q3U367	112	4-trimethylaminobutyraldehyde dehydrogenase	Aldh9a1;Aldh9a1;Aldh9a1;Aldh9a1;Aldh9a1;Aldh9a1;Aldh9a1;Aldh9a1	1	+			+		+					1	+	RIIKERKDEIATV	1	ERK(1)DEIATVETINNGK	_ERK(gl)DEIATVETINNGK_	16	1	3	644.332	1929.98	-2.1271	5.2599e-05	95.347
Q3U367;Q3V1N7;Q3THE7;Q9JLJ2;A7VL18;Q3TMT4;Q3UDG0;Q3TG52	251;251;227;227;227;227;227;251	Q3U367	251	4-trimethylaminobutyraldehyde dehydrogenase	Aldh9a1;Aldh9a1;Aldh9a1;Aldh9a1;Aldh9a1;Aldh9a1;Aldh9a1;Aldh9a1	1	+			+		+					1	+	HHREVAKISFTGS	1	EVAK(1)ISFTGSVPTGVK	_EVAK(gl)ISFTGSVPTGVK_	16	1	3	578.653	1732.94	-0.64142	0.0017724	55.213
Q3U367;Q3V1N7;Q3THE7;Q9JLJ2;A7VL18;Q3TMT4;Q3UDG0;Q3TG52	263;263;239;239;239;239;239;263	Q3U367	263	4-trimethylaminobutyraldehyde dehydrogenase	Aldh9a1;Aldh9a1;Aldh9a1;Aldh9a1;Aldh9a1;Aldh9a1;Aldh9a1;Aldh9a1	4	+		+	+	+	+					1	+	SVPTGVKIMEMSA	1	ISFTGSVPTGVK(1)IMEMSAK	_ISFTGSVPTGVK(gl)IM(ox)EM(ox)SAK_	19	1	3	710.359	2128.05	-0.029094	1.2234e-10	101.15
Q3U367;Q3V1N7;Q3THE7;Q9JLJ2;A7VL18;Q3TMT4;Q3UDG0;Q3TG52	83;83;59;59;59;59;59;83	Q3U367	83	4-trimethylaminobutyraldehyde dehydrogenase	Aldh9a1;Aldh9a1;Aldh9a1;Aldh9a1;Aldh9a1;Aldh9a1;Aldh9a1;Aldh9a1	8	+	+	+	+	+	+	+	+	+		4		LAVENAKAAFKLW	1	EVNLAVENAK(1)AAFK	_EVNLAVENAK(gl)AAFK_	14	1	3	539.958	1616.85	-0.33168	2.0377e-22	143.76
Q3U367;Q3V1N7;Q3THE7;Q9JLJ2;A7VL18;Q3TMT4;Q3UDG0;Q3TG52	340;340;316;316;316;316;316;340	Q3U367	340	4-trimethylaminobutyraldehyde dehydrogenase	Aldh9a1;Aldh9a1;Aldh9a1;Aldh9a1;Aldh9a1;Aldh9a1;Aldh9a1;Aldh9a1	5	+	+		+	+	+	+	+			3		KQTQKIKLGDPLL	1	IK(1)LGDPLLEDTR	_IK(gl)LGDPLLEDTR_	12	1	3	495.275	1482.8	-3.0278	2.2149e-06	91.123
Q3U367;Q3V1N7;Q3THE7;Q9JLJ2;A7VL18;Q3TMT4;Q3UDG0;Q3TG52	54;54;30;30;30;30;30;54	Q3U367	54	4-trimethylaminobutyraldehyde dehydrogenase	Aldh9a1;Aldh9a1;Aldh9a1;Aldh9a1;Aldh9a1;Aldh9a1;Aldh9a1;Aldh9a1	9	+	+		+	+	+	+	+	+		4		DASGTEKAFEPAT	1	VEPVDASGTEK(1)AFEPATGR	_VEPVDASGTEK(gl)AFEPATGR_	19	1	3	692.34	2074	NA	2.9122e-37	123.03
Q3U367;Q3V1N7;Q3THE7;Q9JLJ2;A7VL18;Q3TMT4;Q3UDG0;Q3TG52	322;322;298;298;298;298;298;322	Q3U367	322	4-trimethylaminobutyraldehyde dehydrogenase	Aldh9a1;Aldh9a1;Aldh9a1;Aldh9a1;Aldh9a1;Aldh9a1;Aldh9a1;Aldh9a1	7	+	+	+	+	+	+	+				2		TRVFVQKEIADKF	1	VFVQK(1)EIADKFINEVVK	_VFVQK(gl)EIADKFINEVVK_	17	1	4	530.799	2119.17	-0.90631	1.2536e-14	130.06
Q3U367;Q3V1N7;Q3THE7;Q9JLJ2;A7VL18;Q3TMT4;Q3UDG0;Q3TG52	73;73;49;49;49;49;49;73	Q3U367	73	4-trimethylaminobutyraldehyde dehydrogenase	Aldh9a1;Aldh9a1;Aldh9a1;Aldh9a1;Aldh9a1;Aldh9a1;Aldh9a1;Aldh9a1	3	+		+	+	+	+	+				2		FACSGEKEVNLAV	1	VIATFACSGEK(1)EVNLAVENAK	_VIATFAC(ne)SGEK(gl)EVNLAVENAK_	21	1	3	811.409	2431.21	NA	6.3287e-139	169.98
Q3U367;Q3V1N7;Q3THE7;Q9JLJ2;A7VL18;Q3TMT4;Q3UDG0;Q3TG52	368;368;344;344;344;344;344;368	Q3U367	368	4-trimethylaminobutyraldehyde dehydrogenase	Aldh9a1;Aldh9a1;Aldh9a1;Aldh9a1;Aldh9a1;Aldh9a1;Aldh9a1;Aldh9a1	10	+	+	+	+	+	+	+		+		3		RVLGFVKLAKEQG	1	VLGFVK(1)LAK	_VLGFVK(gl)LAK_	9	1	3	363.566	1087.68	0.14971	0.00015222	91.853
F8VQ87;P97789;P97789-2;P97789-3	652;652;652;652	F8VQ87	652	5'-3' exoribonuclease 1	Xrn1;Xrn1	1			+	+		+					1	+	ITRVDQKALYFCG	1	VDQK(1)ALYFCGFPTLK	_VDQK(gl)ALYFC(ne)GFPTLK_	15	1	3	657.001	1967.98	-0.40456	0.0091534	43.297
F8VQ87;P97789;P97789-2;P97789-3	736;736;736;736	F8VQ87	736	5'-3' exoribonuclease 1	Xrn1;Xrn1	1	+			+		+					1	+	VSDGETKFYIEEP	1	VVAVSDGETK(1)FYIEEPPGTQK	_VVAVSDGETK(gl)FYIEEPPGTQK_	21	1	3	803.404	2407.19	-0.20916	4.5687e-11	104.61
A2ATK1;Q9DBR1;Q9DBR1-2	533;533;533	A2ATK1	533	5'-3' exoribonuclease 2	Xrn2;Xrn2	3	+	+		+	+	+	+				2		VDAADEKFRRKVV	1	NKFDVDAADEK(1)FR	_NKFDVDAADEK(gl)FR_	13	1	3	556.937	1667.79	0.079128	4.3908e-17	131.13
A2ATK1;Q9DBR1;Q9DBR1-2	688;688;688	A2ATK1	688	5'-3' exoribonuclease 2	Xrn2;Xrn2	5	+	+	+	+	+	+					1	+	DVLFVGKLHPLRD	1	NSLGGDVLFVGK(1)LHPLR	_NSLGGDVLFVGK(gl)LHPLR_	17	1	4	484.775	1935.07	0.098196	1.0202e-07	103.39
A2ATK1;Q9DBR1;Q9DBR1-2	493;493;493	A2ATK1	493	5'-3' exoribonuclease 2	Xrn2;Xrn2	5	+	+	+	+	+	+					1	+	SPLGGIKRKAEDS	1	NSSPSISPNTSFASDGSPSPLGGIK(1)R	_NSSPSISPNTSFASDGSPSPLGGIK(gl)R_	26	1	3	892.107	2673.3	0.0053973	1.7885e-143	214.39
A2ATK1;Q9DBR1;Q9DBR1-2	796;796;796	A2ATK1	796	5'-3' exoribonuclease 2	Xrn2;Xrn2	4	+	+		+	+	+					1	+	SNGRQWKPQLGFN	1	QWK(1)PQLGFNR	_QWK(gl)PQLGFNR_	10	1	3	463.246	1386.72	0.55667	4.8124e-05	100.84
Q8K234;Q9D6S2;E9PXT4;Q9Z2F2;Q3UDH2	183;183;183;183;23	Q8K234	183	54 kDa 2'-5'-oligoadenylate synthase-like protein 2	Oasl2;Oasl2;Oasl2;Oasl2;Oasl2	2			+	+		+	+				2		ETLIRSKGYPGDF	1	SK(1)GYPGDFSPSFTELQR	_SK(gl)GYPGDFSPSFTELQR_	17	1	3	677.325	2028.95	0.98008	0.00027385	65.225
P70290;Q542P4;B7ZCL8	444;444;424	P70290	444	55 kDa erythrocyte membrane protein	Mpp1;Mpp1;Mpp1	3	+			+	+	+	+				2		SVDETLKKLQEAF	1	SQYAHYFDLSLVNNSVDETLK(1)K	_SQYAHYFDLSLVNNSVDETLK(gl)K_	22	1	4	672.084	2684.31	-0.25567	4.0506e-216	250.83
P70290;Q542P4;B7ZCL8;Q684Q6;A2AN84	329;329;309;329;329	P70290	329	55 kDa erythrocyte membrane protein	Mpp1;Mpp1;Mpp1;Mpp1;Mpp1	2				+			+				1	+	KSEEDGKEYHFIS	0.965409	K(0.035)SEEDGK(0.965)EYHFISTEEMTK	_KSEEDGK(gl)EYHFISTEEMTK_	19	1	4	601.276	2401.07	-0.44558	0.00096188	67.645
P70290;Q542P4;B7ZCL8;Q684Q6;A2AN84	371;371;351;371;371	P70290	371	55 kDa erythrocyte membrane protein	Mpp1;Mpp1;Mpp1;Mpp1;Mpp1	4	+	+		+	+	+	+				2		TVHQIHKQDKIAI	1	FETVHQIHK(1)QDK	_FETVHQIHK(gl)QDK_	12	1	4	406.711	1622.82	-0.11083	7.4929e-08	100.72
P70290;Q542P4;B7ZCL8;Q684Q6;A2AN84;E9Q7B7;Q3THA8	76;76;76;76;76;76;76	P70290	76	55 kDa erythrocyte membrane protein	Mpp1;Mpp1;Mpp1;Mpp1;Mpp1;Mpp1;Mpp1	1				+			+				1	+	RLIQFEKITEEPM	1	LIQFEK(1)ITEEPMGITLK	_LIQFEK(gl)ITEEPMGITLK_	17	1	3	702.05	2103.13	-1.0518	0.0055476	47.639
P70290;Q542P4;B7ZCL8;Q684Q6;A2AN84;B7ZCL9;B7ZCM0	212;212;192;212;212;86;109	P70290	212	55 kDa erythrocyte membrane protein	Mpp1;Mpp1;Mpp1;Mpp1;Mpp1;Mpp1;Mpp1	2				+			+		+		2		RVEGSSKESAGLI	1	VEGSSK(1)ESAGLIPSPELQEWR	_VEGSSK(gl)ESAGLIPSPELQEWR_	21	1	3	805.071	2412.19	-1.1745	2.7735e-05	82.609
P70290;Q542P4;B7ZCL8;Q684Q6;A2AN84;E9Q7B7;Q3THA8;B7ZCM1	91;91;91;91;91;91;91;74	P70290	91	55 kDa erythrocyte membrane protein	Mpp1;Mpp1;Mpp1;Mpp1;Mpp1;Mpp1;Mpp1;Mpp1	3	+			+	+	+	+				2		TLKLNEKQSCTVA	1	LNEK(1)QSCTVAR	_LNEK(gl)QSC(ne)TVAR_	11	1	3	496.581	1486.72	-0.33359	9.6598e-07	109.6
P70290;Q542P4;B7ZCL8;Q684Q6;A2AN84;E9Q7B7;Q3THA8;B7ZCM1	135;135;135;135;135;135;135;118	P70290	135	55 kDa erythrocyte membrane protein	Mpp1;Mpp1;Mpp1;Mpp1;Mpp1;Mpp1;Mpp1;Mpp1	1				+			+				1	+	SVDQLQKAMKETK	1	QGSLHVGDEILEINGTNVTNHSVDQLQK(1)AMK	_QGSLHVGDEILEINGTNVTNHSVDQLQK(gl)AMK_	31	1	5	698.754	3488.73	-0.34034	0.00095217	43.612
P70290;Q542P4;B7ZCL8;Q684Q6;A2AN84;B7ZCL9;E9Q7B7;Q3THA8;B7ZCM0	185;185;165;185;185;59;185;185;82	P70290	185	55 kDa erythrocyte membrane protein	Mpp1;Mpp1;Mpp1;Mpp1;Mpp1;Mpp1;Mpp1;Mpp1;Mpp1	3				+	+		+	+			2		CKEAGLKFVTGDI	1	EAGLK(1)FVTGDIIQIINK	_EAGLK(gl)FVTGDIIQIINK_	17	1	3	658.374	1972.1	-0.11407	4.2223e-08	107.07
P70290;Q542P4;B7ZCL8;Q684Q6;A2AN84;E9Q7B7;Q3THA8;B7ZCM0;B7ZCM1	141;141;141;141;141;141;141;38;124	P70290	141	55 kDa erythrocyte membrane protein	Mpp1;Mpp1;Mpp1;Mpp1;Mpp1;Mpp1;Mpp1;Mpp1;Mpp1	4	+	+		+	+	+	+				2		KAMKETKGMISLK	1	ETK(1)GMISLK	_ETK(gl)GMISLK_	9	1	3	374.206	1119.6	0.16859	0.0013509	67.993
P70290;Q542P4;B7ZCL8;Q684Q6;A2AN84;B7ZCL9;E9Q7B7;Q3THA8;B7ZCM0;B7ZCM1;D6RFD5	29;29;29;29;29;29;29;29;29;29;29	P70290	29	55 kDa erythrocyte membrane protein	Mpp1;Mpp1;Mpp1;Mpp1;Mpp1;Mpp1;Mpp1;Mpp1;Mpp1;Mpp1;Mpp1	12	+	+	+	+	+	+	+	+	+		4		LEHLLQKRNRPET	1	TALSDLYLEHLLQK(1)R	_TALSDLYLEHLLQK(gl)R_	15	1	4	479.267	1913.04	0.15839	2.2823e-50	172.99
Q3V0B2;Q8VC19	437;437	Q3V0B2	437	5-aminolevulinate synthase, nonspecific, mitochondrial	Alas1;Alas1	1			+		+	+					1	+	RDGVMPKMDIISG	1	GGGIGDRDGVMPK(1)MDIISGTLGK	_GGGIGDRDGVM(ox)PK(gl)M(ox)DIISGTLGK_	23	1	4	605.803	2419.18	-0.079715	7.6668e-05	85.945
Q3V0B2;Q8VC19	541;541	Q3V0B2	541	5-aminolevulinate synthase, nonspecific, mitochondrial	Alas1;Alas1	1			+	+		+					1	+	RVADAAKNTEICD	1	VADAAK(1)NTEICDELMTR	_VADAAK(gl)NTEIC(ne)DELM(ox)TR_	17	1	3	712.33	2133.97	-1.0596	3.3995e-21	135.45
Q3V0B2;Q8VC19;D6RGR8	170;170;170	Q3V0B2	170	5-aminolevulinate synthase, nonspecific, mitochondrial	Alas1;Alas1;Alas1	2			+	+	+	+					1	+	DPSRLLKNFQDIM	1	LLK(1)NFQDIMR	_LLK(gl)NFQDIM(ox)R_	10	1	3	469.919	1406.73	-0.14447	5.9934e-28	157.96
Q3V0B2;Q8VC19;D6RGR8	21;21;21	Q3V0B2	21	5-aminolevulinate synthase, nonspecific, mitochondrial	Alas1;Alas1;Alas1	1		+		+		+					1	+	PQAFLQKAGKSLL	1	VPQAFLQK(1)AGK	_VPQAFLQK(gl)AGK_	11	1	3	434.251	1299.73	-0.39592	0.00017067	79.659
Q5EG47;Q3TUQ7;Q8BUX6	396;387;17	Q5EG47	396	5'-AMP-activated protein kinase catalytic subunit alpha-1	Prkaa1;Prkaa1;Prkaa1	1	+			+		+					1	+	DELNPQKSKHQGV	1	HTLDELNPQK(1)SK	_HTLDELNPQK(gl)SK_	12	1	3	508.599	1522.77	0.13769	3.3627e-06	89.561
Q8BRK8	379	Q8BRK8	379	5'-AMP-activated protein kinase catalytic subunit alpha-2	Prkaa2	2	+			+	+	+				+	2		LIADSPKARCPLD	1	MPPLIADSPK(1)AR	_M(ox)PPLIADSPK(gl)AR_	12	1	3	475.922	1424.74	NA	0.0068179	63.408
Q8BRK8	60	Q8BRK8	60	5'-AMP-activated protein kinase catalytic subunit alpha-2	Prkaa2	1	+			+		+					1	+	SLDVVGKIKREIQ	1	SLDVVGK(1)IK	_SLDVVGK(gl)IK_	9	1	3	358.217	1071.63	NA	0.0045624	66.27
Q8BRK8	470	Q8BRK8	470	5'-AMP-activated protein kinase catalytic subunit alpha-2	Prkaa2	2				+			+		+		2		SYLLDFKSIDDEV	1	SYLLDFK(1)SIDDEVVEQR	_SYLLDFK(gl)SIDDEVVEQR_	17	1	3	724.027	2169.06	1.3462	2.3912e-15	130.98
Q3U5I9;Q542K0;Q9R078	72;72;72	Q3U5I9	72	5'-AMP-activated protein kinase subunit beta-1	Prkab1;Prkab1;Prkab1	1	+			+		+					1	+	DLEANDKAPAQAR	1	EEFLAWQHDLEANDK(1)APAQARPTVFR	_EEFLAWQHDLEANDK(gl)APAQARPTVFR_	26	1	4	789.143	3152.54	-0.10109	1.243e-120	194.88
O54950;Q3TWR3;Q2VPC9	263;263;181	O54950	263	5'-AMP-activated protein kinase subunit gamma-1	Prkag1;Prkag1;Prkag1	1	+				+	+					1	+	LDVSVTKALQHRS	1	TYNNLDVSVTK(1)ALQHR	_TYNNLDVSVTK(gl)ALQHR_	16	1	4	494.01	1972.01	-0.41011	6.0476e-06	100.45
Q9CRB3	62	Q9CRB3	62	5-hydroxyisourate hydrolase	Urah	6	+	+	+	+	+	+					1	+	LTPSQIKPGTYKL	1	CPGLLTPSQIK(1)PGTYK	_C(ne)PGLLTPSQIK(gl)PGTYK_	16	1	3	648.008	1941	NA	3.1391e-51	136.33
Q9CRB3	67	Q9CRB3	67	5-hydroxyisourate hydrolase	Urah	5	+	+	+	+	+	+					1	+	IKPGTYKLFFDTE	1	CPGLLTPSQIKPGTYK(1)LFFDTER	_C(ne)PGLLTPSQIKPGTYK(gl)LFFDTER_	23	1	3	950.821	2849.44	0.48656	3.1291e-154	220.8
P28334;Q0VES5	287;287	P28334	287	5-hydroxytryptamine receptor 1B	Htr1b;Htr1b	1				+				+			1	+	VYVNQVKVRVSDA	1	APDVPSESGSPVYVNQVK(1)VR	_APDVPSESGSPVYVNQVK(gl)VR_	20	1	3	748.054	2241.14	-0.15193	2.0715e-09	96.096
P35363;Q543D4	277;277	P35363	277	5-hydroxytryptamine receptor 2A	Htr2a;Htr2a	1				+				+			1	+	DLSTRAKLSSFSF	1	AK(1)LSSFSFLPQSSLSSEK	_AK(gl)LSSFSFLPQSSLSSEK_	18	1	3	686.356	2056.05	-0.0078921	0.0039197	50.178
P35363;Q543D4	293;293	P35363	293	5-hydroxytryptamine receptor 2A	Htr2a;Htr2a	2				+	+			+			1	+	SSLSSEKLFQRSI	1	LSSFSFLPQSSLSSEK(1)LFQR	_LSSFSFLPQSSLSSEK(gl)LFQR_	20	1	3	801.417	2401.23	-0.011265	2.3942e-09	94.882
Q05AG7;Q8C5P5;Q8C5P5-2	441;441;440	Q05AG7	441	5'-nucleotidase domain-containing protein 1	Nt5dc1;Nt5dc1	4	+	+	+	+	+	+					1	+	FSTNNSKMAGYYP	1	FSTNNSK(1)MAGYYPLVHHTLGSQDTDSK	_FSTNNSK(gl)M(ox)AGYYPLVHHTLGSQDTDSK_	27	1	5	626.493	3127.43	-0.019222	3.0602e-35	141.64
Q05AG7;Q8C5P5;Q8C5P5-2	407;407;406	Q05AG7	407	5'-nucleotidase domain-containing protein 1	Nt5dc1;Nt5dc1	2		+		+		+	+				2		VYTWSSKRISTYS	1	GRAEDSVVYTWSSK(1)R	_GRAEDSVVYTWSSK(gl)R_	15	1	3	618.975	1853.9	0.80604	0.00010141	91.207
Q05AG7;Q8C5P5;Q8C5P5-2;E9QN01;Q8C5P5-3	92;92;92;92;92	Q05AG7	92	5'-nucleotidase domain-containing protein 1	Nt5dc1;Nt5dc1;Nt5dc1	1			+	+		+					1	+	RASHGTKMMTPEA	1	ASHGTK(1)MMTPEALTEAFGK	_ASHGTK(gl)M(ox)M(ox)TPEALTEAFGK_	19	1	4	539.005	2151.99	0.10414	4.12e-05	72.184
Q05AG7;Q8C5P5;Q8C5P5-2;E9QN01;Q8C5P5-3	105;105;105;105;105	Q05AG7	105	5'-nucleotidase domain-containing protein 1	Nt5dc1;Nt5dc1;Nt5dc1	2			+	+	+	+					1	+	LTEAFGKKEWRHC	1	MMTPEALTEAFGK(1)K	_M(ox)M(ox)TPEALTEAFGK(gl)K_	14	1	3	567.273	1698.8	0.76043	5.0962e-06	93.011
Q05AG7;Q8C5P5;E9QN01;Q8C5P5-3	158;158;158;158	Q05AG7	158	5'-nucleotidase domain-containing protein 1	Nt5dc1;Nt5dc1;Nt5dc1	3	+			+	+	+	+				2		VVDSLTKQNRGQK	1	VVDSLTK(1)QNR	_VVDSLTK(gl)QNR_	10	1	3	425.233	1272.68	0.027066	6.1852e-06	107.57
Q8K010;E9Q484	732;732	Q8K010	732	5-oxoprolinase	Oplah;Oplah	6	+	+	+	+	+	+	+				2		PSMIDTKLDPIQL	1	ISVGAEAPSMIDTK(1)LDPIQLSIFSHR	_ISVGAEAPSM(ox)IDTK(gl)LDPIQLSIFSHR_	26	1	4	739.637	2954.52	0.17619	2.7958e-142	209.97
Q8K010;Q3TPB5	906;137	Q8K010	906	5-oxoprolinase	Oplah;Oplah	2	+		+	+	+	+					1	+	ALQAPGKISGCSG	1	LVQGGVFQEEAVTEALQAPGK(1)ISGCSGTR	_LVQGGVFQEEAVTEALQAPGK(gl)ISGC(ne)SGTR_	29	1	3	1057.86	3170.57	-0.0509	0	279.17
Q8K010;E9Q484;Q3TYS9	154;154;154	Q8K010	154	5-oxoprolinase	Oplah;Oplah;Oplah	5	+	+	+	+	+	+	+				2		GAGSPVKGCTGDL	1	GEPGAGSPVK(1)GCTGDLLEIQQPVDLAALR	_GEPGAGSPVK(gl)GC(ne)TGDLLEIQQPVDLAALR_	29	1	3	1044.2	3129.58	-0.17971	4.161e-217	238.2
Q8K010;E9Q484;Q3TYS9	175;175;175	Q8K010	175	5-oxoprolinase	Oplah;Oplah;Oplah	5	+	+	+	+	+	+					1	+	LAALRGKLEGLLT	1	GK(1)LEGLLTR	_GK(gl)LEGLLTR_	9	1	3	367.552	1099.63	0.54064	6.0645e-06	111.06
Q8K010;E9Q484;Q3TYS9	385;385;385	Q8K010	385	5-oxoprolinase	Oplah;Oplah;Oplah	4	+		+	+	+	+	+		+		3		GPACYRKGGPVTV	1	K(1)GGPVTVTDANLVLGR	_K(gl)GGPVTVTDANLVLGR_	16	1	3	570.988	1709.94	-0.63179	2.9265e-28	145.7
Q8K010;E9Q484;Q3TYS9	651;651;651	Q8K010	651	5-oxoprolinase	Oplah;Oplah;Oplah	2			+	+	+	+					1	+	QLEETSKIQSGPP	1	SGLQLEETSK(1)IQSGPPHVEK	_SGLQLEETSK(gl)IQSGPPHVEK_	20	1	4	570.297	2277.16	-0.73278	5.9234e-19	115.98
Q8K010;E9Q484;Q3TYS9	766;766;766	Q8K010	766	5-oxoprolinase	Oplah;Oplah;Oplah	7	+	+	+	+	+	+	+				2		AISTNIKERLDFS	1	TAISTNIK(1)ER	_TAISTNIK(gl)ER_	10	1	3	416.23	1245.67	0.54546	1.0466e-24	148.94
Q8K010;E9Q484;Q3TYS9;E9PZB8	34;34;34;34	Q8K010	34	5-oxoprolinase	Oplah;Oplah;Oplah;Oplah	3	+		+	+	+	+					1	+	GHVRVLKLLSEDP	1	VLK(1)LLSEDPANYADAPTEGIR	_VLK(gl)LLSEDPANYADAPTEGIR_	21	1	3	796.08	2385.22	-0.097836	3.4139e-104	200.45
P63038	233	P63038	233	60 kDa heat shock protein, mitochondrial	Hspd1	11	+	+	+	+	+	+	+	+	+		4		YFINTSKGQKCEF	1	GYISPYFINTSK(1)GQK	_GYISPYFINTSK(gl)GQK_	15	1	3	606.312	1815.92	0.35423	4.2923e-28	144.47
P63038	236	P63038	236	60 kDa heat shock protein, mitochondrial	Hspd1	5	+	+	+	+	+	+	+				2		NTSKGQKCEFQDA	1	GQK(1)CEFQDAYVLLSEK	_GQK(gl)C(ne)EFQDAYVLLSEK_	16	1	3	699.67	2095.99	-3.5823	5.4224e-14	127.57
P63038;P63038-2	481;166	P63038	481	60 kDa heat shock protein, mitochondrial	Hspd1	1	+			+		+					1	+	PAMTIAKNAGVEG	1	IPAMTIAK(1)NAGVEGSLIVEK	_IPAM(ox)TIAK(gl)NAGVEGSLIVEK_	20	1	3	724.396	2170.17	0.41235	3.2683e-06	82.877
P63038;P63038-2	396;81	P63038	396	60 kDa heat shock protein, mitochondrial	Hspd1	1					+		+				1	+	LNERLAKLSDGVA	1	LAK(1)LSDGVAVLK	_LAK(gl)LSDGVAVLK_	12	1	3	443.27	1326.79	NA	0.00091247	76.24
P63038	218	P63038	218	60 kDa heat shock protein, mitochondrial	Hspd1	4	+	+	+	+	+	+	+				2		EIIEGMKFDRGYI	1	TLNDELEIIEGMK(1)FDR	_TLNDELEIIEGM(ox)K(gl)FDR_	16	1	3	685.002	2051.98	-0.059106	7.1569e-06	98.58
P63038;P63038-2	352;37	P63038	352	60 kDa heat shock protein, mitochondrial	Hspd1	5			+	+	+	+	+		+		3		GEVIVTKDDAMLL	1	VGEVIVTK(1)DDAMLLK	_VGEVIVTK(gl)DDAM(ox)LLK_	15	1	3	587.654	1759.94	-1.5497	1.4313e-06	106.13
P63038;P63038-2	417;102	P63038	417	60 kDa heat shock protein, mitochondrial	Hspd1	1	+			+		+					1	+	DVEVNEKKDRVTD	1	VGGTSDVEVNEK(1)K	_VGGTSDVEVNEK(gl)K_	13	1	3	492.583	1474.73	-1.4809	8.2701e-10	111.5
P63038	301	P63038	301	60 kDa heat shock protein, mitochondrial	Hspd1	2	+		+	+		+					1	+	LQVVAVKAPGFGD	1	VGLQVVAVK(1)APGFGDNRK	_VGLQVVAVK(gl)APGFGDNRK_	18	1	4	493.03	1968.09	0.4374	8.419e-06	86.378
P63038;D3Z2F2	191;191	P63038	191	60 kDa heat shock protein, mitochondrial	Hspd1;Hspd1	1				+			+				1	+	IISDAMKKVGRKG	1	DIGNIISDAMK(1)K	_DIGNIISDAMK(gl)K_	12	1	3	473.582	1417.72	-0.042589	6.0454e-05	76.165
P63038;D3Z2F2;D3Z7J9	58;58;58	P63038	58	60 kDa heat shock protein, mitochondrial	Hspd1;Hspd1;Hspd1	2	+		+	+	+	+					1	+	AVTMGPKGRTVII	1	ALMLQGVDLLADAVAVTMGPK(1)GR	_ALM(ox)LQGVDLLADAVAVTM(ox)GPK(gl)GR_	23	1	3	824.77	2471.29	-0.22547	2.7387e-42	146.89
P63038;D3Z2F2;D3Z7J9	82;82;82	P63038	82	60 kDa heat shock protein, mitochondrial	Hspd1;Hspd1;Hspd1	2	+			+	+	+					1	+	DGVTVAKSIDLKD	1	DGVTVAK(1)SIDLK	_DGVTVAK(gl)SIDLK_	12	1	3	453.921	1358.74	-0.7714	0.0015611	59.198
P63038;D3Z2F2;D3Z7J9	31;31;31	P63038	31	60 kDa heat shock protein, mitochondrial	Hspd1;Hspd1;Hspd1	5	+	+		+	+	+	+		+		3		AYAKDVKFGADAR	1	DVK(1)FGADAR	_DVK(gl)FGADAR_	9	1	3	364.853	1091.54	0.18738	0.00044862	77.732
P63038;D3Z2F2;D3Z7J9	133;133;133	P63038	133	60 kDa heat shock protein, mitochondrial	Hspd1;Hspd1;Hspd1	4	+	+		+	+	+	+				2		GFEKISKGANPVE	1	ISK(1)GANPVEIR	_ISK(gl)GANPVEIR_	11	1	3	433.246	1296.71	-0.44351	0.0012124	64.439
P63038;D3Z2F2;D3Z7J9	96;96;96	P63038	96	60 kDa heat shock protein, mitochondrial	Hspd1;Hspd1;Hspd1	2	+	+		+		+					1	+	YKNIGAKLVQDVA	1	NIGAK(1)LVQDVANNTNEEAGDGTTTATVLAR	_NIGAK(gl)LVQDVANNTNEEAGDGTTTATVLAR_	30	1	3	1053.2	3156.56	0.51824	3.1261e-54	151.66
P63038;D3Z2F2;D3Z7J9	125;125;125	P63038	125	60 kDa heat shock protein, mitochondrial	Hspd1;Hspd1;Hspd1	8	+			+	+	+	+	+	+		4		LARSIAKEGFEKI	1	SIAK(1)EGFEK	_SIAK(gl)EGFEK_	9	1	3	374.865	1121.57	-0.45983	0.0038374	58.433
P63038;D3Z2F2;D3Z7J9	72;72;72	P63038	72	60 kDa heat shock protein, mitochondrial	Hspd1;Hspd1;Hspd1	4	+	+		+	+	+			+		2		QSWGSPKVTKDGV	1	TVIIEQSWGSPK(1)VTK	_TVIIEQSWGSPK(gl)VTK_	15	1	3	596.328	1785.96	0.95788	1.8546e-05	85.42
P63038;D3Z2F2;D3Z7J9	75;75;75	P63038	75	60 kDa heat shock protein, mitochondrial	Hspd1;Hspd1;Hspd1	4	+			+	+	+	+		+		3		GSPKVTKDGVTVA	1	VTK(1)DGVTVAK	_VTK(gl)DGVTVAK_	10	1	3	377.884	1130.63	-0.75101	0.00025761	81.338
A0JNU3	261	A0JNU3	261	60 kDa lysophospholipase;L-asparaginase;Platelet-activating factor acetylhydrolase	Aspg	1			+		+	+					1	+	FLQPPLKGVVMET	0.999978	TFLQPPLK(1)GVVMETFGSGNGPTKPDLLQELR	_TFLQPPLK(gl)GVVM(ox)ETFGSGNGPTKPDLLQELR_	31	1	4	875.712	3498.82	-0.59147	1.2998e-05	66.36
A0JNU3	225	A0JNU3	225	60 kDa lysophospholipase;L-asparaginase;Platelet-activating factor acetylhydrolase	Aspg	1			+		+	+					1	+	VRKACGKSHLVVH	1	ACGK(1)SHLVVHSSMEPDVGLLR	_AC(ne)GK(gl)SHLVVHSSM(ox)EPDVGLLR_	21	1	4	623.311	2489.22	-0.2434	1.0904e-50	157.98
A0JNU3	427	A0JNU3	427	60 kDa lysophospholipase;L-asparaginase;Platelet-activating factor acetylhydrolase	Aspg	4	+	+	+	+	+	+					1	+	DRDLNLKDYSGQT	1	DLNLK(1)DYSGQTPLHVAAR	_DLNLK(gl)DYSGQTPLHVAAR_	18	1	3	704.699	2111.08	0.25487	1.2442e-18	133.45
A0JNU3	276	A0JNU3	276	60 kDa lysophospholipase;L-asparaginase;Platelet-activating factor acetylhydrolase	Aspg	3	+	+	+	+	+	+					1	+	SGNGPTKPDLLQE	1	GVVMETFGSGNGPTK(1)PDLLQELR	_GVVM(ox)ETFGSGNGPTK(gl)PDLLQELR_	23	1	3	859.099	2574.27	-0.22187	1.5719e-84	181.88
A0JNU3	354	A0JNU3	354	60 kDa lysophospholipase;L-asparaginase;Platelet-activating factor acetylhydrolase	Aspg	4	+	+		+	+	+					1	+	RKKLLAKDLRGEM	1	LLAK(1)DLR	_LLAK(gl)DLR_	7	1	3	314.863	941.566	0.82097	0.0078436	71.029
O08848;Q3TJ75;Q80W12;Q8R562	342;342;342;342	O08848	342	60 kDa SS-A/Ro ribonucleoprotein	Trove2;Trove2;Trove2;Trove2	2				+	+			+			1	+	GLRGKLKWIPDKD	1	LK(1)WIPDK	_LK(gl)WIPDK_	7	1	3	338.531	1012.57	-0.63151	0.008599	64.803
O08848;Q3TJ75;Q80W12;Q8R562	312;312;312;312	O08848	312	60 kDa SS-A/Ro ribonucleoprotein	Trove2;Trove2;Trove2;Trove2	2	+			+		+		+			2		EKLSNEKLLKKAR	1	LSNEK(1)LLK	_LSNEK(gl)LLK_	8	1	3	353.545	1057.61	0.46978	0.0030166	68.214
P14869;Q5M8R8	264;264	P14869	264	60S acidic ribosomal protein P0	Rplp0;Rplp0	2	+			+		+	+				2		TFPLTEKVKAFLA	1	VLALSVETEYTFPLTEK(1)VK	_VLALSVETEYTFPLTEK(gl)VK_	19	1	3	761.082	2280.23	-0.056812	1.9579e-07	85.619
P14869;Q5M8R8;E9Q070;Q5FWB6	162;162;162;162	P14869	162	60S acidic ribosomal protein P0	Rplp0;Rplp0;Gm8730;Rplp0	1	+			+		+					1	+	SDVQLIKTGDKVG	1	GTIEILSDVQLIK(1)TGDK	_GTIEILSDVQLIK(gl)TGDK_	17	1	3	648.693	1943.06	0.4326	4.6723e-05	77.222
P14869;Q5M8R8;E9Q070;Q5FWB6	266;266;266;266	P14869	266	60S acidic ribosomal protein P0	Rplp0;Rplp0;Gm8730;Rplp0	1			+	+		+					1	+	PLTEKVKAFLADP	1	VK(1)AFLADPSAFAAAAPAAAATTAAPAAAAAPAK	_VK(gl)AFLADPSAFAAAAPAAAATTAAPAAAAAPAK_	33	1	3	1013.21	3036.6	-0.37348	2.7658e-38	117.49
P14869;Q5M8R8;E9Q070;Q5FWB6;D3YVM5	10;10;10;10;10	P14869	10	60S acidic ribosomal protein P0	Rplp0;Rplp0;Gm8730;Rplp0;Rplp0	7	+	+		+	+	+	+	+	+		4		EDRATWKSNYFLK	1	ATWK(1)SNYFLK	_ATWK(gl)SNYFLK_	10	1	3	457.907	1370.7	-0.099889	0.0001653	89.247
P14869;Q5M8R8;E9Q070;Q5FWB6;D3YVM5	38;38;38;38;38	P14869	38	60S acidic ribosomal protein P0	Rplp0;Rplp0;Gm8730;Rplp0;Rplp0	14	+		+	+	+	+	+	+	+		4		ADNVGSKQMQQIR	1	CFIVGADNVGSK(1)QMQQIR	_C(ne)FIVGADNVGSK(gl)QM(ox)QQIR_	18	1	3	750.365	2248.07	0.40813	4.0174e-52	170.11
P14869;Q5M8R8;E9Q070;Q5FWB6;D3YVM5	106;106;106;106;106	P14869	106	60S acidic ribosomal protein P0	Rplp0;Rplp0;Gm8730;Rplp0;Rplp0	13	+	+	+	+	+	+	+	+	+		4		DMLLANKVPAAAR	1	EDLTEIRDMLLANK(1)VPAAAR	_EDLTEIRDM(ox)LLANK(gl)VPAAAR_	20	1	3	786.081	2355.22	NA	6.3256e-209	197.67
P14869;Q5M8R8;E9Q070;Q5FWB6;D3YVM5	77;77;77;77;77	P14869	77	60S acidic ribosomal protein P0	Rplp0;Rplp0;Gm8730;Rplp0;Rplp0	5	+	+	+	+	+	+					1	+	NNPALEKLLPHIR	1	GHLENNPALEK(1)LLPHIR	_GHLENNPALEK(gl)LLPHIR_	17	1	3	689.048	2064.12	-0.047105	5.0808e-16	133.45
P14869;Q5M8R8;E9Q070;Q5FWB6;D3YVM5	26;26;26;26;26	P14869	26	60S acidic ribosomal protein P0	Rplp0;Rplp0;Gm8730;Rplp0;Rplp0	2	+		+	+	+	+					1	+	LLDDYPKCFIVGA	1	IIQLLDDYPK(1)CFIVGADNVGSK	_IIQLLDDYPK(gl)C(ne)FIVGADNVGSK_	22	1	3	883.119	2646.34	-0.80638	7.8871e-55	160.67
P99027	41	P99027	41	60S acidic ribosomal protein P2	Rplp2	3	+		+	+	+	+	+				2		DDDRLNKVISELN	1	ILDSVGIEADDDRLNK(1)VISELNGK	_ILDSVGIEADDDRLNK(gl)VISELNGK_	24	1	4	682.609	2726.41	-1.6713	1.3366e-10	109.08
P99027;G3UW69	49;49	P99027	49	60S acidic ribosomal protein P2	Rplp2;Rplp2-ps1	5		+	+	+		+	+		+		3		ISELNGKNIEDVI	1	VISELNGK(1)NIEDVIAQGVGK	_VISELNGK(gl)NIEDVIAQGVGK_	20	1	3	733.066	2196.18	-0.1119	7.076e-184	242.26
P99027;G3UW69	25;25	P99027	25	60S acidic ribosomal protein P2	Rplp2;Rplp2-ps1	7	+	+	+	+	+	+	+				2		SAKDIKKILDSVG	1	K(1)ILDSVGIEADDDRLNK	_K(gl)ILDSVGIEADDDRLNK_	17	1	3	672.352	2014.03	0.11869	5.2257e-77	184.99
P99027;G3UW69	21;21	P99027	21	60S acidic ribosomal protein P2	Rplp2;Rplp2-ps1	13	+	+	+	+	+	+	+	+	+	+	5		NSSPSAKDIKKIL	1	YVASYLLAALGGNSSPSAK(1)DIK	_YVASYLLAALGGNSSPSAK(gl)DIK_	22	1	3	780.413	2338.22	-0.81149	4.5224e-242	256.71
Q6ZWV3;Q3THJ6	188;188	Q6ZWV3	188	60S ribosomal protein L10	Rpl10;Rpl10	3	+		+	+	+	+					1	+	EDMVAEKRLIPDG	1	FNADEFEDMVAEK(1)R	_FNADEFEDM(ox)VAEK(gl)R_	14	1	3	610.937	1829.79	0.056335	4.5282e-40	162.13
Q6ZWV3;Q3THJ6	198;198	Q6ZWV3	198	60S ribosomal protein L10	Rpl10;Rpl10	3	+	+	+	+	+	+					1	+	PDGCGVKYIPNRG	1	LIPDGCGVK(1)YIPNR	_LIPDGC(ne)GVK(gl)YIPNR_	14	1	3	595.31	1782.91	-0.084711	5.6388e-05	81.431
Q6ZWV3;Q3THJ6;P86048	121;121;121	Q6ZWV3	121	60S ribosomal protein L10;60S ribosomal protein L10-like	Rpl10;Rpl10;Rpl10l	5	+		+	+	+	+		+	+		3		MRGAFGKPQGTVA	1	GAFGK(1)PQGTVAR	_GAFGK(gl)PQGTVAR_	12	1	3	434.902	1301.68	0.12092	2.0152e-10	108.9
Q6ZWV3;Q3THJ6;P86048	208;208;208	Q6ZWV3	208	60S ribosomal protein L10;60S ribosomal protein L10-like	Rpl10;Rpl10;Rpl10l	7	+	+		+	+	+	+	+			3		NRGPLDKWRALHS	1	YIPNRGPLDK(1)WR	_YIPNRGPLDK(gl)WR_	12	1	4	407.972	1627.86	-1.729	1.027e-05	90.685
Q6ZWV3;Q3THJ6;P86048	145;145;145	Q6ZWV3	145	60S ribosomal protein L10;60S ribosomal protein L10-like	Rpl10;Rpl10;Rpl10l	2	+			+	+	+					1	+	RTKLQNKEHVIEA	1	LQNK(1)EHVIEALR	_LQNK(gl)EHVIEALR_	12	1	4	391.721	1562.85	-0.85023	2.3881e-10	107.97
Q6ZWV3;Q3THJ6;P86048;B7FAU6	74;74;74;74	Q6ZWV3	74	60S ribosomal protein L10;60S ribosomal protein L10-like	Rpl10;Rpl10;Rpl10l;Rpl10	6	+	+	+	+	+	+					1	+	ARICANKYMVKSC	1	ICANK(1)YMVK	_IC(ne)ANK(gl)YM(ox)VK_	9	1	3	442.218	1323.63	0.054148	0.00015983	84.476
Q6ZWV3;Q3THJ6;P86048;B7FAU6	101;101;101;101	Q6ZWV3	101	60S ribosomal protein L10;60S ribosomal protein L10-like	Rpl10;Rpl10;Rpl10l;Rpl10	8	+	+	+	+	+	+	+	+	+		4		HVIRINKMLSCAG	1	INK(1)MLSCAGADR	_INK(gl)MLSC(ne)AGADR_	12	1	3	506.578	1516.71	0.3616	1.3216e-11	113.67
Q6ZWV3;Q3THJ6;P86048;B7FAU6;O89059	42;42;42;42;12	Q6ZWV3	42	60S ribosomal protein L10;60S ribosomal protein L10-like	Rpl10;Rpl10;Rpl10l;Rpl10;Rpl10	1	+			+		+					1	+	LGRKKAKVDEFPL	1	AK(1)VDEFPLCGHMVSDEYEQLSSEALEAAR	_AK(gl)VDEFPLC(ne)GHM(ox)VSDEYEQLSSEALEAAR_	29	1	4	870.649	3478.57	-0.41515	4.0276e-14	86.732
Q6ZWV3;P86048;B7FAU6	30;30;30	Q6ZWV3	30	60S ribosomal protein L10;60S ribosomal protein L10-like	Rpl10;Rpl10l;Rpl10	5	+		+	+	+	+	+				2		RGVPDAKIRIFDL	1	GVPDAK(1)IR	_GVPDAK(gl)IR_	8	1	3	323.854	968.54	0.7219	0.0032812	67.032
A2BH07;D3Z3K1;E9PYL9;Q9CXW4;Q8VC94;A2BH06;E9PZB3	38;38;38;38;27;41;34	A2BH07	38	60S ribosomal protein L11	Rpl11;Gm10288;Gm10036;Rpl11;Rpl11;Rpl11;Gm5093	6	+	+	+	+	+	+		+			2		RLTRAAKVLEQLT	1	AAK(1)VLEQLTGQTPVFSK	_AAK(gl)VLEQLTGQTPVFSK_	17	1	3	644.358	1930.05	-0.10117	1.0596e-10	117.37
A2BH07;D3Z3K1;E9PYL9;Q9CXW4;Q8VC94;A2BH06;E9PZB3;E9Q0L4	52;52;52;52;41;55;48;45	A2BH07	52	60S ribosomal protein L11	Rpl11;Gm10288;Gm10036;Rpl11;Rpl11;Rpl11;Gm5093;Gm6905	9	+	+	+	+	+	+	+		+	+	4		QTPVFSKARYTVR	1	VLEQLTGQTPVFSK(1)AR	_VLEQLTGQTPVFSK(gl)AR_	16	1	3	630.014	1887.02	-0.33441	1.9069e-20	139.65
A2BH07;D3Z3K1;E9PYL9;Q9CXW4;Q8VC94;A2BH06;E9PZB3;D3YW69	85;85;85;85;74;88;81;85	A2BH07	85	60S ribosomal protein L11	Rpl11;Gm10288;Gm10036;Rpl11;Rpl11;Rpl11;Gm5093;Gm7589	2	+			+		+	+				2		AEEILEKGLKVRE	1	AEEILEK(1)GLK	_AEEILEK(gl)GLK_	10	1	3	415.235	1242.68	0.0091325	0.001694	60.518
P35979;Q5BLK0;Q8C2K0	130;130;130	P35979	130	60S ribosomal protein L12	Rpl12;Rpl12;Rpl12	1	+			+		+					1	+	ELSGTIKEILGTA	1	ELSGTIK(1)EILGTAQSVGCNVDGR	_ELSGTIK(gl)EILGTAQSVGCNVDGR_	23	1	3	840.09	2517.25	-0.028478	2.0933e-10	105.32
P35979;Q5BLK0;Q3TIQ2;Q8C2K0	99;99;99;99	P35979	99	60S ribosomal protein L12	Rpl12;Rpl12;Rpl12;Rpl12	1	+			+		+					1	+	KKQKNIKHSGNIT	1	NIK(1)HSGNITFDEIVNIAR	_NIK(gl)HSGNITFDEIVNIAR_	18	1	4	539.537	2154.12	-0.65529	0.0046828	49.049
P35979;Q5BLK0;Q3TIQ2;Q8C2K0;Q6DI58;F8VQK7	48;48;48;48;141;61	P35979	48	60S ribosomal protein L12	Rpl12;Rpl12;Rpl12;Rpl12;Rpl12;Gm16519	4	+	+		+	+	+					1	+	VGDDIAKATGDWK	1	VGDDIAK(1)ATGDWK	_VGDDIAK(gl)ATGDWK_	13	1	3	497.248	1488.72	0.4728	2.0188e-06	92.925
P35979;Q5BLK0;Q3TIQ2;Q8C2K0;Q6DI58;D3YX33	61;61;61;61;154;61	P35979	61	60S ribosomal protein L12	Rpl12;Rpl12;Rpl12;Rpl12;Rpl12;Rpl12-ps1	4	+	+		+	+	+					1	+	GLRITVKLTIQNR	1	ITVK(1)LTIQNR	_ITVK(gl)LTIQNR_	10	1	3	433.93	1298.77	-0.037792	2.0856e-05	103.01
P35979;Q5BLK0;Q3TIQ2;Q8C2K0;Q6DI58;D3YX33	83;83;83;83;176;83	P35979	83	60S ribosomal protein L12	Rpl12;Rpl12;Rpl12;Rpl12;Rpl12;Rpl12-ps1	9	+	+	+	+	+	+	+	+			3		ASALIIKALKEPP	1	QAQIEVVPSASALIIK(1)ALK	_QAQIEVVPSASALIIK(gl)ALK_	19	1	3	698.416	2092.23	0.14121	1.5083e-118	214.63
P47963;Q5RKP3;E9PZ94	145;145;145	P47963	145	60S ribosomal protein L13;60S ribosomal protein L13;60S ribosomal protein L13	Rpl13;Rpl13;Gm10071	1			+	+		+					1	+	SSAEELKLATQLT	0.989494	K(0.011)GDSSAEELK(0.989)LATQLTGPVMPIR	_KGDSSAEELK(gl)LATQLTGPVM(ox)PIR_	23	1	3	857.786	2570.34	-0.98823	7.6995e-16	122.34
P47963;Q5RKP3;E9PZ94;D3YX54	105;105;105;105	P47963	105	60S ribosomal protein L13;60S ribosomal protein L13;60S ribosomal protein L13;60S ribosomal protein L13	Rpl13;Rpl13;Gm10071;Rpl13-ps3	2	+			+	+	+	+				2		DPRRRNKSTESLQ	1	NK(1)STESLQANVQR	_NK(gl)STESLQANVQR_	13	1	3	530.273	1587.8	-0.7154	0.0004981	70.54
P47963;Q5RKP3;E9PZ94;D3YX54	123;123;123;123	P47963	123	60S ribosomal protein L13;60S ribosomal protein L13;60S ribosomal protein L13;60S ribosomal protein L13	Rpl13;Rpl13;Gm10071;Rpl13-ps3	7		+		+	+	+	+	+	+		4		LKEYRSKLILFPR	1	SK(1)LILFPR	_SK(gl)LILFPR_	8	1	3	363.226	1086.65	0.46196	0.00028101	107.47
E9Q5A0;P19253;Q5M9M0	323;103;103	E9Q5A0	323	60S ribosomal protein L13a	Rpl13a;Rpl13a;Rpl13a	11	+	+	+	+	+	+	+	+			3		AALERLKVLDGIP	1	LK(1)VLDGIPPPYDK	_LK(gl)VLDGIPPPYDK_	13	1	3	523.628	1567.86	-0.5787	0.00076506	66.393
E9Q5A0;P19253;Q5M9M0	334;114;114	E9Q5A0	334	60S ribosomal protein L13a	Rpl13a;Rpl13a;Rpl13a	14	+	+	+	+	+	+	+	+	+	+	5		IPPPYDKKKRMVV	1	VLDGIPPPYDK(1)K	_VLDGIPPPYDK(gl)K_	12	1	3	485.933	1454.78	0.028685	1.7193e-05	82.171
E9Q5A0;P19253;Q5M9M0;Q3TDS9	408;188;188;158	E9Q5A0	408	60S ribosomal protein L13a	Rpl13a;Rpl13a;Rpl13a;Rpl13a	2		+		+	+	+					1	+	EKNVEKKICKFTE	0.998404	K(0.998)ICK(0.002)FTEVLK	_K(gl)IC(ne)KFTEVLK_	10	1	3	483.271	1446.79	-0.18641	0.0016478	76.943
E9Q5A0;P19253;Q5M9M0;Q3TDS9	411;191;191;161	E9Q5A0	411	60S ribosomal protein L13a	Rpl13a;Rpl13a;Rpl13a;Rpl13a	9	+	+	+	+	+	+	+	+	+		4		VEKKICKFTEVLK	1	ICK(1)FTEVLK	_IC(ne)K(gl)FTEVLK_	9	1	3	440.572	1318.7	-0.37023	0.00024412	87.476
E9Q5A0;P19253;Q5M9M0;Q3TDS9	273;53;53;53	E9Q5A0	273	60S ribosomal protein L13a	Rpl13a;Rpl13a;Rpl13a;Rpl13a	4	+	+	+	+	+	+		+			2		FYRNKLKYLAFLR	1	LK(1)YLAFLR	_LK(gl)YLAFLR_	8	1	3	379.897	1136.67	-0.2938	0.0007362	86.011
E9Q5A0;P19253;Q5M9M0;Q3TDS9	379;159;159;129	E9Q5A0	379	60S ribosomal protein L13a	Rpl13a;Rpl13a;Rpl13a;Rpl13a	10	+	+	+	+	+	+	+	+			3		TATLEEKRKEKAK	1	YQAVTATLEEK(1)RK	_YQAVTATLEEK(gl)RK_	13	1	3	550.965	1649.87	0.17776	5.1058e-12	119.76
E9Q5A0;P19253;Q5M9M0;Q3TDS9;D3YY61	354;134;134;104;134	E9Q5A0	354	60S ribosomal protein L13a	Rpl13a;Rpl13a;Rpl13a;Rpl13a;Rpl13a-ps1	7	+	+	+	+	+	+		+			2		RLKPTRKFAYLGR	1	K(1)FAYLGR	_K(gl)FAYLGR_	7	1	3	323.515	967.524	-0.49834	0.0030691	108.24
E9Q5A0;P19253;Q5M9M0;D3YY61	345;125;125;125	E9Q5A0	345	60S ribosomal protein L13a	Rpl13a;Rpl13a;Rpl13a;Rpl13a-ps1	19	+	+	+	+	+	+	+	+	+	+	5		VVPAALKVVRLKP	1	MVVPAALK(1)VVR	_M(ox)VVPAALK(gl)VVR_	11	1	3	438.264	1311.77	-0.21436	5.0253e-20	138.11
Q9CWK0;Q9CR57	160;160	Q9CWK0	160	60S ribosomal protein L14	Rpl14;Rpl14	10	+	+	+	+	+	+	+	+			3		AAAAAAKAKVPAR	1	AAIAAAAAAAAAK(1)AK	_AAIAAAAAAAAAK(gl)AK_	15	1	3	452.265	1353.77	-0.24127	4.2923e-28	144.47
Q9CWK0;Q9CR57	147;147	Q9CWK0	147	60S ribosomal protein L14	Rpl14;Rpl14	4	+	+	+	+	+	+					1	+	KKAAVAKAAIAAA	1	AAVAK(1)AAIAAAAAAAAAK	_AAVAK(gl)AAIAAAAAAAAAK_	18	1	3	532.646	1594.92	0.19974	3.3135e-14	122.75
Q9CWK0;Q9CR57;Q569Z0;Q922F9	85;85;85;42	Q9CWK0	85	60S ribosomal protein L14	Rpl14;Rpl14;Rpl14;Rpl14	1				+				+			1	+	KADINTKWAATRW	1	ADINTK(1)WAATR	_ADINTK(gl)WAATR_	11	1	3	454.237	1359.69	0.68479	0.008256	49.466
Q9CWK0;Q9CR57;Q569Z0;Q922F9	103;103;103;60	Q9CWK0	103	60S ribosomal protein L14	Rpl14;Rpl14;Rpl14;Rpl14	11	+	+	+	+	+	+	+	+	+		4		ARERKAKMTDFDR	1	AK(1)MTDFDRFK	_AK(gl)MTDFDRFK_	10	1	3	458.227	1371.66	-0.58643	3.4249e-08	118.04
Q9CWK0;Q9CR57;Q569Z0;Q922F9	79;79;79;36	Q9CWK0	79	60S ribosomal protein L14	Rpl14;Rpl14;Rpl14;Rpl14	2	+	+		+		+					1	+	VRKAWEKADINTK	1	AWEK(1)ADINTK	_AWEK(gl)ADINTK_	10	1	3	430.554	1288.64	0.36151	0.00031497	78.939
Q9CWK0;Q9CR57;Q569Z0;Q922F9	63;63;63;20	Q9CWK0	63	60S ribosomal protein L14	Rpl14;Rpl14;Rpl14;Rpl14	5	+		+	+	+	+	+	+			3		LTDFILKFPHSAR	1	CMQLTDFILK(1)FPHSAR	_C(ne)M(ox)QLTDFILK(gl)FPHSAR_	16	1	4	541.268	2161.04	-0.54805	7.4954e-07	104.95
F8VQM6;E9PWX3;Q9DAS6;F6YKV1;Q9CPR4;Q80V08;D3Z3R2;Q6ZWZ7;F8VQL2;Q505B1;F6VWT4;B2RY53	50;49;49;58;49;59;49;49;58;50;59;49	Q9CPR4	49	60S ribosomal protein L17	Gm6613;1600029O15Rik;1600029O15Rik;Gm5277;Rpl17;Rpl17;Gm10268;Rpl17;Rpl17-ps3;Rpl17;Gm10362;Gm6133	7	+	+		+	+	+		+	+	+	4		KATKYLKDVTLKK	1	YLK(1)DVTLK	_YLK(gl)DVTLK_	8	1	3	365.213	1092.62	0.53303	0.0032505	67.169
Q9CPR4;Q80V08;D3Z3R2;Q6ZWZ7;Q6PHZ1;Q505B1;F6VWT4	37;47;37;37;37;38;47	Q9CPR4	37	60S ribosomal protein L17	Rpl17;Rpl17;Gm10268;Rpl17;Rpl17;Rpl17;Gm10362	4	+	+	+	+	+	+					1	+	ETAQAIKGMHIRK	1	ETAQAIK(1)GMHIR	_ETAQAIK(gl)GMHIR_	12	1	3	490.261	1467.76	-0.60499	0.00015526	72.652
Q9CPR4;Q80V08;D3Z3R2;Q6ZWZ7;F8VQL2;Q6PHZ1;Q505B1;F6VWT4	96;106;96;96;105;96;97;106	Q9CPR4	96	60S ribosomal protein L17	Rpl17;Rpl17;Gm10268;Rpl17;Rpl17-ps3;Rpl17;Rpl17;Gm10362	12	+	+	+	+	+	+	+	+	+		4		FLLHMLKNAESNA	1	SAEFLLHMLK(1)NAESNAELK	_SAEFLLHM(ox)LK(gl)NAESNAELK_	19	1	3	759.051	2274.13	NA	0	247.91
Q9CPR4;Q80V08;D3Z3R2;Q6ZWZ7;F8VQL2;Q6PHZ1;Q505B1;F6VWT4	13;23;13;13;22;13;14;23	Q9CPR4	13	60S ribosomal protein L17	Rpl17;Rpl17;Gm10268;Rpl17;Rpl17-ps3;Rpl17;Rpl17;Gm10362	10	+	+		+	+	+	+	+	+		4		DPENPTKSCKSRG	1	YSLDPENPTK(1)SCK	_YSLDPENPTK(gl)SC(ne)K_	13	1	3	574.266	1719.78	0.55655	7.3651e-33	152.14
Q9CPR4;Q80V08;D3Z3R2;Q6ZWZ7;F8VQL2;Q6PHZ1;Q505B1;B2RY53	55;65;55;55;64;55;56;55	Q9CPR4	55	60S ribosomal protein L17	Rpl17;Rpl17;Gm10268;Rpl17;Rpl17-ps3;Rpl17;Rpl17;Gm6133	2	+	+		+		+					1	+	KDVTLKKQCVPFR	1	K(1)QCVPFR	_K(gl)QC(ne)VPFR_	7	1	3	372.859	1115.55	0.53073	0.0066662	74.439
P35980;Q58EW0;Q642K1;Q0QEW9;G3UZK4	119;119;119;96;67	P35980	119	60S ribosomal protein L18;60S ribosomal protein L18;60S ribosomal protein L18;60S ribosomal protein L18	Rpl18;Rpl18;Rpl18;Rpl18;Rpl18	3	+		+	+	+	+					1	+	ILKAGGKILTFDQ	1	AGGK(1)ILTFDQLALESPK	_AGGK(gl)ILTFDQLALESPK_	17	1	3	634.683	1901.03	0.39588	5.1233e-07	98.281
P35980;Q58EW0;Q642K1;Q0QEW9;G3UZK4	132;132;132;109;80	P35980	132	60S ribosomal protein L18;60S ribosomal protein L18;60S ribosomal protein L18;60S ribosomal protein L18	Rpl18;Rpl18;Rpl18;Rpl18;Rpl18	14	+	+	+	+	+	+	+	+	+	+	5		LALESPKGRGTVL	1	ILTFDQLALESPK(1)GR	_ILTFDQLALESPK(gl)GR_	15	1	3	601.332	1800.97	0.36231	7.8749e-14	125.53
P35980;Q58EW0;Q642K1;Q0QEW9;G3UZJ6	49;49;49;26;55	P35980	49	60S ribosomal protein L18;60S ribosomal protein L18;60S ribosomal protein L18;60S ribosomal protein L18;60S ribosomal protein L18	Rpl18;Rpl18;Rpl18;Rpl18;Rpl18	8	+	+		+	+	+	+	+	+		4		FNQVVLKRLFMSR	1	TNSTFNQVVLK(1)R	_TNSTFNQVVLK(gl)R_	12	1	3	507.611	1519.81	0.41321	1.3231e-31	145.01
P35980;Q58EW0;Q642K1;Q0QEW9;G3UZK4;G3UZJ6;G3UX28;G3UYV6	78;78;78;55;26;84;18;26	P35980	78	60S ribosomal protein L18;60S ribosomal protein L18;60S ribosomal protein L18;60S ribosomal protein L18;60S ribosomal protein L18	Rpl18;Rpl18;Rpl18;Rpl18;Rpl18;Rpl18;Rpl18;Rpl18	19	+	+	+	+	+	+	+	+	+	+	5		LPGRENKTAVVVG	1	ENK(1)TAVVVGTVTDDVR	_ENK(gl)TAVVVGTVTDDVR_	16	1	3	606.318	1815.93	-0.086244	1.5407e-49	169.09
P62717;Q3THJ0	11;11	P62717	11	60S ribosomal protein L18a	Rpl18a;Rpl18a	14	+	+	+	+	+	+	+	+	+	+	5		GTLREYKVVGRCL	1	ASGTLREYK(1)VVGR	_ASGTLREYK(gl)VVGR_	13	1	3	517.286	1548.84	0.99859	9.2238e-54	165.7
P62717;Q3THJ0	70;70	P62717	70	60S ribosomal protein L18a	Rpl18a;Rpl18a	2	+			+		+	+				2		CGQVFEKSPLRVK	1	SSGEIVYCGQVFEK(1)SPLR	_SSGEIVYC(ne)GQVFEK(gl)SPLR_	18	1	3	746.7	2237.08	0.031146	1.2868e-13	119.56
P62717;Q3THJ0;Q05CK2	136;136;111	P62717	136	60S ribosomal protein L18a	Rpl18a;Rpl18a;Rpl18a	6	+	+		+	+	+	+		+		3		EEIAAGKCRRPAV	1	VEEIAAGK(1)CR	_VEEIAAGK(gl)CR_	10	1	3	416.212	1245.61	0.67322	0.00094091	64.297
P84099;Q5I0T8;A2A547	186;186;184	P84099	186	60S ribosomal protein L19;Ribosomal protein L19;Ribosomal protein L19	Rpl19;Rpl19;Rpl19	16	+	+	+	+	+	+	+	+	+		4		KKEEIIKTLSKEE	1	KEEIIK(1)TLSKEEETK	_KEEIIK(gl)TLSKEEETK_	15	1	3	640.349	1918.03	-0.28778	1.0585e-164	242.19
P84099;Q5I0T8;A2A547	190;190;188	P84099	190	60S ribosomal protein L19;Ribosomal protein L19;Ribosomal protein L19	Rpl19;Rpl19;Rpl19	4	+	+		+	+	+			+		2		IIKTLSKEEETKK	1	TLSK(1)EEETK	_TLSK(gl)EEETK_	9	1	3	393.535	1177.58	-1.5404	0.0011291	69.598
P84099;Q5I0T8;A2A547	181;181;179	P84099	181	60S ribosomal protein L19;Ribosomal protein L19;Ribosomal protein L19	Rpl19;Rpl19;Rpl19	10	+	+	+	+	+	+	+	+	+		4		ERLQAKKEEIIKT	1	LQAK(0.5)K(0.5)EEIIK	_LQAK(gl)KEEIIK_	10	1	3	438.598	1312.77	0.18342	1.01e-09	123.86
P84099;Q5I0T8;A2A547	153;153;151	P84099	153	60S ribosomal protein L19;Ribosomal protein L19;Ribosomal protein L19	Rpl19;Rpl19;Rpl19	13	+	+	+	+	+	+	+	+	+		4		ADKARKKLLADQA	1	K(1)LLADQAEAR	_K(gl)LLADQAEAR_	10	1	3	410.226	1227.66	0.091768	5.8356e-38	188.87
P84099;Q5I0T8;A2A547	46;46;44	P84099	46	60S ribosomal protein L19;Ribosomal protein L19;Ribosomal protein L19	Rpl19;Rpl19;Rpl19	16	+	+	+	+	+	+	+	+	+	+	5		QIRKLIKDGLIIR	1	LIK(1)DGLIIR	_LIK(gl)DGLIIR_	9	1	3	385.58	1153.72	-0.050693	4.9666e-07	121.73
P84099;Q5I0T8;A2A547	21;21;19	P84099	21	60S ribosomal protein L19;Ribosomal protein L19;Ribosomal protein L19	Rpl19;Rpl19;Rpl19	1				+					+		1	+	LRCGKKKVWLDPN	1	K(1)VWLDPNETNEIANANSR	_K(gl)VWLDPNETNEIANANSR_	18	1	3	729.026	2184.06	NA	0.0014238	57.148
P84099;Q5I0T8;A2A547	180;180;178	P84099	180	60S ribosomal protein L19;Ribosomal protein L19;Ribosomal protein L19	Rpl19;Rpl19;Rpl19	15	+	+	+	+	+	+	+	+	+	+	5		EERLQAKKEEIIK	1	LQAK(0.985)K(0.015)EEIIK(1)TLSK	_LQAK(gl)KEEIIK(gl)TLSK_	14	2	3	619.698	1856.07	0.34692	6.0009e-49	168.31
P84099;Q5I0T8;A2A547	128;128;126	P84099	128	60S ribosomal protein L19;Ribosomal protein L19;Ribosomal protein L19	Rpl19;Rpl19;Rpl19	3	+		+	+	+	+					1	+	SLYLKVKGNVFKN	1	VK(1)GNVFK	_VK(gl)GNVFK_	7	1	3	302.512	904.513	0.12215	0.0081523	68.485
D3YVN8;D3Z422;D3Z1Q1;O09167;Q9CQM8;D3YY19;D3YX83;D3Z3K3;D3Z248;D3Z5J6;D3YWQ7;D3Z4H4;D3YZW4;F8VQF1;D3Z3D4	122;122;122;122;122;122;122;122;122;122;124;122;122;120;122	O09167	122	60S ribosomal protein L21	Gm8054;Rpl21-ps7;Gm5528;Rpl21;Rpl21;Rpl21-ps10;Gm9104;Gm10155;Rpl21-ps13;Gm16416;Gm16415;Rpl21-ps14;Rpl21-ps12;Gm8526;Rpl21-ps11	2	+			+	+	+					1	+	KKEAKEKGTWVQL;RKEAKEKGTWVQL	1	EK(1)GTWVQLK	_EK(gl)GTWVQLK_	9	1	3	401.556	1201.65	0.097136	0.00044862	77.732
P67984;Q4VAG4	52;52	P67984	52	60S ribosomal protein L22	Rpl22;Rpl22	1					+		+				1	+	RIKVNGKAGNLGG	1	VNGK(1)AGNLGGGVVTIER	_VNGK(gl)AGNLGGGVVTIER_	17	1	3	585.655	1753.94	-0.40098	2.5922e-15	130.72
P67984;Q4VAG4	107;107	P67984	107	60S ribosomal protein L22	Rpl22;Rpl22	9	+	+	+	+	+	+	+		+		3		RVVANSKESYELR	1	VVANSK(1)ESYELR	_VVANSK(gl)ESYELR_	12	1	3	503.595	1507.76	0.34658	4.6541e-08	101.93
A2A6F9;P62830	113;113	A2A6F9	113	60S ribosomal protein L23	Rpl23;Rpl23	2	+			+	+	+					1	+	NNKGEMKGSAITG	1	GEMK(1)GSAITGPVAK	_GEM(ox)K(gl)GSAITGPVAK_	14	1	3	492.589	1474.74	-0.83345	0.003515	50.155
A2A6F9;P62830	66;66	A2A6F9	66	60S ribosomal protein L23	Rpl23;Rpl23	2			+	+	+	+					1	+	MVMATVKKGKPEL	1	LPAAGVGDMVMATVK(1)K	_LPAAGVGDM(ox)VM(ox)ATVK(gl)K_	16	1	3	578.636	1732.89	-0.43613	1.1862e-05	82.515
D3YWP3;P62751;Q5M9M5;F8WH61;Q4V9X9;Q91YK6;D3Z5J8;D3Z5J9;D3YU46;D3YU45;D3Z1D6	70;70;70;69;69;63;69;69;67;57;70	D3YWP3	70	60S ribosomal protein L23a	Rpl23a-ps3;Rpl23a;Rpl23a;Gm8290;Rpl23a;Rpl23a;Gm8112;Gm8264;Gm10923;Gm3940;Gm10335	3	+		+	+	+	+		+			2		SAPRRNKLDHYAI	1	NK(1)LDHYAIIKFPLTTESAMK	_NK(gl)LDHYAIIKFPLTTESAM(ox)K_	20	1	4	613.324	2449.27	0.16614	1.0852e-06	88.471
D3YWP3;P62751;Q5M9M5;F8WH61;Q4V9X9;Q91YK6;D3Z5J8;D3Z5J9;D3YU45;D3Z1D6;D3YW68;D3YTY5;D3Z2I1;D3YTY6	115;115;115;114;114;108;114;114;102;115;118;114;114;110	D3YWP3	115	60S ribosomal protein L23a	Rpl23a-ps3;Rpl23a;Rpl23a;Gm8290;Rpl23a;Rpl23a;Gm8112;Gm8264;Gm3940;Gm10335;Rpl23a-ps1;Gm5329;Gm5058;Gm6096	11	+	+	+	+	+	+	+	+		+	4		IKQAVKKLYDIDV	1	K(1)LYDIDVAK	_K(gl)LYDIDVAK_	9	1	3	393.552	1177.63	-0.089334	2.0014e-06	113.62
Q3UW40;E9QNJ0;Q8BP67	131;131;131	Q3UW40	131	60S ribosomal protein L24	Rpl24;Rpl24;Rpl24	2	+			+	+	+		+			2		TAMAAAKAPTKAA	1	TAMAAAK(1)APTK	_TAM(ox)AAAK(gl)APTK_	11	1	3	397.545	1189.61	0.99817	0.00010141	82.417
Q3UW40;E9QNJ0;Q8BP67;E9Q132	93;93;93;93	Q3UW40	93	60S ribosomal protein L24	Rpl24;Rpl24;Rpl24;Rpl24	19	+	+	+	+	+	+	+	+	+	+	5		LADIMAKRNQKPE	1	AITGASLADIMAK(1)R	_AITGASLADIMAK(gl)R_	14	1	3	511.28	1530.82	0.29005	1.6659e-10	121.04
Q3UW40;E9QNJ0;Q8BP67;E9Q132;Q9CS31;Q8BT08	27;27;27;27;27;27	Q3UW40	27	60S ribosomal protein L24	Rpl24;Rpl24;Rpl24;Rpl24;Rpl24;Rpl24	12	+	+	+	+	+	+	+	+	+		4		YARTDGKVFQFLN	1	TDGK(1)VFQFLNAK	_TDGK(gl)VFQFLNAK_	12	1	3	494.596	1480.77	2.5341	6.3241e-52	167.2
Q3UW40;E9QNJ0;Q8BP67;E9Q132;Q9CS31;Q8BT08	35;35;35;35;35;35	Q3UW40	35	60S ribosomal protein L24	Rpl24;Rpl24;Rpl24;Rpl24;Rpl24;Rpl24	3	+			+		+	+	+			3		FQFLNAKCESAFL	1	VFQFLNAK(1)CESAFLSK	_VFQFLNAK(gl)C(ne)ESAFLSK_	16	1	3	691.015	2070.02	-0.096706	1.1004e-05	97.69
Q3UW40;E9QNJ0;Q8BP67;E9Q132;Q9CS31;Q8BT08	12;12;12;12;12;12	Q3UW40	12	60S ribosomal protein L24	Rpl24;Rpl24;Rpl24;Rpl24;Rpl24;Rpl24	10	+	+	+	+	+	+	+	+			3		CSFSGYKIYPGHG	1	VELCSFSGYK(1)IYPGHGR	_VELC(ne)SFSGYK(gl)IYPGHGR_	17	1	3	718.014	2151.02	-0.34503	2.6832e-15	130.98
P61255;Q4FZH2;Q3U7N1;B1ARA5;B1ARA3;D3Z3Q9	69;69;69;67;69;69	P61255	69	60S ribosomal protein L26	Rpl26;Rpl26;Rpl26;Rpl26;Rpl26;Rpl26-ps2	3	+			+	+	+	+	+			3		KGQQIGKVVQVYR	1	GQQIGK(1)VVQVYR	_GQQIGK(gl)VVQVYR_	12	1	3	496.948	1487.82	0.5107	2.7864e-14	119.27
P61255;Q4FZH2;Q3U7N1;B1ARA5;B1ARA3;D3Z3Q9	36;36;36;36;36;36	P61255	36	60S ribosomal protein L26	Rpl26;Rpl26;Rpl26;Rpl26;Rpl26;Rpl26-ps2	4	+	+		+	+	+	+	+			3		MSSPLSKELRQKY	1	IMSSPLSK(1)ELR	_IM(ox)SSPLSK(gl)ELR_	11	1	3	464.25	1389.73	-0.47087	8.1119e-05	83.862
P61255;Q4FZH2;Q3U7N1;B1ARA5;D3Z3Q9	142;142;142;140;142	P61255	142	60S ribosomal protein L26	Rpl26;Rpl26;Rpl26;Rpl26;Rpl26-ps2	3	+	+		+		+	+				2		KEETIEKMQE___	1	YKEETIEK(1)MQE	_YKEETIEK(gl)MQE_	11	1	3	514.577	1540.71	-0.3917	1.6499e-19	140.09
P61358;Q5BLJ9	27;27	P61358	27	60S ribosomal protein L27;60S ribosomal protein L27	Rpl27;Rpl27	3	+	+		+	+	+					1	+	RKAVIVKNIDDGT	1	AVIVK(1)NIDDGTSDRPYSHALVAGIDR	_AVIVK(gl)NIDDGTSDRPYSHALVAGIDR_	26	1	4	724.878	2895.48	0.08212	5.1588e-44	149.73
P61358;Q5BLJ9;Q9CSM4	73;73;22	P61358	73	60S ribosomal protein L27;60S ribosomal protein L27;60S ribosomal protein L27	Rpl27;Rpl27;Rpl27	2			+	+	+	+					1	+	KIKSFVKVYNYNH	1	SFVK(1)VYNYNHLMPTR	_SFVK(gl)VYNYNHLM(ox)PTR_	15	1	4	500.502	1997.98	0.24873	1.5832e-05	85.837
P61358;Q5BLJ9;G3UWF4;Q9CSM4;A2A4Q0	128;128;128;77;79	P61358	128	60S ribosomal protein L27;60S ribosomal protein L27;60S ribosomal protein L27;60S ribosomal protein L27;60S ribosomal protein L27	Rpl27;Rpl27;Rpl27-ps1;Rpl27;Rpl27	2	+	+		+		+					1	+	YKTGKNKWFFQKL	1	NK(1)WFFQK	_NK(gl)WFFQK_	7	1	3	371.194	1110.56	0.12471	0.0081001	68.915
P61358;Q5BLJ9;G3UWF4;Q9CSM4;A2A4Q0	133;133;133;82;84	P61358	133	60S ribosomal protein L27;60S ribosomal protein L27;60S ribosomal protein L27;60S ribosomal protein L27;60S ribosomal protein L27	Rpl27;Rpl27;Rpl27-ps1;Rpl27;Rpl27	5	+	+		+	+	+		+			2		NKWFFQKLRF___	1	WFFQK(1)LR	_WFFQK(gl)LR_	7	1	3	380.21	1137.61	-0.37616	0.0084371	66.138
P61358;Q5BLJ9;G3UWF4;Q9CSM4;A2A4Q0	98;98;98;47;49	P61358	98	60S ribosomal protein L27;60S ribosomal protein L27;60S ribosomal protein L27;60S ribosomal protein L27;60S ribosomal protein L27	Rpl27;Rpl27;Rpl27-ps1;Rpl27;Rpl27	7	+	+		+	+	+	+	+			3		DKTVVNKDVFRDP	1	TVVNK(1)DVFRDPALK	_TVVNK(gl)DVFRDPALK_	14	1	4	429.741	1714.94	-0.23012	6.121e-05	84.169
P61358;Q5BLJ9;G3UWF4;Q9CSM4;A2A4Q0	93;93;93;42;44	P61358	93	60S ribosomal protein L27;60S ribosomal protein L27;60S ribosomal protein L27;60S ribosomal protein L27;60S ribosomal protein L27	Rpl27;Rpl27;Rpl27-ps1;Rpl27;Rpl27	18	+	+	+	+	+	+	+	+	+	+	5		VDIPLDKTVVNKD	1	YSVDIPLDK(1)TVVNK	_YSVDIPLDK(gl)TVVNK_	14	1	3	568.977	1703.91	-0.71797	4.6487e-15	130.69
P61358;Q5BLJ9;G3UWF4;Q9CSM4;A2A4Q0;E9PV49	107;107;107;56;58;107	P61358	107	60S ribosomal protein L27;60S ribosomal protein L27;60S ribosomal protein L27;60S ribosomal protein L27;60S ribosomal protein L27	Rpl27;Rpl27;Rpl27-ps1;Rpl27;Rpl27;Gm4825	4	+	+		+	+	+	+				2		FRDPALKRKARRE	1	DVFRDPALK(1)R	_DVFRDPALK(gl)R_	10	1	3	444.246	1329.72	-0.3758	0.00027389	99.283
D3Z6J9;P14115;E9QP28	94;94;94	D3Z6J9	94	60S ribosomal protein L27a	Gm5908;Rpl27a;Gm5453	2			+	+	+	+					1	+	VNAAKNKTGVAPI	1	NK(1)TGVAPIIDVVR	_NK(gl)TGVAPIIDVVR_	13	1	3	499.291	1494.85	0.21003	4.8993e-05	82.705
D3Z6J9;P14115;E9QP28;D3YZN6	125;125;125;125	D3Z6J9	125	60S ribosomal protein L27a	Gm5908;Rpl27a;Gm5453;Rpl27a-ps1	5	+		+	+	+	+	+				2		KQPVIVKAKFFSR	1	QPVIVK(1)AK	_QPVIVK(gl)AK_	8	1	3	332.878	995.613	-0.22873	0.0034162	66.429
P41105;Q5M9J8;Q5M9N5	47;47;47	P41105	47	60S ribosomal protein L28	Rpl28;Rpl28;Rpl28	2	+			+	+	+			+		2		NGLIHRKTVGVEP	1	K(1)TVGVEPAADGK	_K(gl)TVGVEPAADGK_	12	1	3	429.23	1284.67	0.06698	1.0232e-05	83.137
P41105;Q5M9J8;Q5M9N5	58;58;58	P41105	58	60S ribosomal protein L28	Rpl28;Rpl28;Rpl28	1			+	+		+					1	+	EPAADGKGVVVVM	1	TVGVEPAADGK(1)GVVVVMK	_TVGVEPAADGK(gl)GVVVVM(ox)K_	18	1	3	629.34	1885	-0.29807	1.4906e-06	87.429
P41105;Q5M9J8;Q5M9N5	33;33;33	P41105	33	60S ribosomal protein L28	Rpl28;Rpl28;Rpl28	11	+	+	+	+	+	+	+	+	+		4		TEPNNLKARNSFR	1	QTYSTEPNNLK(1)AR	_QTYSTEPNNLK(gl)AR_	13	1	3	545.941	1634.8	1.4413	4.6737e-24	138.42
P41105;Q5M9J8;Q5M9N5;F6Z0X0	72;72;72;20	P41105	72	60S ribosomal protein L28	Rpl28;Rpl28;Rpl28;Rpl28	2			+	+	+	+	+				2		RRSGQRKPATSYV	1	K(1)PATSYVR	_K(gl)PATSYVR_	8	1	3	345.858	1034.55	0.11231	0.002238	68.735
P47915;Q5M8M8;D3Z1N9;F6QL70;D3YTZ1;D3YU65;G3UWG9;F6YH22;F6VZG1	101;101;101;101;101;101;101;101;103	P47915	101	60S ribosomal protein L29	Rpl29;Rpl29;Gm10709;Gm17669;Rpl29-ps2;Gm3550;Gm5561;Gm5218;Gm4889	5	+	+		+	+	+		+			2		AFIAHPKLGKRIR	1	LAFIAHPK(1)LGK	_LAFIAHPK(gl)LGK_	11	1	3	436.931	1307.77	-0.20423	0.00065059	69.979
P47915;Q5M8M8;D3Z1N9;F6QL70;D3YTZ1;D3YU65;G3UWG9;F6WZ54;F6YH22;F6VZG1;D3Z102	38;38;38;38;38;38;38;37;38;38;38	P47915	38	60S ribosomal protein L29	Rpl29;Rpl29;Gm10709;Gm17669;Rpl29-ps2;Gm3550;Gm5561;Rpl29-ps5;Gm5218;Gm4889;Gm4945	14	+	+	+	+	+	+	+	+	+		4		LKGVDPKFLRNMR	1	GVDPK(1)FLR	_GVDPK(gl)FLR_	8	1	3	349.198	1044.57	0.65416	0.00077328	89.296
P47915;Q5M8M8;D3Z1N9;F6QL70;D3YTZ1;G3UWG9;F6WZ54;F6YH22	134;134;134;134;134;134;132;134	P47915	134	60S ribosomal protein L29	Rpl29;Rpl29;Gm10709;Gm17669;Rpl29-ps2;Gm5561;Rpl29-ps5;Gm5218	6	+	+	+	+	+	+	+				2		GAKAPAKAQASAP	1	APAK(1)AQASAPAQAPK	_APAK(gl)AQASAPAQAPK_	15	1	3	507.611	1519.81	0.11572	1.6216e-49	166.6
P47915;Q5M8M8;D3Z1N9;F6QL70;D3YTZ1;G3UWG9;F6WZ54;F6YH22	145;145;145;145;145;145;143;145	P47915	145	60S ribosomal protein L29	Rpl29;Rpl29;Gm10709;Gm17669;Rpl29-ps2;Gm5561;Rpl29-ps5;Gm5218	4	+		+	+	+	+					1	+	APAQAPKGAQAPK	1	AQASAPAQAPK(1)GAQAPK	_AQASAPAQAPK(gl)GAQAPK_	17	1	3	569.304	1704.89	0.33115	1.0202e-07	103.39
P47915;Q5M8M8;D3Z1N9;F6QL70;D3YTZ1;G3UWG9;F6WZ54;F6YH22	63;63;63;63;63;63;61;63	P47915	63	60S ribosomal protein L29	Rpl29;Rpl29;Gm10709;Gm17669;Rpl29-ps2;Gm5561;Rpl29-ps5;Gm5218	6	+	+	+	+	+	+		+	+		3		MQANNAKAVSARA	1	MQANNAK(1)AVSAR	_MQANNAK(gl)AVSAR_	12	1	3	458.902	1373.68	-1.7494	3.4127e-52	170.52
P47915;Q5M8M8;F6QL70;D3YTZ1;D3YU65;F6WZ54	73;73;73;73;73;71	P47915	73	60S ribosomal protein L29	Rpl29;Rpl29;Gm17669;Rpl29-ps2;Gm3550;Rpl29-ps5	4	+	+		+	+	+					1	+	ARAEAIKALVKPQ	0.999611	AEAIK(1)ALVKPQAIKPK	_AEAIK(gl)ALVKPQAIKPK_	16	1	4	455.535	1818.11	-0.088855	0.0022649	71.692
P27659;Q3T9U9;Q3UB15;Q3UB67;Q3UB90;Q3U9L3;D3YZ47	283;283;283;283;283;283;283	P27659	283	60S ribosomal protein L3	Rpl3;Rpl3;Rpl3;Rpl3;Rpl3;Rpl3;Gm5879	2		+			+	+	+				2		RTEINKKIYKIGQ	0.989636	K(0.99)IYK(0.01)IGQGYLIK	_K(gl)IYKIGQGYLIK_	12	1	3	513.308	1536.9	-0.26495	2.0685e-05	87.184
P27659;Q3T9U9;Q3UB15;Q3UB67;Q3UB90;Q3U9L3;D3YZ47	366;366;366;366;366;366;366	P27659	366	60S ribosomal protein L3	Rpl3;Rpl3;Rpl3;Rpl3;Rpl3;Rpl3;Gm5879	7	+		+	+	+	+	+	+	+		4		LEKIDLKFIDTTS	1	IDLK(1)FIDTTSK	_IDLK(gl)FIDTTSK_	11	1	3	465.589	1393.75	0.55215	8.743e-06	100.55
P27659;Q3T9U9;Q3UB15;Q3UB67;Q3UB90;Q3U9L3;D3YZ47	294;294;294;294;294;294;294	P27659	294	60S ribosomal protein L3	Rpl3;Rpl3;Rpl3;Rpl3;Rpl3;Rpl3;Gm5879	11	+	+	+	+	+	+	+	+	+		4		GQGYLIKDGKLIK	1	IGQGYLIK(1)DGK	_IGQGYLIK(gl)DGK_	11	1	3	435.91	1304.71	0.34689	1.6856e-06	105.4
P27659;Q3T9U9;Q3UB15;Q3UB67;Q3UB90;Q3U9L3;D3YZ47	286;286;286;286;286;286;286	P27659	286	60S ribosomal protein L3	Rpl3;Rpl3;Rpl3;Rpl3;Rpl3;Rpl3;Gm5879	18	+	+	+	+	+	+	+	+	+		4		INKKIYKIGQGYL	1	IYK(1)IGQGYLIK	_IYK(gl)IGQGYLIK_	11	1	3	470.61	1408.81	0.14347	1.8937e-62	207.34
P27659;Q3T9U9;Q3UB15;Q3UB67;Q3UB90;Q3U9L3;D3YZ47;Q99N25	300;300;300;300;300;300;300;5	P27659	300	60S ribosomal protein L3	Rpl3;Rpl3;Rpl3;Rpl3;Rpl3;Rpl3;Gm5879;Rpl3	16	+	+	+	+	+	+	+	+	+		4		KDGKLIKNNASTD	1	LIK(1)NNASTDYDLSDK	_LIK(gl)NNASTDYDLSDK_	15	1	3	604.299	1809.87	-0.15283	2.02e-49	164.68
P27659;Q3T9U9;Q3UB15;Q3UB67;Q3UB90;Q3U9L3;D3YZ47;Q99N25	356;356;356;356;356;356;356;61	P27659	356	60S ribosomal protein L3	Rpl3;Rpl3;Rpl3;Rpl3;Rpl3;Rpl3;Gm5879;Rpl3	3	+	+		+	+	+					1	+	SLLVQTKRRALEK	1	SLLVQTK(1)R	_SLLVQTK(gl)R_	8	1	3	353.549	1057.62	-0.040356	0.0028396	65.252
P62889;Q58DZ3;Q497D7;F7CZ57	68;68;68;68	P62889	68	60S ribosomal protein L30	Rpl30;Rpl30;Rpl30;Gm10343	1				+			+				1	+	YYAMLAKTGVHHY	1	SEIEYYAMLAK(1)TGVHHYSGNNIELGTACGK	_SEIEYYAM(ox)LAK(gl)TGVHHYSGNNIELGTAC(ne)GK_	30	1	5	703.131	3510.62	2.5936	3.5457e-05	58.877
P62889;Q58DZ3;Q497D7;Q5PR15;F7CZ57;D3YU72	9;9;9;9;9;9	P62889	9	60S ribosomal protein L30	Rpl30;Rpl30;Rpl30;Rpl30;Gm10343;Gm5481	10	+	+	+	+	+	+	+	+	+		4		AAKKTKKSLESIN	1	K(1)SLESINSR	_K(gl)SLESINSR_	9	1	3	383.207	1146.6	NA	9.3157e-75	185.6
P62889;Q58DZ3;Q497D7;Q5PR15;D3YU37	44;44;44;44;44	P62889	44	60S ribosomal protein L30	Rpl30;Rpl30;Rpl30;Rpl30;Gm6570	3	+			+	+	+		+			2		IRQGKAKLVILAN	1	AK(1)LVILANNCPALR	_AK(gl)LVILANNCPALR_	14	1	3	556.319	1665.93	-0.43021	1.9237e-07	111.12
P62889;Q58DZ3;Q497D7;Q5PR15;D3YU37	23;23;23;23;23	P62889	23	60S ribosomal protein L30	Rpl30;Rpl30;Rpl30;Rpl30;Gm6570	11	+	+	+	+	+	+	+	+	+		4		RLQLVMKSGKYVL	1	LQLVMK(1)SGK	_LQLVM(ox)K(gl)SGK_	9	1	3	378.55	1132.63	0.12886	0.00036342	78.149
P62889;Q58DZ3;Q497D7;Q5PR15;D3YU37;F7CZ57;D3YU72	26;26;26;26;26;26;26	P62889	26	60S ribosomal protein L30	Rpl30;Rpl30;Rpl30;Rpl30;Gm6570;Gm10343;Gm5481	14	+	+	+	+	+	+	+	+	+		4		LVMKSGKYVLGYK	1	SGK(1)YVLGYK	_SGK(gl)YVLGYK_	9	1	3	376.873	1127.6	0.3122	0.00021103	87.913
P62889;Q58DZ3;Q497D7;Q5PR15;D3YU37;F7CZ57;D3YU72	32;32;32;32;32;32;32	P62889	32	60S ribosomal protein L30	Rpl30;Rpl30;Rpl30;Rpl30;Gm6570;Gm10343;Gm5481	1	+			+		+					1	+	KYVLGYKQTLKMI	1	YVLGYK(1)QTLK	_YVLGYK(gl)QTLK_	10	1	3	442.919	1325.73	-0.80588	0.00069819	68.846
D3YVJ3;P62900;Q5M9K9;Q9CY93;D3YY62;D3YWP7	69;70;70;70;70;70	P62900	70	60S ribosomal protein L31	Gm5670;Rpl31;Rpl31;Rpl31;Gm9858;Gm6635	11	+	+	+	+	+	+	+	+	+	+	5		IDTRLNKAVWAKG	1	LNK(1)AVWAK	_LNK(gl)AVWAK_	8	1	3	348.538	1042.59	0.19482	2.4158e-05	133.6
P62900;Q5M9K9;Q9CY93;D3YY62;D3YVU2	55;55;55;55;55	P62900	55	60S ribosomal protein L31	Rpl31;Rpl31;Rpl31;Gm9858;Gm16382	13	+	+	+	+	+	+	+	+	+	+	5		IRKFAMKEMGTPD	1	FAMK(1)EMGTPDVR	_FAM(ox)K(gl)EM(ox)GTPDVR_	12	1	3	509.903	1526.69	-0.17807	3.209e-32	151.1
P62911;Q5PR09	50;50	P62911	50	60S ribosomal protein L32	Rpl32;Rpl32	3			+	+	+	+		+			2		RVRRRFKGQILMP	1	FK(1)GQILMPNIGYGSNK	_FK(gl)GQILM(ox)PNIGYGSNK_	16	1	3	632.993	1895.96	0.49232	9.9252e-06	96.135
D3Z4H3;Q9D1R9;D3YZW2	105;105;105	D3Z4H3	105	60S ribosomal protein L34	Gm10154;Rpl34;Gm6404	6	+	+		+	+	+	+	+			3		EQKIVVKVLKAQA	1	IVVK(1)VLK	_IVVK(gl)VLK_	7	1	3	304.88	911.617	0.21632	0.0075997	73.039
D3Z4H3;Q9D1R9;D3YZW2;D3YWC0	36;36;36;36	D3Z4H3	36	60S ribosomal protein L34	Gm10154;Rpl34;Gm6404;Gm2178	5	+	+		+	+	+		+	+		3		IVYLYTKKVGKAP	1	IVYLYTK(1)K	_IVYLYTK(gl)K_	8	1	3	381.225	1140.65	-0.039842	0.0029114	64.836
D3Z4H3;Q9D1R9;D3YZW2;D3YWC0	19;19;19;19	D3Z4H3	19	60S ribosomal protein L34	Gm10154;Rpl34;Gm6404;Gm2178	4	+			+	+	+	+	+			3		YNTASNKTRLSRT	1	LSYNTASNK(1)TR	_LSYNTASNK(gl)TR_	11	1	3	456.9	1367.68	0.29772	1.2009e-05	98.943
Q6ZWV7	66	Q6ZWV7	66	60S ribosomal protein L35	Rpl35	3				+	+			+			1	+	VINQTQKENLRKF	1	VLTVINQTQK(1)ENLR	_VLTVINQTQK(gl)ENLR_	14	1	3	590.667	1768.98	-0.095351	2.495e-10	120.57
Q6ZWV7;G3UWD7	25;25	Q6ZWV7	25	60S ribosomal protein L35	Rpl35;Gm10269	11	+	+	+	+	+	+	+	+	+		4		KQLDDLKVELSQL	1	QLDDLK(1)VELSQLR	_QLDDLK(gl)VELSQLR_	13	1	3	557.641	1669.9	0.2875	1.7252e-55	173.76
D3Z2T7;O55142;Q6ZWX1;Q8BQV7;Q9DC85;E9PXU5	15;15;15;15;15;15	D3Z2T7	15	60S ribosomal protein L35a	Gm10247;Rpl35a;Rpl35a;Rpl35a;Rpl35a;Gm10029	9	+		+	+	+	+	+	+	+		4		AIFAGYKRGLRNQ	1	AIFAGYK(1)R	_AIFAGYK(gl)R_	8	1	3	347.194	1038.56	-0.11236	0.0025723	66.799
D3Z2T7;O55142;Q6ZWX1;Q8BQV7;Q9DC85;E9PXU5;F8VQL4	45;45;45;45;45;45;45	D3Z2T7	45	60S ribosomal protein L35a	Gm10247;Rpl35a;Rpl35a;Rpl35a;Rpl35a;Gm10029;Gm10237	2	+	+		+		+					1	+	TEFYLGKRCAYVY	1	DETEFYLGK(1)R	_DETEFYLGK(gl)R_	10	1	3	457.889	1370.65	-0.95338	4.704e-05	99.815
Q9D823	25	Q9D823	25	60S ribosomal protein L37	Rpl37	2	+				+	+		+			2		CRRCGSKAYHLQK	1	CGSK(1)AYHLQK	_C(ne)GSK(gl)AYHLQK_	10	1	3	458.559	1372.66	0.13111	0.0034459	54.608
Q9D823	52	Q9D823	52	60S ribosomal protein L37	Rpl37	4	+			+	+	+		+			2		KYNWSAKAKRRNT	1	YNWSAK(1)AK	_YNWSAK(gl)AK_	8	1	3	361.186	1080.54	0.75589	0.003681	65.246
Q52KP0;Q9JJI8	9;9	Q52KP0	9	60S ribosomal protein L38	Rpl38;Rpl38	5	+		+	+	+	+	+	+			3		RKIEEIKDFLLTA	1	IEEIK(1)DFLLTAR	_IEEIK(gl)DFLLTAR_	12	1	3	521.291	1560.85	0.29061	1.365e-07	98.105
Q52KP0;Q9JJI8	4;4	Q52KP0	4	60S ribosomal protein L38	Rpl38;Rpl38	9		+	+	+	+	+	+	+	+		4		___MPRKIEEIKD	1	K(1)IEEIKDFLLTAR	_K(gl)IEEIKDFLLTAR_	13	1	4	423.244	1688.95	0.13495	7.3364e-42	156
Q52KP0;Q9JJI8	67;67	Q52KP0	67	60S ribosomal protein L38	Rpl38;Rpl38	2	+			+	+	+					1	+	PPGLAVKDLK___	1	QSLPPGLAVK(1)DLK	_QSLPPGLAVK(gl)DLK_	13	1	3	493.956	1478.85	0.50918	5.7667e-08	101.39
Q52KP0;Q9JJI8	50;50	Q52KP0	50	60S ribosomal protein L38	Rpl38;Rpl38	1		+		+		+					1	+	TLVITDKEKAEKL	1	YLYTLVITDK(1)EK	_YLYTLVITDK(gl)EK_	12	1	3	533.959	1598.86	-0.97125	7.2004e-05	76.843
Q564E8;Q9D8E6;Q9CSM5	173;173;79	Q564E8	173	60S ribosomal protein L4	Rpl4;Rpl4;Rpl4	7	+	+	+	+	+	+	+				2		AVQLLKKLKAWND	0.987065	K(0.875)LK(0.125)AWNDIK	_K(gl)LKAWNDIK_	9	1	3	410.572	1228.69	0.16969	5.7249e-05	105.1
Q564E8;Q9D8E6;Q9CSM5	162;162;68	Q564E8	162	60S ribosomal protein L4	Rpl4;Rpl4;Rpl4	2		+	+	+		+					1	+	DKVEGYKKTKEAV	0.99691	IEEVPELPLVVEDK(0.003)VEGYK(0.997)K	_IEEVPELPLVVEDKVEGYK(gl)K_	20	1	4	607.581	2426.29	-0.19346	1.7259e-18	118.24
Q564E8;Q9D8E6;Q9CSM5	157;157;63	Q564E8	157	60S ribosomal protein L4	Rpl4;Rpl4;Rpl4	2	+	+		+		+					1	+	PLVVEDKVEGYKK	1	IEEVPELPLVVEDK(0.978)VEGYK(0.022)K	_IEEVPELPLVVEDK(gl)VEGYKK_	20	1	4	607.581	2426.29	-0.049694	8.1643e-05	78.661
Q564E8;Q9D8E6;Q9CSM5	294;294;200	Q564E8	294	60S ribosomal protein L4	Rpl4;Rpl4;Rpl4	15	+	+	+	+	+	+	+	+	+		4		DLSRILKSPEIQR	1	ILK(1)SPEIQR	_ILK(gl)SPEIQR_	9	1	3	399.903	1196.69	0.19198	1.2437e-06	118.18
Q564E8;Q9D8E6;Q9CSM5	327;327;233	Q564E8	327	60S ribosomal protein L4	Rpl4;Rpl4;Rpl4	18	+	+	+	+	+	+	+	+	+	+	5		NLRIMLKLNPYAK	1	IMLK(1)LNPYAK	_IM(ox)LK(gl)LNPYAK_	10	1	3	440.916	1319.73	0.46667	7.4448e-25	149.72
Q564E8;Q9D8E6;Q9CSM5	333;333;239	Q564E8	333	60S ribosomal protein L4	Rpl4;Rpl4;Rpl4	12	+	+	+	+	+	+	+	+	+		4		KLNPYAKTMRRNT	1	LNPYAK(1)TMR	_LNPYAK(gl)TMR_	9	1	3	403.213	1206.62	-0.11822	0.00016021	91.318
Q564E8;Q9D8E6;Q9CSM5	353;353;259	Q564E8	353	60S ribosomal protein L4	Rpl4;Rpl4;Rpl4	4	+	+		+	+	+	+				2		HKLRVKKLEAAAT	1	K(1)LEAAATALATK	_K(gl)LEAAATALATK_	12	1	3	434.586	1300.74	0.2043	2.2957e-10	106.49
Q564E8;Q9D8E6;Q9CSM5	364;364;270	Q564E8	364	60S ribosomal protein L4	Rpl4;Rpl4;Rpl4	10	+	+	+	+	+	+	+	+	+		4		ATALATKSEKVVP	1	KLEAAATALATK(1)SEK	_KLEAAATALATK(gl)SEK_	15	1	3	549.309	1644.9	0.12238	9.8389e-28	148.72
Q564E8;Q9D8E6;Q9CSM5	175;175;81	Q564E8	175	60S ribosomal protein L4	Rpl4;Rpl4;Rpl4	10	+	+	+	+	+	+	+	+	+		4		QLLKKLKAWNDIK	1	LK(1)AWNDIKK	_LK(gl)AWNDIKK_	9	1	3	410.572	1228.69	-0.52176	2.7442e-08	128.36
Q564E8;Q9D8E6;Q9CSM5	320;320;226	Q564E8	320	60S ribosomal protein L4	Rpl4;Rpl4;Rpl4	9	+	+	+	+	+	+	+	+			3		LKKNPLKNLRIML	1	KNPLK(1)NLR	_KNPLK(gl)NLR_	8	1	3	366.224	1095.65	-1.7337	0.00016851	123.69
Q564E8;Q9D8E6;Q9CSM5	106;106;12	Q564E8	106	60S ribosomal protein L4	Rpl4;Rpl4;Rpl4	2	+			+	+	+	+				2		RMFAPTKTWRRWH	1	MFAPTK(1)TWR	_M(ox)FAPTK(gl)TWR_	9	1	3	423.213	1266.62	-2.2479	0.0059026	52.482
Q564E8;Q9D8E6;Q9CSM5	234;234;140	Q564E8	234	60S ribosomal protein L4	Rpl4;Rpl4;Rpl4	4	+		+	+	+	+		+			2		TLLNVSKLNILKL	1	NIPGITLLNVSK(1)LNILK	_NIPGITLLNVSK(gl)LNILK_	17	1	3	655.402	1963.18	-1.2411	2.9314e-07	101.01
Q564E8;Q9D8E6;Q9CSM5	372;372;278	Q564E8	372	60S ribosomal protein L4	Rpl4;Rpl4;Rpl4	1	+				+	+					1	+	EKVVPEKGTADKK	1	VVPEK(1)GTADK	_VVPEK(gl)GTADK_	10	1	3	386.544	1156.61	-0.079818	0.00088491	65.347
Q564E8;Q9D8E6;Q9CSM5;Q5ZEY2	274;274;180;42	Q564E8	274	60S ribosomal protein L4	Rpl4;Rpl4;Rpl4;Rpl4	3	+	+		+	+	+					1	+	RKAASLKSNYNLP	1	AASLK(1)SNYNLPMHK	_AASLK(gl)SNYNLPM(ox)HK_	14	1	4	426.719	1702.85	-1.5476	1.7335e-06	102.62
Q564E8;Q9D8E6;Q9CSM5;Q5ZEY2	283;283;189;51	Q564E8	283	60S ribosomal protein L4	Rpl4;Rpl4;Rpl4;Rpl4	7	+		+	+	+	+	+	+			3		YNLPMHKMMNTDL	1	SNYNLPMHK(1)MMNTDLSR	_SNYNLPM(ox)HK(gl)M(ox)M(ox)NTDLSR_	17	1	4	554.249	2212.97	-0.13808	2.6294e-07	97.836
Q564E8;Q9D8E6;Q9CSM5;Q5ZEY2	259;259;165;27	Q564E8	259	60S ribosomal protein L4	Rpl4;Rpl4;Rpl4;Rpl4	1		+		+		+					1	+	TESAFRKLDELYG	1	K(1)LDELYGTWR	_K(gl)LDELYGTWR_	10	1	3	465.574	1393.7	0.70091	0.00012902	88.948
P47962;Q58EU6;Q3U850;Q3TKR5;Q3THE1	228;228;228;228;68	P47962	228	60S ribosomal protein L5	Rpl5;Rpl5;Rpl5;Rpl5;Rpl5	2			+	+	+	+					1	+	QFSQYIKNNVTPD	1	QFSQYIK(1)NNVTPDMMEEMYK	_QFSQYIK(gl)NNVTPDM(ox)M(ox)EEM(ox)YK_	20	1	3	886.722	2657.14	0.48828	1.1018e-24	127.49
P47962;Q58EU6;Q3U850;Q3TKR5;D3YYV8	164;164;164;164;114	P47962	164	60S ribosomal protein L5	Rpl5;Rpl5;Rpl5;Rpl5;Rpl5	1			+	+		+					1	+	KVFGALKGAVDGG	1	VFGALK(1)GAVDGGLSIPHSTK	_VFGALK(gl)GAVDGGLSIPHSTK_	20	1	4	517.785	2067.11	0.081033	2.1964e-24	127.78
P47911;Q3UCH0;E9PUX4	245;245;245	P47911	245	60S ribosomal protein L6;60S ribosomal protein L6;60S ribosomal protein L6	Rpl6;Rpl6;Gm5428	3	+	+		+		+			+		2		EIFDTEKEKYEIT	1	HQEGEIFDTEK(0.629)EK(0.371)YEITEQR	_HQEGEIFDTEK(gl)EKYEITEQR_	20	1	4	656.562	2622.22	0.52237	5.5831e-05	80.316
P47911;Q3UCH0;E9PUX4;Q3UFI4	208;208;208;208	P47911	208	60S ribosomal protein L6;60S ribosomal protein L6;60S ribosomal protein L6;60S ribosomal protein L6	Rpl6;Rpl6;Gm5428;Rpl6	1	+			+		+					1	+	VIATSTKVDISDV	1	FVIATSTK(1)VDISDVK	_FVIATSTK(gl)VDISDVK_	15	1	3	579.652	1735.94	0.55004	3.5941e-05	78.486
P47911;Q3UCH0;E9PUX4;Q3UFI4	215;215;215;215	P47911	215	60S ribosomal protein L6;60S ribosomal protein L6;60S ribosomal protein L6;60S ribosomal protein L6	Rpl6;Rpl6;Gm5428;Rpl6	21	+	+	+	+	+	+	+	+	+	+	5		VDISDVKIPKHLT	1	VDISDVK(1)IPK	_VDISDVK(gl)IPK_	10	1	3	409.903	1226.69	0.066982	4.1677e-06	109.66
P47911;Q3UCH0;Q3UFI4;D3Z4I7	293;293;293;292	P47911	293	60S ribosomal protein L6;60S ribosomal protein L6;60S ribosomal protein L6;60S ribosomal protein L6	Rpl6;Rpl6;Rpl6;Gm6807	3	+		+	+	+	+					1	+	NGMYPHKLVF___	1	SQFSLTNGMYPHK(1)LVF	_SQFSLTNGM(ox)YPHK(gl)LVF_	16	1	3	666.996	1997.97	-0.28941	1.7026e-05	87.831
P47911;Q3UCH0;E9PUX4;Q3UFI4;D3Z4I7	259;259;259;259;258	P47911	259	60S ribosomal protein L6;60S ribosomal protein L6;60S ribosomal protein L6;60S ribosomal protein L6;60S ribosomal protein L6	Rpl6;Rpl6;Gm5428;Rpl6;Gm6807	1	+			+		+					1	+	QRKADQKAVDLQI	1	ADQK(1)AVDLQILPK	_ADQK(gl)AVDLQILPK_	13	1	3	518.295	1551.86	0.037365	0.00016358	78.529
P47911;Q3UCH0;E9PUX4;Q3UFI4;D3Z4I7	95;95;95;95;95	P47911	95	60S ribosomal protein L6;60S ribosomal protein L6;60S ribosomal protein L6;60S ribosomal protein L6;60S ribosomal protein L6	Rpl6;Rpl6;Gm5428;Rpl6;Gm6807	11	+	+	+	+	+	+	+	+	+		4		KKKKKEKVLATVT	1	EK(1)VLATVTK	_EK(gl)VLATVTK_	9	1	3	368.22	1101.64	-0.26947	5.5297e-06	111.46
P47911;Q3UCH0;E9PUX4;Q3UFI4;D3Z4I7	102;102;102;102;102	P47911	102	60S ribosomal protein L6;60S ribosomal protein L6;60S ribosomal protein L6;60S ribosomal protein L6;60S ribosomal protein L6	Rpl6;Rpl6;Gm5428;Rpl6;Gm6807	10	+	+	+	+	+	+	+	+	+		4		VLATVTKTVGGDK	1	VLATVTK(1)TVGGDK	_VLATVTK(gl)TVGGDK_	13	1	3	468.268	1401.78	0.39722	1.9337e-07	95.018
P47911;Q3UCH0;E9PUX4;Q3UFI4;D3Z4I7	226;226;226;226;226	P47911	226	60S ribosomal protein L6;60S ribosomal protein L6;60S ribosomal protein L6;60S ribosomal protein L6;60S ribosomal protein L6	Rpl6;Rpl6;Gm5428;Rpl6;Gm6807	4	+	+		+	+	+		+			2		LTDAYFKKKQLRK	1	HLTDAYFK(1)K	_HLTDAYFK(gl)K_	9	1	3	412.884	1235.63	-0.35516	0.00014229	89.698
P47911;Q3UCH0;E9PUX4;Q3UFI4;D3Z4I7	270;270;270;270;269	P47911	270	60S ribosomal protein L6;60S ribosomal protein L6;60S ribosomal protein L6;60S ribosomal protein L6;60S ribosomal protein L6	Rpl6;Rpl6;Gm5428;Rpl6;Gm6807	14	+	+	+	+	+	+	+	+	+	+	5		QILPKIKAVPQLQ	1	IK(1)AVPQLQGYLR	_IK(gl)AVPQLQGYLR_	12	1	3	500.628	1498.86	0.85402	1.6321e-31	145.46
P47911;Q3UCH0;E9PUX4;Q3UFI4;D3Z4I7	218;218;218;218;218	P47911	218	60S ribosomal protein L6;60S ribosomal protein L6;60S ribosomal protein L6;60S ribosomal protein L6;60S ribosomal protein L6	Rpl6;Rpl6;Gm5428;Rpl6;Gm6807	6	+	+	+	+	+	+					1	+	SDVKIPKHLTDAY	1	IPK(1)HLTDAYFK	_IPK(gl)HLTDAYFK_	11	1	3	482.93	1445.77	-0.10703	2.66e-05	93.258
P14148;Q3UBI6;Q5M9N8;Q3TK73;F6XI62	146;146;146;146;172	P14148	146	60S ribosomal protein L7	Rpl7;Rpl7;Rpl7;Rpl7;Rpl7	14	+	+	+	+	+	+	+	+	+		4		FNGTFVKLNKASI	1	QIFNGTFVK(1)LNK	_QIFNGTFVK(gl)LNK_	12	1	3	508.284	1521.83	-1.2297	3.2375e-06	89.731
P14148;Q3UBI6;Q5M9N8;Q3TK73;F6XI62;D3Z6N4	62;62;62;62;88;62	P14148	62	60S ribosomal protein L7	Rpl7;Rpl7;Rpl7;Rpl7;Rpl7;Gm5045	9	+	+	+	+	+	+	+	+	+		4		RKKFALKTLRKAR	1	FALK(1)TLR	_FALK(gl)TLR_	7	1	3	321.531	961.571	0.32252	0.0078012	71.378
P14148;Q3UBI6;Q5M9N8;Q3TK73;F6XI62;D3Z6N4	10;10;10;10;36;10	P14148	10	60S ribosomal protein L7	Rpl7;Rpl7;Rpl7;Rpl7;Rpl7;Gm5045	1	+			+		+					1	+	VPEKKKKVATVPG	1	K(1)VATVPGTLK	_K(gl)VATVPGTLK_	10	1	3	376.564	1126.67	0.16231	0.00022396	79.974
P14148;Q3UBI6;Q5M9N8;Q3TK73;F6XI62;D3Z6N4	19;19;19;19;45;19	P14148	19	60S ribosomal protein L7	Rpl7;Rpl7;Rpl7;Rpl7;Rpl7;Gm5045	4	+	+	+	+	+	+			+		2		TVPGTLKKKVPAG	1	VATVPGTLK(1)K	_VATVPGTLK(gl)K_	10	1	3	376.564	1126.67	0.80364	0.00028872	76.465
P14148;Q3UBI6;Q5M9N8;Q3TK73;F6XI62;F6ZA13	110;110;110;110;136;63	P14148	110	60S ribosomal protein L7	Rpl7;Rpl7;Rpl7;Rpl7;Rpl7;Gm6543	1			+		+	+					1	+	YVPAEPKLAFVIR	1	AGNFYVPAEPK(1)LAFVIR	_AGNFYVPAEPK(gl)LAFVIR_	17	1	3	669.367	2005.08	-0.37521	0.0014671	56.514
P14148;Q3UBI6;Q5M9N8;Q3TK73;F6XI62;F6ZA13	99;99;99;99;125;52	P14148	99	60S ribosomal protein L7	Rpl7;Rpl7;Rpl7;Rpl7;Rpl7;Gm6543	2	+			+		+			+		2		MARMARKAGNFYV	1	K(1)AGNFYVPAEPK	_K(gl)AGNFYVPAEPK_	12	1	3	478.917	1433.73	-0.21396	0.00014024	72.152
F6TJZ4;Q80UT7;D3Z3R0;P12970;Q58ET1;Q6P1A9;Q5EBG5;D3YXT4;D3YVE6;F6YI27	15;15;11;11;11;11;11;11;11;11	F6TJZ4	15	60S ribosomal protein L7a	Rpl7a;Rpl7a;Gm16477;Rpl7a;Rpl7a;Rpl7a;Rpl7a;Gm5619;Rpl7a-ps10;Gm17415	2	+			+	+	+					1	+	KKAKGKKVAPAPA	1	K(1)VAPAPAVVK	_K(gl)VAPAPAVVK_	10	1	3	365.229	1092.67	0.17286	0.0002392	79.148
F6TJZ4;Q80UT7;D3Z3R0;P12970;Q58ET1;Q6P1A9;Q5EBG5;D3YXT4;D3YVE6;F6YI27	24;24;20;20;20;20;20;20;20;20	F6TJZ4	24	60S ribosomal protein L7a	Rpl7a;Rpl7a;Gm16477;Rpl7a;Rpl7a;Rpl7a;Rpl7a;Gm5619;Rpl7a-ps10;Gm17415	5	+		+	+	+	+	+	+			3		PAPAVVKKQEAKK	1	VAPAPAVVK(1)K	_VAPAPAVVK(gl)K_	10	1	3	365.229	1092.67	1.2289	8.8875e-05	95.502
F6TJZ4;Q80UT7;D3Z3R0;P12970;Q58ET1;Q6P1A9;Q5EBG5;D3YXT4;D3YVE6;F6YI27;F6VBB8;Q8CDE3	180;180;176;176;176;176;176;176;176;176;181;125	F6TJZ4	180	60S ribosomal protein L7a	Rpl7a;Rpl7a;Gm16477;Rpl7a;Rpl7a;Rpl7a;Rpl7a;Gm5619;Rpl7a-ps10;Gm17415;Gm4978;Gm5766	3	+		+	+	+	+					1	+	LPALCRKMGVPYC	1	K(1)MGVPYCIIK	_K(gl)M(ox)GVPYC(ne)IIK_	10	1	3	469.577	1405.71	0.011166	0.0013298	55.649
F6TJZ4;Q80UT7;D3Z3R0;P12970;Q58ET1;Q6P1A9;Q5EBG5;D3YXT4;D3YU93;D3YVE6;F6U2H0;F6YI27;F6ZVW4	30;30;26;26;26;26;26;26;26;26;30;26;26	F6TJZ4	30	60S ribosomal protein L7a	Rpl7a;Rpl7a;Gm16477;Rpl7a;Rpl7a;Rpl7a;Rpl7a;Gm5619;Rpl7a-ps3;Rpl7a-ps10;Rpl7a-ps5;Gm17415;Gm5459	3	+	+	+	+	+	+					1	+	KKQEAKKVVNPLF	1	K(1)VVNPLFEK	_K(gl)VVNPLFEK_	9	1	3	396.564	1186.67	NA	3.4826e-11	135.83
F6TJZ4;Q80UT7;D3Z3R0;P12970;Q58ET1;Q6P1A9;Q5EBG5;D3YXT4;D3YU93;D3YVE6;F6U2H0;F6YI27;F6ZVW4	38;38;34;34;34;34;34;34;34;34;38;34;34	F6TJZ4	38	60S ribosomal protein L7a	Rpl7a;Rpl7a;Gm16477;Rpl7a;Rpl7a;Rpl7a;Rpl7a;Gm5619;Rpl7a-ps3;Rpl7a-ps10;Rpl7a-ps5;Gm17415;Gm5459	8	+	+	+	+	+	+	+	+			3		VNPLFEKRPKNFG	1	VVNPLFEK(1)RPK	_VVNPLFEK(gl)RPK_	11	1	3	480.949	1439.82	NA	6.4283e-07	95.573
F6TJZ4;Q80UT7;D3Z3R0;P12970;Q58ET1;Q6P1A9;Q5EBG5;D3YXT4;D3YU93;D3YVE6;F6U2H0;F6YI27;F6ZVW4;F6VBB8	101;101;97;97;97;97;97;97;97;97;101;97;97;102	F6TJZ4	101	60S ribosomal protein L7a	Rpl7a;Rpl7a;Gm16477;Rpl7a;Rpl7a;Rpl7a;Rpl7a;Gm5619;Rpl7a-ps3;Rpl7a-ps10;Rpl7a-ps5;Gm17415;Gm5459;Gm4978	5	+	+	+	+	+	+		+			2		TATQLLKLAHKYR	1	QTATQLLK(1)LAHK	_QTATQLLK(gl)LAHK_	12	1	4	367.218	1464.84	0.07718	4.7492e-08	101.89
F6TJZ4;Q80UT7;D3Z3R0;P12970;Q58ET1;Q6P1A9;Q5EBG5;D3YXT4;D3YU93;D3YVE6;F6U2H0;F6YI27;F6ZVW4;F6TIC7	41;41;37;37;37;37;37;37;37;37;41;37;37;41	F6TJZ4	41	60S ribosomal protein L7a	Rpl7a;Rpl7a;Gm16477;Rpl7a;Rpl7a;Rpl7a;Rpl7a;Gm5619;Rpl7a-ps3;Rpl7a-ps10;Rpl7a-ps5;Gm17415;Gm5459;Rpl7a-ps8	6	+	+	+	+	+	+		+			2		LFEKRPKNFGIGQ	1	RPK(1)NFGIGQDIQPK	_RPK(gl)NFGIGQDIQPK_	14	1	3	571.313	1710.92	-0.019116	1.193e-38	155.08
F6TJZ4;Q80UT7;D3Z3R0;P12970;Q58ET1;Q6P1A9;Q5EBG5;D3YXT4;D3YU93;D3YVE6;F6U2H0;F6YI27;F6ZVW4;F6TIC7	52;52;48;48;48;48;48;48;48;48;52;48;48;52	F6TJZ4	52	60S ribosomal protein L7a	Rpl7a;Rpl7a;Gm16477;Rpl7a;Rpl7a;Rpl7a;Rpl7a;Gm5619;Rpl7a-ps3;Rpl7a-ps10;Rpl7a-ps5;Gm17415;Gm5459;Rpl7a-ps8	15	+	+	+	+	+	+	+	+	+	+	5		GQDIQPKRDLTRF	1	NFGIGQDIQPK(1)R	_NFGIGQDIQPK(gl)R_	12	1	3	496.264	1485.77	0.059661	3.0306e-24	137.89
F6TJZ4;Q80UT7;D3Z3R0;P12970;Q58ET1;Q6P1A9;Q5EBG5;D3YXT4;D3YU93;D3YVE6;F6U2H0;F6YI27;F6ZVW4;F6TIC7;F6VBB8	221;221;217;217;217;217;217;217;217;217;219;217;221;221;222	F6TJZ4	221	60S ribosomal protein L7a	Rpl7a;Rpl7a;Gm16477;Rpl7a;Rpl7a;Rpl7a;Rpl7a;Gm5619;Rpl7a-ps3;Rpl7a-ps10;Rpl7a-ps5;Gm17415;Gm5459;Rpl7a-ps8;Gm4978	8	+	+	+	+	+	+	+	+			3		DKGALAKLVEAIR	1	GALAK(1)LVEAIR	_GALAK(gl)LVEAIR_	11	1	3	418.922	1253.75	0.24314	1.7328e-14	132.91
F6TJZ4;Q80UT7;D3Z3R0;P12970;Q58ET1;Q6P1A9;Q5EBG5;D3YXT4;D3YU93;D3YVE6;F6U2H0;F6YI27;F6ZVW4;F6TIC7;Q8CDE3;F6SSI5	135;135;131;131;131;131;131;131;131;131;135;131;131;135;80;134	F6TJZ4	135	60S ribosomal protein L7a	Rpl7a;Rpl7a;Gm16477;Rpl7a;Rpl7a;Rpl7a;Rpl7a;Gm5619;Rpl7a-ps3;Rpl7a-ps10;Rpl7a-ps5;Gm17415;Gm5459;Rpl7a-ps8;Gm5766;Gm4877	4	+	+		+	+	+					1	+	KGDVPTKRPPVLR	1	GDVPTK(1)RPPVLR	_GDVPTK(gl)RPPVLR_	12	1	4	362.964	1447.83	-0.11761	9.0203e-05	82.171
F6TJZ4;Q80UT7;D3Z3R0;P12970;Q58ET1;Q6P1A9;Q5EBG5;D3YXT4;D3YU93;D3YVE6;F6U2H0;F6YI27;F6TIC7	79;79;75;75;75;75;75;75;75;75;79;75;79	F6TJZ4	79	60S ribosomal protein L7a	Rpl7a;Rpl7a;Gm16477;Rpl7a;Rpl7a;Rpl7a;Rpl7a;Gm5619;Rpl7a-ps3;Rpl7a-ps10;Rpl7a-ps5;Gm17415;Rpl7a-ps8	16	+	+	+	+	+	+	+	+	+	+	5		ILYKRLKVPPAIN	1	LK(1)VPPAINQFTQALDR	_LK(gl)VPPAINQFTQALDR_	16	1	3	642.358	1924.05	0.1687	1.0994e-114	214.65
F6TJZ4;Q80UT7;D3Z3R0;P12970;Q58ET1;Q6P1A9;Q5EBG5;D3YXT4;D3YU93;D3YVE6;F6U2H0;F6ZVW4;F6TIC7;F6VBB8	216;216;212;212;212;212;212;212;212;212;214;216;216;217	F6TJZ4	216	60S ribosomal protein L7a	Rpl7a;Rpl7a;Gm16477;Rpl7a;Rpl7a;Rpl7a;Rpl7a;Gm5619;Rpl7a-ps3;Rpl7a-ps10;Rpl7a-ps5;Gm5459;Rpl7a-ps8;Gm4978	3	+	+	+	+		+					1	+	QVNSEDKGALAKL	1	TCTTVAFTQVNSEDK(1)GALAK	_TCTTVAFTQVNSEDK(gl)GALAK_	20	1	3	752.371	2254.09	-0.57927	3.1018e-70	175.26
F6TJZ4;Q80UT7;D3Z3R0;P12970;Q58ET1;Q6P1A9;Q5EBG5;D3YXT4;D3YU93;D3YVE6;F6U2H0;F6TIC7;F6VBB8;Q8CDE3;F6SSI5	154;154;150;150;150;150;150;150;150;150;154;154;155;99;153	F6TJZ4	154	60S ribosomal protein L7a	Rpl7a;Rpl7a;Gm16477;Rpl7a;Rpl7a;Rpl7a;Rpl7a;Gm5619;Rpl7a-ps3;Rpl7a-ps10;Rpl7a-ps5;Rpl7a-ps8;Gm4978;Gm5766;Gm4877	4	+			+	+	+			+		2		TTLVENKKAQLVV	1	AGVNTVTTLVENK(1)K	_AGVNTVTTLVENK(gl)K_	14	1	3	529.962	1586.86	-0.012013	0.0006264	61.423
F6TJZ4;Q80UT7;D3Z3R0;P12970;Q58ET1;Q6P1A9;Q5EBG5;D3YU93;D3YVE6;F6U2H0;F6YI27;F6TIC7;F6VBB8;F6SSI5	249;249;245;245;245;245;245;245;245;247;245;249;250;248	F6TJZ4	249	60S ribosomal protein L7a	Rpl7a;Rpl7a;Gm16477;Rpl7a;Rpl7a;Rpl7a;Rpl7a;Rpl7a-ps3;Rpl7a-ps10;Rpl7a-ps5;Gm17415;Rpl7a-ps8;Gm4978;Gm4877	5	+	+		+	+	+	+		+		3		GNVLGPKSVARIA	1	HWGGNVLGPK(1)SVAR	_HWGGNVLGPK(gl)SVAR_	14	1	3	531.287	1590.84	0.33418	1.2461e-05	91.914
P51410;Q5EBQ6;G3UW34;D3YYQ0;Q5M9J5	174;174;174;174;174	P51410	174	60S ribosomal protein L9	Rpl9;Rpl9;Rpl9-ps6;Gm5451;Rpl9	1	+				+	+					1	+	KNKDIRKFLDGIY	1	K(1)FLDGIYVSEK	_K(gl)FLDGIYVSEK_	11	1	3	471.586	1411.73	-0.29077	0.0005172	69.786
P51410;Q5EBQ6;G3UW34;D3YYQ0;D3Z629;D3YZT0	2;2;2;2;2;2	P51410	2	60S ribosomal protein L9	Rpl9;Rpl9;Rpl9-ps6;Gm5451;Rpl9;Rpl9	1				+			+				1	+	_____MKTILSNQ	1	MK(1)TILSNQTVDIPENVEITLK	_M(ox)K(gl)TILSNQTVDIPENVEITLK_	21	1	3	839.447	2515.32	0.23476	3.0715e-05	80.236
P51410;Q5EBQ6;G3UW34;D3YYQ0;D3Z629;D3YZT0	21;21;21;21;21;21	P51410	21	60S ribosomal protein L9	Rpl9;Rpl9;Rpl9-ps6;Gm5451;Rpl9;Rpl9	11	+	+	+	+	+	+	+	+	+	+	5		NVEITLKGRTVIV	1	TILSNQTVDIPENVEITLK(1)GR	_TILSNQTVDIPENVEITLK(gl)GR_	21	1	3	818.778	2453.31	0.38537	1.9285e-265	267.56
P51410;Q5EBQ6;G3UW34;D3YYQ0;D3Z629;Q5M9J5;D3YZT0	28;28;28;28;28;28;28	P51410	28	60S ribosomal protein L9	Rpl9;Rpl9;Rpl9-ps6;Gm5451;Rpl9;Rpl9;Rpl9	4	+	+		+	+	+		+			2		GRTVIVKGPRGTL	1	TVIVK(1)GPR	_TVIVK(gl)GPR_	8	1	3	328.538	982.592	0.79553	0.0014614	76.774
P70266	15	P70266	15	6-phosphofructo-2-kinase/fructose-2,6-bisphosphatase 1;6-phosphofructo-2-kinase;Fructose-2,6-bisphosphatase	Pfkfb1	1	+				+	+					1	+	TQTRLQKIWIPHS	1	LQK(1)IWIPHSSSSSLLQR	_LQK(gl)IWIPHSSSSSLLQR_	17	1	4	524.292	2093.14	-0.53672	0.0019046	53.828
P70266;A2AFM9;P70266-2	281;258;258	P70266	281	6-phosphofructo-2-kinase/fructose-2,6-bisphosphatase 1;6-phosphofructo-2-kinase;Fructose-2,6-bisphosphatase	Pfkfb1;Pfkfb1	2	+			+	+	+					1	+	GLSARGKQYAYAL	1	GK(1)QYAYALANFIR	_GK(gl)QYAYALANFIR_	13	1	3	543.623	1627.85	0.66199	0.00088363	64.55
P70266;A2AFM9;P70266-2	307;284;284	P70266	307	6-phosphofructo-2-kinase/fructose-2,6-bisphosphatase 1;6-phosphofructo-2-kinase;Fructose-2,6-bisphosphatase	Pfkfb1;Pfkfb1	1	+				+	+					1	+	VWTSHMKRTIQTA	1	VWTSHMK(1)R	_VWTSHMK(gl)R_	8	1	3	386.866	1157.58	0.20277	0.0042086	60.682
P70266;A2AFM9;P70266-2;A2AFM8	114;91;91;91	P70266	114	6-phosphofructo-2-kinase/fructose-2,6-bisphosphatase 1;6-phosphofructo-2-kinase;Fructose-2,6-bisphosphatase	Pfkfb1;Pfkfb1;Pfkfb1	1	+				+	+					1	+	CALAALKDVHKYL	1	QCALAALK(1)DVHK	_QC(ne)ALAALK(gl)DVHK_	12	1	4	384.705	1534.79	-0.38824	0.00050533	67.08
P70266;A2AFM9;P70266-2;A2AFM8	148;125;125;125	P70266	148	6-phosphofructo-2-kinase/fructose-2,6-bisphosphatase 1;6-phosphofructo-2-kinase;Fructose-2,6-bisphosphatase	Pfkfb1;Pfkfb1;Pfkfb1	1	+			+		+					1	+	LILQFAKEHGYKV	1	SLILQFAK(1)EHGYK	_SLILQFAK(gl)EHGYK_	13	1	3	549.967	1646.88	-0.22645	3.9691e-06	91.961
Q6DTY7;Q6DTY7-5;C9VZF2;Q6DTY7-6;C9VZF3;Q6DTY7-2;P70266;A2AFM9;P70266-2;Q8BX50	362;346;328;328;223;144;364;341;341;84	P70266	364	6-phosphofructo-2-kinase/fructose-2,6-bisphosphatase 4;6-phosphofructo-2-kinase;Fructose-2,6-bisphosphatase;6-phosphofructo-2-kinase/fructose-2,6-bisphosphatase 1;6-phosphofructo-2-kinase;Fructose-2,6-bisphosphatase	Pfkfb4;Pfkfb4;Pfkfb4;Pfkfb1;Pfkfb1;Pfkfb4	4	+	+	+	+	+	+					1	+	YRYRYPKGESYED	1	YRYPK(1)GESYEDLVQR	_YRYPK(gl)GESYEDLVQR_	15	1	4	505	2015.97	-0.93226	9.3257e-06	103.85
P12382	8	P12382	8	6-phosphofructokinase, liver type	Pfkl	1		+		+		+					1	+	ATVDLEKLRMSGA	1	ATVDLEK(1)LR	_(ac)ATVDLEK(gl)LR_	9	1	2	600.833	1199.65	-0.61714	0.0047327	55.567
P47857;Q1LZL7	141;93	P47857	141	6-phosphofructokinase, muscle type	Pfkm;Pfkm	3				+	+		+	+	+		3		LLNDLQKDGKITA	1	SEWSDLLNDLQK(1)DGK	_SEWSDLLNDLQK(gl)DGK_	15	1	3	621.302	1860.89	0.0068014	1.4869e-38	162.32
P47857;Q99K08	678;678	P47857	678	6-phosphofructokinase, muscle type;6-phosphofructokinase	Pfkm;Pfkm	5				+	+			+	+	+	3		DRNFATKMGAKAM	1	NVLGHMQQGGSPTPFDRNFATK(1)MGAK	_NVLGHM(ox)QQGGSPTPFDRNFATK(gl)M(ox)GAK_	26	1	5	587.885	2934.39	-0.26449	2.4873e-08	83.039
P47857;Q99K08;O35514	372;372;9	P47857	372	6-phosphofructokinase, muscle type;6-phosphofructokinase	Pfkm;Pfkm;Pfkm	4				+	+			+	+	+	3		RFDEAIKLRGRSF	1	RFDEAIK(1)LR	_RFDEAIK(gl)LR_	9	1	4	316.181	1260.69	-0.011745	0.0073374	64.654
Q8C605;Q9WUA3;Q9WUA3-2	293;293;293	Q8C605	293	6-phosphofructokinase;6-phosphofructokinase type C	Pfkp;Pfkp	3					+		+	+			2		IKELVVKNLGFDT	1	ELVVK(1)NLGFDTR	_ELVVK(gl)NLGFDTR_	12	1	3	502.275	1503.8	0.38117	5.5117e-05	78.653
Q8C605;Q9WUA3;Q9WUA3-2	394;394;394	Q8C605	394	6-phosphofructokinase;6-phosphofructokinase type C	Pfkp;Pfkp	2				+	+			+			1	+	GNLNTYKRLAIKL	1	RFEGNLNTYK(1)R	_RFEGNLNTYK(gl)R_	11	1	3	504.595	1510.76	0.1168	0.00067946	79.82
Q8C605;Q9WUA3;Q9WUA3-2;D3YUA3	138;138;138;101	Q8C605	138	6-phosphofructokinase;6-phosphofructokinase type C	Pfkp;Pfkp;Pfkp	6	+			+	+	+	+	+	+		4		GANLFRKEWSGLL	1	K(1)EWSGLLEELAR	_K(gl)EWSGLLEELAR_	12	1	3	515.607	1543.8	0.22319	1.0885e-07	97.911
Q8C605;Q9WUA3;Q8C8E8	687;687;50	Q8C605	687	6-phosphofructokinase;6-phosphofructokinase type C	Pfkp;Pfkp;Pfkp	1					+			+			1	+	DRNFGTKISAKAM	1	NVLGHMQQGGAPSPFDRNFGTK(1)ISAK	_NVLGHMQQGGAPSPFDRNFGTK(gl)ISAK_	26	1	4	718.613	2870.42	0.58823	1.682e-09	91.583
Q8C605;Q9WUA3;Q9WUA3-2;Q9D255	14;14;14;14	Q8C605	14	6-phosphofructokinase;6-phosphofructokinase type C	Pfkp;Pfkp;Pfkp	9	+	+	+	+	+	+	+	+	+		4		SSSAYPKYLEHLS	1	SDLDSSSSSAYPK(1)YLEHLSGDGK	_(ac)SDLDSSSSSAYPK(gl)YLEHLSGDGK_	23	1	3	867.065	2598.17	0.80748	7.5578e-102	191.59
Q8C605;Q9WUA3;Q8C8E8	774;774;137	Q8C605	774	6-phosphofructokinase;6-phosphofructokinase type C	Pfkp;Pfkp;Pfkp	3				+	+		+	+			2		DMSDSGKLESLQH	1	YEASYDMSDSGK(1)LESLQHHEEL	_YEASYDM(ox)SDSGK(gl)LESLQHHEEL_	22	1	4	675.295	2697.15	0.21368	3.9181e-12	113.69
Q8C605;Q9WUA3;Q8C8E8;F6YL81	691;691;54;92	Q8C605	691	6-phosphofructokinase;6-phosphofructokinase type C	Pfkp;Pfkp;Pfkp;Pfkp	5	+			+	+	+	+	+			3		GTKISAKAMEWIS	1	ISAK(1)AMEWISAK	_ISAK(gl)AM(ox)EWISAK_	12	1	3	488.922	1463.74	-0.053846	1.8539e-10	108.37
A2AH73;Q91V28;Q9DCD0;Q3UAG2;Q91YT9	59;59;59;59;59	A2AH73	59	6-phosphogluconate dehydrogenase, decarboxylating;6-phosphogluconate dehydrogenase, decarboxylating;6-phosphogluconate dehydrogenase, decarboxylating;6-phosphogluconate dehydrogenase, decarboxylating;6-phosphogluconate dehydrogenase, decarboxylating	Pgd;Pgd;Pgd;Pgd;Pgd	17	+	+	+	+	+	+	+	+	+	+	5		VGAQSLKDMVSKL	1	VVGAQSLK(1)DMVSK	_VVGAQSLK(gl)DM(ox)VSK_	13	1	3	497.933	1490.78	NA	1.3929e-19	111.52
A2AH73;Q91V28;Q9DCD0;Q3UAG2;Q91YT9	38;38;38;38;38	A2AH73	38	6-phosphogluconate dehydrogenase, decarboxylating;6-phosphogluconate dehydrogenase, decarboxylating;6-phosphogluconate dehydrogenase, decarboxylating;6-phosphogluconate dehydrogenase, decarboxylating;6-phosphogluconate dehydrogenase, decarboxylating	Pgd;Pgd;Pgd;Pgd;Pgd	4	+	+	+	+	+	+					1	+	FNRTVSKVDDFLA	1	TVSK(1)VDDFLANEAK	_TVSK(gl)VDDFLANEAK_	14	1	3	550.949	1649.83	NA	1.2256e-08	98.531
A2AH73;Q91V28;Q9DCD0;Q3UAG2;Q91YT9	48;48;48;48;48	A2AH73	48	6-phosphogluconate dehydrogenase, decarboxylating;6-phosphogluconate dehydrogenase, decarboxylating;6-phosphogluconate dehydrogenase, decarboxylating;6-phosphogluconate dehydrogenase, decarboxylating;6-phosphogluconate dehydrogenase, decarboxylating	Pgd;Pgd;Pgd;Pgd;Pgd	2	+			+		+		+			2		FLANEAKGTKVVG	1	VDDFLANEAK(1)GTK	_VDDFLANEAK(gl)GTK_	13	1	3	507.923	1520.75	-2.0746	0.0013669	61.235
Q9CQ60;D3Z4X1	219;136	Q9CQ60	219	6-phosphogluconolactonase	Pgls;Pgls	2		+	+	+		+					1	+	KRILEDKEGTLPA	1	ILEDK(1)EGTLPAALVQPR	_ILEDK(gl)EGTLPAALVQPR_	17	1	3	655.365	1963.07	0.46956	0.00012116	71.354
Q9CQ60;D3Z4X1	253;170	Q9CQ60	253	6-phosphogluconolactonase	Pgls;Pgls	5	+	+	+	+	+	+			+		2		LSVPFEKHSTL__	1	LLSVPFEK(1)HSTL	_LLSVPFEK(gl)HSTL_	12	1	3	495.608	1483.8	2.6231	7.5468e-07	93.111
A2AUF6;P20029;Q3TWF2;Q3U9G2;Q9DC41;Q3U7T8;Q3U6V3	574;574;574;574;574;574;574	A2AUF6	574	78 kDa glucose-regulated protein	Hspa5;Hspa5;Hspa5;Hspa5;Hspa5;Hspa5;Hspa5	4	+		+	+	+	+					1	+	SYAYSLKNQIGDK	1	NELESYAYSLK(1)NQIGDK	_NELESYAYSLK(gl)NQIGDK_	17	1	3	696.008	2085	0.51229	5.43e-29	148.57
A2AUF6;P20029;Q3TWF2;Q3U9G2;Q9DC41;Q3U7T8;Q3TI47;Q3TKF8	524;524;524;524;524;524;524;524	A2AUF6	524	78 kDa glucose-regulated protein	Hspa5;Hspa5;Hspa5;Hspa5;Hspa5;Hspa5;Hspa5;Hspa5	8	+		+	+	+	+	+		+		3		GTGNKNKITITND	1	NK(1)ITITNDQNR	_NK(gl)ITITNDQNR_	11	1	3	477.583	1429.73	-0.19989	1.7717e-42	174.98
A2AUF6;P20029;Q3TWF2;Q3U9G2;Q9DC41;Q3U7T8;Q3TI47;Q3TKF8;Q3U6V3	548;548;548;548;548;548;548;548;548	A2AUF6	548	78 kDa glucose-regulated protein	Hspa5;Hspa5;Hspa5;Hspa5;Hspa5;Hspa5;Hspa5;Hspa5;Hspa5	1	+			+		+					1	+	MVNDAEKFAEEDK	1	MVNDAEK(1)FAEEDK	_MVNDAEK(gl)FAEEDK_	13	1	3	547.247	1638.72	-0.57847	1.8627e-05	84.718
A2AUF6;P20029;Q3TWF2;Q3U9G2;Q9DC41;Q3U7T8;Q3TI47;Q3TKF8;Q3U6V3;Q3UEM8	164;164;164;164;164;164;164;164;164;164	A2AUF6	164	78 kDa glucose-regulated protein	Hspa5;Hspa5;Hspa5;Hspa5;Hspa5;Hspa5;Hspa5;Hspa5;Hspa5;Hspa5	2	+			+	+	+					1	+	AEAYLGKKVTHAV	1	ETAEAYLGK(1)K	_ETAEAYLGK(gl)K_	10	1	3	408.547	1222.62	-0.013927	0.0099574	44.309
A2AUF6;P20029;Q3TWF2;Q3U9G2;Q9DC41;Q3U7T8;Q3TI47;Q3TKF8;Q3U6V3;Q3UEM8	165;165;165;165;165;165;165;165;165;165	A2AUF6	165	78 kDa glucose-regulated protein	Hspa5;Hspa5;Hspa5;Hspa5;Hspa5;Hspa5;Hspa5;Hspa5;Hspa5;Hspa5	3	+	+		+	+	+					1	+	EAYLGKKVTHAVV	1	K(1)VTHAVVTVPAYFNDAQR	_K(gl)VTHAVVTVPAYFNDAQR_	18	1	4	533.283	2129.1	0.22811	6.0855e-11	105.39
A2AUF6;P20029;Q3TWF2;Q3U9G2;Q9DC41;Q3U7T8;Q3TI47;Q3TKF8;Q3U6V3;Q3UEM8	119;119;119;119;119;119;119;119;119;119	A2AUF6	119	78 kDa glucose-regulated protein	Hspa5;Hspa5;Hspa5;Hspa5;Hspa5;Hspa5;Hspa5;Hspa5;Hspa5;Hspa5	6	+	+	+	+	+	+					1	+	IKFLPFKVVEKKT	1	FLPFK(1)VVEK	_FLPFK(gl)VVEK_	9	1	3	407.573	1219.7	-0.016713	0.00036966	80.438
A2AUF6;P20029;Q3TWF2;Q3U9G2;Q9DC41;Q3U7T8;Q3TI47;Q3TKF8;Q3U6V3;Q3UEM8	214;214;214;214;214;214;214;214;214;214	A2AUF6	214	78 kDa glucose-regulated protein	Hspa5;Hspa5;Hspa5;Hspa5;Hspa5;Hspa5;Hspa5;Hspa5;Hspa5;Hspa5	4	+	+	+	+	+	+					1	+	IAYGLDKREGEKN	1	IINEPTAAAIAYGLDK(1)R	_IINEPTAAAIAYGLDK(gl)R_	17	1	3	644.018	1929.03	-0.1041	4.7196e-63	178.03
A2AUF6;P20029;Q3TWF2;Q3U9G2;Q9DC41;Q3U7T8;Q3TI47;Q3TKF8;Q3UEM8;Q3TUS2	448;448;448;448;448;448;448;448;448;164	A2AUF6	448	78 kDa glucose-regulated protein	Hspa5;Hspa5;Hspa5;Hspa5;Hspa5;Hspa5;Hspa5;Hspa5;Hspa5;Hspa5	1		+			+	+					1	+	TVVPTKKSQIFST	1	K(1)SQIFSTASDNQPTVTIK	_K(gl)SQIFSTASDNQPTVTIK_	18	1	3	693.695	2078.06	0.34376	2.7496e-05	74.786
A2AUF6;P20029;Q3TWF2;Q3U9G2;Q9DC41;Q3U7T8;Q3TI47;Q3TKF8;Q3U6V3;Q3UEM8	82;82;82;82;82;82;82;82;82;82	A2AUF6	82	78 kDa glucose-regulated protein	Hspa5;Hspa5;Hspa5;Hspa5;Hspa5;Hspa5;Hspa5;Hspa5;Hspa5;Hspa5	5	+	+	+	+	+	+					1	+	LIGDAAKNQLTSN	1	LIGDAAK(1)NQLTSNPENTVFDAK	_LIGDAAK(gl)NQLTSNPENTVFDAK_	22	1	3	820.75	2459.23	0.27132	5.993e-128	210.17
A2AUF6;P20029;Q3TWF2;Q3U9G2;Q9DC41;Q3U7T8;Q3TI47;Q3TKF8;Q3U6V3;Q3UEM8	97;97;97;97;97;97;97;97;97;97	A2AUF6	97	78 kDa glucose-regulated protein	Hspa5;Hspa5;Hspa5;Hspa5;Hspa5;Hspa5;Hspa5;Hspa5;Hspa5;Hspa5	5	+	+	+	+	+	+			+		2		NTVFDAKRLIGRT	1	NQLTSNPENTVFDAK(1)R	_NQLTSNPENTVFDAK(gl)R_	16	1	3	649.989	1946.94	-0.27307	2.2635e-22	144.12
A2AUF6;P20029;Q3TWF2;Q3U9G2;Q9DC41;Q3U7T8;Q3TI47;Q3TKF8;Q3U6V3;Q3UEM8	186;186;186;186;186;186;186;186;186;186	A2AUF6	186	78 kDa glucose-regulated protein	Hspa5;Hspa5;Hspa5;Hspa5;Hspa5;Hspa5;Hspa5;Hspa5;Hspa5;Hspa5	2	+	+		+	+	+					1	+	AQRQATKDAGTIA	1	QATK(1)DAGTIAGLNVMR	_QATK(gl)DAGTIAGLNVM(ox)R_	16	1	3	592.64	1774.9	0.33782	0.0053839	45.864
A2AUF6;P20029;Q3TWF2;Q3U9G2;Q9DC41;Q3U7T8;Q3TI47;Q3TKF8;Q3U6V3;Q3UEM8	114;114;114;114;114;114;114;114;114;114	A2AUF6	114	78 kDa glucose-regulated protein	Hspa5;Hspa5;Hspa5;Hspa5;Hspa5;Hspa5;Hspa5;Hspa5;Hspa5;Hspa5	2	+	+		+		+					1	+	SVQQDIKFLPFKV	1	TWNDPSVQQDIK(1)FLPFK	_TWNDPSVQQDIK(gl)FLPFK_	17	1	3	726.372	2176.1	1.7753	0.00019833	68.257
A2AUF6;P20029;Q3TWF2;Q3U9G2;Q9DC41;Q3U7T8;Q3TI47;Q3TKF8;Q3U6V3;Q3UEM8;Q3TUS2	327;327;327;327;327;327;327;327;327;327;43	A2AUF6	327	78 kDa glucose-regulated protein	Hspa5;Hspa5;Hspa5;Hspa5;Hspa5;Hspa5;Hspa5;Hspa5;Hspa5;Hspa5;Hspa5	4	+		+	+	+	+					1	+	ETLTRAKFEELNM	1	AK(1)FEELNMDLFR	_AK(gl)FEELNM(ox)DLFR_	12	1	3	548.268	1641.78	0.047295	4.1072e-11	112.73
A2AUF6;P20029;Q3TWF2;Q3U9G2;Q9DC41;Q3U7T8;Q3TI47;Q3TKF8;Q3U6V3;Q3UEM8;Q3TUS2	371;371;371;371;371;371;371;371;371;371;87	A2AUF6	371	78 kDa glucose-regulated protein	Hspa5;Hspa5;Hspa5;Hspa5;Hspa5;Hspa5;Hspa5;Hspa5;Hspa5;Hspa5;Hspa5	5	+	+	+	+	+	+					1	+	GSTRIPKIQQLVK	1	IPK(1)IQQLVK	_IPK(gl)IQQLVK_	9	1	3	394.252	1179.73	0.25901	4.7883e-13	145.16
A2AUF6;P20029;Q3TWF2;Q3U9G2;Q9DC41;Q3U7T8;Q3TI47;Q3TKF8;Q3U6V3;Q3UEM8;Q3TUS2	353;353;353;353;353;353;353;353;353;353;69	A2AUF6	353	78 kDa glucose-regulated protein	Hspa5;Hspa5;Hspa5;Hspa5;Hspa5;Hspa5;Hspa5;Hspa5;Hspa5;Hspa5;Hspa5	4	+	+	+	+	+	+					1	+	LEDSDLKKSDIDE	1	VLEDSDLK(0.5)K(0.5)SDIDEIVLVGGSTR	_VLEDSDLK(gl)KSDIDEIVLVGGSTR_	23	1	4	651.345	2601.35	0.0010733	7.8663e-10	105.94
O88962	189	O88962	189	7-alpha-hydroxycholest-4-en-3-one 12-alpha-hydroxylase	Cyp8b1	2	+			+	+	+					1	+	SLFGYTKDKQQDL	1	AGFLSLFGYTK(1)DK	_AGFLSLFGYTK(gl)DK_	13	1	3	520.94	1559.8	-0.033508	0.0018255	58.674
O88962	191	O88962	191	7-alpha-hydroxycholest-4-en-3-one 12-alpha-hydroxylase	Cyp8b1	6	+	+	+	+	+	+					1	+	FGYTKDKQQDLDE	1	DK(1)QQDLDEADELFR	_DK(gl)QQDLDEADELFR_	14	1	3	612.618	1834.83	-0.4842	2.4554e-51	170.26
O88962	103	O88962	103	7-alpha-hydroxycholest-4-en-3-one 12-alpha-hydroxylase	Cyp8b1	6	+	+	+	+	+	+					1	+	DFQSYAKELVLKV	1	ALDFQSYAK(1)ELVLK	_ALDFQSYAK(gl)ELVLK_	14	1	3	580.317	1737.93	0.039732	3.2972e-21	137.16
O88962	108	O88962	108	7-alpha-hydroxycholest-4-en-3-one 12-alpha-hydroxylase	Cyp8b1	1	+			+		+					1	+	AKELVLKVFGYQS	1	ELVLK(1)VFGYQSVDGDHR	_ELVLK(gl)VFGYQSVDGDHR_	17	1	3	692.688	2075.04	0.66696	1.3739e-08	111.74
O88962	380	O88962	380	7-alpha-hydroxycholest-4-en-3-one 12-alpha-hydroxylase	Cyp8b1	5	+	+	+	+	+	+					1	+	QIRRGDKVALFPY	1	RGDK(1)VALFPYLSVHMDPDIHPEPTAFK	_RGDK(gl)VALFPYLSVHM(ox)DPDIHPEPTAFK_	27	1	4	803.406	3209.6	0.30417	2.991e-164	215.82
O88962	403	O88962	403	7-alpha-hydroxycholest-4-en-3-one 12-alpha-hydroxylase	Cyp8b1	6	+	+	+	+	+	+					1	+	PEPTAFKYDRFLN	1	VALFPYLSVHMDPDIHPEPTAFK(1)YDR	_VALFPYLSVHM(ox)DPDIHPEPTAFK(gl)YDR_	26	1	3	1063.52	3187.54	0.33412	1.171e-214	238.56
O88962	438	O88962	438	7-alpha-hydroxycholest-4-en-3-one 12-alpha-hydroxylase	Cyp8b1	3	+	+		+	+	+					1	+	WGSGVSKCPGRFF	1	IHHYSMPWGSGVSK(1)CPGR	_IHHYSM(ox)PWGSGVSK(gl)C(ne)PGR_	18	1	4	564.262	2253.02	-0.56461	8.6851e-18	126.48
O88962	424	O88962	424	7-alpha-hydroxycholest-4-en-3-one 12-alpha-hydroxylase	Cyp8b1	3	+	+		+	+	+					1	+	FYKSGKKIHHYSM	1	K(1)IHHYSMPWGSGVSK	_K(gl)IHHYSMPWGSGVSK_	15	1	3	609.97	1826.89	0.11802	5.7784e-10	121.76
O88962	50	O88962	50	7-alpha-hydroxycholest-4-en-3-one 12-alpha-hydroxylase	Cyp8b1	8	+	+	+	+	+	+			+		2		HSMAFRKNMFEFL	1	K(1)NMFEFLK	_K(gl)NMFEFLK_	8	1	2	585.802	1169.59	-1.2707	1.9576e-05	132.9
O88962	57	O88962	57	7-alpha-hydroxycholest-4-en-3-one 12-alpha-hydroxylase	Cyp8b1	6	+	+	+	+	+	+					1	+	NMFEFLKGMRAKH	1	NMFEFLK(1)GMR	_NM(ox)FEFLK(gl)GM(ox)R_	10	1	2	709.831	1417.65	1.0555	0.00010171	85.958
O88962	324	O88962	324	7-alpha-hydroxycholest-4-en-3-one 12-alpha-hydroxylase	Cyp8b1	8	+	+	+	+	+	+			+		2		ARLEAKKSFTFTP	1	K(1)SFTFTPSALK(1)HTPVLDSVMEESLR	_K(gl)SFTFTPSALK(gl)HTPVLDSVM(ox)EESLR_	25	2	4	766.891	3063.53	0.010723	4.2722e-100	187.62
O88962	334	O88962	334	7-alpha-hydroxycholest-4-en-3-one 12-alpha-hydroxylase	Cyp8b1	6	+	+	+	+	+	+					1	+	FTPSALKHTPVLD	1	K(1)SFTFTPSALK(1)HTPVLDSVMEESLR	_K(gl)SFTFTPSALK(gl)HTPVLDSVM(ox)EESLR_	25	2	4	766.891	3063.53	0.010723	4.2722e-100	187.62
O88962	420	O88962	420	7-alpha-hydroxycholest-4-en-3-one 12-alpha-hydroxylase	Cyp8b1	4	+	+	+	+	+	+					1	+	RKVDFYKSGKKIH	1	KVDFYK(1)SGK	_KVDFYK(gl)SGK_	9	1	3	395.88	1184.62	0.39623	5.5793e-12	136.21
O88962	323	O88962	323	7-alpha-hydroxycholest-4-en-3-one 12-alpha-hydroxylase	Cyp8b1	2	+		+	+	+	+					1	+	KARLEAKKSFTFT	1	LEAK(1)K(1)SFTFTPSALK	_LEAK(gl)K(gl)SFTFTPSALK_	15	2	3	632.679	1895.02	0.63729	0.0068881	68.034
O88962	94	O88962	94	7-alpha-hydroxycholest-4-en-3-one 12-alpha-hydroxylase	Cyp8b1	6	+	+		+	+	+			+		2		IIKNTEKALDFQS	1	NTEK(1)ALDFQSYAK	_NTEK(gl)ALDFQSYAK_	13	1	3	543.602	1627.78	-0.18142	2.6106e-83	190.35
O88962	366	O88962	366	7-alpha-hydroxycholest-4-en-3-one 12-alpha-hydroxylase	Cyp8b1	7	+	+	+	+	+	+			+		2		QEDYVLKMASGQE	1	VVQEDYVLK(1)MASGQEYQIR	_VVQEDYVLK(gl)M(ox)ASGQEYQIR_	19	1	4	597.298	2385.16	0.59116	5.2529e-69	183.7
O88455;Q3UIQ5;Q4FJX5;D3Z7G1;D3YXR4	18;18;18;18;18	O88455	18	7-dehydrocholesterol reductase	Dhcr7;Dhcr7;Dhcr7;Dhcr7;Dhcr7	1	+			+		+					1	+	VKSPNGKAGSQGQ	1	SPNGK(1)AGSQGQWGR	_SPNGK(gl)AGSQGQWGR_	14	1	3	515.25	1542.73	0.79488	6.4502e-07	104.41
F8WGQ6;Q80TX5;Q9WUU9;Q6NWV4;Q8C777	795;795;774;535;176	F8WGQ6	795	80 kDa MCM3-associated protein	Mcm3ap;Mcm3ap;Mcm3ap;Mcm3ap;Mcm3ap	2			+	+	+	+					1	+	NNENMTKCLQSLK	1	INNENMTK(1)CLQSLK	_INNENM(ox)TK(gl)C(ne)LQSLK_	14	1	3	630.973	1889.9	1.9834	0.00017644	70.412
P97819;Q3U613;Q3UN31;Q7TPX2	395;395;395;395	P97819	395	85 kDa calcium-independent phospholipase A2	Pla2g6;Pla2g6;Pla2g6;Pla2g6	4	+		+	+	+	+					1	+	IASKISKQLQDLM	1	ISK(1)QLQDLMPISR	_ISK(gl)QLQDLM(ox)PISR_	13	1	3	553.635	1657.88	-0.49915	8.4513e-18	131.32
P97819;Q3U613;Q3UN31;Q7TPX2;P97819-2	671;671;671;671;726	P97819	671	85 kDa calcium-independent phospholipase A2	Pla2g6;Pla2g6;Pla2g6;Pla2g6	2	+			+	+	+					1	+	KTVFGAKELGKMV	1	TVFGAK(1)ELGK	_TVFGAK(gl)ELGK_	10	1	3	388.552	1162.63	-0.70594	0.0093691	47.706
D3Z6D6;E9QN99;Q8VCR7;F7BYC6	141;141;141;140	D3Z6D6	141	Abhydrolase domain-containing protein 14B	Abhd14b;Abhd14b;Abhd14b;Abhd14b	1		+		+		+					1	+	APICTDKINAVDY	1	GFVPVAPICTDK(1)INAVDYASVK	_GFVPVAPIC(ne)TDK(gl)INAVDYASVK_	22	1	3	849.437	2545.29	-0.36886	7.7379e-16	115.98
D3Z6D6;E9QN99;Q8VCR7;F7BYC6	151;151;151;150	D3Z6D6	151	Abhydrolase domain-containing protein 14B	Abhd14b;Abhd14b;Abhd14b;Abhd14b	6	+	+	+	+	+	+	+				2		VDYASVKTPALIV	1	INAVDYASVK(1)TPALIVYGDQDPMGSSSFQHLK	_INAVDYASVK(gl)TPALIVYGDQDPM(ox)GSSSFQHLK_	32	1	4	896.195	3580.75	0.19681	6.5608e-226	239.15
D3Z6D6;E9QN99;Q8VCR7;F7BYC6	173;173;173;172	D3Z6D6	173	Abhydrolase domain-containing protein 14B	Abhd14b;Abhd14b;Abhd14b;Abhd14b	4	+	+	+	+	+	+					1	+	SSFQHLKQLPNHR	1	TPALIVYGDQDPMGSSSFQHLK(1)QLPNHR	_TPALIVYGDQDPM(ox)GSSSFQHLK(gl)QLPNHR_	28	1	4	817.406	3265.59	-0.39548	1.2813e-105	187.79
B6DQM2;Q5F2F2	207;207	B6DQM2	207	Abhydrolase domain-containing protein 15	Abhd15;Abhd15	4	+	+	+	+	+	+					1	+	GDPSDLKEAVTYI	1	LQPFGDPSDLK(1)EAVTYIR	_LQPFGDPSDLK(gl)EAVTYIR_	18	1	3	721.708	2162.1	0.23321	1.9466e-13	116.43
B6DQM2;Q5F2F2	298;298	B6DQM2	298	Abhydrolase domain-containing protein 15	Abhd15;Abhd15	1		+			+	+					1	+	DTVDTGKLFRSGS	1	YASALEDTVDTGK(1)LFR	_YASALEDTVDTGK(gl)LFR_	16	1	3	633.986	1898.94	NA	1.9634e-20	112.15
B6DQM2;Q5F2F2;F7C9J3;Q5F2E9	454;454;69;68	B6DQM2	454	Abhydrolase domain-containing protein 15	Abhd15;Abhd15;Abhd15;Abhd15	5	+	+	+	+	+	+					1	+	EEIFNWKRSYTR_	1	REVSPSSNLEEIFNWK(1)R	_REVSPSSNLEEIFNWK(gl)R_	17	1	3	735.706	2204.1	-0.31853	2.1105e-38	162.29
Q9Z1Q2;G3UZK8	452;187	Q9Z1Q2	452	Abhydrolase domain-containing protein 16A	Abhd16a;Abhd16a	4	+		+	+	+	+		+			2		GNDLLLKLLQFRY	1	GNDLLLK(1)LLQFR	_GNDLLLK(gl)LLQFR_	12	1	3	515.303	1542.89	0.39257	1.4191e-18	130.56
Q9Z1Q2;G3UZK8;G3UYU8	429;164;99	Q9Z1Q2	429	Abhydrolase domain-containing protein 16A	Abhd16a;Abhd16a;Abhd16a	1				+			+				1	+	LLVRRTKDEIITT	1	TK(1)DEIITTTVPEDIMSNR	_TK(gl)DEIITTTVPEDIM(ox)SNR_	18	1	3	731.695	2192.06	-0.56355	1.8327e-05	78.501
Q9QXM0	57	Q9QXM0	57	Abhydrolase domain-containing protein 2	Abhd2	9	+	+	+	+	+	+	+		+		3		LSRFLLKSCPLLT	1	FLLK(1)SCPLLTK	_FLLK(gl)SC(ne)PLLTK_	11	1	3	501.286	1500.84	-0.77028	1.3546e-13	125.74
Q9QXM0	265	Q9QXM0	265	Abhydrolase domain-containing protein 2	Abhd2	2	+		+		+	+					1	+	LMADNMKKIILSH	1	FYNFLMADNMK(1)K	_FYNFLM(ox)ADNM(ox)K(gl)K_	12	1	3	556.59	1666.75	0.68973	7.3581e-05	72.289
Q9QXM0	310	Q9QXM0	310	Abhydrolase domain-containing protein 2	Abhd2	3	+		+	+	+	+	+				2		DDNVMRKFHGYNS	1	K(1)FHGYNSLK	_K(gl)FHGYNSLK_	9	1	3	403.212	1206.61	1.02	0.0031985	57.59
Q9QXM0	282	Q9QXM0	282	Abhydrolase domain-containing protein 2	Abhd2	4	+	+	+	+		+	+				2		FGDHVKKPQSLED	1	K(1)PQSLEDTDLSR	_K(gl)PQSLEDTDLSR_	12	1	3	501.586	1501.74	0.41115	1.9981e-06	90.614
Q91ZH7;D3Z6Y2	332;327	Q91ZH7	332	Abhydrolase domain-containing protein 3	Abhd3;Abhd3	5	+	+	+	+	+	+	+				2		SPNRRLKSVGIPV	1	LK(1)SVGIPVLCLNATDDVFSPSHAIPIETAK	_LK(gl)SVGIPVLC(ne)LNATDDVFSPSHAIPIETAK_	30	1	4	844.447	3373.76	0.50659	6.8891e-171	215.82
Q91ZH7;D3Z6Y2;Q91ZH7-2;D3YU06;F6RSE8	297;292;297;292;78	Q91ZH7	297	Abhydrolase domain-containing protein 3	Abhd3;Abhd3;Abhd3;Abhd3	1			+	+		+					1	+	DMDQVMKAKSIRE	1	HMFVEQIDMDQVMK(1)AK	_HM(ox)FVEQIDM(ox)DQVM(ox)K(gl)AK_	16	1	3	704.657	2110.95	-0.27491	2.6505e-14	126.63
Q8R0P8	318	Q8R0P8	318	Abhydrolase domain-containing protein 8	Abhd8	2				+	+			+			1	+	KEKQLLKEGNAFN	1	QLLK(1)EGNAFNVSSFVLR	_QLLK(gl)EGNAFNVSSFVLR_	17	1	3	679.369	2035.09	0.75251	0.00022153	67.326
Q99JW1;E9QPN9;Q99JW1-2	92;92;92	Q99JW1	92	Abhydrolase domain-containing protein FAM108A	Fam108a;Fam108a	3				+	+		+	+			2		IEVFVTKSARANR	1	ELDTIEVFVTK(1)SAR	_ELDTIEVFVTK(gl)SAR_	14	1	3	574.64	1720.9	0.078434	1.0763e-15	133.32
Q99JW1;E9QPN9;Q99JW1-2;Q7M759	226;162;162;206	Q7M759	206	Abhydrolase domain-containing protein FAM108A;Abhydrolase domain-containing protein FAM108B1	Fam108a;Fam108a;Fam108b1	2				+	+			+			1	+	VAFPDTKKTYCFD	1	VAFPDTK(1)K	_VAFPDTK(gl)K_	8	1	3	340.522	1018.54	0.77081	0.0072294	53.166
Q7M759	63	Q7M759	63	Abhydrolase domain-containing protein FAM108B1	Fam108b1	4				+	+		+	+			2		QYSSREKDAIECF	1	EK(1)DAIECFMTR	_EK(gl)DAIEC(ne)FMTR_	11	1	3	527.906	1580.7	0.2745	7.7972e-05	87.568
Q8VCV1	32	Q8VCV1	32	Abhydrolase domain-containing protein FAM108C1	Fam108c1	1				+				+			1	+	PSRIAAKLAFLPP	1	IAAK(1)LAFLPPEPTYTVLAPEQR	_IAAK(gl)LAFLPPEPTYTVLAPEQR_	22	1	3	847.135	2538.38	-0.17286	0.00684	42.64
Q8VCV1	251	Q8VCV1	251	Abhydrolase domain-containing protein FAM108C1	Fam108c1	1			+	+		+					1	+	AFPSIDKISKVTS	1	TYCFDAFPSIDK(1)ISK	_TYC(ne)FDAFPSIDK(gl)ISK_	15	1	3	658.649	1972.92	0.88344	0.0016908	54.898
B7ZCT9;Q8CBW3;B7ZCU0;B7ZCU3;B7ZCU4;B7ZCU5;B7ZCU2;Q3UBL3	154;154;154;154;154;154;154;25	B7ZCT9	154	Abl interactor 1	Abi1;Abi1;Abi1;Abi1;Abi1;Abi1;Abi1;Abi1	1				+				+			1	+	DVGHGVKWLKAKH	1	KPIDYTVLDDVGHGVK(1)WLK	_KPIDYTVLDDVGHGVK(gl)WLK_	19	1	4	575.063	2296.22	0.33541	0.00039577	71.558
B7ZCT9;Q8CBW3;B7ZCU0;B7ZCU3;B7ZCU4;B7ZCU5;B7ZCU2;Q3TMI0;Q3UBL3;Q3TJ64;Q8CBW3-3;Q3TJR5;Q8CBW3-4;Q6AXD3;Q3TPY5;Q3UAH6;Q8CBW3-2;B7ZCU1;Q8CBW3-5	199;199;199;199;199;199;199;194;70;194;194;194;194;194;194;194;194;194;194	Q3TJ64	194	Abl interactor 1	Abi1;Abi1;Abi1;Abi1;Abi1;Abi1;Abi1;Abi1;Abi1;Abi1;Abi1;Abi1;Abi1;Abi1;Abi1	1			+		+	+					1	+	GRNTPYKTLEPVK	0.995841	NTPYK(0.996)TLEPVK(0.004)PPTVPNDYMTSPAR	_NTPYK(gl)TLEPVKPPTVPNDYM(ox)TSPAR_	25	1	4	737.372	2945.46	0.049493	3.0694e-06	83.606
B7ZCT9;Q8CBW3;B7ZCU0;B7ZCU3;B7ZCU4;B7ZCU5;B7ZCU2;Q3TMI0;Q3UBL3;Q3TJ64;Q8CBW3-3;Q3TJR5;Q8CBW3-4;Q6AXD3;Q3TPY5;Q3UAH6;Q8CBW3-2;B7ZCU1;Q8CBW3-5	205;205;205;205;205;205;205;200;76;200;200;200;200;200;200;200;200;200;200	Q3TJ64	200	Abl interactor 1	Abi1;Abi1;Abi1;Abi1;Abi1;Abi1;Abi1;Abi1;Abi1;Abi1;Abi1;Abi1;Abi1;Abi1;Abi1	1			+	+		+					1	+	KTLEPVKPPTVPN	1	TLEPVK(1)PPTVPNDYMTSPAR	_TLEPVK(gl)PPTVPNDYM(ox)TSPAR_	20	1	3	781.726	2342.16	0.10655	1.691e-24	128.26
Q9D2R0;Q8K3J7	530;147	Q9D2R0	530	Acetoacetyl-CoA synthetase	Aacs;Aacs	7	+	+	+	+	+	+	+	+			3		YCRINPKTGGIIM	1	INPK(1)TGGIIMLGR	_INPK(gl)TGGIIM(ox)LGR_	13	1	3	500.617	1498.83	-0.31255	3.3811e-09	104.59
Q8BU33	599	Q8BU33	599	Acetolactate synthase-like protein	Ilvbl	4	+	+	+	+	+	+					1	+	NKDQVVKVLREGQ	1	DQVVK(1)VLR	_DQVVK(gl)VLR_	8	1	3	357.549	1069.62	0.37144	0.0011703	79.474
Q8BU33;Q8BU33-2;Q8BU33-3	156;156;156	Q8BU33	156	Acetolactate synthase-like protein	Ilvbl	1	+			+		+					1	+	ASTLLQKRGALQA	1	NAQVAQSPVLLLGGAASTLLQK(1)R	_NAQVAQSPVLLLGGAASTLLQK(gl)R_	23	1	3	817.134	2448.38	-0.17684	0.0003835	56.529
Q80X81;F2Z459;Q8CAY6;G3XA25	211;211;211;179	Q80X81	211	Acetyl-CoA acetyltransferase, cytosolic	Acat3;Acat3;Acat2;Acat2	1			+	+		+					1	+	VLVSSRKGLTEVK	0.999819	K(1)GLTEVKIDEFPR	_K(gl)GLTEVKIDEFPR_	13	1	4	412.228	1644.88	0.096442	0.0035056	64.827
Q80X81;F2Z459;Q8CAY6;G3XA25	217;217;217;185	Q80X81	217	Acetyl-CoA acetyltransferase, cytosolic	Acat3;Acat3;Acat2;Acat2	6	+	+	+	+	+	+	+				2		KGLTEVKIDEFPR	1	GLTEVK(1)IDEFPR	_GLTEVK(gl)IDEFPR_	12	1	3	506.603	1516.79	0.47751	0.00018507	72.089
Q80X81;Q8R4V3;Q8CAY6;G3XA25	302;302;302;270	Q80X81	302	Acetyl-CoA acetyltransferase, cytosolic	Acat3;Acat3;Acat2;Acat2	4	+	+	+	+	+	+					1	+	GPIPAIKQAVAKA	1	IVSWSQAGVEPSVMGVGPIPAIK(1)QAVAK	_IVSWSQAGVEPSVM(ox)GVGPIPAIK(gl)QAVAK_	28	1	3	983.867	2948.58	-0.044494	6.3209e-74	171.79
Q80X81;Q8R4V3;Q8CAY6;G3XA25	275;275;275;243	Q80X81	275	Acetyl-CoA acetyltransferase, cytosolic	Acat3;Acat3;Acat2;Acat2	5	+		+	+	+	+	+				2		AERRMLKPLARIV	1	MLK(1)PLAR	_M(ox)LK(gl)PLAR_	7	1	3	320.188	957.543	-0.31014	0.0065737	75.311
Q80X81;Q8R4V3;F2Z459;Q8CAY6	39;39;39;39	Q80X81	39	Acetyl-CoA acetyltransferase, cytosolic	Acat3;Acat3;Acat3;Acat2	1			+		+	+					1	+	MGTTVIKEVLQRA	1	TAIGSFNGALSTVPVHEMGTTVIK(1)EVLQR	_TAIGSFNGALSTVPVHEM(ox)GTTVIK(gl)EVLQR_	29	1	4	797.171	3184.66	0.54543	8.4269e-31	127.38
Q80X81;Q8R4V3;F2Z459;Q8CAY6;G3XA25	194;194;194;194;162	Q80X81	194	Acetyl-CoA acetyltransferase, cytosolic	Acat3;Acat3;Acat3;Acat2;Acat2	2	+		+		+	+					1	+	RAEHAQKAGHFDK	1	AEHAQK(0.5)AGHFDK(0.5)EIVPVLVSSR	_AEHAQK(gl)AGHFDKEIVPVLVSSR_	22	1	5	507.272	2531.32	1.3661	0.0054398	51.876
Q80X81;Q8R4V3;F2Z459;Q8CAY6;G3XA25	200;200;200;200;168	Q80X81	200	Acetyl-CoA acetyltransferase, cytosolic	Acat3;Acat3;Acat3;Acat2;Acat2	4	+		+	+	+	+					1	+	KAGHFDKEIVPVL	1	AGHFDK(1)EIVPVLVSSR	_AGHFDK(gl)EIVPVLVSSR_	16	1	4	467.756	1867	1.1818	2.2547e-05	85.493
Q80X81;Q8R4V3;F2Z459;Q8CAY6;G3XA25	46;46;46;46;14	Q80X81	46	Acetyl-CoA acetyltransferase, cytosolic	Acat3;Acat3;Acat3;Acat2;Acat2	4	+	+	+	+	+	+	+				2		EVLQRAKVAPEEV	1	AK(1)VAPEEVSEVIFGHVLTAGCGQNPTR	_AK(gl)VAPEEVSEVIFGHVLTAGC(ne)GQNPTR_	27	1	4	762.886	3047.51	0.12227	3.7751e-165	221.39
Q80X81;Q8R4V3;F2Z459;Q8CAY6;G3XA25	124;124;124;124;92	Q80X81	124	Acetyl-CoA acetyltransferase, cytosolic	Acat3;Acat3;Acat3;Acat2;Acat2	1			+		+	+					1	+	GMENMSKAPHLTH	1	AVCLAAQSIAMGDSTIVVAGGMENMSK(1)APHLTHLR	_AVC(ne)LAAQSIAM(ox)GDSTIVVAGGM(ox)ENM(ox)SK(gl)APHLTHLR_	35	1	5	774.179	3865.86	-0.10897	2.1446e-94	167.48
Q80X81;Q8R4V3;F2Z459;Q8CAY6;G3XA25	180;180;180;180;148	Q80X81	180	Acetyl-CoA acetyltransferase, cytosolic	Acat3;Acat3;Acat3;Acat2;Acat2	7	+	+	+	+	+	+	+				2		SREAQDKVAVLSQ	1	EAQDK(1)VAVLSQNR	_EAQDK(gl)VAVLSQNR_	13	1	3	524.609	1570.81	-0.047587	5.0611e-08	101.72
Q8CAY6;G3XA25	233;201	Q8CAY6	233	Acetyl-CoA acetyltransferase, cytosolic	Acat2;Acat2	2	+			+	+	+					1	+	NLEAMGKLKPYFL	1	HGSNLEAMGK(1)LK	_HGSNLEAM(ox)GK(gl)LK_	12	1	3	472.242	1413.7	0.39339	3.6426e-08	102.05
Q8CAY6;G3XA25	235;203	Q8CAY6	235	Acetyl-CoA acetyltransferase, cytosolic	Acat2;Acat2	2			+	+	+	+					1	+	EAMGKLKPYFLTD	1	LK(1)PYFLTDGTGTVTPANASGMNDGAAAVVLMK	_LK(gl)PYFLTDGTGTVTPANASGM(ox)NDGAAAVVLM(ox)K_	32	1	4	839.918	3355.64	0.20742	2.5039e-61	148.04
Q8CAY6;G3XA25	265;233	Q8CAY6	265	Acetyl-CoA acetyltransferase, cytosolic	Acat2;Acat2	11	+	+	+	+	+	+	+	+			3		AAVVLMKKTEAER	1	LKPYFLTDGTGTVTPANASGMNDGAAAVVLMK(1)K	_LKPYFLTDGTGTVTPANASGM(ox)NDGAAAVVLM(ox)K(gl)K_	33	1	4	871.942	3483.74	0.18712	5.9896e-73	162.12
Q8QZT1	304	Q8QZT1	304	Acetyl-CoA acetyltransferase, mitochondrial	Acat1	3	+			+	+	+	+				2		AQRLNVKPLARIA	1	LNVK(1)PLAR	_LNVK(gl)PLAR_	8	1	3	342.214	1023.62	0.24687	0.00072718	85.212
Q8QZT1;Q3TQP7	84;84	Q8QZT1	84	Acetyl-CoA acetyltransferase, mitochondrial	Acat1;Acat1	1			+	+		+					1	+	IPKEEVKEVYMGN	1	EEVK(1)EVYMGNVIQGGEGQAPTR	_EEVK(gl)EVYM(ox)GNVIQGGEGQAPTR_	22	1	3	841.071	2520.19	1.0335	1.4329e-05	89.668
Q8QZT1;Q3TQP7	171;171	Q8QZT1	171	Acetyl-CoA acetyltransferase, mitochondrial	Acat1;Acat1	3	+	+	+	+		+					1	+	TPYGGVKLEDLIV	1	GATPYGGVK(1)LEDLIVK	_GATPYGGVK(gl)LEDLIVK_	16	1	3	591.996	1772.97	0.08498	1.5064e-05	93.823
Q8QZT1;Q3TQP7	178;178	Q8QZT1	178	Acetyl-CoA acetyltransferase, mitochondrial	Acat1;Acat1	4	+	+	+	+	+	+	+				2		LEDLIVKDGLTDV	1	LEDLIVK(1)DGLTDVYNK	_LEDLIVK(gl)DGLTDVYNK_	16	1	3	650.346	1948.02	0.063216	7.1382e-14	124.45
Q8QZT1;Q3TQP7	242;242	Q8QZT1	242	Acetyl-CoA acetyltransferase, mitochondrial	Acat1;Acat1	1				+			+				1	+	TISVKGKPDVVVK	1	GK(1)PDVVVKEDEEYK	_GK(gl)PDVVVKEDEEYK_	14	1	4	437.973	1747.86	0.7716	0.00016435	82.069
Q8QZT1;Q3TQP7	265;265	Q8QZT1	265	Acetyl-CoA acetyltransferase, mitochondrial	Acat1;Acat1	3	+	+		+	+	+					1	+	SKVPKLKTVFQKE	1	LK(1)TVFQK	_LK(gl)TVFQK_	7	1	3	326.531	976.571	0.061887	0.0084777	65.803
Q8QZT1;Q3TQP7	370;370	Q8QZT1	370	Acetyl-CoA acetyltransferase, mitochondrial	Acat1;Acat1	1			+		+	+					1	+	LEIDPQKVNIHGG	1	MLEIDPQK(1)VNIHGGAVSLGHPIGMSGAR	_M(ox)LEIDPQK(gl)VNIHGGAVSLGHPIGM(ox)SGAR_	28	1	5	606.911	3029.52	0.016105	2.7016e-12	83.701
Q8QZT1;Q3TQP7	260;260	Q8QZT1	260	Acetyl-CoA acetyltransferase, mitochondrial	Acat1;Acat1	4	+	+		+	+	+					1	+	KRVDFSKVPKLKT	1	RVDFSK(1)VPK	_RVDFSK(gl)VPK_	9	1	3	397.228	1188.66	-0.51498	0.0066219	65.933
Q8QZT1;Q3TQP7	335;335	Q8QZT1	335	Acetyl-CoA acetyltransferase, mitochondrial	Acat1;Acat1	1	+			+		+					1	+	AVPKVLKYAGLKK	1	VLK(1)YAGLK	_VLK(gl)YAGLK_	8	1	3	335.875	1004.6	-0.19828	0.0085999	54.157
Q5SWU9-2;Q5SWU9;E9PUB1	1353;1315;1352	Q5SWU9-2	1353	Acetyl-CoA carboxylase 1;Biotin carboxylase	Acaca;Acaca	4	+		+	+	+	+			+		2		EFTQQNKATLVEH	1	EFTQQNK(1)ATLVEHGIR	_EFTQQNK(gl)ATLVEHGIR_	16	1	4	497.01	1984.01	-2.0185	0.00018815	68.972
Q5SWU9-2;Q5SWU9;E9PUB1	2091;2053;2090	Q5SWU9-2	2091	Acetyl-CoA carboxylase 1;Biotin carboxylase	Acaca;Acaca	2			+	+	+	+					1	+	GFSGGMKDMYDQV	1	GFSGGMK(1)DMYDQVLK	_GFSGGM(ox)K(gl)DM(ox)YDQVLK_	15	1	3	607.943	1820.81	-0.098812	5.6947e-07	109.22
Q5SWU9-2;Q5SWU9;E9PUB1	2164;2126;2163	Q5SWU9-2	2164	Acetyl-CoA carboxylase 1;Biotin carboxylase	Acaca;Acaca	1	+			+		+					1	+	EGTVEIKFRKKDL	1	GSVLEPEGTVEIK(1)FR	_GSVLEPEGTVEIK(gl)FR_	15	1	3	592.316	1773.93	1.1039	0.00136	55.98
Q5SWU9-2;Q5SWU9;E9PUB1	1786;1748;1785	Q5SWU9-2	1786	Acetyl-CoA carboxylase 1;Biotin carboxylase	Acaca;Acaca	1	+				+	+					1	+	DPYKGYKYLYLTP	1	GYK(1)YLYLTPQDYK	_GYK(gl)YLYLTPQDYK_	13	1	3	589.298	1764.87	0.68709	0.00024727	75.479
Q5SWU9-2;Q5SWU9;E9PUB1	1796;1758;1795	Q5SWU9-2	1796	Acetyl-CoA carboxylase 1;Biotin carboxylase	Acaca;Acaca	8	+	+	+	+	+	+	+	+	+		4		LTPQDYKRVSALN	1	YLYLTPQDYK(1)R	_YLYLTPQDYK(gl)R_	11	1	3	525.272	1572.79	0.04801	4.2397e-20	138.66
Q5SWU9-2;Q5SWU9;E9PUB1	1966;1928;1965	Q5SWU9-2	1966	Acetyl-CoA carboxylase 1;Biotin carboxylase	Acaca;Acaca	6	+	+	+	+	+	+			+		2		IEFVPTKAPYDPR	1	IIEFVPTK(1)APYDPR	_IIEFVPTK(gl)APYDPR_	14	1	3	587.317	1758.93	0.12671	0.00024713	71.548
Q5SWU9-2;Q5SWU9;E9PUB1	325;287;324	Q5SWU9-2	325	Acetyl-CoA carboxylase 1;Biotin carboxylase	Acaca;Acaca	1		+		+		+					1	+	PQDLYEKGYVKDV	1	ILNVPQDLYEK(1)GYVK	_ILNVPQDLYEK(gl)GYVK_	15	1	3	631.675	1892	-1.6038	2.6861e-05	80.96
Q5SWU9-2;Q5SWU9;E9PUB1	953;915;952	Q5SWU9-2	953	Acetyl-CoA carboxylase 1;Biotin carboxylase	Acaca;Acaca	1	+			+		+					1	+	IPLNVEKSIKKEM	1	IPLNVEK(1)SIK	_IPLNVEK(gl)SIK_	10	1	3	418.919	1253.73	0.16645	0.0028721	55.461
Q5SWU9-2;Q5SWU9;E9PUB1	1825;1787;1824	Q5SWU9-2	1825	Acetyl-CoA carboxylase 1;Biotin carboxylase	Acaca;Acaca	2		+	+		+	+					1	+	ITDIIGKEEGLGA	1	YKITDIIGK(1)EEGLGAENLR	_YKITDIIGK(gl)EEGLGAENLR_	19	1	4	559.051	2232.18	-0.26016	3.4325e-17	114.34
Q5SWU9-2;Q5SWU9;E9PUB1	2268;2230;2267	Q5SWU9-2	2268	Acetyl-CoA carboxylase 1;Biotin carboxylase	Acaca;Acaca	3	+	+	+	+	+	+					1	+	EDLVKKKIHNANP	1	K(1)IHNANPELTDGQIQAMLR	_K(gl)IHNANPELTDGQIQAM(ox)LR_	19	1	4	570.544	2278.15	0.022111	0.0036373	47.204
Q5SWU9-2;Q5SWU9;E9PUB1	1375;1337;1374	Q5SWU9-2	1375	Acetyl-CoA carboxylase 1;Biotin carboxylase	Acaca;Acaca	3	+		+	+	+	+					1	+	AQKDFRKQVNCEV	1	K(1)QVNCEVDQR	_K(gl)QVNC(ne)EVDQR_	10	1	3	486.565	1456.67	-0.21539	2.0195e-19	140.75
Q5SWU9-2;Q5SWU9;E9PUB1	1700;1662;1699	Q5SWU9-2	1700	Acetyl-CoA carboxylase 1;Biotin carboxylase	Acaca;Acaca	1			+		+	+					1	+	IGMVAWKMSLKSP	1	LPGGNEIGMVAWK(1)MSLK	_LPGGNEIGM(ox)VAWK(gl)M(ox)SLK_	17	1	3	659.669	1975.99	NA	4.833e-05	77.562
Q5SWU9-2;Q5SWU9;E9PUB1	1704;1666;1703	Q5SWU9-2	1704	Acetyl-CoA carboxylase 1;Biotin carboxylase	Acaca;Acaca	3	+		+	+	+	+					1	+	AWKMSLKSPEYPD	1	MSLK(1)SPEYPDGRDIIVIGNDITYR	_M(ox)SLK(gl)SPEYPDGRDIIVIGNDITYR_	24	1	4	721.364	2881.43	-0.077141	6.7213e-32	142.23
Q5SWU9-2;Q5SWU9;E9PUB1	47;9;46	Q5SWU9-2	47	Acetyl-CoA carboxylase 1;Biotin carboxylase	Acaca;Acaca	2	+	+		+	+	+					1	+	EPSPLAKTLELNQ	1	MDEPSPLAK(1)TLELNQHSR	_(ac)M(ox)DEPSPLAK(gl)TLELNQHSR_	18	1	3	746.699	2237.07	-0.16006	2.4516e-12	117.37
Q5SWU9-2;Q5SWU9;E9PUB1	862;824;861	Q5SWU9-2	862	Acetyl-CoA carboxylase 1;Biotin carboxylase	Acaca;Acaca	5	+	+	+	+	+	+					1	+	QLDNPSKVQQAEL	1	MQLDNPSK(1)VQQAELHTGSLPQIQSTALR	_M(ox)QLDNPSK(gl)VQQAELHTGSLPQIQSTALR_	28	1	4	805.915	3219.63	-0.44119	0	287.48
Q5SWU9-2;Q5SWU9;E9PUB1	2068;2030;2067	Q5SWU9-2	2068	Acetyl-CoA carboxylase 1;Biotin carboxylase	Acaca;Acaca	2	+	+			+	+					1	+	KTYQAIKDFNREG	1	TYQAIK(1)DFNR	_TYQAIK(gl)DFNR_	10	1	3	457.233	1368.68	-1.2074	0.0054878	51.436
Q5SWU9-2;Q5SWU9;E9PUB1	313;275;312	Q5SWU9-2	313	Acetyl-CoA carboxylase 1;Biotin carboxylase	Acaca;Acaca	1	+			+		+					1	+	QENDFSKRILNVP	1	VDWQENDFSK(1)R	_VDWQENDFSK(gl)R_	11	1	3	513.239	1536.7	0.59952	0.0063712	49.466
Q5SWU9-2;Q5SWU9;E9PUB1	1818;1780;1817	Q5SWU9-2	1818	Acetyl-CoA carboxylase 1;Biotin carboxylase	Acaca;Acaca	7	+	+	+	+	+	+	+				2		EGESRYKITDIIG	1	YK(1)ITDIIGKEEGLGAENLR	_YK(gl)ITDIIGKEEGLGAENLR_	19	1	3	745.066	2232.18	-0.38798	5.0262e-98	197.21
E9Q4Z2;Q6JIZ0;Q5SWU9-2;Q5SWU9;E9PUB1	653;653;557;519;556	Q5SWU9-2	557	Acetyl-CoA carboxylase 1;Biotin carboxylase	Acacb;Acacb;Acaca;Acaca	5	+	+	+	+	+	+			+		2		NPDEGFKPSSGTV	1	ITSENPDEGFK(1)PSSGTVQELNFR	_ITSENPDEGFK(gl)PSSGTVQELNFR_	23	1	3	889.428	2665.26	0.26019	1.2108e-135	209.9
E9Q4Z2;Q6JIZ0;Q5SWU9-2;Q5SWU9;E9PUB1;Q9ESZ3;D3Z0B3	252;252;157;119;156;232;60	Q5SWU9-2	157	Acetyl-CoA carboxylase 1;Biotin carboxylase	Acacb;Acacb;Acaca;Acaca;Acacb;Acacb	2	+	+			+	+					1	+	GNKVIEKVLIANN;GNRVIEKVLIANN	1	VIEK(1)VLIANNGIAAVK	_VIEK(gl)VLIANNGIAAVK_	16	1	3	589.356	1765.05	-0.85496	5.5346e-38	157.86
A2AQN4;Q8C141;Q9QXG4;Q8N9U3;A2AQN5;Q8C113;Q8C1A8	651;638;638;638;638;638;638	A2AQN4	651	Acetyl-coenzyme A synthetase, cytoplasmic	Acss2;Acss2;Acss2;Acss2;Acss2;Acss2;Acss2	1			+	+		+					1	+	KKQIREKIGPIAT	1	EK(1)IGPIATPDYIQNAPGLPK	_EK(gl)IGPIATPDYIQNAPGLPK_	20	1	3	746.071	2235.19	-0.28087	1.6528e-57	164.97
A2AQN4;Q8C141;Q9QXG4;Q8N9U3;A2AQN5;Q8C113;Q8C1A8	555;542;542;542;542;542;542	A2AQN4	555	Acetyl-coenzyme A synthetase, cytoplasmic	Acss2;Acss2;Acss2;Acss2;Acss2;Acss2;Acss2	5	+	+		+	+	+	+				2		FETTYFKKFPGYY	1	FETTYFK(1)K	_FETTYFK(gl)K_	8	1	3	393.201	1176.58	0.16871	0.0072294	53.166
A2AQN4;Q8C141;Q9QXG4;Q8N9U3;A2AQN5;Q8C113;Q8BY91;D6RHA7	88;88;88;88;88;88;88;88	A2AQN4	88	Acetyl-coenzyme A synthetase, cytoplasmic	Acss2;Acss2;Acss2;Acss2;Acss2;Acss2;Acss2;Acss2	3		+	+	+	+	+					1	+	YNFDVTKGKIFTE	1	TACPGPFLQYNFDVTK(1)GK	_TAC(ne)PGPFLQYNFDVTK(gl)GK_	18	1	3	742.361	2224.06	-0.79846	1.6196e-40	157.91
A2AQN4;Q8C141;Q9QXG4;Q8N9U3;A2AQN5;Q8C113;Q8C1A8;F7CU63;A2AQN6	271;271;271;271;271;271;271;133;132	A2AQN4	271	Acetyl-coenzyme A synthetase, cytoplasmic	Acss2;Acss2;Acss2;Acss2;Acss2;Acss2;Acss2;Acss2;Acss2	4	+	+	+	+	+	+					1	+	SQSPPVKRPCPDV	1	AELGMNDSPSQSPPVK(1)R	_AELGMNDSPSQSPPVK(gl)R_	17	1	3	642.983	1925.93	0.18695	0.0015202	53.491
A2AQN4;Q8C141;Q9QXG4;Q8N9U3;A2AQN5;Q8C113;Q8C1A8;Q8BY91;D6RHA7	67;67;67;67;67;67;67;67;67	A2AQN4	67	Acetyl-coenzyme A synthetase, cytoplasmic	Acss2;Acss2;Acss2;Acss2;Acss2;Acss2;Acss2;Acss2;Acss2	4	+	+	+	+	+	+					1	+	FWGNIAKEFYWKT	1	EFWGNIAK(1)EFYWK	_EFWGNIAK(gl)EFYWK_	13	1	3	611.298	1830.87	0.24478	9.7892e-08	99.5
A2AQN4;Q8C141;Q9QXG4;Q8N9U3;A2AQN5;Q8C113;Q8C1A8;F7CU63;A2AQN6	236;236;236;236;236;236;236;98;97	A2AQN4	236	Acetyl-coenzyme A synthetase, cytoplasmic	Acss2;Acss2;Acss2;Acss2;Acss2;Acss2;Acss2;Acss2;Acss2	3		+	+	+	+	+					1	+	ADESLEKCREKGF	1	ELADESLEK(1)CR	_ELADESLEK(gl)C(ne)R_	11	1	3	511.24	1530.7	0.72021	0.0026454	59.542
A2AQN4;Q8C141;Q9QXG4;Q8N9U3;A2AQN5;Q8C113;Q8C1A8;F7CU63;A2AQN6	439;426;426;426;426;426;426;231;230	A2AQN4	439	Acetyl-coenzyme A synthetase, cytoplasmic	Acss2;Acss2;Acss2;Acss2;Acss2;Acss2;Acss2;Acss2;Acss2	2	+		+	+	+	+					1	+	GDDPVTKHSRASL	1	FGDDPVTK(1)HSR	_FGDDPVTK(gl)HSR_	11	1	4	343.921	1371.65	-0.028437	7.1521e-05	87.298
A2AQN4;Q8C141;Q9QXG4;Q8N9U3;A2AQN5;Q8C113;Q8C1A8;F7CU63;A2AQN6	227;227;227;227;227;227;227;89;88	A2AQN4	227	Acetyl-coenzyme A synthetase, cytoplasmic	Acss2;Acss2;Acss2;Acss2;Acss2;Acss2;Acss2;Acss2;Acss2	2	+		+	+		+					1	+	EKLVNLKELADES	1	LVNLK(1)ELADESLEK	_LVNLK(gl)ELADESLEK_	14	1	3	572.312	1713.91	2.3161	1.7448e-07	111.39
A2AQN4;Q8C141;Q9QXG4;Q8N9U3;A2AQN5;Q8C113;Q8C1A8;F7CU63;A2AQN6	413;400;400;400;400;400;400;205;204	A2AQN4	413	Acetyl-coenzyme A synthetase, cytoplasmic	Acss2;Acss2;Acss2;Acss2;Acss2;Acss2;Acss2;Acss2;Acss2	6	+	+	+	+	+	+			+		2		LWSIVDKYKVTKF	1	LWSIVDK(1)YK	_LWSIVDK(gl)YK_	9	1	3	422.568	1264.68	-0.0684	0.00014347	92.439
A2AQN4;Q8C141;Q9QXG4;Q8N9U3;A2AQN5;Q8C113;Q8C1A8;F7CU63;A2AQN6	431;418;418;418;418;418;418;223;222	A2AQN4	431	Acetyl-coenzyme A synthetase, cytoplasmic	Acss2;Acss2;Acss2;Acss2;Acss2;Acss2;Acss2;Acss2;Acss2	10	+	+	+	+	+	+	+	+			3		AIRMLMKFGDDPV	1	MLMK(1)FGDDPVTK	_M(ox)LM(ox)K(gl)FGDDPVTK_	12	1	3	509.911	1526.71	-0.6437	1.85e-10	105.46
A2AQN4;Q8C141;Q9QXG4;Q8N9U3;A2AQN5;Q8C113;Q8C1A8;F7CU63;A2AQN6	418;405;405;405;405;405;405;210;209	A2AQN4	418	Acetyl-coenzyme A synthetase, cytoplasmic	Acss2;Acss2;Acss2;Acss2;Acss2;Acss2;Acss2;Acss2;Acss2	6	+	+	+	+	+	+					1	+	DKYKVTKFYTAPT	1	VTK(1)FYTAPTAIR	_VTK(gl)FYTAPTAIR_	12	1	3	494.609	1480.8	0.68532	1.6752e-06	91.858
Q8BP56-3;Q8BP56;F6QM56;E9Q4H7;Q8BP56-2	474;474;399;437;348	Q8BP56-3	474	Acid trehalase-like protein 1	Athl1;Athl1;Athl1	2		+	+	+	+	+					1	+	EVADRIKIPFDSE	1	IK(1)IPFDSEQNFHPEFDGYER	_IK(gl)IPFDSEQNFHPEFDGYER_	20	1	4	646.304	2581.19	1.8103	1.4488e-37	148.44
Q8BP56-3;Q8BP56;F6QM56;E9Q4H7	333;333;258;296	Q8BP56-3	333	Acid trehalase-like protein 1	Athl1;Athl1;Athl1	5	+	+	+	+	+	+	+				2		TLGGALKNGQNLG	1	TLGGALK(1)NGQNLGYQGAK	_TLGGALK(gl)NGQNLGYQGAK_	18	1	3	635.338	1902.99	1.0038	9.4375e-114	205.27
Q8K2D8;Q9JI19	268;261	Q8K2D8	268	Acidic fibroblast growth factor intracellular-binding protein	Fibp;Fibp	2			+	+		+		+			2		CTALRGKLGVFSE	1	GK(1)LGVFSEMETNFK	_GK(gl)LGVFSEM(ox)ETNFK_	14	1	3	572.947	1715.82	-1.0774	6.1492e-05	79.875
Q8K2D8;Q9JI19;Q9D8E9	258;251;251	Q8K2D8	258	Acidic fibroblast growth factor intracellular-binding protein	Fibp;Fibp;Fibp	1				+				+			1	+	DLLDLHKSLVCTA	1	DLLDLHK(1)SLVCTALR	_DLLDLHK(gl)SLVC(ne)TALR_	15	1	4	484.763	1935.02	0.29128	0.00018405	69.602
Q8K2D8;Q9JI19;Q9D8E9	251;244;244	Q8K2D8	251	Acidic fibroblast growth factor intracellular-binding protein	Fibp;Fibp;Fibp	2				+	+			+			1	+	KVLVADKDLLDLH	1	VLVADK(1)DLLDLHK	_VLVADK(gl)DLLDLHK_	13	1	4	398.981	1591.89	-0.017825	1.5399e-05	86.313
O35381	28	O35381	28	Acidic leucine-rich nuclear phosphoprotein 32 family member A	Anp32a	4	+		+	+	+	+	+				2		LVLDNCKSIEGKI	1	ELVLDNCK(1)SIEGK	_ELVLDNC(ne)K(gl)SIEGK_	13	1	3	562.95	1685.83	0.069634	1.7907e-07	96.604
O35381	20	O35381	20	Acidic leucine-rich nuclear phosphoprotein 32 family member A	Anp32a	2	+	+		+		+					1	+	RTPSDVKELVLDN	1	TPSDVK(1)ELVLDNCK	_TPSDVK(gl)ELVLDNC(ne)K_	14	1	3	600.633	1798.88	-1.0958	0.00058087	64.313
D3YYE1;D3Z7M9;O35381	140;123;137	O35381	137	Acidic leucine-rich nuclear phosphoprotein 32 family member A	Anp32a;Anp32a;Anp32a	2	+		+	+	+	+					1	+	YRENVFKLLPQVM	1	ENVFK(1)LLPQVMYLDGYDRDNK	_ENVFK(gl)LLPQVM(ox)YLDGYDRDNK_	21	1	4	672.584	2686.31	0.01265	3.3621e-23	124.25
Q9EST5-2;E9QKP8;Q9EST5;Q3UW32	101;101;101;101	Q9EST5-2	101	Acidic leucine-rich nuclear phosphoprotein 32 family member B	Anp32b;Anp32b;Anp32b	3	+	+	+	+	+	+					1	+	LSGNNLKDISTLE	1	LAEELPSLTHLNLSGNNLK(1)DISTLEPLK	_LAEELPSLTHLNLSGNNLK(gl)DISTLEPLK_	28	1	4	794.182	3172.7	-1.3809	2.1664e-73	166.91
P97822;Q3TX26;P97822-2;E9PZF5;E9Q5H2	99;99;99;51;51	P97822	99	Acidic leucine-rich nuclear phosphoprotein 32 family member E	Anp32e;Anp32e;Anp32e;Anp32e	2			+	+	+	+		+			2		LNLSGNKIKDLST	1	CPNLTYLNLSGNK(1)IK	_C(ne)PNLTYLNLSGNK(gl)IK_	15	1	3	639.668	1915.98	0.2687	2.2906e-05	87.083
P97822;Q3TX26;P97822-2;E9PZF5;E9Q5H2	101;101;101;53;53	P97822	101	Acidic leucine-rich nuclear phosphoprotein 32 family member E	Anp32e;Anp32e;Anp32e;Anp32e	7	+	+	+	+	+	+		+	+		3		LSGNKIKDLSTVE	1	IK(1)DLSTVEALQNLK	_IK(gl)DLSTVEALQNLK_	14	1	3	562.653	1684.94	0.070386	1.0742e-05	94.781
P97822;Q3TX26;P97822-2;E9PZF5;E9Q5H2	113;113;113;65;65	P97822	113	Acidic leucine-rich nuclear phosphoprotein 32 family member E	Anp32e;Anp32e;Anp32e;Anp32e	16	+	+	+	+	+	+	+	+	+	+	5		EALQNLKNLKSLD	1	DLSTVEALQNLK(1)NLK	_DLSTVEALQNLK(gl)NLK_	15	1	3	600.667	1798.98	0.27097	4.3478e-78	190.1
P97822;Q3TX26;P97822-2;E9PZF5;E9Q5H2	68;68;68;20;20	P97822	68	Acidic leucine-rich nuclear phosphoprotein 32 family member E	Anp32e;Anp32e;Anp32e;Anp32e	2	+			+		+		+			2		SLNKLRKLELSDN	1	K(1)LELSDNIISGGLEVLAEK	_K(gl)LELSDNIISGGLEVLAEK_	19	1	3	714.727	2141.16	1.2456	1.2793e-08	93.152
P97822;Q3TX26;P97822-2;E9PZF5;E9Q5H2;E9Q0X5;E9Q2G1	65;65;65;17;17;65;65	P97822	65	Acidic leucine-rich nuclear phosphoprotein 32 family member E	Anp32e;Anp32e;Anp32e;Anp32e;Anp32e;Anp32e	3	+			+		+	+		+		3		RLPSLNKLRKLEL	1	LPSLNK(1)LR	_LPSLNK(gl)LR_	8	1	3	352.217	1053.63	-0.52115	0.0041016	63.486
Q99KI0	144	Q99KI0	144	Aconitate hydratase, mitochondrial	Aco2	1				+					+		1	+	KDLRRAKDINQEV	1	AK(1)DINQEVYNFLATAGAK	_AK(gl)DINQEVYNFLATAGAK_	18	1	3	689.688	2066.04	-0.66998	3.9296e-41	162.59
Q99KI0	31	Q99KI0	31	Aconitate hydratase, mitochondrial	Aco2	5				+	+		+	+	+		3		VLCQRAKVAMSHF	1	AK(1)VAMSHFEPSEYIR	_AK(gl)VAM(ox)SHFEPSEYIR_	15	1	3	632.309	1893.9	2.1756	0.00019013	67.234
Q99KI0	736	Q99KI0	736	Aconitate hydratase, mitochondrial	Aco2	4	+			+	+	+			+	+	3		KDFAPGKPLKCVI	1	DFAPGK(1)PLK	_DFAPGK(gl)PLK_	9	1	3	362.87	1085.59	0.088242	0.0032597	60.019
Q99KI0	517	Q99KI0	517	Aconitate hydratase, mitochondrial	Aco2	6	+			+		+	+	+	+	+	5		TDFLTGKDGKKFK	1	FNPETDFLTGK(1)DGK	_FNPETDFLTGK(gl)DGK_	14	1	3	561.606	1681.79	2.6309	2.5154e-05	83.087
Q99KI0	723	Q99KI0	723	Aconitate hydratase, mitochondrial	Aco2	1				+					+		1	+	KIHPVDKLTIQGL	1	IHPVDK(1)LTIQGLK	_IHPVDK(gl)LTIQGLK_	13	1	4	394.736	1574.91	0.57095	0.00032221	73.273
Q99KI0	701	Q99KI0	701	Aconitate hydratase, mitochondrial	Aco2	8				+	+		+	+	+	+	4		HETNLKKQGLLPL	1	K(1)QGLLPLTFADPSDYNK	_K(gl)QGLLPLTFADPSDYNK_	17	1	3	674.349	2020.03	0.077963	7.8736e-06	87.519
Q99KI0	573	Q99KI0	573	Aconitate hydratase, mitochondrial	Aco2	2				+	+		+	+			2		LLEPFDKWDGKDL	1	LQLLEPFDK(1)WDGK	_LQLLEPFDK(gl)WDGK_	13	1	3	568.298	1701.87	0.012407	0.00039842	72.089
Q99KI0	401	Q99KI0	401	Aconitate hydratase, mitochondrial	Aco2	6				+	+		+	+	+		3		RSAAVAKQALAHG	1	SAAVAK(1)QALAHGLK	_SAAVAK(gl)QALAHGLK_	14	1	3	493.619	1477.84	-0.056921	3.096e-21	137.59
Q99KI0	549	Q99KI0	549	Aconitate hydratase, mitochondrial	Aco2	7		+		+	+	+	+		+	+	4		TYQHPPKDSSGQR	1	SDFDPGQDTYQHPPK(1)DSSGQR	_SDFDPGQDTYQHPPK(gl)DSSGQR_	21	1	4	619.774	2475.07	0.27301	1.1355e-16	117.26
Q99KI0	50	Q99KI0	50	Aconitate hydratase, mitochondrial	Aco2	5				+	+			+	+	+	3		RYDLLEKNINIVR	1	YDLLEK(1)NINIVR	_YDLLEK(gl)NINIVR_	12	1	3	535.298	1602.87	0.7497	7.2504e-52	166.14
P68033;Q497E4;Q9CXK3;Q3TG92;Q61275;Q3UIJ3;P68134;Q61264;Q61273;Q61274	86;86;86;86;58;86;86;45;93;86	P68134	86	Actin, alpha cardiac muscle 1;Actin, alpha skeletal muscle	Actc1;Actc1;Actc1;Actc1;Actc1;Actc1;Acta1;Acta1;Actc1;Actc1	2				+	+		+	+			2		NWDDMEKIWHHTF	1	YPIEHGIITNWDDMEK(1)IWHHTFYNELR	_YPIEHGIITNWDDM(ox)EK(gl)IWHHTFYNELR_	27	1	6	598.786	3586.67	-0.64968	4.7814e-12	99.11
P68134;Q61264;Q61272	293;252;252	P68134	293	Actin, alpha skeletal muscle	Acta1;Acta1;Acta1	5			+	+	+	+			+	+	3		CDIDIRKDLYANN	1	K(1)DLYANNVMSGGTTMYPGIADR	_K(gl)DLYANNVM(ox)SGGTTM(ox)YPGIADR_	22	1	3	840.721	2519.14	0.23117	2.1088e-242	255.82
P62737;Q3U122;P63268;Q3UJ36;Q61852;P68033;Q497E4;Q9CXK3;Q3TG92;Q61275;Q3UIJ3	293;293;292;292;292;293;293;293;293;265;293	P68033	293	Actin, aortic smooth muscle;Actin, gamma-enteric smooth muscle;Actin, alpha cardiac muscle 1	Acta2;Acta2;Actg2;Actg2;Actg2;Actc1;Actc1;Actc1;Actc1;Actc1;Actc1	7				+	+				+	+	2		CDIDIRKDLYANN	1	K(1)DLYANNVLSGGTTMYPGIADR	_K(gl)DLYANNVLSGGTTM(ox)YPGIADR_	22	1	3	829.404	2485.19	-1.0382	3.683e-81	183.06
P62737;Q3U122;P63268;Q3UJ36;Q61852;D3YZY0;D3Z2K3;P68033;Q497E4;Q9CXK3;Q61275;Q3UIJ3;P68134;Q61264;Q61273;Q61274	70;70;69;69;69;69;69;70;70;70;42;70;70;29;77;70	P68134	70	Actin, aortic smooth muscle;Actin, gamma-enteric smooth muscle;Actin, alpha cardiac muscle 1;Actin, alpha skeletal muscle	Acta2;Acta2;Actg2;Actg2;Actg2;Actg2;Actg2;Actc1;Actc1;Actc1;Actc1;Actc1;Acta1;Acta1;Actc1;Actc1	2				+			+	+			2		RGILTLKYPIEHG	1	GILTLK(1)YPIEHGIITNWDDMEK	_GILTLK(gl)YPIEHGIITNWDDM(ox)EK_	22	1	4	679.847	2715.36	-0.43946	4.2233e-05	80.975
P62737;Q3U122;P63268;Q3UJ36;Q61852;D3YZY0;D3Z2K3;P68033;Q497E4;Q9CXK3;Q3TG92;Q61275;Q3UIJ3;P68134;Q61264;Q61272;Q61273;Q61274	115;115;114;114;114;114;114;115;115;115;115;87;115;115;74;74;122;115	P68134	115	Actin, aortic smooth muscle;Actin, gamma-enteric smooth muscle;Actin, alpha cardiac muscle 1;Actin, alpha skeletal muscle	Acta2;Acta2;Actg2;Actg2;Actg2;Actg2;Actg2;Actc1;Actc1;Actc1;Actc1;Actc1;Actc1;Acta1;Acta1;Acta1;Actc1;Actc1	13	+	+	+	+	+	+			+	+	3		EAPLNPKANREKM	1	VAPEEHPTLLTEAPLNPK(1)ANR	_VAPEEHPTLLTEAPLNPK(gl)ANR_	21	1	3	804.427	2410.26	0.14353	2.5354e-163	233.49
B2RRX1;P60710;P63260;Q4KL81;Q61276;Q3UAF6;Q3UAF7;Q3UCF8;Q3U939;F8WI82;Q3TSB7;Q3U5R4;Q3UA89;Q3UGS0;Q3UAA9;E9Q607;Q3U804;E9Q5F4;Q3UD81;G3UZ07;E9Q606;E9QAZ1;G3UYG0;A1E281;Q3TIJ9	113;113;113;113;113;113;113;112;112;111;113;113;113;113;113;116;112;113;113;170;116;113;113;103;113	B2RRX1	113	Actin, cytoplasmic 1;Actin, cytoplasmic 1, N-terminally processed;Actin, cytoplasmic 2;Actin, cytoplasmic 2, N-terminally processed	Actb;Actb;Actg1;Actg1;Actb;Actb;Actb;Actb;Actb;Actb;Actg1;Actb;Actb;Actb;Actb;Actg1;Actb;Actb;Actg1;Actg1;Actb;Actb;Actg1;Actb;Actb	22	+	+	+	+	+	+	+	+	+	+	5		EAPLNPKANREKM	1	VAPEEHPVLLTEAPLNPK(1)ANR	_VAPEEHPVLLTEAPLNPK(gl)ANR_	21	1	3	803.768	2408.28	-0.035001	1.4495e-162	227
B2RRX1;P60710;P63260;Q4KL81;Q61276;Q3UAF6;Q3UAF7;Q3UCF8;Q3U939;F8WI82;Q3TSB7;Q3U5R4;Q3UA89;Q3UAA9;Q3U804;E9Q5F4;Q3UD81;G3UZ07;E9Q606;E9QAZ1;G3UYG0;A1E281;P62737;Q3U122;P63268;Q3UJ36;Q61852;D3YZY0;D3Z2K3;P68033;Q497E4;Q9CXK3;Q3TG92;Q61275;Q3UIJ3;P68134;Q61264;Q61272;Q61273;Q61274;Q3TIJ9	50;50;50;50;50;50;50;49;49;48;50;50;50;50;49;50;50;107;53;50;50;40;52;52;51;51;51;51;51;52;52;52;52;24;52;52;11;11;59;52;50	P68134	52	Actin, cytoplasmic 1;Actin, cytoplasmic 1, N-terminally processed;Actin, cytoplasmic 2;Actin, cytoplasmic 2, N-terminally processed;Actin, aortic smooth muscle;Actin, gamma-enteric smooth muscle;Actin, alpha cardiac muscle 1;Actin, alpha skeletal muscle	Actb;Actb;Actg1;Actg1;Actb;Actb;Actb;Actb;Actb;Actb;Actg1;Actb;Actb;Actb;Actb;Actb;Actg1;Actg1;Actb;Actb;Actg1;Actb;Acta2;Acta2;Actg2;Actg2;Actg2;Actg2;Actg2;Actc1;Actc1;Actc1;Actc1;Actc1;Actc1;Acta1;Acta1;Acta1;Actc1;Actc1;Actb	22	+	+	+	+	+	+	+	+	+	+	5		MVGMGQKDSYVGD	1	HQGVMVGMGQK(1)DSYVGDEAQSKR	_HQGVMVGMGQK(gl)DSYVGDEAQSKR_	23	1	4	656.06	2620.21	0.99723	1.1267e-276	273.03
B2RRX1;P60710;P63260;Q4KL81;Q61276;Q3UAF6;Q3UAF7;Q3UCF8;Q3U939;F8WI82;Q3TSB7;Q3U5R4;Q3UA89;Q3UGS0;Q3UAA9;E9Q607;Q3U804;E9Q1F2;B1ATY0;B1ATY1;Q99NC5;F8WGM8;P62737;Q3U122;P63268;Q3UJ36;P68033;Q497E4;Q9CXK3;Q3TG92;Q61275;Q3UIJ3;P68134;Q61264;Q61272;Q3TIJ9;Q9QZ83	326;326;326;326;326;326;326;325;325;324;326;326;326;326;326;329;325;246;246;104;88;81;328;328;327;327;328;328;328;328;300;328;328;287;287;326;330	P68134	328	Actin, cytoplasmic 1;Actin, cytoplasmic 1, N-terminally processed;Actin, cytoplasmic 2;Actin, cytoplasmic 2, N-terminally processed;Actin, aortic smooth muscle;Actin, gamma-enteric smooth muscle;Actin, alpha cardiac muscle 1;Actin, alpha skeletal muscle	Actb;Actb;Actg1;Actg1;Actb;Actb;Actb;Actb;Actb;Actb;Actg1;Actb;Actb;Actb;Actb;Actg1;Actb;Actb;Actg1;Actg1;Actb;Actg1;Acta2;Acta2;Actg2;Actg2;Actc1;Actc1;Actc1;Actc1;Actc1;Actc1;Acta1;Acta1;Acta1;Actb;Actg1	22	+	+	+	+	+	+	+	+	+	+	5		LAPSTMKIKIIAP	1	EITALAPSTMK(1)IK	_EITALAPSTMK(gl)IK_	13	1	3	506.285	1515.83	-0.39489	3.2808e-24	140.14
B2RRX1;P60710;P63260;Q4KL81;Q61276;Q3UAF6;Q3UAF7;Q3UCF8;Q3U939;F8WI82;Q3TSB7;Q3U5R4;Q3UA89;Q3UGS0;Q3UAA9;E9Q607;Q3U804;E9Q1F2;B1ATY0;B1ATY1;Q99NC5;F8WGM8;P62737;Q3U122;P63268;Q3UJ36;P68033;Q497E4;Q9CXK3;Q3TG92;Q61275;Q3UIJ3;P68134;Q61264;Q61272;Q3TIJ9;Q9QZ83	315;315;315;315;315;315;315;314;314;313;315;315;315;315;315;318;314;235;235;93;77;70;317;317;316;316;317;317;317;317;289;317;317;276;276;315;319	P68134	317	Actin, cytoplasmic 1;Actin, cytoplasmic 1, N-terminally processed;Actin, cytoplasmic 2;Actin, cytoplasmic 2, N-terminally processed;Actin, aortic smooth muscle;Actin, gamma-enteric smooth muscle;Actin, alpha cardiac muscle 1;Actin, alpha skeletal muscle	Actb;Actb;Actg1;Actg1;Actb;Actb;Actb;Actb;Actb;Actb;Actg1;Actb;Actb;Actb;Actb;Actg1;Actb;Actb;Actg1;Actg1;Actb;Actg1;Acta2;Acta2;Actg2;Actg2;Actc1;Actc1;Actc1;Actc1;Actc1;Actc1;Acta1;Acta1;Acta1;Actb;Actg1	20	+	+	+	+	+	+	+	+	+	+	5		IADRMQKEITALA;LADRMQKEITALA	1	MQK(1)EITALAPSTMK	_M(ox)QK(gl)EITALAPSTM(ox)K_	14	1	3	565.62	1693.84	-0.37891	1.5781e-29	144.27
B2RRX1;P60710;P63260;Q4KL81;Q61276;Q3UAF6;Q3UAF7;Q3UCF8;Q3U939;F8WI82;Q3TSB7;Q3U5R4;Q3UA89;Q3UGS0;Q3UAA9;E9Q607;E9Q1F2;B1ATY0;B1ATY1;Q99NC5;F8WGM8;P62737;Q3U122;P63268;Q3UJ36;P68033;Q497E4;Q9CXK3;Q3TG92;Q61275;Q3UIJ3;P68134;Q61264;Q61272;Q3TIJ9;Q9QZ83	328;328;328;328;328;328;328;327;327;326;328;328;328;328;328;331;248;248;106;90;83;330;330;329;329;330;330;330;330;302;330;330;289;289;328;332	P68134	330	Actin, cytoplasmic 1;Actin, cytoplasmic 1, N-terminally processed;Actin, cytoplasmic 2;Actin, cytoplasmic 2, N-terminally processed;Actin, aortic smooth muscle;Actin, gamma-enteric smooth muscle;Actin, alpha cardiac muscle 1;Actin, alpha skeletal muscle	Actb;Actb;Actg1;Actg1;Actb;Actb;Actb;Actb;Actb;Actb;Actg1;Actb;Actb;Actb;Actb;Actg1;Actb;Actg1;Actg1;Actb;Actg1;Acta2;Acta2;Actg2;Actg2;Actc1;Actc1;Actc1;Actc1;Actc1;Actc1;Acta1;Acta1;Acta1;Actb;Actg1	22	+	+	+	+	+	+	+	+	+	+	5		PSTMKIKIIAPPE	1	IK(1)IIAPPER	_IK(gl)IIAPPER_	9	1	3	384.236	1149.69	0.74897	5.9258e-05	99.802
B2RRX1;P60710;P63260;Q4KL81;Q61276;Q3UAF6;Q3UAF7;Q3UCF8;Q3U939;F8WI82;Q3TSB7;Q3U5R4;Q3UA89;Q3UAA9;E9Q607;Q3U804;E9Q5F4;Q3UD81;G3UZ07;E9Q606;E9QAZ1;G3UYG0;A1E281;P62737;Q3U122;P63268;Q3UJ36;Q61852;D3YZY0;D3Z2K3;P68033;Q497E4;Q9CXK3;Q3TG92;Q61275;Q3UIJ3;P68134;Q61264;Q61272;Q61273;Q61274;Q3TIJ9	61;61;61;61;61;61;61;60;60;59;61;61;61;61;64;60;61;61;118;64;61;61;51;63;63;62;62;62;62;62;63;63;63;63;35;63;63;22;22;70;63;61	P68134	63	Actin, cytoplasmic 1;Actin, cytoplasmic 1, N-terminally processed;Actin, cytoplasmic 2;Actin, cytoplasmic 2, N-terminally processed;Actin, aortic smooth muscle;Actin, gamma-enteric smooth muscle;Actin, alpha cardiac muscle 1;Actin, alpha skeletal muscle	Actb;Actb;Actg1;Actg1;Actb;Actb;Actb;Actb;Actb;Actb;Actg1;Actb;Actb;Actb;Actg1;Actb;Actb;Actg1;Actg1;Actb;Actb;Actg1;Actb;Acta2;Acta2;Actg2;Actg2;Actg2;Actg2;Actg2;Actc1;Actc1;Actc1;Actc1;Actc1;Actc1;Acta1;Acta1;Acta1;Actc1;Actc1;Actb	18	+	+	+	+	+	+	+	+	+	+	5		GDEAQSKRGILTL	1	HQGVMVGMGQKDSYVGDEAQSK(1)R	_HQGVM(ox)VGMGQKDSYVGDEAQSK(gl)R_	23	1	4	660.059	2636.21	1.1531	1.1672e-54	163.42
B2RRX1;P60710;P63260;Q4KL81;Q61276;Q3UAF6;Q3UAF7;Q3UCF8;Q3U939;F8WI82;Q3TSB7;Q3U5R4;Q3UA89;Q3UGS0;E9Q607;Q3U804;E9Q1F2;B1ATY0;E9Q5F4;Q3UD81;G3UZ07;P62737;Q3U122;P63268;Q3UJ36;Q61852;D3YZY0;P68033;Q497E4;Q9CXK3;Q3TG92;Q61275;Q3UIJ3;P68134;Q61264;Q61272;Q3TIJ9;Q8BFZ3;Q9QZ83	191;191;191;191;191;191;191;190;190;189;191;191;191;191;194;190;111;111;191;191;248;193;193;192;192;192;192;193;193;193;193;165;193;193;152;152;191;192;195	P68134	193	Actin, cytoplasmic 1;Actin, cytoplasmic 1, N-terminally processed;Actin, cytoplasmic 2;Actin, cytoplasmic 2, N-terminally processed;Actin, aortic smooth muscle;Actin, gamma-enteric smooth muscle;Actin, alpha cardiac muscle 1;Actin, alpha skeletal muscle;Beta-actin-like protein 2	Actb;Actb;Actg1;Actg1;Actb;Actb;Actb;Actb;Actb;Actb;Actg1;Actb;Actb;Actb;Actg1;Actb;Actb;Actg1;Actb;Actg1;Actg1;Acta2;Acta2;Actg2;Actg2;Actg2;Actg2;Actc1;Actc1;Actc1;Actc1;Actc1;Actc1;Acta1;Acta1;Acta1;Actb;Actbl2;Actg1	11	+	+	+	+	+	+	+	+	+	+	5		LTDYLMKILTERG	1	DLTDYLMK(1)ILTER	_DLTDYLM(ox)K(gl)ILTER_	13	1	3	580.966	1739.88	0.51403	1.1352e-24	142.51
Q3TF62;Q505L1;Q9Z2N8	303;303;303	Q3TF62	303	Actin-like protein 6A	Actl6a;Actl6a;Actl6a	1	+			+		+					1	+	FGAERLKIPEGLF	1	LK(1)IPEGLFDPSNVK	_LK(gl)IPEGLFDPSNVK_	14	1	3	557.642	1669.9	-0.20304	0.0043854	49.929
Q3TF62;Q505L1;Q9Z2N8;D3YVN1	242;242;242;190	Q3TF62	242	Actin-like protein 6A	Actl6a;Actl6a;Actl6a;Actl6a	1	+				+	+					1	+	NWKRKEKLPQVTR	1	EK(1)LPQVTR	_EK(gl)LPQVTR_	8	1	3	362.209	1083.6	0.73027	0.0072062	57.047
Q3TF62;Q505L1;Q9Z2N8;D3YVN1	62;62;62;10	Q3TF62	62	Actin-like protein 6A	Actl6a;Actl6a;Actl6a;Actl6a	6	+	+		+	+	+	+				2		IDGDKGKQGGPTY	1	GK(1)QGGPTYYIDTNALR	_GK(gl)QGGPTYYIDTNALR_	16	1	3	623.315	1866.92	1.2766	4.991e-14	127.36
Q9QZB7	173	Q9QZB7	173	Actin-related protein 10	Actr10	1				+				+			1	+	GGKALHKELETQL	1	ALHK(1)ELETQLLEQCTVDTGAAK	_ALHK(gl)ELETQLLEQC(ne)TVDTGAAK_	22	1	4	660.085	2636.31	-0.29761	7.4434e-06	92.31
Q9QZB7	410	Q9QZB7	410	Actin-related protein 10	Actr10	5	+			+	+	+	+	+	+		4		AQPPLMKRAFSTE	1	AQPPLMK(1)R	_AQPPLMK(gl)R_	8	1	3	352.199	1053.58	-0.61385	0.0011042	77.058
P61161;Q5SW83	368;368	P61161	368	Actin-related protein 2	Actr2;Actr2	1					+		+				1	+	ADIMKDKDNFWMT	1	DK(1)DNFWMTR	_DK(gl)DNFWMTR_	9	1	3	442.868	1325.58	-0.036877	0.0021463	63.076
P61161;Q5SW83	299;299	P61161	299	Actin-related protein 2	Actr2;Actr2	3	+		+	+	+	+					1	+	TRSEFYKHIVLSG	1	SEFYK(1)HIVLSGGSTMYPGLPSR	_SEFYK(gl)HIVLSGGSTM(ox)YPGLPSR_	22	1	4	639.819	2555.25	1.0149	3.7343e-05	82.635
P61161;Q5SW83	388;388	P61161	388	Actin-related protein 2	Actr2;Actr2	4	+	+	+		+	+		+			2		GVRVLEKLGVTVR	1	VLEK(1)LGVTVR	_VLEK(gl)LGVTVR_	10	1	3	409.919	1226.73	0.7051	0.00049558	72.643
P61161;Q5SW83;Q8BMA4	219;219;219	P61161	219	Actin-related protein 2	Actr2;Actr2;Actr2	3				+	+		+	+			2		VRMIKEKLCYVGY	1	EK(1)LCYVGYNIEQEQK	_EK(gl)LC(ne)YVGYNIEQEQK_	15	1	3	694.998	2081.97	0.55265	4.3465e-28	145.43
P61161;Q5SW83;Q8BMA4	97;97;97	P61161	97	Actin-related protein 2	Actr2;Actr2;Actr2	8	+	+	+	+	+	+	+	+			3		YTFGPEKLNIDTR	1	HLWDYTFGPEK(1)LNIDTR	_HLWDYTFGPEK(gl)LNIDTR_	17	1	3	740.368	2218.08	-0.40404	1.7375e-178	240.04
P61161;Q5SW83;Q8BMA4	118;118;118	P61161	118	Actin-related protein 2	Actr2;Actr2;Actr2	13	+	+	+	+	+	+	+	+	+	+	5		PPMNPTKNREKIV	1	ILLTEPPMNPTK(1)NR	_ILLTEPPM(ox)NPTK(gl)NR_	14	1	3	585.314	1752.92	-0.72796	4.7722e-22	142.97
P61161;Q5SW83;Q8BMA4	7;7;7	P61161	7	Actin-related protein 2	Actr2;Actr2;Actr2	1	+				+	+					1	+	MDSQGRKVVVCDN	1	K(1)VVVCDNGTGFVK	_K(gl)VVVCDNGTGFVK_	13	1	3	512.933	1535.78	-0.5782	1.1312e-07	97.214
P61161;Q5SW83;Q8BMA4	46;46;46	P61161	46	Actin-related protein 2	Actr2;Actr2;Actr2	8	+	+		+	+	+	+	+			3		IIRSTTKVGNIEI	1	STTK(1)VGNIEIK	_STTK(gl)VGNIEIK_	11	1	3	435.245	1302.71	-0.27277	4.7356e-06	102.53
P61161;Q5SW83;Q8BMA4	53;53;53	P61161	53	Actin-related protein 2	Actr2;Actr2;Actr2	1			+	+		+					1	+	VGNIEIKDLMVGD	1	VGNIEIK(1)DLMVGDEASELR	_VGNIEIK(gl)DLM(ox)VGDEASELR_	19	1	3	740.039	2217.09	-0.72373	5.2663e-10	96.143
Q9R0Q6	179	Q9R0Q6	179	Actin-related protein 2/3 complex subunit 1A	Arpc1a	4	+			+	+	+	+	+			3		IKEVDEKPASTPW	1	EVDEK(1)PASTPWGSK	_EVDEK(gl)PASTPWGSK_	14	1	3	548.934	1643.78	-0.86047	0.0015647	55.314
Q9R0Q6	235	Q9R0Q6	235	Actin-related protein 2/3 complex subunit 1A	Arpc1a	1				+				+			1	+	SVADASKSVQVST	1	LAWVSHDSTVSVADASK(1)SVQVSTLR	_LAWVSHDSTVSVADASK(gl)SVQVSTLR_	25	1	4	690.11	2756.41	0.6307	0.0002935	54.223
Q9R0Q6	290	Q9R0Q6	290	Actin-related protein 2/3 complex subunit 1A	Arpc1a	6	+	+		+	+	+	+	+			3		SKLDVPKQSIQRN	1	LDVPK(1)QSIQR	_LDVPK(gl)QSIQR_	10	1	3	433.246	1296.71	-0.042436	0.00015365	91.087
Q9R0Q6;Q9CTB9;D3YVI5	87;87;87	Q9R0Q6	87	Actin-related protein 2/3 complex subunit 1A	Arpc1a;Arpc1a	2				+	+			+			1	+	QKDGIWKPTLVIL	1	DGIWK(1)PTLVILR	_DGIWK(gl)PTLVILR_	12	1	3	508.968	1523.88	0.23718	1.7096e-07	96.64
Q91Z25;Q3TCE7;Q9WV32;Q3U094	371;367;367;367	Q91Z25	371	Actin-related protein 2/3 complex subunit 1B	Arpc1b;Arpc1b;Arpc1b;Arpc1b	3	+			+	+	+	+				2		SLESALKDLKIK_	1	SLESALK(1)DLK	_SLESALK(gl)DLK_	10	1	3	406.563	1216.67	-0.13212	0.00094091	64.297
Q91Z25;Q3TCE7;Q9WV32;Q3U094;Q3TBA2;F6VVE6	174;174;174;174;174;125	Q91Z25	174	Actin-related protein 2/3 complex subunit 1B	Arpc1b;Arpc1b;Arpc1b;Arpc1b;Arpc1b;Arpc1b	1	+			+		+					1	+	IFSAYIKEVEERP	1	IFSAYIK(1)EVEERPAPTPWGSK	_IFSAYIK(gl)EVEERPAPTPWGSK_	21	1	4	630.579	2518.29	0.91633	0.00014307	80.638
Q3UA52;Q9CVB6;D3YXG6;Q4FZG5	148;65;49;41	Q3UA52	148	Actin-related protein 2/3 complex subunit 2	Arpc2;Arpc2;Arpc2;Arpc2	8	+		+	+	+	+	+	+			3		ISLKFYKELQAHG	1	FYK(1)ELQAHGADELLK	_FYK(gl)ELQAHGADELLK_	15	1	3	625.991	1874.95	NA	9.9205e-28	117.93
Q3UA52;Q9CVB6;D3YXG6;Q4FZG5	378;295;279;271	Q3UA52	378	Actin-related protein 2/3 complex subunit 2	Arpc2;Arpc2;Arpc2;Arpc2	12	+	+	+	+	+	+	+	+	+		4		MKTITGKTFSSR_	1	TITGK(1)TFSSR	_TITGK(gl)TFSSR_	10	1	3	404.551	1210.63	0.085277	0.00037413	76.465
Q3UA52;Q9CVB6;D3YXG6;Q4FZG5	358;275;259;251	Q3UA52	358	Actin-related protein 2/3 complex subunit 2	Arpc2;Arpc2;Arpc2;Arpc2	6	+			+	+	+	+	+			3		KTSDFLKVLNRAR	1	TSDFLK(1)VLNR	_TSDFLK(gl)VLNR_	10	1	3	436.242	1305.7	0.25568	5.2648e-09	120.31
Q3UA52;Q9CVB6;D3YXG6;Q4FZG5	219;136;120;112	Q3UA52	219	Actin-related protein 2/3 complex subunit 2	Arpc2;Arpc2;Arpc2;Arpc2	1				+				+			1	+	QFQEEGKEGENRA	1	YFQFQEEGK(1)EGENR	_YFQFQEEGK(gl)EGENR_	14	1	3	625.615	1873.82	1.3695	1.2846e-05	90.793
Q9JM76	37	Q9JM76	37	Actin-related protein 2/3 complex subunit 3	Arpc3	4	+	+		+		+		+	+		3		PAPRETKDTDIVD	1	ETK(1)DTDIVDEAIYYFK	_ETK(gl)DTDIVDEAIYYFK_	16	1	3	688.665	2062.97	0.83718	3.6991e-05	79.81
Q9JM76	14	Q9JM76	14	Actin-related protein 2/3 complex subunit 3	Arpc3	3			+	+	+	+		+			2		LMDPDTKLIGNMA	1	PAYHSSLMDPDTK(1)LIGNMALLPLR	_PAYHSSLM(ox)DPDTK(gl)LIGNM(ox)ALLPLR_	24	1	4	700.61	2798.41	-0.38668	1.5043e-54	154.84
P59999;Q7TPD9;Q8BVW6;Q9D3C4	44;44;44;44	P59999	44	Actin-related protein 2/3 complex subunit 4	Arpc4;Arpc4;Arpc4;Arpc4	11	+	+	+	+	+	+	+	+	+		4		VEVRSSKELLLQP	1	SSK(1)ELLLQPVTISR	_SSK(gl)ELLLQPVTISR_	14	1	3	562.325	1683.95	NA	2.7375e-27	119.25
Q9CPW4;Q3TKM9;Q3TK56	131;131;74	Q9CPW4	131	Actin-related protein 2/3 complex subunit 5;Actin-related protein 2/3 complex subunit 5;Actin-related protein 2/3 complex subunit 5	Arpc5;Arpc5;Arpc5	4	+	+	+	+	+	+	+				2		LLQWHEKALAAGG	1	GFESPSDNSSAVLLQWHEK(1)ALAAGGVGSIVR	_GFESPSDNSSAVLLQWHEK(gl)ALAAGGVGSIVR_	31	1	4	824.922	3295.66	0.087866	8.1736e-130	202.74
Q9CPW4;Q3TKM9;Q3TK56	112;112;55	Q9CPW4	112	Actin-related protein 2/3 complex subunit 5;Actin-related protein 2/3 complex subunit 5;Actin-related protein 2/3 complex subunit 5	Arpc5;Arpc5;Arpc5	2		+		+	+	+	+				2		LMKYIYKGFESPS	1	YIYK(1)GFESPSDNSSAVLLQWHEK	_YIYK(gl)GFESPSDNSSAVLLQWHEK_	23	1	4	703.845	2811.35	0.44227	6.103e-08	103.1
Q9CPW4;Q3TKM9;Q3UC32;Q3UA72	13;13;13;13	Q9CPW4	13	Actin-related protein 2/3 complex subunit 5;Actin-related protein 2/3 complex subunit 5;Actin-related protein 2/3 complex subunit 5;Actin-related protein 2/3 complex subunit 5	Arpc5;Arpc5;Arpc5;Arpc5	2	+			+		+		+			2		SSARFRKVDVDEY	1	K(1)VDVDEYDENK	_K(gl)VDVDEYDENK_	11	1	3	489.891	1466.65	-1.0721	2.8208e-05	91.937
Q9CPW4;Q3TK56;Q3UC32;E9Q2K4	87;30;87;86	Q9CPW4	87	Actin-related protein 2/3 complex subunit 5;Actin-related protein 2/3 complex subunit 5;Actin-related protein 2/3 complex subunit 5;Actin-related protein 2/3 complex subunit 5	Arpc5;Arpc5;Arpc5;Gm16372	5	+	+	+	+	+	+		+			2		KVLISFKANDIEK	1	VLISFK(1)ANDIEK	_VLISFK(gl)ANDIEK_	12	1	3	497.612	1489.81	1.1112	6.4564e-05	77.64
Q9CPW4;Q3TKM9;Q3TK56;Q3UC32;Q3UA72	67;67;10;67;67	Q9CPW4	67	Actin-related protein 2/3 complex subunit 5;Actin-related protein 2/3 complex subunit 5;Actin-related protein 2/3 complex subunit 5;Actin-related protein 2/3 complex subunit 5;Actin-related protein 2/3 complex subunit 5	Arpc5;Arpc5;Arpc5;Arpc5;Arpc5	5	+			+	+	+	+	+			3		NPPINTKSQAVKD	1	NPPINTK(1)SQAVK	_NPPINTK(gl)SQAVK_	12	1	3	470.928	1409.76	0.049828	9.2992e-11	111.63
Q9CPW4;Q3TKM9;Q3TK56;Q3UC32;E9Q2K4	93;93;36;93;92	Q9CPW4	93	Actin-related protein 2/3 complex subunit 5;Actin-related protein 2/3 complex subunit 5;Actin-related protein 2/3 complex subunit 5;Actin-related protein 2/3 complex subunit 5;Actin-related protein 2/3 complex subunit 5	Arpc5;Arpc5;Arpc5;Arpc5;Gm16372	1				+				+			1	+	KANDIEKAVQSLD	1	ANDIEK(1)AVQSLDK	_ANDIEK(gl)AVQSLDK_	13	1	3	515.602	1543.78	-0.22343	0.00037224	72.496
A3KGQ6;Q9D898	110;110	A3KGQ6	110	Actin-related protein 2/3 complex subunit 5;Actin-related protein 2/3 complex subunit 5-like protein	Arpc5l;Arpc5l	1				+				+			1	+	GIDLLMKYIYKGF	1	NGIDLLMK(1)YIYK	_NGIDLLM(ox)K(gl)YIYK_	12	1	3	534.285	1599.83	0.049482	0.00048649	64.55
A3KGQ6;Q9D898	69;69	A3KGQ6	69	Actin-related protein 2/3 complex subunit 5;Actin-related protein 2/3 complex subunit 5-like protein	Arpc5l;Arpc5l	3	+			+	+	+	+				2		NSPINTKNQAVKE	1	NSPINTK(1)NQAVK	_NSPINTK(gl)NQAVK_	12	1	3	476.592	1426.75	0.1195	0.0015611	59.198
A3KGQ6;Q9D898	89;89	A3KGQ6	89	Actin-related protein 2/3 complex subunit 5;Actin-related protein 2/3 complex subunit 5-like protein	Arpc5l;Arpc5l	2	+	+		+		+					1	+	KVLTNFKSSEIEQ	1	VLTNFK(1)SSEIEQAVQSLDR	_VLTNFK(gl)SSEIEQAVQSLDR_	19	1	3	760.061	2277.16	NA	1.8209e-10	88.992
Q3TGW0;Q3ULF7;Q99JY9;Q3TWJ4	240;240;240;240	Q3TGW0	240	Actin-related protein 3	Actr3;Actr3;Actr3;Actr3	1	+				+	+					1	+	VCPDLVKEFNKYD	1	YSYVCPDLVK(1)EFNK	_YSYVC(ne)PDLVK(gl)EFNK_	14	1	3	648.645	1942.91	0.52519	0.0027676	52.576
Q3TGW0;Q3ULF7;Q99JY9;Q3TWJ4;Q3TGE1	251;251;251;251;251	Q3TGW0	251	Actin-related protein 3	Actr3;Actr3;Actr3;Actr3;Actr3	6	+	+		+	+	+	+	+			3		YDTDGSKWIKQYT	1	EFNKYDTDGSK(1)WIK	_EFNKYDTDGSK(gl)WIK_	14	1	3	615.632	1843.87	0.12468	9.0144e-15	132.47
Q3TGW0;Q3ULF7;Q99JY9;Q3TWJ4;Q3TGE1	254;254;254;254;254	Q3TGW0	254	Actin-related protein 3	Actr3;Actr3;Actr3;Actr3;Actr3	5	+			+	+	+		+	+		3		DGSKWIKQYTGVN	1	WIK(1)QYTGVNAISK	_WIK(gl)QYTGVNAISK_	13	1	3	541.295	1620.86	-0.10636	1.3456e-07	97.779
Q3TGW0;Q3ULF7;Q99JY9;Q3TWJ4;Q3TGE1	265;265;265;265;265	Q3TGW0	265	Actin-related protein 3	Actr3;Actr3;Actr3;Actr3;Actr3	1			+		+	+					1	+	VNAISKKEFSIDV	1	K(1)EFSIDVGYER	_K(gl)EFSIDVGYER_	11	1	3	486.24	1455.7	-0.11355	0.0057047	50.275
Q3TGW0;Q3ULF7;Q99JY9;Q3TWJ4;Q3TGE1	264;264;264;264;264	Q3TGW0	264	Actin-related protein 3	Actr3;Actr3;Actr3;Actr3;Actr3	6	+	+		+	+	+	+	+			3		GVNAISKKEFSID	1	QYTGVNAISK(1)K	_QYTGVNAISK(gl)K_	11	1	3	441.574	1321.7	-2.1116	1.1033e-05	97.813
Q3TGW0;Q3ULF7;Q99JY9;Q3TWJ4;Q3TGE1;Q3UGH0	75;75;75;75;75;75	Q3TGW0	75	Actin-related protein 3	Actr3;Actr3;Actr3;Actr3;Actr3;Actr3	1			+		+	+					1	+	KPTYATKWPIRHG	0.981199	GVDDLDFFIGDEAIEK(0.019)PTYATK(0.981)WPIR	_GVDDLDFFIGDEAIEKPTYATK(gl)WPIR_	26	1	4	778.392	3109.54	0.98723	1.9221e-09	91.238
Q3TGW0;Q3ULF7;Q99JY9;Q3TWJ4;Q3TGE1;Q9ERF8	361;361;361;361;361;28	Q3TGW0	361	Actin-related protein 3	Actr3;Actr3;Actr3;Actr3;Actr3;Actr3	1					+		+				1	+	GGRLKPKPIDVQV	0.981745	LK(0.018)PK(0.982)PIDVQVITHHMQR	_LKPK(gl)PIDVQVITHHM(ox)QR_	17	1	4	543.303	2169.18	-0.28463	0.0024291	61.097
Q3TGW0;Q3ULF7;Q99JY9;Q3TWJ4;Q3TGE1;Q3UGH0	99;99;99;99;99;99	Q3TGW0	99	Actin-related protein 3	Actr3;Actr3;Actr3;Actr3;Actr3;Actr3	3	+			+		+	+	+			3		MEQVIFKYLRAEP	1	FMEQVIFK(1)YLR	_FM(ox)EQVIFK(gl)YLR_	11	1	3	535.282	1602.82	-1.456	0.0019901	59.418
Q3TGW0;Q3ULF7;Q99JY9;Q3TWJ4;Q3TGE1;Q9ERF8	398;398;398;398;398;65	Q3TGW0	398	Actin-related protein 3	Actr3;Actr3;Actr3;Actr3;Actr3;Actr3	3		+	+	+		+	+				2		QVCHTKKDYEEIG	1	K(1)DYEEIGPSICR	_K(gl)DYEEIGPSIC(ne)R_	12	1	3	550.259	1647.76	0.23876	1.2393e-06	92.19
Q3TGW0;Q3ULF7;Q99JY9;Q3TWJ4;Q3TGE1;Q9ERF8	348;348;348;348;348;15	Q3TGW0	348	Actin-related protein 3	Actr3;Actr3;Actr3;Actr3;Actr3;Actr3	2				+				+			1	+	TVDARLKLSEELS	1	LK(1)LSEELSGGR	_LK(gl)LSEELSGGR_	11	1	3	434.905	1301.69	0.31817	0.0066044	51.013
Q3TGW0;Q3ULF7;Q99JY9;Q3TWJ4;Q3TGE1;Q3UGH0	53;53;53;53;53;53	Q3TGW0	53	Actin-related protein 3	Actr3;Actr3;Actr3;Actr3;Actr3;Actr3	1				+			+				1	+	AQRRVMKGVDDLD	1	VMK(1)GVDDLDFFIGDEAIEKPTYATK	_VM(ox)K(gl)GVDDLDFFIGDEAIEKPTYATK_	25	1	4	733.863	2931.42	0.10196	1.7189e-05	78.236
Q641P0;Q641P0-2	230;142	Q641P0	230	Actin-related protein 3B	Actr3b	2				+	+			+			1	+	AKAIKEKYCYICP	1	EK(1)YCYICPDIVR	_EK(gl)YC(ne)YIC(ne)PDIVR_	12	1	3	622.624	1864.85	NA	1.1181e-08	93.345
Q641P0;Q641P0-2	254;166	Q641P0	254	Actin-related protein 3B	Actr3b	2				+	+			+			1	+	DPRKWIKQYTGIN	1	WIK(1)QYTGINAINQK	_WIK(gl)QYTGINAINQK_	14	1	3	597.656	1789.95	-0.20289	0.0001969	72.891
Q8R2S9	225	Q8R2S9	225	Actin-related protein 8	Actr8	2	+			+	+	+					1	+	YLEIPLKDLKYYR	1	YLEIPLK(1)DLK	_YLEIPLK(gl)DLK_	10	1	3	449.262	1344.77	0.19095	0.006947	50.034
G3X9X7;O54967;D3Z3U6;O54967-3;D3Z3U5;O54967-2	131;131;131;131;131;131	G3X9X7	131	Activated CDC42 kinase 1	Tnk2;Tnk2;Tnk2;Tnk2	14	+		+	+	+	+	+	+	+	+	5		DLRLLEKLGDGSF	1	LLEK(1)LGDGSFGVVR	_LLEK(gl)LGDGSFGVVR_	14	1	3	535.298	1602.87	0.01132	1.164e-14	125.53
G3X9X7;O54967;D3Z3U6;O54967-3;D3Z3U5;O54967-2;D3Z3U7;E9QN61;E9Q5M1;E9PWA3	565;565;550;550;565;550;60;75;142;60	G3X9X7	565	Activated CDC42 kinase 1	Tnk2;Tnk2;Tnk2;Tnk2;Tnk2;Tnk2;Tnk2;Tnk2	2				+	+			+			1	+	RGLWLAKPSARVP	1	GLWLAK(1)PSAR	_GLWLAK(gl)PSAR_	10	1	3	404.9	1211.68	0.67261	0.001607	60.892
P11031	68	P11031	68	Activated RNA polymerase II transcriptional coactivator p15	Sub1	17	+	+	+	+	+	+	+	+	+	+	5		NMFQIGKMRYVSV	1	DDNMFQIGK(1)MR	_DDNM(ox)FQIGK(gl)M(ox)R_	11	1	3	500.891	1499.65	-0.32067	4.1874e-20	136.48
A2AH22;A2AH22-6;A2AH22-2;A2AH22-7;A2AH22-5;E9Q961;A2AH22-3;A2AH22-4	175;175;175;175;175;175;175;175	A2AH22	175	Activating molecule in BECN1-regulated autophagy protein 1	Ambra1;Ambra1	12	+	+	+	+	+	+	+	+			3		EPFAVVKTASEME	1	REPFAVVK(1)TASEMER	_REPFAVVK(gl)TASEM(ox)ER_	15	1	3	627.316	1878.93	-0.067171	7.0611e-06	104.41
Q9D8Z1	302	Q9D8Z1	302	Activating signal cointegrator 1 complex subunit 1	Ascc1	1	+				+	+					1	+	LYTADGKYIFKER	1	YNLYTADGK(1)YIFK	_YNLYTADGK(gl)YIFK_	13	1	3	570.623	1708.85	0.47732	0.0026683	53.967
Q7TT18	657	Q7TT18	657	Activating transcription factor 7-interacting protein 1	Atf7ip	2	+			+	+	+					1	+	KTLAELKTRVEKI	1	TLAELK(1)TR	_TLAELK(gl)TR_	8	1	3	349.205	1044.59	-0.7923	0.0041016	63.486
Q8N9S3;Q8N9S3-3;F6S1R2;A2AF79;Q8N9S3-2;A2AF81	185;185;171;170;137;160	Q8N9S3	185	Activator of 90 kDa heat shock protein ATPase homolog 2	Ahsa2;Ahsa2;Ahsa2;Ahsa2	1	+				+	+					1	+	RKLNENKLQASPV	1	LNENK(1)LQASPVALGVR	_LNENK(gl)LQASPVALGVR_	16	1	3	608.343	1822.01	0.98503	3.4621e-05	80.534
Q8N9S3;Q8N9S3-3;F6S1R2;A2AF79;Q8N9S3-2;A2AF81;A2AF82	156;156;142;141;108;131;156	Q8N9S3	156	Activator of 90 kDa heat shock protein ATPase homolog 2	Ahsa2;Ahsa2;Ahsa2;Ahsa2;Ahsa2	2	+		+		+	+					1	+	EYLKALKTEFTTG	1	ALK(1)TEFTTGMILPTK	_ALK(gl)TEFTTGM(ox)ILPTK_	15	1	3	594.322	1779.94	-0.71679	0.00098455	57.288
Q8N9S3;Q8N9S3-3;F6S1R2;A2AF79;A2AF81;A2AF82	37;37;23;22;37;37	Q8N9S3	37	Activator of 90 kDa heat shock protein ATPase homolog 2	Ahsa2;Ahsa2;Ahsa2;Ahsa2;Ahsa2	1	+				+	+					1	+	DATIWSKGKLREL	1	DATIWSK(1)GK	_DATIWSK(gl)GK_	9	1	3	373.865	1118.57	-1.0809	0.0035036	59.35
Q5SSL4-2;Q5SSL4;Q5SSL4-4;E9PUE7	204;192;155;146	Q5SSL4-2	204	Active breakpoint cluster region-related protein	Abr;Abr	1					+			+			1	+	AFVDNYKVALETA	1	AFVDNYK(1)VALETAEK	_AFVDNYK(gl)VALETAEK_	15	1	3	604.644	1810.91	0.41434	0.0014475	55.335
B1AW86;P37172	504;504	B1AW86	504	Activin receptor type-1	Acvr1;Acvr1	5	+			+	+	+	+	+			3		IDNSLDKLKTDC_	1	IDNSLDK(1)LK	_IDNSLDK(gl)LK_	9	1	3	387.215	1158.62	0.26494	0.00043751	78.113
B1AW86;P37172	446;446	B1AW86	446	Activin receptor type-1	Acvr1;Acvr1	5		+		+	+	+		+			2		SFEDMRKVVCVDQ	1	K(1)VVCVDQQRPNIPNR	_K(gl)VVC(ne)VDQQRPNIPNR_	15	1	4	502.015	2004.03	-0.61102	2.2188e-07	113.76
B1AW86;P37172	497;497	B1AW86	497	Activin receptor type-1	Acvr1;Acvr1	4	+			+	+	+	+	+			3		IKKTLTKIDNSLD	1	TLTK(1)IDNSLDK	_TLTK(gl)IDNSLDK_	11	1	3	454.581	1360.72	0.80106	1.8838e-05	95.573
Q3TZF1;Q61271	215;215	Q3TZF1	215	Activin receptor type-1B	Acvr1b;Acvr1b	2				+	+			+			1	+	LQEIIGKGRFGEV	1	TIVLQEIIGK(1)GR	_TIVLQEIIGK(gl)GR_	12	1	3	480.956	1439.85	-0.10641	6.5005e-05	77.593
Q9WV31	293	Q9WV31	293	Activity-regulated cytoskeleton-associated protein	Arc	1				+				+			1	+	ELELPQKQGEPLD	1	ELELPQK(1)QGEPLDQFLWR	_ELELPQK(gl)QGEPLDQFLWR_	18	1	3	780.738	2339.19	-0.467	2.2142e-13	115.38
Q9WV31	24	Q9WV31	24	Activity-regulated cytoskeleton-associated protein	Arc	2				+	+			+			1	+	RGGPAAKPNVILQ	1	GGPAAK(1)PNVILQIGK	_GGPAAK(gl)PNVILQIGK_	15	1	3	526.311	1575.91	0.3654	3.6831e-14	130.1
Q9WV31	269	Q9WV31	269	Activity-regulated cytoskeleton-associated protein	Arc	2				+	+			+			1	+	NWVEFKKEFLQYS	1	K(1)EFLQYSEGTLSR	_K(gl)EFLQYSEGTLSR_	13	1	3	557.949	1670.83	-0.13763	8.5158e-05	80.469
Q3TJG2;Q569N0;Q9CR21;F8WJ64;F6ZFT1	92;92;92;64;63	Q3TJG2	92	Acyl carrier protein;Acyl carrier protein;Acyl carrier protein, mitochondrial;Acyl carrier protein;Acyl carrier protein	Ndufab1;Ndufab1;Ndufab1;Ndufab1;Ndufab1	1				+					+		1	+	VLKLYDKIDPEKL	1	LYDK(1)IDPEK	_LYDK(gl)IDPEK_	9	1	3	412.215	1233.62	2.5549	0.0018122	64.654
G3X9I2;Q8R146;Q8R146-2	180;180;180	G3X9I2	180	Acylamino-acid-releasing enzyme	Apeh;Apeh	1			+	+		+					1	+	ESFFQTKALDVSA	1	AESFFQTK(1)ALDVSASDEEMARPK	_AESFFQTK(gl)ALDVSASDEEM(ox)ARPK_	23	1	4	672.571	2686.25	-0.70149	4.2214e-15	114.72
G3X9I2;Q8R146;Q8R146-2	131;131;131	G3X9I2	131	Acylamino-acid-releasing enzyme	Apeh;Apeh	2	+	+		+	+	+					1	+	EKNRKLKSFNLSA	1	LK(1)SFNLSALEK	_LK(gl)SFNLSALEK_	11	1	3	455.258	1362.75	0.77358	0.0021095	60.49
G3X9I2;Q8R146;Q8R146-2	434;434;434	G3X9I2	434	Acylamino-acid-releasing enzyme	Apeh;Apeh	2			+		+	+	+				2		NLPPSLKVGFLPP	1	LLTIDRDLMVAQFSTPNLPPSLK(1)VGFLPPAGK	_LLTIDRDLM(ox)VAQFSTPNLPPSLK(gl)VGFLPPAGK_	32	1	4	892.242	3564.94	0.07719	9.0284e-44	131.94
G3X9I2;Q8R146;Q8R146-2	126;126;126	G3X9I2	126	Acylamino-acid-releasing enzyme	Apeh;Apeh	2	+			+		+	+				2		FLEVWEKNRKLKS	1	QFLEVWEK(1)NRK	_QFLEVWEK(gl)NRK_	11	1	4	398.465	1589.83	0.1951	0.00026993	87.942
G3X9I2;Q8R146;Q8R146-2	681;681;666	G3X9I2	681	Acylamino-acid-releasing enzyme	Apeh;Apeh	9	+	+	+	+	+	+	+				2		DRRVPFKQGLEYY	1	RVPFK(1)QGLEYYHALK	_RVPFK(gl)QGLEYYHALK_	15	1	4	491.519	1962.05	-1.7521	1.0012e-08	116.51
G3X9I2;Q8R146;Q8R146-2	658;658;643	G3X9I2	658	Acylamino-acid-releasing enzyme	Apeh;Apeh	2	+			+	+	+	+				2		LDKSPIKYIPQVK	1	SPIK(1)YIPQVK	_SPIK(gl)YIPQVK_	10	1	3	429.587	1285.74	-0.21222	0.00080095	66.92
G3X9I2;Q8R146;Q8R146-2	664;664;649	G3X9I2	664	Acylamino-acid-releasing enzyme	Apeh;Apeh	1			+	+		+					1	+	KYIPQVKTPVLLM	1	YIPQVK(1)TPVLLMLGQEDR	_YIPQVK(gl)TPVLLM(ox)LGQEDR_	18	1	3	744.068	2229.18	0.67191	1.775e-05	78.69
Q80XL6	17	Q80XL6	17	Acyl-CoA dehydrogenase family member 11	Acad11	6	+	+	+	+	+	+					1	+	EVLPQHKFDLRSL	1	METDVTSDTVEVLPQHK(1)FDLR	_(ac)M(ox)ETDVTSDTVEVLPQHK(gl)FDLR_	21	1	3	878.09	2631.25	-3.3969	1.0588e-72	179.78
Q80XL6;D3YTQ5	413;295	Q80XL6	413	Acyl-CoA dehydrogenase family member 11	Acad11;Acad11	3	+	+		+	+	+					1	+	SGNSAEKWGHPLV	1	EVAEYYAQSGNSAEK(1)WGHPLVIEK	_EVAEYYAQSGNSAEK(gl)WGHPLVIEK_	24	1	4	705.596	2818.36	0.35915	2.6664e-42	147.53
Q80XL6;D3YTQ5	488;370	Q80XL6	488	Acyl-CoA dehydrogenase family member 11	Acad11;Acad11	4	+	+		+	+	+					1	+	GSEQQKKQWLEPL	1	K(1)QWLEPLLR	_K(gl)QWLEPLLR_	9	1	3	432.919	1295.73	-0.088254	7.9219e-07	119.21
Q80XL6;D3YTQ5	166;48	Q80XL6	166	Acyl-CoA dehydrogenase family member 11	Acad11;Acad11	1	+				+	+					1	+	RSLKLDKYGTGVG	1	LDK(1)YGTGVGYCK	_LDK(gl)YGTGVGYC(ne)K_	12	1	3	514.913	1541.72	-1.948	0.00010646	74.392
Q80XL6;D3YTQ5	175;57	Q80XL6	175	Acyl-CoA dehydrogenase family member 11	Acad11;Acad11	2	+			+	+	+					1	+	TGVGYCKRQVSTW	1	YGTGVGYCK(1)R	_YGTGVGYC(ne)K(gl)R_	10	1	3	448.212	1341.61	-0.1017	0.0032626	53.089
Q80XL6;D3YTQ5	222;104	Q80XL6	222	Acyl-CoA dehydrogenase family member 11	Acad11;Acad11	1				+			+				1	+	LVHGDFKLDNIVF	1	NLPDSDSEECLVHGDFK(1)LDNIVFHPK	_NLPDSDSEEC(ne)LVHGDFK(gl)LDNIVFHPK_	26	1	5	642.307	3206.5	0.55052	9.9568e-07	72.532
Q80XL6;D3YTQ5	368;250	Q80XL6	368	Acyl-CoA dehydrogenase family member 11	Acad11;Acad11	4	+	+		+	+	+					1	+	PPQADAKSQLFAQ	1	TTPPQADAK(1)SQLFAQSR	_TTPPQADAK(gl)SQLFAQSR_	17	1	3	654.001	1958.98	-0.11476	3.222e-08	108.71
Q80XL6;D3YTQ5	355;237	Q80XL6	355	Acyl-CoA dehydrogenase family member 11	Acad11;Acad11	1			+		+	+					1	+	TGLQLSKRTLRTT	1	YLMGNNSSEDSFLTANTVQPLAETGLQLSK(1)R	_YLM(ox)GNNSSEDSFLTANTVQPLAETGLQLSK(gl)R_	31	1	3	1172.24	3513.7	-0.19114	8.7937e-151	214.08
Q80XL6;F6U473;Q7TNH5	60;80;79	Q80XL6	60	Acyl-CoA dehydrogenase family member 11	Acad11;Acad11;Acad11	3	+		+	+	+	+					1	+	PTFFLQKGSQAYV	1	SGQSNPTFFLQK(1)GSQAYVLR	_SGQSNPTFFLQK(gl)GSQAYVLR_	20	1	3	781.401	2341.18	1.1622	2.0585e-13	107.57
P13516;Q547C4	64;64	P13516	64	Acyl-CoA desaturase 1	Scd1;Scd1	2		+		+	+	+					1	+	EEGPPPKLEYVWR	1	EDIHDPTYQDEEGPPPK(1)LEYVWR	_EDIHDPTYQDEEGPPPK(gl)LEYVWR_	23	1	4	732.593	2926.34	1.128	5.8098e-07	96.379
P13516;Q547C4	30;30	P13516	30	Acyl-CoA desaturase 1	Scd1;Scd1	6	+	+	+	+	+	+			+		2		SGNEREKVKTVPL	1	EK(1)VK(1)TVPLHLEEDIRPEMK	_EK(gl)VK(gl)TVPLHLEEDIRPEM(ox)K_	19	2	4	634.586	2534.32	-0.42794	9.4166e-26	139.04
P13516;Q547C4	32;32	P13516	32	Acyl-CoA desaturase 1	Scd1;Scd1	11	+	+	+	+	+	+	+		+	+	4		NEREKVKTVPLHL	1	VK(1)TVPLHLEEDIRPEMK	_VK(gl)TVPLHLEEDIRPEM(ox)K_	17	1	3	722.053	2163.14	-0.21183	1.577e-132	220.6
P13516;Q547C4	47;47	P13516	47	Acyl-CoA desaturase 1	Scd1;Scd1	2		+	+	+		+					1	+	DIRPEMKEDIHDP	1	TVPLHLEEDIRPEMK(1)EDIHDPTYQDEEGPPPK	_TVPLHLEEDIRPEM(ox)K(gl)EDIHDPTYQDEEGPPPK_	32	1	5	777.771	3883.82	0.088556	8.6259e-52	143.08
P13516;Q547C4;Q3UXG5	334;334;163	P13516	334	Acyl-CoA desaturase 1	Scd1;Scd1;Scd1	3	+		+	+	+	+					1	+	LAYDRKKVSKATV	1	K(0.985)VSK(0.015)ATVLAR	_K(gl)VSKATVLAR_	10	1	3	396.247	1185.72	0.16798	0.0028677	68.657
P13516;Q547C4;Q3UWK5;Q99PL7;Q3UXG5;Q9D550	337;337;341;341;166;117	P13516	337	Acyl-CoA desaturase 1	Scd1;Scd1;Scd3;Scd3;Scd1;Scd3	7	+		+	+	+	+	+		+		3		DRKKVSKATVLAR	1	VSK(1)ATVLAR	_VSK(gl)ATVLAR_	9	1	3	353.549	1057.62	0.19152	2.8749e-13	155.42
P13516;Q547C4;Q3UWK5;Q99PL7;P13011;Q8BNZ5;Q3UXG5	195;195;199;199;198;199;24	P13516	195	Acyl-CoA desaturase 1;Acyl-CoA desaturase 2	Scd1;Scd1;Scd3;Scd3;Scd2;Scd3;Scd1	9	+	+	+	+	+	+		+	+		3		VKEKGGKLDMSDL	1	GGK(1)LDMSDLKAEK(1)LVMFQR	_GGK(gl)LDM(ox)SDLKAEK(gl)LVM(ox)FQR_	19	2	4	607.31	2425.21	-0.31215	2.8481e-54	169.28
P13516;Q547C4;Q3UWK5;Q99PL7;P13011;Q8BNZ5;Q3UXG5;B9EIY5;Q6T707	205;205;209;209;208;209;34;203;203	P13516	205	Acyl-CoA desaturase 1;Acyl-CoA desaturase 2	Scd1;Scd1;Scd3;Scd3;Scd2;Scd3;Scd1;Scd4;Scd4	10	+	+	+	+	+	+		+	+		3		SDLKAEKLVMFQR	1	LDMSDLK(1)AEK(1)LVMFQR	_LDM(ox)SDLK(gl)AEK(gl)LVM(ox)FQR_	16	2	3	728.698	2183.07	0.44564	5.571e-77	185.12
P13516;Q547C4;Q3UWK5;Q99PL7;P13011;Q8BNZ5;Q3UXG5;B9EIY5;Q6T707	202;202;206;206;205;206;31;200;200	P13516	202	Acyl-CoA desaturase 1;Acyl-CoA desaturase 2	Scd1;Scd1;Scd3;Scd3;Scd2;Scd3;Scd1;Scd4;Scd4	10	+	+	+	+	+	+	+	+	+		4		LDMSDLKAEKLVM	1	LDMSDLK(1)AEK(1)LVMFQR	_LDM(ox)SDLK(gl)AEK(gl)LVM(ox)FQR_	16	2	3	728.698	2183.07	0.44564	5.571e-77	185.12
P13516;Q547C4;Q3UWK5;Q99PL7;P13011;Q8BNZ5;B9EIY5;Q6T707	158;158;162;162;161;162;156;156	P13516	158	Acyl-CoA desaturase 1;Acyl-CoA desaturase 2	Scd1;Scd1;Scd3;Scd3;Scd2;Scd3;Scd4;Scd4	8	+	+	+	+	+	+			+		2		DHRAHHKFSETHA	1	AHHK(1)FSETHADPHNSR	_AHHK(gl)FSETHADPHNSR_	16	1	5	397.788	1983.9	0.20651	1.279e-62	177.63
Q8VCW8	531	Q8VCW8	531	Acyl-CoA synthetase family member 2, mitochondrial	Acsf2	1			+		+	+					1	+	LEDFFLKHPQVQE	0.999572	GGENIYPAELEDFFLK(1)HPQVQEAQVVGVKDER	_GGENIYPAELEDFFLK(gl)HPQVQEAQVVGVKDER_	32	1	5	751.979	3754.86	-0.4007	3.6128e-09	80.79
Q8VCW8	179	Q8VCW8	179	Acyl-CoA synthetase family member 2, mitochondrial	Acsf2	4	+	+		+	+	+					1	+	KGIVFPKQFKTQQ	1	GIVFPK(1)QFK	_GIVFPK(gl)QFK_	9	1	3	393.229	1176.67	0.72856	0.0091011	51.059
Q8VCW8	182	Q8VCW8	182	Acyl-CoA synthetase family member 2, mitochondrial	Acsf2	2		+	+	+		+					1	+	VFPKQFKTQQYYD	1	QFK(1)TQQYYDILK	_QFK(gl)TQQYYDILK_	12	1	3	563.626	1687.86	0.42101	0.00015526	72.652
Q8VCW8	340	Q8VCW8	340	Acyl-CoA synthetase family member 2, mitochondrial	Acsf2	1	+				+	+					1	+	PSFNGKKALEAIS	1	K(1)ALEAISR	_K(gl)ALEAISR_	8	1	3	334.529	1000.57	-0.24062	0.006707	53.968
Q8VCW8	599	Q8VCW8	599	Acyl-CoA synthetase family member 2, mitochondrial	Acsf2	1	+			+		+					1	+	PLTISGKIQKFKL	1	YIVFVEGYPLTISGK(1)IQK	_YIVFVEGYPLTISGK(gl)IQK_	18	1	3	723.737	2168.19	-0.62875	0.00048715	62.377
Q14DH7;Q14DH7-2	257;257	Q14DH7	257	Acyl-CoA synthetase short-chain family member 3, mitochondrial	Acss3	1			+	+		+					1	+	SRPNMEKVPLMSG	1	VLIYSRPNMEK(1)VPLMSGR	_VLIYSRPNM(ox)EK(gl)VPLM(ox)SGR_	18	1	4	559.795	2235.15	-0.20488	0.0072238	51.147
F8WHJ5;Q3UZK0;Q6A0A4;E9QL80;Q91YX5;Q8R1E1	380;380;369;349;310;210	F8WHJ5	380	Acyl-CoA:lysophosphatidylglycerol acyltransferase 1	Lpgat1;Lpgat1;Lpgat1;Lpgat1;Lpgat1;Lpgat1	4	+	+	+	+	+	+					1	+	YQRFIEKEDLLSH	1	FIEK(1)EDLLSHFYK	_FIEK(gl)EDLLSHFYK_	13	1	3	594.974	1781.9	-0.043964	1.1854e-07	98.531
F8WHJ5;Q3UZK0;Q6A0A4;E9QL80;Q91YX5;Q8R1E1;D3YVK0	234;234;223;203;164;64;164	F8WHJ5	234	Acyl-CoA:lysophosphatidylglycerol acyltransferase 1	Lpgat1;Lpgat1;Lpgat1;Lpgat1;Lpgat1;Lpgat1;Lpgat1	1	+				+	+					1	+	QQLLVLKKHLEHN	1	DQQLLVLK(1)K	_DQQLLVLK(gl)K_	9	1	3	400.243	1197.71	0.23348	0.0041891	54.066
F8WHJ5;Q3UZK0;Q6A0A4;E9QL80;Q91YX5;Q8R1E1;D3YVK0	271;271;260;240;201;101;201	F8WHJ5	271	Acyl-CoA:lysophosphatidylglycerol acyltransferase 1	Lpgat1;Lpgat1;Lpgat1;Lpgat1;Lpgat1;Lpgat1;Lpgat1	2	+			+	+	+					1	+	SQAFAKKNNLPFL	1	K(1)NNLPFLTHVTLPR	_K(gl)NNLPFLTHVTLPR_	14	1	4	441.753	1762.98	0.78671	0.00026974	68.809
Q5CZX6;E9QNH7;Q5XG73;Q5XG73-3;Q5XG73-2	60;53;53;17;17	Q5CZX6	60	Acyl-CoA-binding domain-containing protein 5	Acbd5;Acbd5;Acbd5	1			+	+		+					1	+	RFEAAVKVIQSLP	1	FEAAVK(1)VIQSLPK	_FEAAVK(gl)VIQSLPK_	13	1	3	515.3	1542.88	0.006969	1.6934e-05	85.554
Q5CZX6;E9QNH7;Q5XG73;Q5XG73-3;Q5XG73-2	67;60;60;24;24	Q5CZX6	67	Acyl-CoA-binding domain-containing protein 5	Acbd5;Acbd5;Acbd5	1			+	+		+					1	+	VIQSLPKNGSFQP	1	VIQSLPK(1)NGSFQPTNEMMLK	_VIQSLPK(gl)NGSFQPTNEM(ox)M(ox)LK_	20	1	3	803.403	2407.19	NA	4.7824e-37	116.96
Q5CZX6;E9QNH7;Q5XG73;Q5XG73-3;Q5XG73-2	86;79;79;43;43	Q5CZX6	86	Acyl-CoA-binding domain-containing protein 5	Acbd5;Acbd5;Acbd5	5	+	+	+	+	+	+					1	+	KFYSFYKQATEGP	1	FYSFYK(1)QATEGPCK	_FYSFYK(gl)QATEGPC(ne)K_	14	1	3	636.626	1906.86	-0.47096	3.474e-21	137.59
Q5CZX6;E9QNH7;Q5XG73;Q5XG73-3;Q5XG73-2	454;447;446;411;410	Q5CZX6	454	Acyl-CoA-binding domain-containing protein 5	Acbd5;Acbd5;Acbd5	4	+	+		+	+	+					1	+	VLQRLHKLETLTA	1	LHK(1)LETLTASQAK	_LHK(gl)LETLTASQAK_	13	1	3	518.626	1552.86	0.45561	3.3399e-09	106.26
Q5CZX6;E9QNH7;Q5XG73;Q5XG73-3;Q5XG73-2	183;176;176;140;140	Q5CZX6	183	Acyl-CoA-binding domain-containing protein 5	Acbd5;Acbd5;Acbd5	6	+	+	+	+	+	+					1	+	LTSSNAKAVNGKA	1	SSDLTSDLGNVLTSSNAK(1)AVNGK	_SSDLTSDLGNVLTSSNAK(gl)AVNGK_	23	1	3	798.07	2391.19	-0.17964	1.2689e-276	265.43
Q5CZX6;E9QNH7;Q5XG73;Q5XG73-3;Q5XG73-2	264;257;257;221;221	Q5CZX6	264	Acyl-CoA-binding domain-containing protein 5	Acbd5;Acbd5;Acbd5	1		+		+		+					1	+	RSSEDEKPGDESS	1	SSEDEK(1)PGDESSQQTGHTIVCAHQDR	_SSEDEK(gl)PGDESSQQTGHTIVC(ne)AHQDR_	26	1	5	616.871	3079.32	-0.082162	0.00033825	56.681
Q5CZX6;E9QNH7;Q5XG73;Q5XG73-3;Q5XG73-2	165;158;158;122;122	Q5CZX6	165	Acyl-CoA-binding domain-containing protein 5	Acbd5;Acbd5;Acbd5	4	+	+		+	+	+					1	+	EDKKSSKSSDLTS	1	SSK(1)SSDLTSDLGNVLTSSNAK	_SSK(gl)SSDLTSDLGNVLTSSNAK_	21	1	3	742.368	2224.08	0.54558	1.2941e-61	171.79
P31786;Q548W7	14;14	P31786	14	Acyl-CoA-binding protein	Dbi;Dbi	1			+	+		+					1	+	KAAEEVKRLKTQP	1	SQAEFDKAAEEVK(1)R	_(ac)SQAEFDKAAEEVK(gl)R_	14	1	3	588.623	1762.85	0.19516	8.6929e-39	157.38
P31786;Q548W7;F6ZM12;Q4VWZ5;F6WUQ1;Q3ULV8	17;17;73;65;31;17	P31786	17	Acyl-CoA-binding protein	Dbi;Dbi;Dbi;Dbi;Dbi;Dbi	1			+		+	+					1	+	EEVKRLKTQPTDE	1	LK(1)TQPTDEEMLFIYSHFK	_LK(gl)TQPTDEEM(ox)LFIYSHFK_	18	1	4	590.043	2356.14	0.48756	7.6949e-09	101.15
P31786;Q548W7;F6ZM12;Q4VWZ5;F6WUQ1;Q3ULV8	33;33;89;81;47;33	P31786	33	Acyl-CoA-binding protein	Dbi;Dbi;Dbi;Dbi;Dbi;Dbi	2			+	+	+	+	+				2		FIYSHFKQATVGD	1	TQPTDEEMLFIYSHFK(1)QATVGDVNTDRPGLLDLK	_TQPTDEEM(ox)LFIYSHFK(gl)QATVGDVNTDRPGLLDLK_	34	1	5	802.599	4007.96	0.20103	9.7502e-06	70.666
P31786;Q548W7;F6ZM12;Q4VWZ5;F6WUQ1;Q3ULV8	51;51;107;99;65;51	P31786	51	Acyl-CoA-binding protein	Dbi;Dbi;Dbi;Dbi;Dbi;Dbi	19	+	+	+	+	+	+	+	+	+	+	5		PGLLDLKGKAKWD	1	QATVGDVNTDRPGLLDLK(1)GK	_QATVGDVNTDRPGLLDLK(gl)GK_	20	1	4	553.549	2210.17	0.27006	1.6186e-100	199.01
D3Z563;P31786;Q548W7;F6ZM12;Q4VWZ5;F6WUQ1;Q3ULV8	31;55;55;111;103;69;55	P31786	55	Acyl-CoA-binding protein	Dbi;Dbi;Dbi;Dbi;Dbi;Dbi;Dbi	6	+	+		+	+	+	+				2		DLKGKAKWDSWNK	1	AK(1)WDSWNK	_AK(gl)WDSWNK_	8	1	3	383.521	1147.54	-0.3084	0.0012736	78.516
D3Z563;P31786;Q548W7;F6ZM12;Q4VWZ5;F6WUQ1;Q3ULV8	37;61;61;117;109;75;61	P31786	61	Acyl-CoA-binding protein	Dbi;Dbi;Dbi;Dbi;Dbi;Dbi;Dbi	12	+	+	+	+	+	+	+	+	+	+	5		KWDSWNKLKGTSK	1	AKWDSWNK(1)LK	_AKWDSWNK(gl)LK_	10	1	3	463.914	1388.72	0.53812	5.8755e-29	169.58
D3Z563;P31786;Q548W7;F6ZM12;Q4VWZ5;F6WUQ1;Q3ULV8	48;72;72;128;120;86;72	P31786	72	Acyl-CoA-binding protein	Dbi;Dbi;Dbi;Dbi;Dbi;Dbi;Dbi	6	+	+	+	+	+	+					1	+	SKESAMKTYVEKV	1	ESAMK(1)TYVEK	_ESAM(ox)K(gl)TYVEK_	10	1	3	439.211	1314.61	0.19881	0.002371	55.567
D3Z563;P31786;Q548W7;F6ZM12;Q4VWZ5;F6WUQ1;Q3ULV8	53;77;77;133;125;91;77	P31786	77	Acyl-CoA-binding protein	Dbi;Dbi;Dbi;Dbi;Dbi;Dbi;Dbi	17	+	+	+	+	+	+	+	+	+	+	5		MKTYVEKVDELKK	1	TYVEK(1)VDELK	_TYVEK(gl)VDELK_	10	1	3	446.57	1336.69	-0.10928	0.00013801	93.556
A2AKK5;A2AKK5-2	331;313	A2AKK5	331	Acyl-coenzyme A amino acid N-acyltransferase 1	Acnat1	4	+	+	+	+	+	+					1	+	DELLDSKLHAQRA	1	ILFIVGENDELLDSK(1)LHAQR	_ILFIVGENDELLDSK(gl)LHAQR_	20	1	4	606.827	2423.28	-0.41168	2.1401e-70	178.12
A2AKK5;A2AKK5-2	312;294	A2AKK5	312	Acyl-coenzyme A amino acid N-acyltransferase 1	Acnat1	2	+			+	+	+					1	+	NILPVEKAQGKIL	1	NILPVEK(1)AQGK	_NILPVEK(gl)AQGK_	11	1	3	437.586	1309.74	0.15619	0.00023301	76.143
A2AKK5;A2AKK5-2;A2BH60;Q8BGG9;Q8BGG9-2	38;38;38;38;38	Q8BGG9	38	Acyl-coenzyme A amino acid N-acyltransferase 1;Acyl-coenzyme A amino acid N-acyltransferase 2	Acnat1;Acnat2;Acnat2	1	+			+		+					1	+	TIKATVKDENDNV	1	ATVK(1)DENDNVFQSQAFYK	_ATVK(gl)DENDNVFQSQAFYK_	18	1	3	740.019	2217.03	0.18315	1.128e-05	81.428
A2AKK5;A2AKK5-2;A2BH60;Q8BGG9;Q8BGG9-2	138;138;138;138;138	Q8BGG9	138	Acyl-coenzyme A amino acid N-acyltransferase 1;Acyl-coenzyme A amino acid N-acyltransferase 2	Acnat1;Acnat2;Acnat2	3	+	+		+	+	+					1	+	FVGPGVKREQIQE	1	WFVGPGVK(1)R	_WFVGPGVK(gl)R_	9	1	3	387.217	1158.63	-0.18092	0.0042709	53.775
Q8BGG9;Q8BGG9-2	316;298	Q8BGG9	316	Acyl-coenzyme A amino acid N-acyltransferase 2	Acnat2	2	+			+	+	+					1	+	NILPVEKAQGKIL	1	LNSQNILPVEK(1)AQGK	_LNSQNILPVEK(gl)AQGK_	15	1	3	584.992	1751.95	-1.579	1.1646e-06	108.66
Q8BGG9;Q8BGG9-2	305;287	Q8BGG9	305	Acyl-coenzyme A amino acid N-acyltransferase 2	Acnat2	2	+			+	+	+					1	+	TQYLHNKLNSQNI	1	YTTQYLHNK(1)LNSQNILPVEK	_YTTQYLHNK(gl)LNSQNILPVEK_	20	1	4	630.083	2516.3	-0.366	0.0046044	48.288
Q91VA0	387	Q91VA0	387	Acyl-coenzyme A synthetase ACSM1, mitochondrial	Acsm1	2			+	+	+	+					1	+	KRGSIGKAILPFD	1	GSIGK(1)AILPFDLQIIDEK	_GSIGK(gl)AILPFDLQIIDEK_	18	1	3	691.053	2070.14	0.004794	1.4808e-17	126.19
Q91VA0;Q91VA0-2;D3Z106	179;179;179	Q91VA0	179	Acyl-coenzyme A synthetase ACSM1, mitochondrial	Acsm1;Acsm1	2	+		+	+		+					1	+	SECPDLKTKLVVS	1	AIVTTASLVPEVESVASECPDLK(1)TK	_AIVTTASLVPEVESVASEC(ne)PDLK(gl)TK_	25	1	3	942.82	2825.44	-0.98181	7.1245e-07	85.945
Q91VA0;Q91VA0-2;D3Z106	534;507;507	Q91VA0	534	Acyl-coenzyme A synthetase ACSM1, mitochondrial	Acsm1;Acsm1	1	+				+	+					1	+	ELQHHVKSVTAPY	1	ELQHHVK(1)SVTAPYK	_ELQHHVK(gl)SVTAPYK_	14	1	4	438.486	1749.92	-0.943	0.0043854	49.929
Q91VA0;Q91VA0-2;D3Z106	352;352;352	Q91VA0	352	Acyl-coenzyme A synthetase ACSM1, mitochondrial	Acsm1;Acsm1	4	+	+	+	+	+	+					1	+	EEYEQWKQRTGLS	1	FPTLEHCTTGGESLLPEEYEQWK(1)QR	_FPTLEHC(ne)TTGGESLLPEEYEQWK(gl)QR_	25	1	4	805.128	3216.48	0.98196	6.2992e-18	123.43
Q91VA0;Q91VA0-2;D3Z106	233;233;233	Q91VA0	233	Acyl-coenzyme A synthetase ACSM1, mitochondrial	Acsm1;Acsm1	4	+		+	+	+	+					1	+	GYPKMAKHNQGLA	1	MAK(1)HNQGLAFR	_M(ox)AK(gl)HNQGLAFR_	11	1	3	468.238	1401.69	-0.10499	0.00028104	73.067
Q91VA0;Q91VA0-2;D3Z106	214;214;214	Q91VA0	214	Acyl-coenzyme A synthetase ACSM1, mitochondrial	Acsm1;Acsm1	6	+	+	+	+	+	+					1	+	CIKSKMKDPMAIF	1	MK(1)DPMAIFFTSGTTGYPK	_M(ox)K(gl)DPM(ox)AIFFTSGTTGYPK_	18	1	3	713.336	2136.99	0.11833	1.5514e-31	149.09
Q91VA0;Q91VA0-2;D3Z106	230;230;230	Q91VA0	230	Acyl-coenzyme A synthetase ACSM1, mitochondrial	Acsm1;Acsm1	2			+	+	+	+					1	+	GTTGYPKMAKHNQ	1	MKDPMAIFFTSGTTGYPK(1)MAK	_M(ox)KDPM(ox)AIFFTSGTTGYPK(gl)M(ox)AK_	21	1	4	621.796	2483.15	-1.2244	2.7432e-05	87.772
Q91VA0;Q91VA0-2;D3Z106	324;324;324	Q91VA0	324	Acyl-coenzyme A synthetase ACSM1, mitochondrial	Acsm1;Acsm1	6	+	+	+	+	+	+					1	+	RMVLQQKTSNLRF	1	MVLQQK(1)TSNLR	_MVLQQK(gl)TSNLR_	11	1	3	477.929	1430.77	0.37684	1.7328e-14	132.91
Q91VA0;Q91VA0-2;D3Z106	210;210;210	Q91VA0	210	Acyl-coenzyme A synthetase ACSM1, mitochondrial	Acsm1;Acsm1	1	+				+	+					1	+	PDHTCIKSKMKDP	1	SASPDHTCIK(1)SK	_SASPDHTC(ne)IK(gl)SK_	12	1	3	504.909	1511.7	0.75294	6.5104e-05	78.342
Q91VA0;Q91VA0-2;D3Z106;D3YV36	144;144;144;144	Q91VA0	144	Acyl-coenzyme A synthetase ACSM1, mitochondrial	Acsm1;Acsm1;Acsm1	4	+	+		+	+	+					1	+	TTQLKAKDILYRI	1	AK(1)DILYR	_AK(gl)DILYR_	7	1	3	331.522	991.545	-0.19916	0.0084225	66.258
Q8K0L3-2;Q8K0L3;Q8K0L3-3	224;199;199	Q8K0L3-2	224	Acyl-coenzyme A synthetase ACSM2, mitochondrial	Acsm2	1				+			+				1	+	NFKALLKEASTIH	1	ALLK(1)EASTIHQCVETESR	_ALLK(gl)EASTIHQC(ne)VETESR_	18	1	4	564.284	2253.11	-0.78624	1.7026e-11	112.34
Q8K0L3-2;Q8K0L3;Q8K0L3-3	203;178;178	Q8K0L3-2	203	Acyl-coenzyme A synthetase ACSM2, mitochondrial	Acsm2	1				+			+				1	+	PDCSFLKIKLLVS	1	ARAIVAGDEVAQEVDAVAPDCSFLK(1)IK	_ARAIVAGDEVAQEVDAVAPDC(ne)SFLK(gl)IK_	27	1	4	764.395	3053.55	0.1021	0.0054816	50.055
Q8K0L3-2;Q8K0L3;Q8K0L3-3	205;180;180	Q8K0L3-2	205	Acyl-coenzyme A synthetase ACSM2, mitochondrial	Acsm2	2				+	+		+				1	+	CSFLKIKLLVSEN	1	IK(1)LLVSENSR	_IK(gl)LLVSENSR_	10	1	3	424.914	1271.72	-0.10554	0.0010165	63.426
Q8K0L3-2;Q8K0L3;Q8K0L3-3;F6V4U2	378;353;353;27	Q8K0L3-2	378	Acyl-coenzyme A synthetase ACSM2, mitochondrial	Acsm2;Acsm2	2				+	+		+				1	+	LENWKAKTGLEIR	1	AK(1)TGLEIR	_AK(gl)TGLEIR_	8	1	3	334.529	1000.57	-2.5332	0.0054981	60.59
Q8K0L3-2;Q8K0L3;Q8K0L3-3;D3YXB1	84;59;59;59	Q8K0L3-2	84	Acyl-coenzyme A synthetase ACSM2, mitochondrial	Acsm2;Acsm2	1				+			+				1	+	HWASVEKAGKRSS	1	FNFASDVIDHWASVEK(1)AGK	_FNFASDVIDHWASVEK(gl)AGK_	19	1	4	559.526	2234.08	0.73482	2.269e-29	144.05
Q8K0L3-2;Q8K0L3;Q8K0L3-3;Q8R1K7	583;558;563;127	Q8K0L3-2	583	Acyl-coenzyme A synthetase ACSM2, mitochondrial	Acsm2;Acsm2	1				+			+				1	+	PKTVTGKIERAKL	1	TVTGK(1)IER	_TVTGK(gl)IER_	8	1	3	339.861	1016.56	0.34415	0.0041047	63.48
Q8K0L3-2;Q8K0L3;Q8K0L3-3;F6V4U2;F6XLJ8;Q8R1K7	476;451;451;125;47;20	Q8K0L3-2	476	Acyl-coenzyme A synthetase ACSM2, mitochondrial	Acsm2;Acsm2;Acsm2;Acsm2	4				+	+		+				1	+	MGDRGIKDPEGYF	1	GIK(1)DPEGYFHFIGR	_GIK(gl)DPEGYFHFIGR_	14	1	3	583.962	1748.86	NA	1.4037e-05	89.43
Q3UNX5-2;Q3UNX5	552;552	Q3UNX5-2	552	Acyl-coenzyme A synthetase ACSM3, mitochondrial	Acsm3	1				+			+				1	+	PYKYPRKVEFIEE	1	K(1)VEFIEELPK	_K(gl)VEFIEELPK_	10	1	3	449.25	1344.73	NA	0.0065632	64.73
Q3UNX5-2;Q3UNX5	336;336	Q3UNX5-2	336	Acyl-coenzyme A synthetase ACSM3, mitochondrial	Acsm3	5			+	+	+	+	+				2		NDMSSYKFNSLKH	1	MLVQNDMSSYK(1)FNSLK	_M(ox)LVQNDM(ox)SSYK(gl)FNSLK_	16	1	3	684.324	2049.95	0.82371	3.9007e-14	124.45
Q99L15;O55137;Q14DI6;Q8BWN8;Q91YQ6	43;42;42;42;42	Q99L15	43	Acyl-coenzyme A thioesterase 1;Acyl-coenzyme A thioesterase 4	Acot1;Acot1;Acot4;Acot4;Acot5	5	+	+	+	+	+	+	+				2		SVLRDEKGALFRA	1	DEK(1)GALFR	_DEK(gl)GALFR_	8	1	3	350.517	1048.53	-0.35712	0.00071887	84.476
A2RSC2;Q9DBK0	348;348	A2RSC2	348	Acyl-coenzyme A thioesterase 12	Acot12;Acot12	4	+	+		+	+	+	+				2		AQWDISKKGSLSN	1	EVPLSAQWDISK(1)K	_EVPLSAQWDISK(gl)K_	13	1	3	538.954	1613.84	0.50258	1.4798e-07	95.094
A2RSC2;Q9DBK0	336;336	A2RSC2	336	Acyl-coenzyme A thioesterase 12	Acot12;Acot12	1	+				+	+					1	+	YVISHKKEVPLSA	1	K(1)EVPLSAQWDISK	_K(gl)EVPLSAQWDISK_	13	1	3	538.954	1613.84	1.3795	0.00046932	68.83
A2RSC2;Q9DBK0	160;160	A2RSC2	160	Acyl-coenzyme A thioesterase 12	Acot12;Acot12	4	+	+		+	+	+					1	+	TFNNIMKESSRFS	1	LQHENTFNNIMK(1)ESSR	_LQHENTFNNIMK(gl)ESSR_	16	1	4	516.25	2060.97	0.032449	5.0867e-05	75.574
A2RSC2;Q9DBK0	125;125	A2RSC2	125	Acyl-coenzyme A thioesterase 12	Acot12;Acot12	1				+			+				1	+	KEKVHLKPVLLQT	1	VHLK(1)PVLLQTEQEQVEHNLASER	_VHLK(gl)PVLLQTEQEQVEHNLASER_	23	1	4	703.624	2810.47	-0.45729	6.3691e-23	129.15
Q6P2K2;Q9QYR9	83;83		NA	Acyl-coenzyme A thioesterase 2, mitochondrial	Acot2;Acot2	2	+	+		+		+					1	+	SALRDEKGALFRA	1	DEK(1)GALFR	_DEK(gl)GALFR_	8	1	3	350.517	1048.53	-0.35712	0.00071887	84.476
E9QJT5;Q4VAF0;P56376	116;93;58	E9QJT5	116	Acylphosphatase;Acylphosphatase;Acylphosphatase-1	Acyp1;Acyp1;Acyp1	1				+				+			1	+	LQGPVSKVRFMQQ	1	GTVQGQLQGPVSK(1)VR	_GTVQGQLQGPVSK(gl)VR_	15	1	3	556.644	1666.91	0.026393	0.0090318	43.03
Q5SPV7;P56375	75;66	Q5SPV7	75	Acylphosphatase;Acylphosphatase-2	Acyp2;Acyp2	3				+	+		+			+	2		MKSWLSKVGSPSS	1	SWLSK(1)VGSPSSR	_SWLSK(gl)VGSPSSR_	12	1	3	468.913	1403.72	-0.13835	8.2719e-05	75.695
P97823;Q4FK51;D3Z111	224;224;190	P97823	224	Acyl-protein thioesterase 1	Lypla1;Lypla1;Lypla1	14	+	+	+	+	+	+	+	+	+	+	5		VKHFIDKLLPPID	1	HFIDK(1)LLPPID	_HFIDK(gl)LLPPID_	11	1	3	474.598	1420.77	0.20736	1.9823e-28	152.54
P97823;Q4FK51;P97823-2;D3Z111	190;190;190;156	P97823	190	Acyl-protein thioesterase 1	Lypla1;Lypla1;Lypla1	10	+	+	+	+	+	+	+		+	+	4		LTVERLKALINPA	1	LK(1)ALINPANVTFK	_LK(gl)ALINPANVTFK_	13	1	3	514.972	1541.89	0.36499	1.8855e-05	84.605
P97823;Q4FK51;P97823-2;D3Z111;D3Z269;D3YUG4	105;105;105;105;89;47	P97823	105	Acyl-protein thioesterase 1	Lypla1;Lypla1;Lypla1;Lypla1;Lypla1	22	+	+	+	+	+	+	+	+	+	+	5		LIDQEVKNGIPSN	1	ALIDQEVK(1)NGIPSNR	_ALIDQEVK(gl)NGIPSNR_	15	1	3	589.983	1766.93	-0.082678	1.4405e-94	194.98
B1AV56;Q9WTL7	226;226	B1AV56	226	Acyl-protein thioesterase 2	Lypla2;Lypla2	1				+			+				1	+	VKEFLEKLLPPV_	1	EFLEK(1)LLPPV	_EFLEK(gl)LLPPV_	10	1	2	649.871	1297.73	1.3822	0.0053922	51.528
B1AV56;Q9WTL7	203;203	B1AV56	203	Acyl-protein thioesterase 2	Lypla2;Lypla2	2			+	+	+	+					1	+	PARVQFKTYPGVM	1	VQFK(1)TYPGVMHSSCPQEMAAVK	_VQFK(gl)TYPGVM(ox)HSSC(ne)PQEM(ox)AAVK_	22	1	4	678.067	2708.24	-0.26291	4.1364e-05	77.391
Q571F3;Q0VB06;Q9CR95	58;59;59	Q571F3	58	Adaptin ear-binding coat-associated protein 1	Necap1;Necap1;Necap1	6	+			+	+	+	+	+			3		GKIAYIKLEDKVS	1	IAYIK(1)LEDK	_IAYIK(gl)LEDK_	9	1	3	402.896	1205.67	0.2283	0.00039779	79.474
A2AA82;Q3TBZ6;Q9D1J1;D6RFU1	13;13;13;13	A2AA82	13	Adaptin ear-binding coat-associated protein 2	Necap2;Necap2;Necap2;Necap2	3				+	+		+	+	+		3		ESVLCVKPEVHVY	1	MEESEYESVLCVK(1)PEVHVYR	_(ac)M(ox)EESEYESVLC(ne)VK(gl)PEVHVYR_	20	1	3	908.416	2722.23	-0.93653	9.606e-31	141.97
Q564P4;Q6PK77;P08030;Q9DCY3	34;34;34;34	Q564P4	34	Adenine phosphoribosyltransferase	Aprt;Aprt;Aprt;Aprt	4			+	+	+	+	+				2		DISPLLKDPDSFR	1	DISPLLK(1)DPDSFR	_DISPLLK(gl)DPDSFR_	13	1	3	539.614	1615.82	0.35761	1.7027e-07	96.103
Q564P4;Q6PK77;P08030;Q9DCY3	57;57;57;57	Q564P4	57	Adenine phosphoribosyltransferase	Aprt;Aprt;Aprt;Aprt	2	+	+			+	+					1	+	KSTHSGKIDYIAG	1	STHSGK(1)IDYIAGLDSR	_STHSGK(gl)IDYIAGLDSR_	16	1	3	611.975	1832.9	-0.24544	2.9485e-05	82.102
P55264;P55264-2;Q8BMC5	110;94;110	P55264	110	Adenosine kinase	Adk;Adk	1	+			+		+					1	+	GCIGIDKFGEILK	1	AATFFGCIGIDK(1)FGEILK	_AATFFGCIGIDK(gl)FGEILK_	18	1	3	701.031	2100.07	-0.077783	1.7493e-08	98.676
P55264;P55264-2;Q8BMC5	116;100;116	P55264	116	Adenosine kinase	Adk;Adk	2	+			+	+	+					1	+	KFGEILKRKAADA	1	FGEILK(1)R	_FGEILK(gl)R_	7	1	3	326.191	975.55	0.1909	0.0069423	63.148
P55264;P55264-2;Q8BMC5	164;148;164	P55264	164	Adenosine kinase	Adk;Adk	5	+		+	+	+	+	+				2		NCYKKEKHLDLER	1	EK(1)HLDLER	_EK(gl)HLDLER_	8	1	3	385.204	1152.59	-0.58079	0.0047217	62.2
P55264;P55264-2;Q8BMC5	70;54;70	P55264	70	Adenosine kinase	Adk;Adk	11	+	+	+	+	+	+	+	+	+		4		LFDELVKKFKVEY	1	ELFDELVK(1)K	_ELFDELVK(gl)K_	9	1	3	412.227	1233.66	-0.044213	0.00015759	88.37
P55264;P55264-2;Q8BWS6	255;239;44	P55264	255	Adenosine kinase	Adk;Adk	12	+	+	+	+	+	+	+	+	+		4		EQGFETKDIKEIA	1	EQGFETK(0.999)DIK(0.001)EIAK	_EQGFETK(gl)DIKEIAK_	14	1	4	438.231	1748.89	-0.32489	5.5769e-05	88.087
P55264;P55264-2;Q8BMC5	73;57;73	P55264	73	Adenosine kinase	Adk;Adk	4	+		+	+	+	+					1	+	ELVKKFKVEYHAG	1	FK(1)VEYHAGGSTQNSMK	_FK(gl)VEYHAGGSTQNSM(ox)K_	16	1	3	638.632	1912.87	0.71236	9.2182e-21	141.55
P55264;P55264-2;Q8BWS6	357;341;146	P55264	357	Adenosine kinase	Adk;Adk	8	+	+	+	+	+	+			+		2		GCTFPEKPDFH__	1	TGCTFPEK(1)PDFH	_TGC(ne)TFPEK(gl)PDFH_	12	1	3	539.905	1616.69	-0.0013857	1.0273e-52	173.37
P55264;P55264-2;Q8BMC5	161;145;161	P55264	161	Adenosine kinase	Adk;Adk	9	+	+	+	+	+	+	+		+		3		AAANCYKKEKHLD	1	SLVANLAAANCYK(1)K	_SLVANLAAANC(ne)YK(gl)K_	14	1	3	568.963	1703.87	0.37691	7.511e-136	229.97
P55264;P55264-2;Q8BMC5;Q3TZR1	46;30;46;46	P55264	46	Adenosine kinase	Adk;Adk;Adk	3	+	+		+	+	+					1	+	DKDFLDKYSLKPN	0.999998	DFLDK(1)YSLKPNDQILAEDK	_DFLDK(gl)YSLKPNDQILAEDK_	19	1	4	592.302	2365.18	-0.10574	1.6037e-17	119.51
P55264;P55264-2;Q8BMC5;Q3TZR1	50;34;50;50	P55264	50	Adenosine kinase	Adk;Adk;Adk	7	+	+	+	+	+	+	+	+			3		LDKYSLKPNDQIL	1	YSLK(1)PNDQILAEDK	_YSLK(gl)PNDQILAEDK_	14	1	3	583.3	1746.88	0.46229	4.6186e-51	166.6
P55264;P55264-2;Q8BMC5;Q3TZR1	60;44;60;60	P55264	60	Adenosine kinase	Adk;Adk;Adk	4	+	+		+	+	+					1	+	QILAEDKHKELFD	1	YSLKPNDQILAEDK(1)HK	_YSLKPNDQILAEDK(gl)HK_	16	1	4	504.015	2012.03	-0.98189	2.2801e-37	157.75
P55264;P55264-2;Q8BMC5;Q3TZR1	62;46;62;62	P55264	62	Adenosine kinase	Adk;Adk;Adk	1	+			+		+					1	+	LAEDKHKELFDEL	1	HK(1)ELFDELVK	_HK(gl)ELFDELVK_	10	1	3	457.914	1370.72	NA	0.00052771	85.813
P50247;Q3TF14;Q3U4D1;Q5M9P0;Q8BPI7	318;318;318;318;210	P50247	318	Adenosylhomocysteinase;Adenosylhomocysteinase;Adenosylhomocysteinase;Adenosylhomocysteinase;Adenosylhomocysteinase	Ahcy;Ahcy;Ahcy;Ahcy;Ahcy	2	+		+		+	+					1	+	NENAVEKVNIKPQ	0.996125	WLNENAVEK(0.989)VNIK(0.011)PQVDR	_WLNENAVEK(gl)VNIKPQVDR_	18	1	4	567.304	2265.19	-0.75251	7.3317e-13	116.96
P50247;Q3TF14;Q3U4D1;Q3U5U5;Q8BPI7	166;166;166;166;58	P50247	166	Adenosylhomocysteinase;Adenosylhomocysteinase;Adenosylhomocysteinase;Adenosylhomocysteinase;Adenosylhomocysteinase	Ahcy;Ahcy;Ahcy;Ahcy;Ahcy	18	+	+	+	+	+	+	+	+	+	+	5		GVHNLYKMMSNGI	1	GISEETTTGVHNLYK(1)MMSNGILK	_GISEETTTGVHNLYK(gl)M(ox)M(ox)SNGILK_	23	1	3	890.435	2668.28	-0.23954	0	288.55
P50247;Q3TF14;Q3U4D1;Q5M9P0;Q8BPI7	412;412;412;412;304	P50247	412	Adenosylhomocysteinase;Adenosylhomocysteinase;Adenosylhomocysteinase;Adenosylhomocysteinase;Adenosylhomocysteinase	Ahcy;Ahcy;Ahcy;Ahcy;Ahcy	9	+	+	+	+	+	+	+				2		LTKLTEKQAQYLG	1	LTEK(1)QAQYLGMPINGPFKPDHYRY	_LTEK(gl)QAQYLGM(ox)PINGPFKPDHYRY_	24	1	4	749.874	2995.47	-0.1561	1.1153e-175	233.49
P50247;Q3TF14;Q3U4D1;Q5M9P0;Q8BPI7	426;426;426;426;318	P50247	426	Adenosylhomocysteinase;Adenosylhomocysteinase;Adenosylhomocysteinase;Adenosylhomocysteinase;Adenosylhomocysteinase	Ahcy;Ahcy;Ahcy;Ahcy;Ahcy	2			+	+	+	+					1	+	PINGPFKPDHYRY	1	QAQYLGMPINGPFK(1)PDHYRY	_QAQYLGM(ox)PINGPFK(gl)PDHYRY_	20	1	4	632.056	2524.2	0.19627	9.7461e-05	76.391
P50247;Q3TF14;Q3U4D1;Q5M9P0;Q8BPI7	322;322;322;322;214	P50247	322	Adenosylhomocysteinase;Adenosylhomocysteinase;Adenosylhomocysteinase;Adenosylhomocysteinase;Adenosylhomocysteinase	Ahcy;Ahcy;Ahcy;Ahcy;Ahcy	4	+	+		+	+	+					1	+	VEKVNIKPQVDRY	1	VNIK(1)PQVDR	_VNIK(gl)PQVDR_	9	1	3	394.891	1181.65	-0.149	0.00037606	80.219
P50247;Q3TF14;Q3U4D1;Q5M9P0;Q3U5U5;A2ALT5	46;46;46;46;46;46	P50247	46	Adenosylhomocysteinase;Adenosylhomocysteinase;Adenosylhomocysteinase;Adenosylhomocysteinase;Adenosylhomocysteinase	Ahcy;Ahcy;Ahcy;Ahcy;Ahcy;Ahcy	10	+	+	+	+	+	+	+		+		3		SASKPLKGARIAG	0.999878	EMYSASK(0.001)PLK(0.999)GAR	_EM(ox)YSASKPLK(gl)GAR_	13	1	3	523.268	1566.78	0.73153	6.9124e-09	109.24
P50247;Q3TF14;Q3U4D1;Q5M9P0;Q3U5U5;A2ALT5	43;43;43;43;43;43	P50247	43	Adenosylhomocysteinase;Adenosylhomocysteinase;Adenosylhomocysteinase;Adenosylhomocysteinase;Adenosylhomocysteinase	Ahcy;Ahcy;Ahcy;Ahcy;Ahcy;Ahcy	2	+			+	+	+					1	+	EMYSASKPLKGAR	1	EMYSASK(1)PLK	_EMYSASK(gl)PLK_	10	1	3	423.217	1266.63	-0.38581	0.00038119	76.17
P50247;Q3TF14;Q3U4D1;Q5M9P0;Q3U5U5;A2ALT5	20;20;20;20;20;20	P50247	20	Adenosylhomocysteinase;Adenosylhomocysteinase;Adenosylhomocysteinase;Adenosylhomocysteinase;Adenosylhomocysteinase	Ahcy;Ahcy;Ahcy;Ahcy;Ahcy;Ahcy	12	+	+	+	+	+	+	+	+	+		4		LAAWGRKALDIAE	1	K(1)ALDIAENEMPGLMR	_K(gl)ALDIAENEM(ox)PGLM(ox)R_	15	1	3	611.966	1832.88	0.048275	8.3427e-50	164.88
P50247;Q3TF14;Q3U4D1;Q5M9P0;Q3U5U5;A2ALT5	8;8;8;8;8;8	P50247	8	Adenosylhomocysteinase;Adenosylhomocysteinase;Adenosylhomocysteinase;Adenosylhomocysteinase;Adenosylhomocysteinase	Ahcy;Ahcy;Ahcy;Ahcy;Ahcy;Ahcy	6	+	+	+	+	+	+					1	+	SDKLPYKVADIGL	1	SDKLPYK(1)VADIGLAAWGR	_(ac)SDKLPYK(gl)VADIGLAAWGR_	18	1	3	706.044	2115.11	0.26876	1.7973e-30	145.91
P50247;Q3TF14;Q3U4D1;Q5M9P0;Q3U5U5;Q8BPI7	401;401;401;401;401;293	P50247	401	Adenosylhomocysteinase;Adenosylhomocysteinase;Adenosylhomocysteinase;Adenosylhomocysteinase;Adenosylhomocysteinase;Adenosylhomocysteinase	Ahcy;Ahcy;Ahcy;Ahcy;Ahcy;Ahcy	2			+	+	+	+					1	+	AEAHLGKLNVKLT	0.999999	KLDEAVAEAHLGK(1)LNVK	_KLDEAVAEAHLGK(gl)LNVK_	17	1	4	488.026	1948.07	-0.15263	0.004073	59.345
P50247;Q3TF14;Q3U4D1;Q5M9P0;Q3U5U5;Q8BPI7	204;204;204;204;204;96	P50247	204	Adenosylhomocysteinase;Adenosylhomocysteinase;Adenosylhomocysteinase;Adenosylhomocysteinase;Adenosylhomocysteinase;Adenosylhomocysteinase	Ahcy;Ahcy;Ahcy;Ahcy;Ahcy;Ahcy	8	+	+	+	+	+	+	+		+		3		SLIDGIKRATDVM	1	ESLIDGIK(1)R	_ESLIDGIK(gl)R_	9	1	3	382.216	1143.62	-0.348	0.0054705	52.482
P50247;Q3TF14;Q3U4D1;Q5M9P0;Q3U5U5;Q8BPI7	174;174;174;174;174;66	P50247	174	Adenosylhomocysteinase;Adenosylhomocysteinase;Adenosylhomocysteinase;Adenosylhomocysteinase;Adenosylhomocysteinase;Adenosylhomocysteinase	Ahcy;Ahcy;Ahcy;Ahcy;Ahcy;Ahcy	7	+	+	+	+	+	+	+				2		MSNGILKVPAINV	1	MMSNGILK(1)VPAINVNDSVTK	_M(ox)M(ox)SNGILK(gl)VPAINVNDSVTK_	20	1	3	759.724	2276.15	0.28421	3.4661e-19	115.41
P50247;Q3TF14;Q3U4D1;Q5M9P0;Q3U5U5;Q8BPI7	186;186;186;186;186;78	P50247	186	Adenosylhomocysteinase;Adenosylhomocysteinase;Adenosylhomocysteinase;Adenosylhomocysteinase;Adenosylhomocysteinase;Adenosylhomocysteinase	Ahcy;Ahcy;Ahcy;Ahcy;Ahcy;Ahcy	13	+	+	+	+	+	+	+	+	+		4		VNDSVTKSKFDNL	1	VPAINVNDSVTK(1)SK	_VPAINVNDSVTK(gl)SK_	14	1	2	793.431	1584.85	NA	1.7258e-289	241.51
P50247;Q3TF14;Q3U4D1;Q5M9P0;Q3U5U5;Q8BPI7	389;389;389;389;389;281	P50247	389	Adenosylhomocysteinase;Adenosylhomocysteinase;Adenosylhomocysteinase;Adenosylhomocysteinase;Adenosylhomocysteinase;Adenosylhomocysteinase	Ahcy;Ahcy;Ahcy;Ahcy;Ahcy;Ahcy	9	+	+	+	+	+	+	+		+		3		VHFLPKKLDEAVA	1	K(1)LDEAVAEAHLGK	_K(gl)LDEAVAEAHLGK_	13	1	3	498.935	1493.78	-0.40382	6.7553e-43	160.31
P50247;Q3TF14;Q3U4D1;Q5M9P0;Q3U5U5;Q8BPI7	405;405;405;405;405;297	P50247	405	Adenosylhomocysteinase;Adenosylhomocysteinase;Adenosylhomocysteinase;Adenosylhomocysteinase;Adenosylhomocysteinase;Adenosylhomocysteinase	Ahcy;Ahcy;Ahcy;Ahcy;Ahcy;Ahcy	9	+	+	+	+	+	+	+	+			3		LGKLNVKLTKLTE	1	LNVK(1)LTK	_LNVK(gl)LTK_	7	1	3	310.531	928.571	-0.21819	0.008599	64.803
P50247;Q3TF14;Q3U4D1;Q5M9P0;Q3U5U5;Q8BPI7	188;188;188;188;188;80	P50247	188	Adenosylhomocysteinase;Adenosylhomocysteinase;Adenosylhomocysteinase;Adenosylhomocysteinase;Adenosylhomocysteinase;Adenosylhomocysteinase	Ahcy;Ahcy;Ahcy;Ahcy;Ahcy;Ahcy	13	+	+	+	+	+	+	+	+	+		4		DSVTKSKFDNLYG	1	SK(1)FDNLYGCR	_SK(gl)FDNLYGC(ne)R_	10	1	3	481.222	1440.65	1.9529	5.3719e-38	190.96
P50247;Q3TF14;Q3U4D1;Q5M9P0;Q3U5U5;Q8BPI7	226;226;226;226;226;118	P50247	226	Adenosylhomocysteinase;Adenosylhomocysteinase;Adenosylhomocysteinase;Adenosylhomocysteinase;Adenosylhomocysteinase;Adenosylhomocysteinase	Ahcy;Ahcy;Ahcy;Ahcy;Ahcy;Ahcy	7	+	+	+	+	+	+	+				2		GYGDVGKGCAQAL	1	VAVVAGYGDVGK(1)GCAQALR	_VAVVAGYGDVGK(gl)GCAQALR_	19	1	3	669.014	2004.02	-0.71638	2.7175e-44	157.03
P50247;Q3TF14;Q3U4D1;Q5M9P0;Q3U5U5;Q8BPI7	331;331;331;331;331;223	P50247	331	Adenosylhomocysteinase;Adenosylhomocysteinase;Adenosylhomocysteinase;Adenosylhomocysteinase;Adenosylhomocysteinase;Adenosylhomocysteinase	Ahcy;Ahcy;Ahcy;Ahcy;Ahcy;Ahcy	7	+	+	+	+	+	+	+		+		3		VDRYWLKNGRRII	1	YWLK(1)NGR	_YWLK(gl)NGR_	7	1	3	350.854	1049.54	0.22707	0.0066751	102.98
E9PV16;Q68FL4;F8WGT1;F8WI65;Q68FL4-2;Q80TQ9;F6WEW4;Q80WX1;Q3TSQ0	600;570;569;465;465;435;145;145;94	E9PV16	600	Adenosylhomocysteinase;Putative adenosylhomocysteinase 3;Adenosylhomocysteinase;Adenosylhomocysteinase;Adenosylhomocysteinase	Ahcyl2;Ahcyl2;Ahcyl2;Ahcyl2;Ahcyl2;Ahcyl2;Ahcyl2;Ahcyl2	2				+			+	+			2		VYLLPKKMDEYVA	1	K(1)MDEYVASLHLPTFDAHLTELTDEQAK	_K(gl)M(ox)DEYVASLHLPTFDAHLTELTDEQAK_	27	1	5	647.315	3231.54	0.35388	6.5053e-104	193.5
E9PV16;Q68FL4;F8WGT1;F8WI65;Q68FL4-2;Q80TQ9;Q80SW1	380;350;349;245;245;215;267	Q80SW1	267	Adenosylhomocysteinase;Putative adenosylhomocysteinase 3;Adenosylhomocysteinase;Adenosylhomocysteinase;Adenosylhomocysteinase;Putative adenosylhomocysteinase 2	Ahcyl2;Ahcyl2;Ahcyl2;Ahcyl2;Ahcyl2;Ahcyl1	3	+			+		+	+	+			3		RLYQLSKAGKLCV	1	LYQLSK(1)AGK	_LYQLSK(gl)AGK_	9	1	3	374.549	1120.62	-1.4232	0.0018444	64.42
E9PV16;Q68FL4;F8WGT1;F8WI65;Q68FL4-2;Q80TQ9;A0PJF2;D3YYM7;D3YX97;Q80SW1;D3Z2Q0;F7ATQ6	224;194;193;89;89;59;193;107;89;111;64;50	Q80SW1	111	Adenosylhomocysteinase;Putative adenosylhomocysteinase 3;Adenosylhomocysteinase;Adenosylhomocysteinase;Adenosylhomocysteinase;Putative adenosylhomocysteinase 2	Ahcyl2;Ahcyl2;Ahcyl2;Ahcyl2;Ahcyl2;Ahcyl2;Ahcyl2;Ahcyl2;Ahcyl1;Ahcyl1;Ahcyl1	7	+	+		+	+	+	+	+			3		FCVKNIKQAEFGR	1	NIK(1)QAEFGR	_NIK(gl)QAEFGR_	9	1	3	392.876	1175.6	-0.22947	5.0349e-06	111.82
O88444	292	O88444	292	Adenylate cyclase type 1	Adcy1	2				+	+			+			1	+	PERIFHKIYIQRH	1	IFHK(1)IYIQR	_IFHK(gl)IYIQR_	9	1	4	333.695	1330.75	0.22546	0.00012952	93.374
O88444	261	O88444	261	Adenylate cyclase type 1	Adcy1	1				+				+			1	+	LEDENEKQERLLM	1	LRLEDENEK(1)QER	_LRLEDENEK(gl)QER_	12	1	4	418.962	1671.82	-0.44683	1.7235e-18	133.05
O88444;Q5DTQ1	493;20	O88444	493	Adenylate cyclase type 1	Adcy1;Adcy1	4				+	+			+			1	+	LILSDIKPAKRMK	1	IFPGLILSDIK(1)PAK	_IFPGLILSDIK(gl)PAK_	14	1	3	542.659	1624.96	0.28238	6.4083e-10	115.14
O88444;Q5DTQ1	482;9	O88444	482	Adenylate cyclase type 1	Adcy1;Adcy1	1					+			+			1	+	VPSHRRKIFPGLI	1	K(1)IFPGLILSDIKPAK	_K(gl)IFPGLILSDIKPAK_	15	1	3	585.357	1753.05	-1.4956	8.4516e-05	96.591
Q3V1Q3;Q80TL1	844;839	Q3V1Q3	844	Adenylate cyclase type 2	Adcy2;Adcy2	2				+	+			+			1	+	WKNKFKKEREEIE	1	FK(0.5)K(0.5)EREEIETMENLNR	_FK(gl)KEREEIETMENLNR_	16	1	4	545.775	2179.07	-0.92934	0.00035156	91.207
Q3V1Q3;Q80TL1	590;585	Q3V1Q3	590	Adenylate cyclase type 2	Adcy2;Adcy2	3				+	+			+			1	+	SLFFYNKNIEKEY	1	ISLFFYNK(1)NIEK	_ISLFFYNK(gl)NIEK_	12	1	3	543.959	1628.86	1.4788	0.00015526	72.652
Q3V1Q3;Q80TL1	551;546	Q3V1Q3	551	Adenylate cyclase type 2	Adcy2;Adcy2	1				+				+			1	+	RTKSQKKRFEEEL	1	K(1)RFEEELNER	_K(gl)RFEEELNER_	10	1	3	488.579	1462.72	0.23455	0.0030689	67.726
Q3V1Q3;Q80TL1	272;267	Q3V1Q3	272	Adenylate cyclase type 2	Adcy2;Adcy2	4				+	+			+			1	+	QRLQGPKAGQMEN	1	LQGPK(1)AGQMENTNNFHNLYVK	_LQGPK(gl)AGQM(ox)ENTNNFHNLYVK_	21	1	4	634.062	2532.22	0.27909	4.4609e-104	198.07
Q3V1Q3;Q80TL1	572;567	Q3V1Q3	572	Adenylate cyclase type 2	Adcy2;Adcy2	1				+				+			1	+	DGINAQKQWLKSE	1	MIQAIDGINAQK(1)QWLK	_M(ox)IQAIDGINAQK(gl)QWLK_	16	1	3	663.019	1986.04	0.76263	2.9811e-63	182.57
Q80TY9;Q8VHH7;B8JK56;Q6PGC0	1052;1047;1046;1046	Q80TY9	1052	Adenylate cyclase type 3	Adcy3;Adcy3;Adcy3;Adcy3	1					+			+			1	+	LRIGMNKGGVLAG	1	IGMNK(1)GGVLAGVIGAR	_IGM(ox)NK(gl)GGVLAGVIGAR_	16	1	3	548.307	1641.9	-0.53134	3.6351e-05	77.776
Q80TY9;Q8VHH7;B8JK56;Q6PGC0;Q6PG12	299;293;293;293;293	Q80TY9	299	Adenylate cyclase type 3	Adcy3;Adcy3;Adcy3;Adcy3;Adcy3	1				+				+			1	+	VADEMLKDMKKDE	1	HVADEMLK(1)DMK	_HVADEM(ox)LK(gl)DM(ox)K_	11	1	3	488.227	1461.66	-0.031098	0.00048038	67.726
Q80TY9;Q8VHH7;B8JK56;Q6PGC0;Q6PG12;Q9JK77	434;428;428;428;428;109	Q80TY9	434	Adenylate cyclase type 3	Adcy3;Adcy3;Adcy3;Adcy3;Adcy3;Adcy3	3				+	+			+			1	+	GGVLGQKR_____;GGVLGQKRWQYDV	1	VGVHTGTVLGGVLGQK(1)R	_VGVHTGTVLGGVLGQK(gl)R_	17	1	4	448.76	1791.01	-0.076841	2.8065e-09	113.4
Q3TSQ4;Q3UR61;Q91WF3	549;549;549	Q3TSQ4	549	Adenylate cyclase type 4	Adcy4;Adcy4;Adcy4	2	+			+		+	+				2		EQLNSQKQWKQSK	1	FFQVIEQLNSQK(1)QWK	_FFQVIEQLNSQK(gl)QWK_	15	1	3	679.69	2036.05	-0.32129	3.6831e-14	130.1
P84309-2;P84309	705;705	P84309-2	705	Adenylate cyclase type 5	Adcy5	1				+				+			1	+	FEDPKDKNAQESA	1	DK(1)NAQESANPEDEVDEFLGR	_DK(gl)NAQESANPEDEVDEFLGR_	20	1	3	793.023	2376.05	0.38546	0.00048261	60.564
P84309-2;P84309	1027;1027	P84309-2	1027	Adenylate cyclase type 5	Adcy5	2				+				+			1	+	LQATEEKEEMEEL	1	LQATEEK(1)EEMEELQAYNR	_LQATEEK(gl)EEM(ox)EELQAYNR_	18	1	3	781.025	2340.05	0.45805	9.0031e-24	139.65
P84309-2;P84309	1143;1143	P84309-2	1143	Adenylate cyclase type 5	Adcy5	1				+				+			1	+	NDSTYDKAGKTHI	1	TIGSTYMAASGLNDSTYDK(1)AGK	_TIGSTYM(ox)AASGLNDSTYDK(gl)AGK_	22	1	3	794.369	2380.09	1.6287	1.2792e-10	104.84
P84309-2;P84309;Q01341	504;504;411	Q01341	411	Adenylate cyclase type 5;Adenylate cyclase type 6	Adcy5;Adcy6	2				+	+			+			1	+	LFARFDKLAAENH	1	FDK(1)LAAENHCLR	_FDK(gl)LAAENHC(ne)LR_	12	1	4	414.704	1654.79	0.192	1.0038e-14	122.51
Q01341;F8VQ52	565;568	Q01341	565	Adenylate cyclase type 6	Adcy6;Adcy6	1				+					+		1	+	EKAMLAKLQRTRA	1	AMLAK(1)LQR	_AM(ox)LAK(gl)LQR_	8	1	3	354.203	1059.59	0.045152	0.0086391	52.403
Q01341;F8VQ52	127;127	Q01341	127	Adenylate cyclase type 6	Adcy6;Adcy6	1				+					+		1	+	VQVFQSKQFRSAK	1	LVQVFQSK(1)QFR	_LVQVFQSK(gl)QFR_	11	1	3	498.612	1492.82	-0.31723	0.0010825	65.719
Q01341;F8VQ52	606;609	Q01341	606	Adenylate cyclase type 6	Adcy6;Adcy6	1				+					+		1	+	GIDDSSKDNRGAQ	1	QMGIDDSSK(1)DNR	_QMGIDDSSK(gl)DNR_	12	1	3	493.888	1478.64	0.0051911	0.0089098	46.955
Q01341;F8VQ52;Q80U07	1098;1101;324	Q01341	1098	Adenylate cyclase type 6	Adcy6;Adcy6;Adcy6	3	+	+		+		+			+		2		GVIGARKPQYDIW	1	K(1)PQYDIWGNTVNVSSR	_K(gl)PQYDIWGNTVNVSSR_	16	1	3	659.997	1976.97	0.34561	2.6717e-05	80.534
Q01341;F8VQ52;Q80U07	931;934;157	Q01341	931	Adenylate cyclase type 6	Adcy6;Adcy6;Adcy6	6			+	+		+	+	+	+		4		LQATGEKEEMEEL	1	LQATGEK(1)EEMEELQAYNR	_LQATGEK(gl)EEM(ox)EELQAYNR_	18	1	3	757.018	2268.03	0.11856	2.7519e-25	144.05
G3X8V9;P97490;Q3UUN2	577;577;577	G3X8V9	577	Adenylate cyclase type 8	Adcy8;Adcy8;Adcy8	1				+				+			1	+	RNEFLRKHNIETY	1	K(1)HNIETYLIK	_K(gl)HNIETYLIK_	10	1	3	458.258	1371.75	-0.31474	0.00081021	63.283
P51830	78	P51830	78	Adenylate cyclase type 9	Adcy9	1				+				+			1	+	RLRRQKKLPQLFE	1	K(1)LPQLFER	_K(gl)LPQLFER_	8	1	3	382.221	1143.64	-0.6581	0.00041939	100.45
P51830;E9Q706	327;90	P51830	327	Adenylate cyclase type 9	Adcy9;Adcy9	2				+	+		+	+			2		KDLEVEKALKERM	1	DLEVEK(1)ALK	_DLEVEK(gl)ALK_	9	1	3	386.884	1157.63	0.34697	0.0035036	59.35
P51830;E9Q706	723;486	P51830	723	Adenylate cyclase type 9	Adcy9;Adcy9	3				+	+			+			1	+	FKNIREKTDAHFV	1	EK(1)TDAHFVDVIK	_EK(gl)TDAHFVDVIK_	12	1	4	379.7	1514.77	-0.68249	0.00039796	68.069
P51830;E9Q706	567;330	P51830	567	Adenylate cyclase type 9	Adcy9;Adcy9	2	+				+	+		+			2		DQLKGLKTYLISG	1	GLK(1)TYLISGQR	_GLK(gl)TYLISGQR_	11	1	3	450.589	1348.75	-0.36007	0.0024301	59.265
P51830;E9Q706	564;327	P51830	564	Adenylate cyclase type 9	Adcy9;Adcy9	4				+	+			+			1	+	VVADQLKGLKTYL	1	LGQSVVADQLK(1)GLK	_LGQSVVADQLK(gl)GLK_	14	1	3	523.97	1568.89	0.40571	4.2683e-07	107.65
P51830;E9Q706	699;462	P51830	699	Adenylate cyclase type 9	Adcy9;Adcy9	9	+	+	+	+	+	+		+	+		3		CEILQEKGRWAGV	1	LTNSQTSLCEILQEK(1)GR	_LTNSQTSLC(ne)EILQEK(gl)GR_	17	1	3	720.364	2158.07	-0.35817	1.7682e-15	132.05
P51830;E9Q706	773;536	P51830	773	Adenylate cyclase type 9	Adcy9;Adcy9	3				+	+		+	+			2		YQEEVIKNSPVKT	1	TSYQEEVIK(1)NSPVK	_TSYQEEVIK(gl)NSPVK_	14	1	3	579.3	1734.88	0.16783	6.2602e-10	115.34
P51830;E9Q706;E9PUZ7;Q3UWC8	1218;981;272;241	P51830	1218	Adenylate cyclase type 9	Adcy9;Adcy9;Adcy9;Adcy9	2				+	+			+			1	+	SYRVLSKMGYDFD	1	VLSK(1)MGYDFDYR	_VLSK(gl)M(ox)GYDFDYR_	12	1	3	541.921	1622.74	1.2828	3.8253e-08	101.95
Q9WTP6;Q9WTP6-2	93;93	Q9WTP6	93	Adenylate kinase 2, mitochondrial	Ak2	5	+	+	+	+	+	+					1	+	LETPSCKNGFLLD	1	NLETPSCK(1)NGFLLDGFPR	_NLETPSC(ne)K(gl)NGFLLDGFPR_	18	1	3	749.7	2246.08	1.5519	7.6372e-18	130.47
Q9WTP6;Q9WTP6-2	117;117	Q9WTP6	117	Adenylate kinase 2, mitochondrial	Ak2	2		+	+	+		+					1	+	LDDLMEKRKEKLD	1	QAEMLDDLMEK(1)R	_QAEM(ox)LDDLM(ox)EK(gl)R_	12	1	3	542.248	1623.72	-0.88471	2.9501e-05	77.062
Q9WTP6;Q9WTP6-2;F7BP55	28;28;25	Q9WTP6	28	Adenylate kinase 2, mitochondrial	Ak2;Ak2	1		+		+		+					1	+	GPPGAGKGTQAPK	1	AVLLGPPGAGK(1)GTQAPK	_AVLLGPPGAGK(gl)GTQAPK_	17	1	3	559.321	1674.94	0.046852	4.7363e-06	91.207
Q9R0Y5-2;Q9R0Y5	37;21	Q9R0Y5-2	37	Adenylate kinase isoenzyme 1	Ak1	7				+	+			+	+	+	3		GGPGSGKGTQCEK	1	IIFVVGGPGSGK(1)GTQCEK	_IIFVVGGPGSGK(gl)GTQC(ne)EK_	18	1	3	672.679	2015.01	NA	5.8654e-86	154.07
Q9R0Y5-2;Q9R0Y5	99;83	Q9R0Y5-2	99	Adenylate kinase isoenzyme 1	Ak1	3				+					+	+	2		RDAMLAKVDSSNG	1	DAMLAK(1)VDSSNGFLIDGYPR	_DAM(ox)LAK(gl)VDSSNGFLIDGYPR_	20	1	3	767.039	2298.09	-0.081917	2.2177e-47	162.65
Q9R0Y5-2;Q9R0Y5	116;100	Q9R0Y5-2	116	Adenylate kinase isoenzyme 1	Ak1	2				+					+	+	2		GYPREVKQGEEFE	1	EVK(1)QGEEFEQK	_EVK(gl)QGEEFEQK_	11	1	3	488.904	1463.69	0.90554	0.00033752	73.067
Q9R0Y5-2;Q9R0Y5	163;147	Q9R0Y5-2	163	Adenylate kinase isoenzyme 1	Ak1	2				+					+	+	2		DNEETIKKRLETY	1	RGETSGRVDDNEETIK(1)K	_RGETSGRVDDNEETIK(gl)K_	17	1	4	512.756	2046.99	1.1277	3.0336e-09	114.59
Q9R0Y5-2;Q9R0Y5	164;148	Q9R0Y5-2	164	Adenylate kinase isoenzyme 1	Ak1	1				+						+	1	+	NEETIKKRLETYY	1	K(1)RLETYYNATEPVISFYDK	_K(gl)RLETYYNATEPVISFYDK_	19	1	4	613.56	2450.21	1.9378	0.0055239	54.103
Q9R0Y5-2;Q9R0Y5	72;56	Q9R0Y5-2	72	Adenylate kinase isoenzyme 1	Ak1	4				+	+			+	+	+	3		GSERGKKLSAIME	1	K(1)LSAIMEK	_K(gl)LSAIM(ox)EK_	8	1	3	350.527	1048.56	0.33491	0.00055774	82.279
Q9R0Y5-2;Q9R0Y5	47;31	Q9R0Y5-2	47	Adenylate kinase isoenzyme 1	Ak1	5				+	+				+	+	2		CEKIVQKYGYTHL	1	IVQK(1)YGYTHLSTGDLLR	_IVQK(gl)YGYTHLSTGDLLR_	17	1	4	520.281	2077.1	-0.096644	4.81e-63	179.41
Q9R0Y5-2;Q9R0Y5	182;166	Q9R0Y5-2	182	Adenylate kinase isoenzyme 1	Ak1	6		+		+	+	+			+	+	3		VISFYDKRGIVRK	1	LETYYNATEPVISFYDK(1)R	_LETYYNATEPVISFYDK(gl)R_	18	1	3	775.046	2322.12	1.427	5.304e-65	180.81
P54822;E9Q242;Q3TMB8;E9Q3T7	470;455;470;411	P54822	470	Adenylosuccinate lyase	Adsl;Adsl;Adsl;Adsl	4	+		+	+	+	+		+		+	3		EVRPLLKPYGNEM	1	FLEEEVRPLLK(1)PYGNEMAVK	_FLEEEVRPLLK(gl)PYGNEM(ox)AVK_	20	1	4	623.827	2491.28	0.6246	0.00049051	68.567
P54822;E9Q242;Q3TMB8;E9Q3T7	218;203;218;218	P54822	218	Adenylosuccinate lyase	Adsl;Adsl;Adsl;Adsl	1				+			+				1	+	FEGDHQKVEQLDK	1	GTTGTQASFLQLFEGDHQK(1)VEQLDK	_GTTGTQASFLQLFEGDHQK(gl)VEQLDK_	25	1	4	723.61	2890.41	-0.62273	0.00020734	57.802
P54822;E9Q242;Q3TMB8;E9Q3T7	199;184;199;199	P54822	199	Adenylosuccinate lyase	Adsl;Adsl;Adsl;Adsl	1	+			+		+					1	+	LRFRGVKGTTGTQ	1	GVK(1)GTTGTQASFLQLFEGDHQK	_GVK(gl)GTTGTQASFLQLFEGDHQK_	22	1	4	616.562	2462.22	-0.56249	9.2811e-08	102.37
P28650;Q3UBP0;P28650-2	18;18;18	P28650	18	Adenylosuccinate synthetase isozyme 1;Adenylosuccinate synthetase	Adssl1;Adssl1	7	+	+		+	+	+			+	+	3		PGTGGVKRGRLQQ	1	ASNDRPPGTGGVK(1)R	_ASNDRPPGTGGVK(gl)R_	14	1	4	382.201	1524.78	-0.14377	6.904e-15	132.86
P28650;Q3UBP0;P28650-2	174;174;197	P28650	174	Adenylosuccinate synthetase isozyme 1;Adenylosuccinate synthetase	Adssl1;Adssl1	1				+						+	1	+	GPTYSSKAARTGL	1	GIGPTYSSK(1)AAR	_GIGPTYSSK(gl)AAR_	12	1	3	441.233	1320.68	-0.36512	0.0020207	57.019
P28650;Q3UBP0;P28650-2	48;48;48	P28650	48	Adenylosuccinate synthetase isozyme 1;Adenylosuccinate synthetase	Adssl1;Adssl1	2				+						+	1	+	GDEGKGKVVDLLA	1	GK(1)VVDLLATDADIVSR	_GK(gl)VVDLLATDADIVSR_	16	1	3	595.995	1784.96	0.38048	1.6363e-05	92.38
P28650;Q3UBP0;P28650-2	158;158;181	P28650	158	Adenylosuccinate synthetase isozyme 1;Adenylosuccinate synthetase	Adssl1;Adssl1	2				+	+					+	1	+	RQAQEGKNIGTTK	1	QAQEGK(1)NIGTTK	_QAQEGK(gl)NIGTTK_	12	1	3	463.576	1387.71	-0.22685	0.0022952	55.718
P28650;Q3UBP0;P28650-2	410;410;433	P28650	410	Adenylosuccinate synthetase isozyme 1;Adenylosuccinate synthetase	Adssl1;Adssl1	2				+						+	1	+	ETLPGWKADTTGA	1	VEVEYETLPGWK(1)ADTTGAR	_VEVEYETLPGWK(gl)ADTTGAR_	19	1	3	746.034	2235.08	-1.3956	2.8951e-22	130.56
B9EIE9;P46664	419;419	B9EIE9	419	Adenylosuccinate synthetase;Adenylosuccinate synthetase isozyme 2	Adss;Adss	9	+	+	+	+	+	+	+	+			3		SNARTFKELPVNA	1	TFK(1)ELPVNAQNYVR	_TFK(gl)ELPVNAQNYVR_	14	1	3	598.316	1791.93	NA	2.3103e-232	222.94
B9EIE9;P46664;Q8C909	196;196;196	B9EIE9	196	Adenylosuccinate synthetase;Adenylosuccinate synthetase isozyme 2;Adenylosuccinate synthetase	Adss;Adss;Adss	1	+				+	+					1	+	GFSERFKVLANQY	1	FK(1)VLANQYK	_FK(gl)VLANQYK_	9	1	3	408.896	1223.67	0.49997	0.00043646	78.149
B9EIE9;P46664;Q8C909	173;173;173	B9EIE9	173	Adenylosuccinate synthetase;Adenylosuccinate synthetase isozyme 2;Adenylosuccinate synthetase	Adss;Adss;Adss	6	+	+		+	+	+	+	+			3		GPVYSSKAARSGL	1	GIGPVYSSK(1)AAR	_GIGPVYSSK(gl)AAR_	12	1	3	440.574	1318.7	-0.098428	5.5117e-05	78.653
B9EIE9;P46664;Q8C909	118;118;118	B9EIE9	118	Adenylosuccinate synthetase;Adenylosuccinate synthetase isozyme 2;Adenylosuccinate synthetase	Adss;Adss;Adss	4	+			+	+	+	+	+			3		KNVQKGKGLDGWE	1	GK(1)GLDGWEK	_GK(gl)GLDGWEK_	9	1	3	368.521	1102.54	3.3369	0.0046298	56.258
P40124;Q3TC53;Q3U0U5;Q3UVJ2	286;286;286;286	P40124	286	Adenylyl cyclase-associated protein 1;Adenylyl cyclase-associated protein;Adenylyl cyclase-associated protein;Adenylyl cyclase-associated protein	Cap1;Cap1;Cap1;Cap1	1	+				+	+					1	+	HKNPALKAQSGPV	1	NPALK(1)AQSGPVR	_NPALK(gl)AQSGPVR_	12	1	3	451.253	1350.74	-1.7167	0.00083681	62.633
P40124;Q3TC53;Q3U0U5;Q3UNQ0;B1ARS0	62;62;62;62;62	P40124	62	Adenylyl cyclase-associated protein 1;Adenylyl cyclase-associated protein;Adenylyl cyclase-associated protein;Adenylyl cyclase-associated protein;Adenylyl cyclase-associated protein	Cap1;Cap1;Cap1;Cap1;Cap1	3	+				+	+	+	+			3		EYLKMSKEIGGDV	1	MSK(1)EIGGDVQK	_MSK(gl)EIGGDVQK_	11	1	3	435.887	1304.64	-0.80002	0.0074782	50.194
P40124;Q3TC53;Q3U0U5;Q3UVJ2;Q3UNQ0	347;347;347;347;347	P40124	347	Adenylyl cyclase-associated protein 1;Adenylyl cyclase-associated protein;Adenylyl cyclase-associated protein;Adenylyl cyclase-associated protein;Adenylyl cyclase-associated protein	Cap1;Cap1;Cap1;Cap1;Cap1	3	+			+		+	+	+			3		IDDTELKQVAYIY	1	VENQENVSNLVIDDTELK(1)QVAYIYK	_VENQENVSNLVIDDTELK(gl)QVAYIYK_	25	1	3	1013.52	3037.52	-0.85533	2.8456e-85	184.02
Q9CYT6;D3YTR7	62;62	Q9CYT6	62	Adenylyl cyclase-associated protein 2;Adenylyl cyclase-associated protein	Cap2;Cap2	4				+	+			+			1	+	MVAEFLKNSRVLA	1	LINSMVAEFLK(1)NSR	_LINSM(ox)VAEFLK(gl)NSR_	14	1	3	584.642	1750.9	-0.35393	1.0658e-05	90.926
Q9CYT6;D3YTR7;Q8BKZ3	275;163;220	Q9CYT6	275	Adenylyl cyclase-associated protein 2;Adenylyl cyclase-associated protein;Adenylyl cyclase-associated protein	Cap2;Cap2;Cap2	3				+	+			+	+	+	3		QGEAITKGLRHVT	1	SALFAQLNQGEAITK(1)GLR	_SALFAQLNQGEAITK(gl)GLR_	18	1	3	677.704	2030.09	-0.14071	1.2442e-18	133.45
Q53YY3;Q8BQS5;Q8BQS5-2	97;97;97	Q53YY3	97	Adiponectin receptor protein 2	Adipor2;Adipor2	5	+	+	+	+	+	+					1	+	MEEFVCKVWEGRW	1	MEEFVCK(1)VWEGR	_M(ox)EEFVC(ne)K(gl)VWEGR_	12	1	3	589.932	1766.78	-0.17994	2.2253e-14	117.79
Q53YY3;Q8BQS5;Q8BQS5-2;Q3TI02;Q3UPA4;Q53YY4;Q91VH1	137;137;137;126;126;126;126	Q53YY3	137	Adiponectin receptor protein 2;Adiponectin receptor protein 1	Adipor2;Adipor2;Adipor1;Adipor1;Adipor1;Adipor1	10	+	+	+	+	+	+	+	+	+		4		SFRACFKSIFRIH	1	ACFK(1)SIFR	_AC(ne)FK(gl)SIFR_	8	1	3	404.206	1209.6	-0.36741	0.00086576	89.142
P48962	10	P48962	10	ADP/ATP translocase 1	Slc25a4	1				+					+		1	+	QALSFLKDFLAGG	1	GDQALSFLK(1)DFLAGGIAAAVSK	_(ac)GDQALSFLK(gl)DFLAGGIAAAVSK_	22	1	3	779.081	2334.22	1.2384	5.1173e-32	139.98
P48962;Q8BVI9	272;272	P48962	272	ADP/ATP translocase 1	Slc25a4;Slc25a4	1				+				+			1	+	GANAFFKGAWSNV	1	DEGANAFFK(1)GAWSNVLR	_DEGANAFFK(gl)GAWSNVLR_	17	1	3	665.994	1994.96	-0.78667	0.0080217	43.592
P48962;Q8BVI9	23;23	P48962	23	ADP/ATP translocase 1	Slc25a4;Slc25a4	2				+					+	+	2		IAAAVSKTAVAPI	1	DFLAGGIAAAVSK(1)TAVAPIER	_DFLAGGIAAAVSK(gl)TAVAPIER_	21	1	3	724.399	2170.17	0.42911	2.5998e-50	155.11
P48962;Q8BVI9	96;96	P48962	96	ADP/ATP translocase 1	Slc25a4;Slc25a4	3				+	+				+		1	+	AFKDKYKQIFLGG	1	YK(1)QIFLGGVDR	_YK(gl)QIFLGGVDR_	11	1	3	470.589	1408.75	0.32065	1.4888e-06	106.4
P48962;Q8BVI9	166;166	P48962	166	ADP/ATP translocase 1	Slc25a4;Slc25a4	3				+	+				+	+	2		CLTKIFKSDGLKG	1	IFK(1)SDGLK	_IFK(gl)SDGLK_	8	1	3	341.194	1020.56	0.17371	0.0022808	71.501
P48962;Q8BVI9	263;263	P48962	263	ADP/ATP translocase 1	Slc25a4;Slc25a4	4				+	+			+	+	+	3		CWRKIAKDEGANA	1	IAK(1)DEGANAFFK	_IAK(gl)DEGANAFFK_	12	1	3	475.577	1423.71	0.78154	5.8225e-07	93.345
P48962;Q8BVI9	63;63	P48962	63	ADP/ATP translocase 1	Slc25a4;Slc25a4	3				+	+			+	+		2		CVVRIPKEQGFLS	1	IPK(1)EQGFLSFWR	_IPK(gl)EQGFLSFWR_	12	1	3	541.288	1620.84	-1.0133	0.0051048	51.013
P48962;Q8BVI9	147;147	P48962	147	ADP/ATP translocase 1	Slc25a4;Slc25a4	7				+	+		+	+	+	+	4		LAADVGKGSSQRE	1	LAADVGK(1)GSSQR	_LAADVGK(gl)GSSQR_	12	1	3	434.897	1301.67	-0.23478	1.9145e-10	109.16
P48962;Q8BVI9	43;43	P48962	43	ADP/ATP translocase 1	Slc25a4;Slc25a4	5	+			+	+	+		+	+		3		QVQHASKQISAEK	1	LLLQVQHASK(1)QISAEK	_LLLQVQHASK(gl)QISAEK_	16	1	3	636.362	1906.06	0.097422	1.2507e-28	151.44
P48962;Q8BVI9;P51881;Q545A2	33;33;33;33	P48962	33	ADP/ATP translocase 1;ADP/ATP translocase 2	Slc25a4;Slc25a4;Slc25a5;Slc25a5	1					+				+		1	+	APIERVKLLLQVQ	1	VK(1)LLLQVQHASK	_VK(gl)LLLQVQHASK_	12	1	3	493.3	1476.88	0.23395	1.1217e-06	92.611
P51881;Q545A2	268;268	P51881	268	ADP/ATP translocase 2	Slc25a5;Slc25a5	2		+		+		+	+				2		ARDEGSKAFFKGA	1	DEGSK(1)AFFK	_DEGSK(gl)AFFK_	9	1	3	381.521	1141.54	2.3305	0.0044581	56.729
P51881;Q545A2	23;23	P51881	23	ADP/ATP translocase 2	Slc25a5;Slc25a5	3			+	+		+	+		+		3		VAAAISKTAVAPI	1	DFLAGGVAAAISK(1)TAVAPIER	_DFLAGGVAAAISK(gl)TAVAPIER_	21	1	3	724.399	2170.17	0.2261	5.3805e-34	143.71
P51881;Q545A2	63;63	P51881	63	ADP/ATP translocase 2	Slc25a5;Slc25a5	9	+	+		+	+	+	+	+	+		4		CVVRIPKEQGVLS	1	IPK(1)EQGVLSFWR	_IPK(gl)EQGVLSFWR_	12	1	3	525.288	1572.84	-0.48945	6.5018e-06	85.288
P51881;Q545A2	43;43	P51881	43	ADP/ATP translocase 2	Slc25a5;Slc25a5	8	+	+		+	+	+	+	+	+	+	5		QVQHASKQITADK	1	LLLQVQHASK(1)QITADK	_LLLQVQHASK(gl)QITADK_	16	1	3	636.362	1906.06	0.64656	5.5245e-14	126.63
P51881;Q545A2	10;10	P51881	10	ADP/ATP translocase 2	Slc25a5;Slc25a5	1	+			+		+					1	+	AAVSFAKDFLAGG	1	TDAAVSFAK(1)DFLAGGVAAAISK	_(ac)TDAAVSFAK(gl)DFLAGGVAAAISK_	22	1	3	756.062	2265.16	0.086694	3.6768e-05	84.493
P51881;Q545A2	96;96	P51881	96	ADP/ATP translocase 2	Slc25a5;Slc25a5	1		+		+		+					1	+	AFKDKYKQIFLGG	1	YK(1)QIFLGGVDKR	_YK(gl)QIFLGGVDKR_	12	1	3	513.288	1536.84	-0.34614	7.0171e-14	121.08
P51881;Q545A2;B0LAB5	155;155;16	P51881	155	ADP/ATP translocase 2	Slc25a5;Slc25a5;Slc25a5	8	+	+		+	+	+	+	+	+		4		GAEREFKGLGDCL	1	EFK(1)GLGDCLVK	_EFK(gl)GLGDC(ne)LVK_	11	1	3	483.247	1446.72	-0.35983	0.00098644	67.726
P51881;Q545A2;B0LAB5	163;163;24	P51881	163	ADP/ATP translocase 2	Slc25a5;Slc25a5;Slc25a5	11	+	+	+	+	+	+	+	+	+		4		LGDCLVKIYKSDG	1	GLGDCLVK(1)IYK	_GLGDC(ne)LVK(gl)IYK_	11	1	3	483.259	1446.75	0.31335	2.1139e-05	95.573
P51881;Q545A2;B0LAB5	147;147;8	P51881	147	ADP/ATP translocase 2	Slc25a5;Slc25a5;Slc25a5	7	+	+	+	+	+	+	+		+		3		LAADVGKAGAERE	1	LAADVGK(1)AGAER	_LAADVGK(gl)AGAER_	12	1	3	424.562	1270.66	-0.30502	4.5941e-08	101.95
B2RTC8;Q3V132;P48962;Q8BVI9;P51881;Q545A2	105;105;92;92;92;92	P48962	92	ADP/ATP translocase 4;ADP/ATP translocase 1;ADP/ATP translocase 2	Slc25a31;Slc25a31;Slc25a4;Slc25a4;Slc25a5;Slc25a5	13	+	+	+	+	+	+	+	+	+	+	5		ALNFAFKDKYKEL;ALNFAFKDKYKQI	1	YFPTQALNFAFK(1)DK	_YFPTQALNFAFK(gl)DK_	14	1	3	601.974	1802.9	0.0095219	1.9538e-39	158.2
A2A6T7;Q8BSL7	142;142	A2A6T7	142	ADP-ribosylation factor 2	Arf2;Arf2	13	+	+	+	+	+	+	+	+			3		AAEITDKLGLHSL	1	QDLPNAMNAAEITDK(1)LGLHSLR	_QDLPNAM(ox)NAAEITDK(gl)LGLHSLR_	22	1	4	635.075	2536.27	1.1584	1.7528e-242	261.19
A2A6T7;Q8BSL7;D3YV25;E9Q972;Q9DD04;P61750;Q14BR4;P61205;P84078;Q3U344;P62331;Q3U0D7;Q6P3A9;E9Q2C2;P84084	36;36;36;36;36;36;36;36;36;36;32;32;31;36;36	P61205	36	ADP-ribosylation factor 2;ADP-ribosylation factor 4;ADP-ribosylation factor 3;ADP-ribosylation factor 1;ADP-ribosylation factor 6;ADP-ribosylation factor-like protein 11;ADP-ribosylation factor 5	Arf2;Arf2;Arf3;Arf4;Arf4;Arf4;Arf4;Arf3;Arf1;Arf3;Arf6;Arf6;Arl11;Arf4;Arf5	4	+			+	+	+	+	+			3		KTTILYKLKLGEI;KTTILYKLKLGQS	1	TTILYK(1)LK	_TTILYK(gl)LK_	8	1	3	365.225	1092.65	0.29694	0.0024994	70.525
P61205;P84078;Q3U344	127;127;127	P61205	127	ADP-ribosylation factor 3;ADP-ribosylation factor 1	Arf3;Arf1;Arf3	1				+				+			1	+	LLVFANKQDLPNA	1	MLAEDELRDAVLLVFANK(1)QDLPNAMNAAEITDK	_M(ox)LAEDELRDAVLLVFANK(gl)QDLPNAM(ox)NAAEITDK_	33	1	4	951.975	3803.87	-0.18159	1.4133e-05	67.69
P61205;P84078;Q3U344	142;142;142	P61205	142	ADP-ribosylation factor 3;ADP-ribosylation factor 1	Arf3;Arf1;Arf3	13	+	+	+	+	+	+	+	+			3		AAEITDKLGLHSL	1	QDLPNAMNAAEITDK(1)LGLHSLR	_QDLPNAM(ox)NAAEITDK(gl)LGLHSLR_	22	1	4	635.075	2536.27	1.1584	1.7528e-242	261.19
E9Q972;Q9DD04;P61750;Q14BR4;E9Q798;F6UFB9	142;142;142;142;115;48	E9Q972	142	ADP-ribosylation factor 4	Arf4;Arf4;Arf4;Arf4;Arf4;Arf4	3	+			+		+	+	+			3		ISEMTDKLGLQSL	1	QDLPNAMAISEMTDK(1)LGLQSLR	_QDLPNAM(ox)AISEM(ox)TDK(gl)LGLQSLR_	22	1	3	859.76	2576.26	0.83144	2.9702e-11	110.74
P84084	142	P84084	142	ADP-ribosylation factor 5	Arf5	2		+		+	+	+		+			2		VSELTDKLGLQHL	1	QDMPNAMPVSELTDK(1)LGLQHLR	_QDM(ox)PNAM(ox)PVSELTDK(gl)LGLQHLR_	22	1	4	660.578	2638.28	0.5434	2.1327e-06	92.993
P84084	109	P84084	109	ADP-ribosylation factor 5	Arf5	1			+	+		+					1	+	SADELQKMLQEDE	1	VQESADELQK(1)MLQEDELR	_VQESADELQK(gl)M(ox)LQEDELR_	18	1	3	764.366	2290.07	-0.64285	4.1494e-11	108.56
P62331;Q3U0D7	138;138	P62331	138	ADP-ribosylation factor 6	Arf6;Arf6	4	+		+	+	+	+	+				2		PHEIQEKLGLTRI	0.999999	DAIILIFANKQDLPDAMK(0.008)PHEIQEK(0.992)LGLTR	_DAIILIFANKQDLPDAM(ox)KPHEIQEK(gl)LGLTR_	30	1	5	710.385	3546.89	0.013252	1.6113e-20	94.594
P62331;Q3U0D7	69;69	P62331	69	ADP-ribosylation factor 6	Arf6;Arf6	2	+			+	+	+	+				2		DVGGQDKIRPLWR	1	FNVWDVGGQDK(1)IRPLWR	_FNVWDVGGQDK(gl)IRPLWR_	17	1	4	550.791	2199.13	0.068389	1.7411e-20	137.46
P62331;Q3U0D7;Q6P3A9;E9Q2C2	34;34;33;38	P62331	34	ADP-ribosylation factor 6;ADP-ribosylation factor-like protein 11	Arf6;Arf6;Arl11;Arf4	1	+			+		+					1	+	TILYKLKLGQSVT	1	LK(1)LGQSVTTIPTVGFNVETVTYK	_LK(gl)LGQSVTTIPTVGFNVETVTYK_	23	1	3	870.478	2608.41	0.18208	0.00030845	65.184
Q9EPJ9;Q3TGS9;Q05DE0;Q6PB94;Q9EPJ9-2;Q05BC5	114;114;99;114;114;114	Q9EPJ9	114	ADP-ribosylation factor GTPase-activating protein 1	Arfgap1;Arfgap1;Arfgap1;Arfgap1;Arfgap1	3	+	+		+	+	+					1	+	AALFRDKVATLAE	1	DK(1)VATLAEGK	_DK(gl)VATLAEGK_	10	1	3	382.544	1144.61	-0.37617	0.00044989	73.499
Q9EPJ9;Q3TGS9;Q05DE0;Q6PB94;Q9EPJ9-2;Q05BC5	102;102;87;102;102;102	Q9EPJ9	102	ADP-ribosylation factor GTPase-activating protein 1	Arfgap1;Arfgap1;Arfgap1;Arfgap1;Arfgap1	6	+	+	+	+	+	+	+	+			3		SWSLQDKYSSRAA	1	FREFLETQDDYEPSWSLQDK(1)YSSR	_FREFLETQDDYEPSWSLQDK(gl)YSSR_	24	1	4	785.861	3139.42	0.29759	2.4351e-83	178.41
Q99K28-2;Q99K28	442;428	Q99K28-2	442	ADP-ribosylation factor GTPase-activating protein 2	Arfgap2	3	+		+	+	+	+					1	+	QKFAGAKAISSDM	1	FAGAK(1)AISSDMFFGR	_FAGAK(gl)AISSDM(ox)FFGR_	15	1	3	578.947	1733.82	0.50818	2.0069e-05	90.367
Q99K28-2;Q99K28	370;356	Q99K28-2	370	ADP-ribosylation factor GTPase-activating protein 2	Arfgap2	3		+	+	+	+	+					1	+	FASGPPKYKDNPF	1	SQLDLFDDVGTFASGPPK(1)YK	_SQLDLFDDVGTFASGPPK(gl)YK_	20	1	3	767.046	2298.12	1.9735	2.7893e-30	140.16
Q99K28-2;Q99K28	372;358	Q99K28-2	372	ADP-ribosylation factor GTPase-activating protein 2	Arfgap2	7	+	+	+	+	+	+	+	+			3		SGPPKYKDNPFSL	1	YK(1)DNPFSLGETFGSR	_YK(gl)DNPFSLGETFGSR_	15	1	3	611.292	1830.85	-0.045562	3.1156e-14	130.72
Q8R0H9;Q3TB03	198;198	Q8R0H9	198	ADP-ribosylation factor-binding protein GGA1	Gga1;Gga1	7	+	+		+	+	+	+	+			3		AANKLIKEMVQED	1	LIK(1)EMVQEDQK	_LIK(gl)EMVQEDQK_	11	1	3	492.257	1473.75	NA	1.2833e-07	92.611
Q8R0H9;Q3TB03	183;183	Q8R0H9	183	ADP-ribosylation factor-binding protein GGA1	Gga1;Gga1	1				+			+				1	+	MLARLLKSSHPED	1	LLK(1)SSHPEDLR	_LLK(gl)SSHPEDLR_	11	1	4	352.944	1407.75	0.64827	0.0099342	47.894
Q8R0H9;Q3TB03	174;174	Q8R0H9	174	ADP-ribosylation factor-binding protein GGA1	Gga1;Gga1	2	+			+		+			+		2		IFEDEEKSKMLAR	1	NVIFEDEEK(1)SK	_NVIFEDEEK(gl)SK_	11	1	3	484.572	1450.69	0.74008	0.00043599	72.096
Q8R0H9;Q3TB03	101;101	Q8R0H9	101	ADP-ribosylation factor-binding protein GGA1	Gga1;Gga1	1	+				+	+					1	+	IKVVSPKYLGSRT	1	VVSPK(1)YLGSR	_VVSPK(gl)YLGSR_	10	1	3	407.231	1218.67	0.41367	0.00088491	65.347
Q8BMI3;A2A9W7;A2A9W6	258;258;258	Q8BMI3	258	ADP-ribosylation factor-binding protein GGA3	Gga3;Gga3;Gga3	4				+	+		+	+	+		3		FDRCENKRRTLFK	1	ELFDRCENK(1)RR	_ELFDRC(ne)ENK(gl)RR_	11	1	4	426.961	1703.82	-0.49254	1.403e-09	123.88
Q8BMI3;A2A9W7;A2A9W6	264;264;264	Q8BMI3	264	ADP-ribosylation factor-binding protein GGA3	Gga3;Gga3;Gga3	1				+				+			1	+	KRRTLFKLASETE	1	TLFK(1)LASETEDNDNSLGDILQASDNLSR	_TLFK(gl)LASETEDNDNSLGDILQASDNLSR_	28	1	3	1060.85	3179.52	-0.2937	3.2425e-48	146.5
Q8BMI3;A2A9W7;A2A9W6;A2A9W5	15;15;15;15	Q8BMI3	15	ADP-ribosylation factor-binding protein GGA3	Gga3;Gga3;Gga3;Gga3	3	+			+		+	+	+			3		LESWLNKATNPSN	1	AEAEGESLESWLNK(1)ATNPSNR	_(ac)AEAEGESLESWLNK(gl)ATNPSNR_	21	1	3	820.386	2458.14	0.33423	8.617e-122	208.2
Q14C12;D3Z4X7;Q9QXJ4	99;99;99	Q14C12	99	ADP-ribosylation factor-like protein 10	Arl10;Arl10;Arl10	1				+				+			1	+	LRMLAGKPPVEGH	1	MLAGK(1)PPVEGHVPTWGFNSVR	_M(ox)LAGK(gl)PPVEGHVPTWGFNSVR_	21	1	4	603.059	2408.21	0.19112	1.3274e-16	114.52
Q8BGR6;B7ZN40	157;137	Q8BGR6	157	ADP-ribosylation factor-like protein 15	Arl15;Arl15	15	+	+	+	+	+	+	+	+	+		4		SVQEIKKYFELEP	1	K(1)YFELEPLAR	_K(gl)YFELEPLAR_	10	1	3	460.582	1378.72	-0.77883	2.4891e-28	161.63
Q9D0J4	53	Q9D0J4	53	ADP-ribosylation factor-like protein 2	Arl2	1				+				+			1	+	TLGFNIKTLEHRG	0.999992	KFNGEDVDTISPTLGFNIK(1)TLEHR	_KFNGEDVDTISPTLGFNIK(gl)TLEHR_	24	1	4	712.117	2844.44	-0.0057932	0.0022665	52.483
Q9D0J4	61	Q9D0J4	61	ADP-ribosylation factor-like protein 2	Arl2	3				+	+		+	+			2		LEHRGFKLNIWDV	1	GFK(1)LNIWDVGGQK	_GFK(gl)LNIWDVGGQK_	13	1	3	525.947	1574.82	-1.2185	9.7892e-08	99.5
Q9D0J4	71	Q9D0J4	71	ADP-ribosylation factor-like protein 2	Arl2	14	+	+		+	+	+	+	+	+	+	5		WDVGGQKSLRSYW	1	LNIWDVGGQK(1)SLR	_LNIWDVGGQK(gl)SLR_	13	1	3	533.958	1598.85	-0.06253	5.9809e-55	172.13
Q543P7;Q9WUL7	54;54	Q543P7	54	ADP-ribosylation factor-like protein 3	Arl3;Arl3	1				+			+				1	+	TQGFNIKSVQSQG	1	QLASEDISHITPTQGFNIK(1)SVQSQGFK	_QLASEDISHITPTQGFNIK(gl)SVQSQGFK_	27	1	4	769.394	3073.55	-0.1079	9.6022e-20	116.94
Q543P7;Q9WUL7	62;62	Q543P7	62	ADP-ribosylation factor-like protein 3	Arl3;Arl3	1	+			+		+					1	+	VQSQGFKLNVWDI	1	SVQSQGFK(1)LNVWDIGGQR	_SVQSQGFK(gl)LNVWDIGGQR_	18	1	3	711.699	2132.08	0.31891	5.5162e-11	107.98
Q3THR3;Q3TIC7;Q80ZW9;Q8C1Y9;Q9JKW0;Q3TQE3;Q3UBA1;B0LAE4	124;124;124;124;124;124;70;124	Q3THR3	124	ADP-ribosylation factor-like protein 6-interacting protein 1	Arl6ip1;Arl6ip1;Arl6ip1;Arl6ip1;Arl6ip1;Arl6ip1;Arl6ip1;Arl6ip1	5	+	+		+	+	+	+				2		RAVGWWKRLFSLK	1	AVGWWK(1)R	_AVGWWK(gl)R_	7	1	3	339.519	1015.54	0.16058	0.0059228	74.335
Q3THR3;Q3TIC7;Q80ZW9;Q8C1Y9;Q9JKW0;Q3TQE3;Q3UBA1;B0LAE4	114;114;114;114;114;114;60;114	Q3THR3	114	ADP-ribosylation factor-like protein 6-interacting protein 1	Arl6ip1;Arl6ip1;Arl6ip1;Arl6ip1;Arl6ip1;Arl6ip1;Arl6ip1;Arl6ip1	4	+	+		+	+	+	+				2		ICSNLVKTRRRAV	1	FHEICSNLVK(1)TR	_FHEIC(ne)SNLVK(gl)TR_	12	1	4	422.216	1684.84	0.11227	9.1519e-05	75.819
Q3THR3;Q3TIC7;Q80ZW9;Q8C1Y9;Q9JKW0;Q3TQE3;Q3UBA1;B0LAE4	96;96;96;96;96;96;42;96	Q3THR3	96	ADP-ribosylation factor-like protein 6-interacting protein 1	Arl6ip1;Arl6ip1;Arl6ip1;Arl6ip1;Arl6ip1;Arl6ip1;Arl6ip1;Arl6ip1	11	+	+	+	+	+	+	+	+	+		4		RIFGSNKWTTEQQ	1	IFGSNK(1)WTTEQQQR	_IFGSNK(gl)WTTEQQQR_	14	1	3	612.971	1835.89	0.0056623	1.261e-39	160.38
Q8VEH3;F6QKK2	141;120	Q8VEH3	141	ADP-ribosylation factor-like protein 8A	Arl8a;Arl8a	7	+		+	+		+	+	+	+	+	5		AGALDEKELIEKM	1	DLAGALDEK(1)ELIEK	_DLAGALDEK(gl)ELIEK_	14	1	3	553.293	1656.86	-0.18623	3.7147e-21	136.27
Q8VEH3;F6QKK2	146;125	Q8VEH3	146	ADP-ribosylation factor-like protein 8A	Arl8a;Arl8a	2					+		+	+			2		EKELIEKMNLSAI	1	ELIEK(1)MNLSAIQDR	_ELIEK(gl)M(ox)NLSAIQDR_	14	1	3	597.309	1788.9	0.95984	6.6325e-05	79.492
Q8VEH3;F6QKK2	68;47	Q8VEH3	68	ADP-ribosylation factor-like protein 8A	Arl8a;Arl8a	1				+				+			1	+	KGNVTIKLWDIGG	1	GNVTIK(1)LWDIGGQPR	_GNVTIK(gl)LWDIGGQPR_	15	1	3	589.988	1766.94	-0.26712	0.00058953	61.657
Q8VEH3;F6QKK2	62;41	Q8VEH3	62	ADP-ribosylation factor-like protein 8A	Arl8a;Arl8a	1					+			+			1	+	NMRKITKGNVTIK	1	ITK(1)GNVTIK	_ITK(gl)GNVTIK_	9	1	3	363.221	1086.64	-0.12167	0.00052708	75.043
Q8VEH3;F6QKK2;Q9CQW2;Q9DAB3	182;161;182;162	Q9CQW2	182	ADP-ribosylation factor-like protein 8A;ADP-ribosylation factor-like protein 8B	Arl8a;Arl8a;Arl8b;Arl8b	2				+	+			+			1	+	WLIQHSKSRRS__	1	DNIDITLQWLIQHSK(1)SR	_DNIDITLQWLIQHSK(gl)SR_	17	1	4	546.041	2180.13	0.17033	0.001712	55.011
Q9CQW2;Q9DAB3	141;121	Q9CQW2	141	ADP-ribosylation factor-like protein 8B	Arl8b;Arl8b	19	+	+	+	+	+	+	+	+	+	+	5		PNALDEKQLIEKM	1	DLPNALDEK(1)QLIEK	_DLPNALDEK(gl)QLIEK_	14	1	3	580.644	1738.91	0.23136	2.3667e-29	146.07
Q9CQW2;Q9DAB3	146;126	Q9CQW2	146	ADP-ribosylation factor-like protein 8B	Arl8b;Arl8b	13	+	+	+	+	+	+	+	+	+		4		EKQLIEKMNLSAI	1	QLIEK(1)MNLSAIQDR	_QLIEK(gl)M(ox)NLSAIQDR_	14	1	3	596.981	1787.92	0.2506	1.6269e-39	158.2
Q9CQW2;Q9DAB3	62;42	Q9CQW2	62	ADP-ribosylation factor-like protein 8B	Arl8b;Arl8b	2	+				+	+		+			2		NMRKVTKGNVTIK	1	VTK(1)GNVTIK	_VTK(gl)GNVTIK_	9	1	3	358.549	1072.62	-0.33618	0.00049729	76.064
Q9JKX6;A2ATT5	26;26	Q9JKX6	26	ADP-sugar pyrophosphatase	Nudt5;Nudt5	2		+		+		+	+				2		ELISEGKWVKFEK	1	HLVTSEELISEGK(1)WVK	_HLVTSEELISEGK(gl)WVK_	16	1	3	657.018	1968.03	0.62173	1.1141e-20	141.54
Q69Z71;Q60604;Q60604-2;Q3UWV5;F6UI38	346;319;319;206;205	Q69Z71	346	Adseverin	Scin;Scin;Scin;Scin	2				+	+		+				1	+	AEEFLQKMKYSTN	1	TAEEFLQK(1)MK	_TAEEFLQK(gl)M(ox)K_	10	1	3	452.227	1353.66	0.85686	0.0002581	79.148
E9Q921;A3KMF4;Q5XM34;O88573;E9QKS2;O35233;B1AVP1;Q3UP77	318;310;310;310;310;304;318;318	E9Q921	318	AF4/FMR2 family member 1	Aff1;Aff1;Aff1;Aff1;Aff1;Aff1;Aff1;Aff1	1	+			+		+					1	+	GQQSFEKPDLKVP	1	LPLEDYGQQSFEK(1)PDLK	_LPLEDYGQQSFEK(gl)PDLK_	17	1	3	707.688	2120.04	-0.261	1.0203e-05	87.519
Q9ESC8;B7ZC44	345;72	Q9ESC8	345	AF4/FMR2 family member 4	Aff4;Aff4	1			+	+		+					1	+	KFPFPTKESQQSN	0.992693	TEPSK(0.007)FPFPTK(0.993)ESQQSNFGPGEQK	_TEPSKFPFPTK(gl)ESQQSNFGPGEQK_	24	1	4	703.091	2808.34	0.81947	0.0075027	47.808
Q9ESC8;B7ZNX0	578;549	Q9ESC8	578	AF4/FMR2 family member 4	Aff4;Aff4	2			+	+	+	+					1	+	EPRGGLKIESETP	1	GGLK(1)IESETPVDMAASMPSSR	_GGLK(gl)IESETPVDM(ox)AASM(ox)PSSR_	21	1	3	770.363	2308.07	0.15018	3.1665e-05	74.776
Q9ESC8;B7ZNX0	283;283	Q9ESC8	283	AF4/FMR2 family member 4	Aff4;Aff4	6	+	+	+	+	+	+					1	+	NSMTELKPSSKAH	1	LSSEHYSSQSHGNSMTELK(1)PSSK	_LSSEHYSSQSHGNSMTELK(gl)PSSK_	23	1	4	659.557	2634.2	0.48474	3.1558e-54	155.93
Q9ESC8;B7ZNX0	247;247	Q9ESC8	247	AF4/FMR2 family member 4	Aff4;Aff4	1			+	+		+					1	+	SSSMLQKPTAYVR	1	SSSMLQK(1)PTAYVRPMDGQESVEPK	_SSSM(ox)LQK(gl)PTAYVRPM(ox)DGQESVEPK_	24	1	4	703.588	2810.32	0.097603	3.7446e-05	80.156
Q9ESC8;B7ZC44	339;66	Q9ESC8	339	AF4/FMR2 family member 4	Aff4;Aff4	1	+				+	+					1	+	CKTEPSKFPFPTK	1	TEPSK(1)FPFPTK	_TEPSK(gl)FPFPTK_	11	1	3	464.91	1391.71	-0.36506	0.0008791	67.726
Q9ESC8;B7ZNX0;B7ZC42	63;63;63	Q9ESC8	63	AF4/FMR2 family member 4	Aff4;Aff4;Aff4	1			+	+		+					1	+	GNYDEMKDYIGDR	1	IQSMLGNYDEMK(1)DYIGDR	_IQSM(ox)LGNYDEM(ox)K(gl)DYIGDR_	18	1	3	765.34	2293	-0.31377	0.00075944	55.589
Q9QZQ1-2;E9Q9C3;Q9QZQ1;E9Q852;E9PYX7;E9Q316	998;1020;1013;999;1013;1014	Q9QZQ1-2	998	Afadin	Mllt4;Mllt4;Mllt4;Mllt4;Mllt4	4	+	+		+	+	+					1	+	IITVTLKKQNGMG	1	EPEIITVTLK(1)K	_EPEIITVTLK(gl)K_	11	1	3	462.273	1383.8	-0.1758	0.00019275	75.197
Q9QZQ1-2;E9Q9C3;Q9QZQ1;E9Q852;E9PYX7;E9Q316	336;336;336;336;336;336	Q9QZQ1-2	336	Afadin	Mllt4;Mllt4;Mllt4;Mllt4;Mllt4	3	+	+	+	+	+	+					1	+	REWPSDKGILVFQ	1	EWPSDK(1)GILVFQLK	_EWPSDK(gl)GILVFQLK_	14	1	3	591.989	1772.95	0.7624	0.00016402	73.927
Q9QZQ1-2;E9Q9C3;Q9QZQ1;E9Q852;E9PYX7;E9Q316	1222;1244;1237;1223;1237;1238	Q9QZQ1-2	1222	Afadin	Mllt4;Mllt4;Mllt4;Mllt4;Mllt4	2	+		+	+		+					1	+	FTFPASKSQDRMA	1	EYFTFPASK(1)SQDR	_EYFTFPASK(gl)SQDR_	13	1	3	563.934	1688.78	0.92697	0.006196	50.207
Q9QZQ1-2;E9Q9C3;Q9QZQ1;E9Q852;E9PYX7;E9Q316	315;315;315;315;315;315	Q9QZQ1-2	315	Afadin	Mllt4;Mllt4;Mllt4;Mllt4;Mllt4	4	+	+	+	+	+	+					1	+	SDERGAKEIILDD	1	GAK(1)EIILDDDECPLQIFR	_GAK(gl)EIILDDDEC(ne)PLQIFR_	18	1	3	772.051	2313.13	-0.41704	7.9326e-41	161.19
Q9QZQ1-2;E9Q9C3;Q9QZQ1;E9Q852;E9PYX7;E9Q316	258;258;258;258;258;258	Q9QZQ1-2	258	Afadin	Mllt4;Mllt4;Mllt4;Mllt4;Mllt4	5	+	+	+	+	+	+					1	+	IYADSLKPNIPYK	1	IYADSLK(1)PNIPYK	_IYADSLK(gl)PNIPYK_	13	1	3	545.963	1634.87	0.5711	2.3009e-12	116.24
Q9QZQ1-2;E9Q9C3;Q9QZQ1;E9Q852;E9Q316;F7C3I9	1699;1721;1714;1700;1715;274	Q9QZQ1-2	1699	Afadin	Mllt4;Mllt4;Mllt4;Mllt4;Mllt4	2	+		+	+		+					1	+	RNASYLKTQVLSP	1	NASYLK(1)TQVLSPDSLFTAK	_NASYLK(gl)TQVLSPDSLFTAK_	19	1	3	733.055	2196.14	-0.37511	5.5147e-15	113.53
Q9QZQ1-2;E9Q9C3;Q9QZQ1;E9Q852;E9PYX7;E9Q316	1322;1344;1337;1323;1337;1338	Q9QZQ1-2	1322	Afadin	Mllt4;Mllt4;Mllt4;Mllt4;Mllt4	2	+		+	+	+	+					1	+	PASTLTKSGPGRW	1	SVTPASTLTK(1)SGPGR	_SVTPASTLTK(gl)SGPGR_	15	1	3	524.95	1571.83	0.1892	1.6504e-09	119.01
Q9QZQ1-2;E9Q9C3;Q9QZQ1;E9Q852;E9PYX7;E9Q316	1027;1049;1042;1028;1042;1043	Q9QZQ1-2	1027	Afadin	Mllt4;Mllt4;Mllt4;Mllt4;Mllt4	2	+			+	+	+					1	+	YVKSVVKGGAADV	1	SVVK(1)GGAADVDGR	_SVVK(gl)GGAADVDGR_	13	1	3	448.9	1343.68	-0.046034	2.3952e-05	83.617
Q9QZQ1-2;E9Q9C3;Q9QZQ1;E9Q852;E9PYX7;E9Q316;Q3TLN8	90;90;90;90;90;90;90	Q9QZQ1-2	90	Afadin	Mllt4;Mllt4;Mllt4;Mllt4;Mllt4;Mllt4	1			+		+	+					1	+	RMLSSPKYSLYEV	1	MLSSPK(1)YSLYEVHVSGER	_M(ox)LSSPK(gl)YSLYEVHVSGER_	18	1	3	738.028	2211.06	NA	3.9177e-23	108.89
Q3U7C0;Q8JZQ2;Q3UDQ7	610;610;610	Q3U7C0	610	AFG3-like protein 2	Afg3l2;Afg3l2;Afg3l2	1			+		+	+					1	+	YAQYLPKEQYLYT	1	GLGYAQYLPK(1)EQYLYTK	_GLGYAQYLPK(gl)EQYLYTK_	17	1	3	717.037	2148.09	-0.19341	0.00027014	65.374
Q8CG76	120	Q8CG76	120	Aflatoxin B1 aldehyde reductase member 2	Akr7a2	2	+	+			+	+					1	+	ANPWEGKSLKPDS	0.975187	ANPWEGK(0.975)SLK(0.025)PDSIR	_ANPWEGK(gl)SLKPDSIR_	15	1	4	453.74	1810.93	0.64894	0.0030773	60.401
Q8CG76	244	Q8CG76	244	Aflatoxin B1 aldehyde reductase member 2	Akr7a2	6	+		+	+	+	+	+				2		GGLLTGKYKYEDK	1	FYAYNPLAGGLLTGK(1)YK	_FYAYNPLAGGLLTGK(gl)YK_	17	1	3	664.019	1989.04	-0.38072	1.1915e-95	204.28
O08915	266	O08915	266	AH receptor-interacting protein	Aip	2	+				+	+	+				2		KYDDNVKAYFKRG	1	YDDNVK(1)AYFK	_YDDNVK(gl)AYFK_	10	1	3	459.554	1375.64	-0.075327	0.0075017	49.5
O08715-4;O08715;B2KGS8	660;627;627	O08715-4	660	A-kinase anchor protein 1, mitochondrial	Akap1;Akap1	5	+	+		+	+	+	+				2		ALNLIGKKFKELN	1	ALNLIGK(1)K	_ALNLIGK(gl)K_	8	1	3	324.206	969.597	-0.94859	0.0031652	63.486
O08715-4;O08715;B2KGS8;O08715-6;O08715-3;O08715-5;O08715-2	168;135;135;135;168;135;135	O08715-4	168	A-kinase anchor protein 1, mitochondrial	Akap1;Akap1	1		+		+		+					1	+	LSLMGDKAKSIPL	1	VELSLMGDK(1)AK	_VELSLMGDK(gl)AK_	11	1	3	435.567	1303.68	0.40426	0.003335	55.806
O08715-4;O08715;B2KGS8;O08715-6	621;588;588;588	O08715-4	621	A-kinase anchor protein 1, mitochondrial	Akap1;Akap1	9	+	+	+	+	+	+	+		+		3		RYVSFLKQTSGAK	1	YVSFLK(1)QTSGAK	_YVSFLK(gl)QTSGAK_	12	1	3	481.593	1441.76	0.48216	3.0031e-06	90.05
O88845	621	O88845	621	A-kinase anchor protein 10, mitochondrial	Akap10	1		+		+		+					1	+	FSQAMKKWVQGNT	1	K(1)WVQGNTDEAQEELAWK	_K(gl)WVQGNTDEAQEELAWK_	17	1	3	716.012	2145.01	-1.037	0.0034772	49.343
B2RRE0;Q9WTQ5;Q9WTQ5-2;F8WI21;Q6IR43	159;159;54;159;159	B2RRE0	159	A-kinase anchor protein 12	Akap12;Akap12;Akap12;Akap12	5				+	+		+	+			2		GFKKVFKFVGFKF	1	VFK(1)FVGFK	_VFK(gl)FVGFK_	8	1	3	362.543	1084.61	0.21825	0.00049302	101.64
F7AA26;A2APJ0;B1AWV2;A2APJ5;A2API8;O54931;O54931-2;Q69ZV5;Q99L95;A2APJ2;O54931-3;Q8C9L6;F8WH21;O54931-4;O54931-5	713;712;712;548;510;469;469;506;478;469;469;469;469;345;345	F7AA26	713	A-kinase anchor protein 2	Palm2;Akap2;Palm2;Akap2;Akap2;Akap2;Akap2;Akap2;Akap2;Akap2	1				+			+				1	+	AVLTVVKDEDHGI	1	AVLTVVK(1)DEDHGILDQFSR	_AVLTVVK(gl)DEDHGILDQFSR_	19	1	4	564.796	2255.15	-1.0438	0.00034924	64.52
F8VQ58;O55074;Q8BVR3;G3X9Q5	288;55;34;55	F8VQ58	288	A-kinase anchor protein 7	Akap7;Akap7;Akap7;Akap7	1				+				+			1	+	LEETQNKKQPGEG	1	AVQQYLEETQNK(1)K	_AVQQYLEETQNK(gl)K_	13	1	3	564.957	1691.85	0.30621	4.6813e-07	93.623
Q9R0L7;Q5RL57;Q9D0K8;E9Q2F2;Q3TLG2	258;258;258;224;224	Q9R0L7	258	A-kinase anchor protein 8-like	Akap8l;Akap8l;Akap8l;Akap8l;Akap8l	2			+	+	+	+					1	+	GFGNGMKQMRRTW	1	FGFGFGNGMK(1)QMR	_FGFGFGNGM(ox)K(gl)QM(ox)R_	13	1	3	541.578	1621.71	-2.3165	8.5316e-18	129.82
Q6NSW3-3;Q6NSW3-4;F7D8W8;Q6NSW3;E9PUC4;Q6NSW3-2	1332;1332;1331;1307;1307;1307	Q6NSW3-3	1332	A-kinase anchor protein SPHKAP	Sphkap;Sphkap;Sphkap	2				+				+			1	+	ALMRKNKIIADDS	1	NK(1)IIADDSEAANASPGPVSSGSPLQVEK	_NK(gl)IIADDSEAANASPGPVSSGSPLQVEK_	28	1	3	965.816	2894.43	0.44665	1.8835e-105	186.28
Q566C3;Q8QZR5	57;57	Q566C3	57	Alanine aminotransferase 1	Gpt;Gpt	5	+	+	+	+	+	+					1	+	ELRQGVKKPFTEV	0.905848	QGVK(0.906)K(0.094)PFTEVIR	_QGVK(gl)KPFTEVIR_	12	1	4	379.721	1514.86	0.12533	0.0074841	57.836
Q566C3;Q8QZR5	391;391	Q566C3	391	Alanine aminotransferase 1	Gpt;Gpt	5	+	+	+	+	+	+					1	+	ELAAKAKLTEQVF	1	AK(1)LTEQVFNEAPGIR	_AK(gl)LTEQVFNEAPGIR_	15	1	3	596.32	1785.94	0.62526	1.2994e-28	151.3
Q566C3;Q8QZR5	423;423	Q566C3	423	Alanine aminotransferase 1	Gpt;Gpt	2	+		+	+	+	+					1	+	QIQLPLKAVQRAQ	1	CNPVQGAMYSFPQIQLPLK(1)AVQR	_C(ne)NPVQGAM(ox)YSFPQIQLPLK(gl)AVQR_	23	1	3	948.483	2842.43	-0.51336	8.0829e-136	209.43
Q566C3;Q8QZR5	338;338	Q566C3	338	Alanine aminotransferase 1	Gpt;Gpt	6	+	+	+	+	+	+					1	+	MDAEVQKQMAKLM	1	GGYVEVVNMDAEVQK(1)QMAK	_GGYVEVVNM(ox)DAEVQK(gl)QMAK_	19	1	3	742.689	2225.05	0.28216	2.5534e-68	180.62
Q566C3;Q8QZR5	342;342	Q566C3	342	Alanine aminotransferase 1	Gpt;Gpt	5	+	+	+	+	+	+					1	+	VQKQMAKLMSVRL	1	QMAK(1)LMSVR	_QM(ox)AK(gl)LM(ox)SVR_	9	1	3	403.874	1208.6	-0.35622	0.0020486	58.676
Q566C3;Q8QZR5	490;490	Q566C3	490	Alanine aminotransferase 1	Gpt;Gpt	2	+			+	+	+					1	+	LRHFHAKFTHEYS	1	HFHAK(1)FTHEYS	_HFHAK(gl)FTHEYS_	11	1	3	506.569	1516.68	-0.62754	1.1197e-05	99.343
Q566C3;Q8QZR5	58;58	Q566C3	58	Alanine aminotransferase 1	Gpt;Gpt	3	+	+	+	+	+	+					1	+	LRQGVKKPFTEVI	1	K(1)PFTEVIR	_K(gl)PFTEVIR_	8	1	3	368.545	1102.61	-0.19509	0.00059417	95.099
Q566C3;Q8QZR5	291;291	Q566C3	291	Alanine aminotransferase 1	Gpt;Gpt	6	+	+	+	+	+	+					1	+	QFHSFKKVLTEMG	1	K(1)VLTEMGPPYATQQELASFHSVSK	_K(gl)VLTEM(ox)GPPYATQQELASFHSVSK_	24	1	3	926.797	2777.37	0.1763	8.5362e-278	270.47
Q566C3;Q8QZR5	373;373	Q566C3	373	Alanine aminotransferase 1	Gpt;Gpt	3	+		+	+	+	+					1	+	PSEPSFKQFQAER	1	LCPPVPGQALMGMVVSPPTPSEPSFK(1)QFQAER	_LC(ne)PPVPGQALM(ox)GM(ox)VVSPPTPSEPSFK(gl)QFQAER_	32	1	4	924.952	3695.78	-1.0223	6.998e-86	171.29
Q566C3;Q8QZR5	476;476	Q566C3	476	Alanine aminotransferase 1	Gpt;Gpt	1			+	+		+					1	+	ILPPMEKLRVLLE	1	MTILPPMEK(1)LR	_M(ox)TILPPM(ox)EK(gl)LR_	11	1	3	492.263	1473.77	-0.58245	4.8973e-07	109.42
Q566C3;Q8QZR5	389;389	Q566C3	389	Alanine aminotransferase 1	Gpt;Gpt	7	+	+	+	+	+	+			+		2		LAELAAKAKLTEQ	1	QEVLAELAAK(1)AK	_QEVLAELAAK(gl)AK_	12	1	3	462.265	1383.77	0.2247	9.0688e-41	155.47
Q566C3;Q8QZR5	105;105	Q566C3	105	Alanine aminotransferase 1	Gpt;Gpt	1	+			+		+					1	+	DFPEDAKRRAERI	1	QVLALCVYPNLLSSPDFPEDAK(1)R	_QVLALC(ne)VYPNLLSSPDFPEDAK(gl)R_	23	1	3	938.809	2813.41	1.4457	0.00043389	56.327
Q566C3;Q8QZR5	483;483	Q566C3	483	Alanine aminotransferase 1	Gpt;Gpt	4	+	+		+	+	+					1	+	LRVLLEKLRHFHA	1	VLLEK(1)LR	_VLLEK(gl)LR_	7	1	3	328.878	983.613	-0.18572	0.0078436	71.029
Q8BGT5	458	Q8BGT5	458	Alanine aminotransferase 2	Gpt2	1			+	+		+					1	+	EAAQSHKMAPDMF	1	AVEAAQSHK(1)MAPDMFYCMK	_AVEAAQSHK(gl)M(ox)APDM(ox)FYC(ne)M(ox)K_	19	1	4	612.014	2444.03	-0.74009	0.0001302	66.335
Q8BGT5	405	Q8BGT5	405	Alanine aminotransferase 2	Gpt2	1	+				+	+					1	+	EQFSREKEFVLGN	1	EK(1)EFVLGNLAK	_EK(gl)EFVLGNLAK_	11	1	3	454.586	1360.74	0.66461	8.1583e-05	85.963
Q8BGT5	368	Q8BGT5	368	Alanine aminotransferase 2	Gpt2	6	+	+	+	+	+	+					1	+	IKGQLVKLLSVRL	1	GQLVK(1)LLSVR	_GQLVK(gl)LLSVR_	10	1	3	409.591	1225.75	-0.05255	0.0001779	87.258
Q8BGT5	203	Q8BGT5	203	Alanine aminotransferase 2	Gpt2	1	+			+		+					1	+	LVSGGGKSRTGVM	1	LLVSGGGK(1)SR	_LLVSGGGK(gl)SR_	10	1	3	363.212	1086.61	1.7106	0.00088491	65.347
Q8BGT5;D6RFQ8	58;58	Q8BGT5	58	Alanine aminotransferase 2	Gpt2;Gpt2	5	+	+	+	+	+	+					1	+	SMNPQVKAVEYAV	1	ILTLESMNPQVK(1)AVEYAVR	_ILTLESM(ox)NPQVK(gl)AVEYAVR_	19	1	3	764.407	2290.2	-0.50964	2.2997e-35	149.57
Q8BGT5;D6RFQ8	85;85	Q8BGT5	85	Alanine aminotransferase 2	Gpt2;Gpt2	3	+	+	+	+	+	+					1	+	LQRGIKKPFTEVI	1	K(1)PFTEVIR	_K(gl)PFTEVIR_	8	1	3	368.545	1102.61	-0.19509	0.00059417	95.099
Q3UEG6;B7ZP16	261;260	Q3UEG6	261	Alanine--glyoxylate aminotransferase 2, mitochondrial	Agxt2;Agxt2	1	+			+		+					1	+	PDCCQAKERYIEQ	1	DCSCAPDCCQAK(1)ER	_DC(ne)SC(ne)APDC(ne)C(ne)QAK(gl)ER_	14	1	3	714.938	2141.79	0.15311	0.00016094	71.241
Q3UEG6;B7ZP16	303;302	Q3UEG6	303	Alanine--glyoxylate aminotransferase 2, mitochondrial	Agxt2;Agxt2	4	+		+	+	+	+					1	+	YPKEFLKEAFALV	1	EFLK(1)EAFALVR	_EFLK(gl)EAFALVR_	11	1	3	479.601	1435.78	-0.030633	2.8107e-05	93.058
Q3UEG6;B7ZP16	368;367	Q3UEG6	368	Alanine--glyoxylate aminotransferase 2, mitochondrial	Agxt2;Agxt2	1			+	+		+					1	+	TTPEIAKSLAKRL	1	GIGNGFPMAAVVTTPEIAK(1)SLAK	_GIGNGFPM(ox)AAVVTTPEIAK(gl)SLAK_	23	1	3	801.43	2401.27	-0.52642	0.0018676	47.155
Q8BWU8;E9PYH3	72;66	Q8BWU8	72	Alanine--glyoxylate aminotransferase 2-like 1	Agxt2l1;Agxt2l1	2	+	+			+	+					1	+	VVKAAAKQMELLN	1	AAAK(1)QMELLNTNSR	_AAAK(gl)QM(ox)ELLNTNSR_	14	1	3	559.618	1675.83	-0.62172	8.359e-06	95.417
Q8BWU8;E9PYH3	45;45	Q8BWU8	45	Alanine--glyoxylate aminotransferase 2-like 1	Agxt2l1;Agxt2l1	1		+		+		+					1	+	QYMFDEKGERYLD	1	AQGQYMFDEK(1)GER	_AQGQYMFDEK(gl)GER_	13	1	3	558.251	1671.73	-0.16251	0.0017394	59.155
Q8BWU8;E9PYH3	93;87	Q8BWU8	93	Alanine--glyoxylate aminotransferase 2-like 1	Agxt2l1;Agxt2l1	5	+	+	+	+	+	+					1	+	NIIEFAKRLTATL	1	FLHDNIIEFAK(1)R	_FLHDNIIEFAK(gl)R_	12	1	4	404.969	1615.85	-0.21729	4.6573e-06	85.924
Q8BWU8;E9PYH3	177;171	Q8BWU8	177	Alanine--glyoxylate aminotransferase 2-like 1	Agxt2l1;Agxt2l1	1	+			+		+					1	+	PDTYRGKYREDHE	1	GK(1)YREDHEDPSTAYADEVK	_GK(gl)YREDHEDPSTAYADEVK_	19	1	4	581.766	2323.04	0.40845	0.0021296	62.203
Q8BWU8;E9PYH3	32;32	Q8BWU8	32	Alanine--glyoxylate aminotransferase 2-like 1	Agxt2l1;Agxt2l1	1			+	+		+					1	+	FAADPIKIMRAQG	1	IFFAADPIK(1)IMR	_IFFAADPIK(gl)IM(ox)R_	12	1	3	517.95	1550.83	0.25295	6.4161e-05	76.302
Q8BWU8;E9PYH3	460;454	Q8BWU8	460	Alanine--glyoxylate aminotransferase 2-like 1	Agxt2l1;Agxt2l1	3		+	+	+	+	+					1	+	YRTKMPKEIQVEL	1	MPK(1)EIQVELPNLSATEAR	_M(ox)PK(gl)EIQVELPNLSATEAR_	18	1	3	719.372	2155.09	-0.32149	7.6142e-06	82.01
Q8BWU8;E9PYH3	351;345	Q8BWU8	351	Alanine--glyoxylate aminotransferase 2-like 1	Agxt2l1;Agxt2l1	1			+	+		+					1	+	ELLSEQKAKHPLI	1	VGTYLMELLSEQK(1)AK	_VGTYLM(ox)ELLSEQK(gl)AK_	15	1	3	613.989	1838.94	0.22559	6.787e-10	121.56
Q8R1K4-2;Q8R1K4;F8WHK6;Q8R1K4-3	33;33;33;33	Q8R1K4-2	33	Alanine--glyoxylate aminotransferase 2-like 2	Agxt2l2;Agxt2l2	1			+	+		+					1	+	FPEDPVKIIRGQG	1	LFFPEDPVK(1)IIR	_LFFPEDPVK(gl)IIR_	12	1	3	529.968	1586.88	-0.55273	0.00044644	67.153
Q3TZ32;Q8BGQ7;Q3UD67;Q6XMP4	74;74;74;74	Q3TZ32	74	Alanine--tRNA ligase, cytoplasmic	Aars;Aars;Aars;Aars	2	+			+	+	+					1	+	RAANTQKCIRAGG	1	AANTQK(1)CIR	_AANTQK(gl)C(ne)IR_	9	1	3	415.212	1242.61	-1.292	0.00054447	76.478
Q3TZ32;Q8BGQ7;Q3UD67;Q6XMP4	384;384;384;384	Q3TZ32	384	Alanine--tRNA ligase, cytoplasmic	Aars;Aars;Aars;Aars	2	+		+	+	+	+					1	+	EEVQFLKTLSRGR	1	DIINEEEVQFLK(1)TLSR	_DIINEEEVQFLK(gl)TLSR_	16	1	3	683.36	2047.06	0.7862	2.4278e-05	83.692
Q3TZ32;Q8BGQ7;Q3UD67;Q6PDM7;Q8R346	747;747;747;286;237	Q3TZ32	747	Alanine--tRNA ligase, cytoplasmic	Aars;Aars;Aars;Aars;Aars	1	+			+		+					1	+	TEEAIAKGIRRIV	1	NSSHAGAFVIVTEEAIAK(1)GIR	_NSSHAGAFVIVTEEAIAK(gl)GIR_	21	1	4	571.807	2283.2	1.2751	3.6881e-05	80.238
Q3TZ32;Q8BGQ7;Q3UD67;Q6XMP4;Q6PDM7;Q8R346	876;876;876;876;415;366	Q3TZ32	876	Alanine--tRNA ligase, cytoplasmic	Aars;Aars;Aars;Aars;Aars;Aars	2	+			+	+	+					1	+	ALNEALKLFKTHS	1	ALNEALK(1)LFK	_ALNEALK(gl)LFK_	10	1	3	420.915	1259.72	0.29124	0.00070828	68.657
Q3TZ32;Q8BGQ7;Q3UD67;Q6XMP4;Q6PDM7;Q8R346	879;879;879;879;418;369	Q3TZ32	879	Alanine--tRNA ligase, cytoplasmic	Aars;Aars;Aars;Aars;Aars;Aars	1			+	+		+					1	+	EALKLFKTHSPQT	1	LFK(1)THSPQTSAMLFTVDNEAGK	_LFK(gl)THSPQTSAM(ox)LFTVDNEAGK_	22	1	4	638.817	2551.24	-0.15863	0.00015259	68.49
Q3TZ32;Q8BGQ7;Q3UD67;Q6XMP4;Q6PDM7;Q8R346	820;820;820;820;359;310	Q3TZ32	820	Alanine--tRNA ligase, cytoplasmic	Aars;Aars;Aars;Aars;Aars;Aars	4	+			+	+	+		+			2		EQRETLKSLKKVM	1	DEQRETLK(1)SLK	_DEQRETLK(gl)SLK_	11	1	3	487.595	1459.76	-0.09714	2.1531e-09	122.69
Q3TZ32;Q8BGQ7;Q3UD67;Q6XMP4;Q6PDM7;Q8R346	641;641;641;641;180;131	Q3TZ32	641	Alanine--tRNA ligase, cytoplasmic	Aars;Aars;Aars;Aars;Aars;Aars	2			+	+	+	+					1	+	RFDFTAKGAMSTQ	1	FDFTAK(1)GAMSTQQIK	_FDFTAK(gl)GAM(ox)STQQIK_	15	1	3	601.63	1801.87	0.30803	2.6403e-05	79.639
Q3TZ32;Q8BGQ7;Q3UD67;Q6XMP4;Q6PDM7;Q8R346	625;625;625;625;164;115	Q3TZ32	625	Alanine--tRNA ligase, cytoplasmic	Aars;Aars;Aars;Aars;Aars;Aars	1	+				+	+					1	+	LGEADQKGSLVAP	1	SVLGEADQK(1)GSLVAPDR	_SVLGEADQK(gl)GSLVAPDR_	17	1	3	619.322	1854.94	0.19092	0.0075927	44.294
Q3TZ32;Q8BGQ7;Q3UD67;Q6XMP4;Q6PDM7;Q8R346	846;846;846;846;385;336	Q3TZ32	846	Alanine--tRNA ligase, cytoplasmic	Aars;Aars;Aars;Aars;Aars;Aars	1			+	+		+					1	+	RVLEKTKQLIDSN	1	TK(1)QLIDSNPNQPLVILEMESGASAK	_TK(gl)QLIDSNPNQPLVILEM(ox)ESGASAK_	25	1	3	938.483	2812.43	-0.4419	2.0255e-84	180.45
Q14CH7	275	Q14CH7	275	Alanine--tRNA ligase, mitochondrial	Aars2	1	+				+	+					1	+	VAVLQGKRSTYDT	1	LVAVLQGK(1)R	_LVAVLQGK(gl)R_	9	1	3	366.565	1096.67	0.071574	0.0094935	48.796
A2A4P4;A2A4P3;A2AI35;Q3THG9	418;400;287;287	A2A4P4	418	Alanyl-tRNA editing protein Aarsd1	Aarsd1;Aarsd1;Aarsd1;Aarsd1	4		+		+	+	+	+				2		ATKLLQKNNLNLL	1	LLQK(1)NNLNLLR	_LLQK(gl)NNLNLLR_	11	1	3	484.96	1451.86	-1.71	1.728e-05	96.342
A2A4P4;A2A4P3;A2AI35;Q3THG9	292;274;161;161	A2A4P4	292	Alanyl-tRNA editing protein Aarsd1	Aarsd1;Aarsd1;Aarsd1;Aarsd1	3	+		+	+	+	+					1	+	EQSVNQKIRDRLP	1	SVIELDSPSVTAEQVAAIEQSVNQK(1)IR	_SVIELDSPSVTAEQVAAIEQSVNQK(gl)IR_	27	1	3	1009.2	3024.57	-1.1292	0	315.83
A2A4P4;A2A4P3;A2AI35;Q3THG9	507;489;376;376	A2A4P4	507	Alanyl-tRNA editing protein Aarsd1	Aarsd1;Aarsd1;Aarsd1;Aarsd1	4				+	+		+	+	+		3		AEVLEGKGAGKKG	1	VAEVLEGK(1)GAGK	_VAEVLEGK(gl)GAGK_	12	1	3	424.57	1270.69	0.47504	0.0085976	47.288
Q540D7;Q9JII6;Q80XJ7;Q3UJW9	240;240;240;240	Q540D7	240	Alcohol dehydrogenase [NADP(+)]	Akr1a1;Akr1a1;Akr1a4;Akr1a4	1				+			+				1	+	VLALAEKHGRSPA	1	HPDEPVLLEEPVVLALAEK(1)HGR	_HPDEPVLLEEPVVLALAEK(gl)HGR_	22	1	5	513.279	2561.36	0.48589	8.2455e-16	114.4
Q540D7;Q9JII6;Q80XJ7;Q3UJW9	294;294;294;294	Q540D7	294	Alcohol dehydrogenase [NADP(+)]	Akr1a1;Akr1a1;Akr1a4;Akr1a4	4	+	+		+	+	+	+				2		QLDALNKNWRYIV	1	QLDALNK(1)NWR	_QLDALNK(gl)NWR_	10	1	3	457.909	1370.71	0.032463	3.2388e-13	126.07
Q540D7;Q9JII6;Q80XJ7;Q3UJW9	263;263;263;263	Q540D7	263	Alcohol dehydrogenase [NADP(+)]	Akr1a1;Akr1a1;Akr1a4;Akr1a4	8	+		+	+	+	+	+	+			3		KVICIPKSINPSR	1	VICIPK(1)SINPSR	_VIC(ne)IPK(gl)SINPSR_	12	1	3	522.62	1564.84	-0.58873	1.8822e-06	91.855
Q540D7;Q9JII6;Q80XJ7;Q3UJW9	308;308;308;308	Q540D7	308	Alcohol dehydrogenase [NADP(+)]	Akr1a1;Akr1a1;Akr1a4;Akr1a4	9	+	+	+	+	+	+	+				2		MITVDGKRVPRDA	1	YIVPMITVDGK(1)R	_YIVPM(ox)ITVDGK(gl)R_	12	1	3	507.941	1520.8	0.36443	7.9047e-20	133.81
Q540D7;Q9JII6;Q80XJ7;Q3UJW9;B1AXW3	153;153;153;153;153	Q540D7	153	Alcohol dehydrogenase [NADP(+)]	Akr1a1;Akr1a1;Akr1a4;Akr1a4;Akr1a1	6			+	+	+	+	+				2		LEVLVAKGLVKAL	1	ALEVLVAK(1)GLVK	_ALEVLVAK(gl)GLVK_	12	1	3	451.954	1352.84	0.041448	4.9775e-06	87.363
Q540D7;Q9JII6;Q80XJ7;Q3UJW9;B1AXW3	157;157;157;157;157	Q540D7	157	Alcohol dehydrogenase [NADP(+)]	Akr1a1;Akr1a1;Akr1a4;Akr1a4;Akr1a1	10	+	+	+	+	+	+	+				2		VAKGLVKALGLSN	1	GLVK(1)ALGLSNFNSR	_GLVK(gl)ALGLSNFNSR_	14	1	3	530.63	1588.87	-0.31817	5.9314e-115	206.69
Q540D7;Q9JII6;Q80XJ7;Q3UJW9;B1AXW3	145;145;145;145;145	Q540D7	145	Alcohol dehydrogenase [NADP(+)]	Akr1a1;Akr1a1;Akr1a4;Akr1a4;Akr1a1	3	+			+	+	+	+				2		HYKETWKALEVLV	1	ETWK(1)ALEVLVAK	_ETWK(gl)ALEVLVAK_	12	1	3	500.952	1499.83	NA	0.00086225	76.655
Q540D7;Q9JII6;Q80XJ7;Q3UJW9;B1AXW3	127;127;127;127;127	Q540D7	127	Alcohol dehydrogenase [NADP(+)]	Akr1a1;Akr1a1;Akr1a4;Akr1a4;Akr1a1	7	+	+		+	+	+	+	+			3		GDNPFPKNADGTV	1	GDNPFPK(1)NADGTVR	_GDNPFPK(gl)NADGTVR_	14	1	3	534.594	1600.76	0.25506	2.893e-21	138.02
Q540D7;Q9JII6;Q80XJ7;Q3UJW9;B1AXW3	141;141;141;141;141	Q540D7	141	Alcohol dehydrogenase [NADP(+)]	Akr1a1;Akr1a1;Akr1a4;Akr1a4;Akr1a1	4	+	+		+	+	+	+				2		YDSTHYKETWKAL	1	YDSTHYK(1)ETWK	_YDSTHYK(gl)ETWK_	11	1	3	524.576	1570.71	0.64061	0.00025425	74.944
Q540D7;Q9JII6;Q80XJ7;Q3UJW9;B1AXW3;Q810X5	34;34;34;34;34;34	Q540D7	34	Alcohol dehydrogenase [NADP(+)]	Akr1a1;Akr1a1;Akr1a4;Akr1a4;Akr1a1;Akr1a4	4	+		+	+	+	+	+				2		QVKAAIKHALSAG	1	AAIK(1)HALSAGYR	_AAIK(gl)HALSAGYR_	12	1	3	457.921	1370.74	-0.13782	1.3295e-08	103.34
Q540D7;Q9JII6;Q80XJ7;Q3UJW9;B1AXW3;Q810X5	68;68;68;68;68;68	Q540D7	68	Alcohol dehydrogenase [NADP(+)]	Akr1a1;Akr1a1;Akr1a4;Akr1a4;Akr1a1;Akr1a4	3	+			+	+	+	+				2		ESVGSGKAVPREE	1	ESVGSGK(1)AVPREELFVTSK	_ESVGSGK(gl)AVPREELFVTSK_	19	1	3	712.043	2133.11	2.1395	9.3522e-07	84.14
Q540D7;Q9JII6;Q80XJ7;Q3UJW9;B1AXW3;Q810X5	85;85;85;85;85;85	Q540D7	85	Alcohol dehydrogenase [NADP(+)]	Akr1a1;Akr1a1;Akr1a4;Akr1a4;Akr1a1;Akr1a4	5	+	+		+	+	+	+				2		SKLWNTKHHPEDV	1	LWNTK(1)HHPEDVEPALR	_LWNTK(gl)HHPEDVEPALR_	16	1	3	686.017	2055.03	-0.24947	1.5237e-62	176.32
Q540D7;Q9JII6;Q80XJ7;Q3UJW9;B1AXW3;Q810X5	23;23;23;23;23;23	Q540D7	23	Alcohol dehydrogenase [NADP(+)]	Akr1a1;Akr1a1;Akr1a4;Akr1a4;Akr1a1;Akr1a4	9	+	+	+	+	+	+	+	+	+		4		IGLGTWKSEPGQV	1	MPLIGLGTWK(1)SEPGQVK	_M(ox)PLIGLGTWK(gl)SEPGQVK_	17	1	3	657.684	1970.03	-0.56315	3.5806e-21	137.46
Q540D7;Q9JII6;Q80XJ7;Q3UJW9;B1AXW3;Q810X5	30;30;30;30;30;30	Q540D7	30	Alcohol dehydrogenase [NADP(+)]	Akr1a1;Akr1a1;Akr1a4;Akr1a4;Akr1a1;Akr1a4	2				+	+		+				1	+	SEPGQVKAAIKHA	1	SEPGQVK(1)AAIK	_SEPGQVK(gl)AAIK_	11	1	3	414.566	1240.68	-0.25401	0.0098513	47.971
Q540D7;Q9JII6;Q80XJ7;Q3UJW9;B1AXW3;Q810X5	13;13;13;13;13;13	Q540D7	13	Alcohol dehydrogenase [NADP(+)]	Akr1a1;Akr1a1;Akr1a4;Akr1a4;Akr1a1;Akr1a4	6	+	+	+	+	+	+	+				2		LLHTGQKMPLIGL	1	TASSVLLHTGQK(1)MPLIGLGTWK	_(ac)TASSVLLHTGQK(gl)M(ox)PLIGLGTWK_	22	1	3	837.453	2509.34	0.057021	9.1091e-242	263.92
P00329;Q3UKA4	229;229	P00329	229	Alcohol dehydrogenase 1	Adh1;Adh1	3			+	+	+	+			+		2		VDINKDKFAKAKE	0.992891	IIAVDINK(0.007)DK(0.993)FAK	_IIAVDINKDK(gl)FAK_	13	1	4	397.982	1587.9	0.27196	1.0885e-31	145.55
P00329;Q3UKA4	20;20	P00329	20	Alcohol dehydrogenase 1	Adh1;Adh1	4	+	+	+	+	+	+	+				2		VLWELHKPFTIED	1	AAVLWELHK(1)PFTIEDIEVAPPK	_AAVLWELHK(gl)PFTIEDIEVAPPK_	22	1	3	873.139	2616.4	1.0008	2.5996e-192	244.46
P00329;Q3UKA4	33;33	P00329	33	Alcohol dehydrogenase 1	Adh1;Adh1	5	+	+	+	+	+	+					1	+	IEVAPPKAHEVRI	1	PFTIEDIEVAPPK(1)AHEVR	_PFTIEDIEVAPPK(gl)AHEVR_	18	1	3	721.38	2161.12	-0.035742	1.3394e-95	195.54
P00329;Q3UKA4	234;234	P00329	234	Alcohol dehydrogenase 1	Adh1;Adh1	6	+	+	+	+	+	+					1	+	DKFAKAKELGATE	1	AK(1)ELGATECINPQDYSK	_AK(gl)ELGATEC(ne)INPQDYSK_	17	1	3	702.665	2104.97	-0.26165	3.1831e-113	212.7
P00329;Q3UKA4	331;331	P00329	331	Alcohol dehydrogenase 1	Adh1;Adh1	6	+	+	+	+	+	+					1	+	SKDSVPKLVADFM	1	DSVPK(1)LVADFMAK	_DSVPK(gl)LVADFM(ox)AK_	13	1	3	517.601	1549.78	0.20172	2.5907e-09	106.79
P00329;Q3UKA4	339;339	P00329	339	Alcohol dehydrogenase 1	Adh1;Adh1	12	+	+	+	+	+	+	+		+		3		VADFMAKKFPLDP	1	LVADFMAK(0.914)K(0.086)FPLDPLITHVLPFEK	_LVADFM(ox)AK(gl)KFPLDPLITHVLPFEK_	24	1	5	580.722	2898.57	0.31101	1.3153e-67	164.35
P00329;Q3UKA4	136;136	P00329	136	Alcohol dehydrogenase 1	Adh1;Adh1	1	+			+		+					1	+	RFSCKGKQIHNFI	1	GK(1)QIHNFISTSTFSQYTVVDDIAVAK	_GK(gl)QIHNFISTSTFSQYTVVDDIAVAK_	26	1	4	746.634	2982.51	0.55717	1.5056e-19	119.79
P00329;Q3UKA4	324;324	P00329	324	Alcohol dehydrogenase 1	Adh1;Adh1	6	+	+	+	+	+	+	+				2		AIFGGFKSKDSVP	1	GAIFGGFK(1)SK	_GAIFGGFK(gl)SK_	10	1	3	375.873	1124.6	-0.46812	0.0028475	55.567
P00329;Q3UKA4	105;105	P00329	105	Alcohol dehydrogenase 1	Adh1;Adh1	7	+	+	+	+	+	+			+		2		GECRICKHPESNF	1	ICK(1)HPESNFCSR	_IC(ne)K(gl)HPESNFC(ne)SR_	12	1	4	446.952	1783.78	-0.47144	6.2919e-10	107.06
P00329;Q3UKA4	169;169	P00329	169	Alcohol dehydrogenase 1	Adh1;Adh1	2	+		+	+	+	+					1	+	GASPLDKVCLIGC	1	IDGASPLDK(1)VCLIGCGFSTGYGSAVK	_IDGASPLDK(gl)VC(ne)LIGC(ne)GFSTGYGSAVK_	26	1	3	974.805	2921.39	-0.024121	3.6866e-188	226.16
P00329;Q3UKA4	186;186	P00329	186	Alcohol dehydrogenase 1	Adh1;Adh1	6	+	+	+	+	+	+	+				2		GYGSAVKVAKVTP	1	VCLIGCGFSTGYGSAVK(1)VAK	_VC(ne)LIGC(ne)GFSTGYGSAVK(gl)VAK_	20	1	3	775.385	2323.13	2.665	6.7935e-70	175.65
P00329;Q3UKA4	227;227	P00329	227	Alcohol dehydrogenase 1	Adh1;Adh1	5	+	+	+	+	+	+			+		2		IAVDINKDKFAKA	1	IIAVDINK(1)DK	_IIAVDINK(gl)DK_	10	1	3	414.907	1241.7	0.37957	5.6995e-19	135.79
P00329;Q3UKA4	40;40	P00329	40	Alcohol dehydrogenase 1	Adh1;Adh1	4	+	+		+	+	+					1	+	AHEVRIKMVATGV	1	IK(1)MVATGVCR	_IK(gl)MVATGVCR_	10	1	3	416.89	1247.65	0.0083281	5.9791e-06	107.79
P00329;Q3UKA4	340;340	P00329	340	Alcohol dehydrogenase 1	Adh1;Adh1	7	+	+	+	+	+	+	+				2		ADFMAKKFPLDPL	1	K(1)FPLDPLITHVLPFEK	_K(gl)FPLDPLITHVLPFEK_	16	1	3	670.047	2007.12	-0.77061	2.634e-21	143.38
P00329;Q3UKA4	89;89	P00329	89	Alcohol dehydrogenase 1	Adh1;Adh1	3	+	+		+	+	+					1	+	CVKPGDKVIPLFS	1	PGDK(1)VIPLFSPQCGECR	_PGDK(gl)VIPLFSPQC(ne)GEC(ne)R_	17	1	3	737.35	2209.03	-0.93699	4.9639e-07	101.96
P00329;Q3UKA4	85;85	P00329	85	Alcohol dehydrogenase 1	Adh1;Adh1	1	+			+		+					1	+	EGVTCVKPGDKVI	1	SDDHVVSGTLVTPLPAVLGHEGAGIVESVGEGVTCVK(1)PGDK	_SDDHVVSGTLVTPLPAVLGHEGAGIVESVGEGVTC(ne)VK(gl)PGDK_	41	1	4	1067.04	4264.13	0.27	1.9268e-37	110.09
P00329;Q3UKA4	316;316	P00329	316	Alcohol dehydrogenase 1	Adh1;Adh1	10	+	+	+	+	+	+	+		+		3		LLGRTWKGAIFGG	1	TWK(1)GAIFGGFK	_TWK(gl)GAIFGGFK_	11	1	3	442.572	1324.69	0.50603	1.8091e-09	119.45
P00329;Q3UKA4;E0CXV3	11;11;11	P00329	11	Alcohol dehydrogenase 1	Adh1;Adh1;Adh1	2	+			+	+	+					1	+	GKVIKCKAAVLWE	1	CK(1)AAVLWELHK	_C(ne)K(gl)AAVLWELHK_	11	1	3	512.938	1535.79	-0.16838	0.00016525	80.979
P00329;Q3UKA4;E0CXV3	6;6;6	P00329	6	Alcohol dehydrogenase 1	Adh1;Adh1;Adh1	1	+				+	+					1	+	_MSTAGKVIKCKA	1	STAGK(1)VIK(1)CK	_(ac)STAGK(gl)VIK(gl)CK_	10	2	3	454.578	1360.71	1.2186	0.0053074	53.683
P00329;Q3UKA4;E0CXV3	9;9;9	P00329	9	Alcohol dehydrogenase 1	Adh1;Adh1;Adh1	1	+				+	+					1	+	TAGKVIKCKAAVL	1	STAGK(1)VIK(1)CK	_(ac)STAGK(gl)VIK(gl)CK_	10	2	3	454.578	1360.71	1.2186	0.0053074	53.683
Q9QYY9;Q496S1	238;238	Q9QYY9	238	Alcohol dehydrogenase 4	Adh4;Adh4	2	+	+			+	+					1	+	EKFPKAKALGATD	1	AK(1)ALGATDCLNPR	_AK(gl)ALGATDC(ne)LNPR_	13	1	3	523.6	1567.78	-1.1515	2.0901e-05	84.718
Q9QYY9;Q496S1	326;326	Q9QYY9	326	Alcohol dehydrogenase 4	Adh4;Adh4	1	+			+		+					1	+	TFFGGWKSVDSVP	1	SINGTFFGGWK(1)SVDSVPNLVSDYK	_SINGTFFGGWK(gl)SVDSVPNLVSDYK_	24	1	3	911.117	2730.33	-0.3038	0.0002528	55.588
Q9QYY9;Q496S1	339;339	Q9QYY9	339	Alcohol dehydrogenase 4	Adh4;Adh4	6	+	+	+	+	+	+			+		2		NLVSDYKNKKFDL	1	SVDSVPNLVSDYK(1)NK	_SVDSVPNLVSDYK(gl)NK_	15	1	3	593.635	1777.88	-0.33392	8.9863e-40	164.22
Q9QYY9;Q496S1;E0CYI4	102;102;114	Q9QYY9	102	Alcohol dehydrogenase 4	Adh4;Adh4;Adh4	2	+		+	+	+	+					1	+	PQCKRCKLCLSPL	1	CK(1)LCLSPLTNLCGK	_C(ne)K(gl)LC(ne)LSPLTNLC(ne)GK_	14	1	3	661.323	1980.95	-1.4865	8.042e-05	79.089
Q9QYY9;Q496S1;E0CYI4	114;114;126	Q9QYY9	114	Alcohol dehydrogenase 4	Adh4;Adh4;Adh4	1			+		+	+					1	+	LTNLCGKLRNFKY	1	LCLSPLTNLCGK(1)LR	_LC(ne)LSPLTNLC(ne)GK(gl)LR_	14	1	3	632.334	1893.98	0.094837	1.6172e-05	98.105
Q9QYY9;Q496S1;E0CYI4	119;119;131	Q9QYY9	119	Alcohol dehydrogenase 4	Adh4;Adh4;Adh4	2	+		+	+		+					1	+	GKLRNFKYPTIDQ	1	NFK(1)YPTIDQELMEDR	_NFK(gl)YPTIDQELM(ox)EDR_	15	1	3	676.983	2027.93	-0.11263	2.109e-20	138.77
Q9QYY9;Q496S1;E0CYI4	99;99;111	Q9QYY9	99	Alcohol dehydrogenase 4	Adh4;Adh4;Adh4	7	+	+	+	+	+	+			+		2		FFAPQCKRCKLCL	1	VIPFFAPQCK(1)R	_VIPFFAPQC(ne)K(gl)R_	11	1	3	515.606	1543.8	0.051724	7.3443e-07	109.66
P28474;Q6P5I3	9;9	P28474	9	Alcohol dehydrogenase class-3	Adh5;Adh5	1	+			+		+					1	+	NQVIRCKAAVAWE	0.999992	CK(1)AAVAWEAGKPLSIEEIEVAPPK	_CK(gl)AAVAWEAGKPLSIEEIEVAPPK_	24	1	4	677.609	2706.41	-0.37715	7.2827e-16	119.79
P28474;Q6P5I3	18;18	P28474	18	Alcohol dehydrogenase class-3	Adh5;Adh5	2	+	+		+		+					1	+	VAWEAGKPLSIEE	1	AAVAWEAGK(1)PLSIEEIEVAPPK	_AAVAWEAGK(gl)PLSIEEIEVAPPK_	22	1	3	807.1	2418.28	0.065699	4.92e-24	133.47
P28474;Q6P5I3	233;233	P28474	233	Alcohol dehydrogenase class-3	Adh5;Adh5	4	+		+	+	+	+					1	+	DKFAKAKEFGASE	1	AK(1)EFGASECISPQDFSK	_AK(gl)EFGASEC(ne)ISPQDFSK_	17	1	3	694.986	2081.94	-0.40687	6.4167e-21	135.23
P28474;Q6P5I3	107;107	P28474	107	Alcohol dehydrogenase class-3	Adh5;Adh5	7	+	+	+	+	+	+			+		2		KFCLNPKTNLCQK	1	FCLNPK(1)TNLCQK	_FC(ne)LNPK(gl)TNLC(ne)QK_	12	1	3	591.62	1771.84	-0.58955	4.6297e-41	162.36
P28474;Q6P5I3	113;113	P28474	113	Alcohol dehydrogenase class-3	Adh5;Adh5	4	+	+		+	+	+					1	+	KTNLCQKIRVTQG	1	TNLCQK(1)IR	_TNLCQK(gl)IR_	8	1	3	382.873	1145.6	-0.56778	0.00072111	96.253
P28474;Q6P5I3	84;84	P28474	84	Alcohol dehydrogenase class-3	Adh5;Adh5	8	+	+	+	+		+	+	+	+	+	5		EGVTKLKAGDTVI	1	LK(1)AGDTVIPLYIPQCGECK	_LK(gl)AGDTVIPLYIPQC(ne)GEC(ne)K_	19	1	3	804.736	2411.19	-0.40668	9.3106e-22	129.11
P28474;Q6P5I3	338;338	P28474	338	Alcohol dehydrogenase class-3	Adh5;Adh5	1	+				+	+					1	+	VSEYMSKKIKVDE	1	LVSEYMSK(1)K	_LVSEYM(ox)SK(gl)K_	9	1	3	405.541	1213.6	-0.20022	0.0079067	48.794
P28474;Q6P5I3	330;330	P28474	330	Alcohol dehydrogenase class-3	Adh5;Adh5	2	+	+		+	+	+					1	+	SVESVPKLVSEYM	1	SVESVPK(1)LVSEYMSK	_SVESVPK(gl)LVSEYMSK_	15	1	3	599.641	1795.9	-1.214	0.0036953	50.155
P28474;Q6P5I3	315;315	P28474	315	Alcohol dehydrogenase class-3	Adh5;Adh5	4	+	+		+	+	+					1	+	VTGRTWKGTAFGG	1	TWK(1)GTAFGGWK	_TWK(gl)GTAFGGWK_	11	1	3	451.563	1351.67	-0.398	6.523e-07	110.66
P28474;Q6P5I3	120;120	P28474	120	Alcohol dehydrogenase class-3	Adh5;Adh5	5	+	+	+	+	+	+					1	+	IRVTQGKGLMPDG	1	VTQGK(1)GLMPDGTSR	_VTQGK(gl)GLM(ox)PDGTSR_	14	1	3	526.263	1575.77	-0.44718	9.1133e-05	77.527
P28474;Q6P5I3;Q3UMM7;Q548K2;Q64437;Q9D748	228;228;228;228;228;228	P28474	228	Alcohol dehydrogenase class-3;Alcohol dehydrogenase class 4 mu/sigma chain	Adh5;Adh5;Adh7;Adh7;Adh7;Adh7	3			+	+	+	+			+		2		IDINKDKFAKAKE	0.990974	IIGIDINK(0.011)DK(0.989)FAK	_IIGIDINKDK(gl)FAK_	13	1	4	397.982	1587.9	0.13946	2.6914e-23	135.99
P28474;Q6P5I3;Q3UMM7;Q548K2;Q64437;Q9D748	226;226;226;226;226;226	P28474	226	Alcohol dehydrogenase class-3;Alcohol dehydrogenase class 4 mu/sigma chain	Adh5;Adh5;Adh7;Adh7;Adh7;Adh7	2	+			+		+	+				2		IGIDINKDKFAKA	1	IIGIDINK(1)DK	_IIGIDINK(gl)DK_	10	1	3	414.907	1241.7	0.45904	1.3553e-13	130.75
E9Q3E1;Q497U8	450;152	E9Q3E1	450	Aldehyde dehydrogenase	Aldh3b2;Aldh3b2	1				+				+			1	+	RSPGMEKLNDLRY	1	SPGMEK(1)LNDLR	_SPGM(ox)EK(gl)LNDLR_	11	1	3	463.898	1388.67	-0.18203	0.0015704	61.344
Q571I9;D3Z0B9	553;553	Q571I9	553	Aldehyde dehydrogenase family 16 member A1	Aldh16a1;Aldh16a1	5	+	+	+	+	+	+					1	+	IQDSSGKVSSYVA	1	FQSPGTQSSRPIQDSSGK(1)VSSYVAEGGAK	_FQSPGTQSSRPIQDSSGK(gl)VSSYVAEGGAK_	29	1	4	768.127	3068.48	0.14416	5.8812e-16	95.71
Q571I9;D3Z0B9	564;564	Q571I9	564	Aldehyde dehydrogenase family 16 member A1	Aldh16a1;Aldh16a1	5	+	+		+	+	+	+				2		VAEGGAKDIRGAV	1	VSSYVAEGGAK(1)DIR	_VSSYVAEGGAK(gl)DIR_	14	1	3	522.602	1564.78	0.7367	9.9078e-08	112.51
Q571I9;D3Z0B9	91;91	Q571I9	91	Aldehyde dehydrogenase family 16 member A1	Aldh16a1;Aldh16a1	6	+	+	+	+	+	+	+				2		AAKIAFKAWSQLP	1	IAFK(1)AWSQLPGAAR	_IAFK(gl)AWSQLPGAAR_	14	1	3	543.967	1628.88	-0.27649	2.81e-10	120.14
Q571I9;D3Z0B9;F6RQF0	603;603;16	Q571I9	603	Aldehyde dehydrogenase family 16 member A1	Aldh16a1;Aldh16a1;Aldh16a1	12	+	+	+	+	+	+	+		+		3		AALERRKPVLTSQ	1	RK(1)PVLTSQLER	_RK(gl)PVLTSQLER_	11	1	3	480.948	1439.82	0.08574	3.7403e-39	170.52
Q8BH00	471	Q8BH00	471	Aldehyde dehydrogenase family 8 member A1	Aldh8a1	3	+		+	+		+	+				2		IGREGAKDSYDFF	1	EGAK(1)DSYDFFTEIK	_EGAK(gl)DSYDFFTEIK_	14	1	3	588.609	1762.81	0.67055	0.0013044	57.425
Q8BH00	461	Q8BH00	461	Aldehyde dehydrogenase family 8 member A1	Aldh8a1	10	+	+	+	+	+	+	+		+		3		LPFGGMKSSGIGR	1	ELNLPFGGMK(1)SSGIGR	_ELNLPFGGM(ox)K(gl)SSGIGR_	16	1	3	598.305	1791.89	0.046739	5.3185e-10	121.31
Q8BH00	248	Q8BH00	248	Aldehyde dehydrogenase family 8 member A1	Aldh8a1	1	+				+	+					1	+	LSAPHCKKLSLEL	1	ITQLSAPHCK(1)K	_ITQLSAPHC(ne)K(gl)K_	11	1	4	366.946	1463.76	-0.1058	0.0014159	62.303
Q8BH00	249	Q8BH00	249	Aldehyde dehydrogenase family 8 member A1	Aldh8a1	1	+			+		+					1	+	SAPHCKKLSLELG	1	K(1)LSLELGGK	_K(gl)LSLELGGK_	9	1	3	353.545	1057.61	0.3544	3.8327e-07	121.73
Q8BH00	196	Q8BH00	196	Aldehyde dehydrogenase family 8 member A1	Aldh8a1	4	+	+	+	+	+	+	+				2		FCKLLDKAGVPPG	1	LLDK(1)AGVPPGVINIVFGTGPR	_LLDK(gl)AGVPPGVINIVFGTGPR_	21	1	3	745.427	2233.26	0.28955	7.8272e-17	119.37
Q8BH00	382	Q8BH00	382	Aldehyde dehydrogenase family 8 member A1	Aldh8a1	5	+	+	+	+	+	+	+				2		TVITDIKDESRCM	1	NQAGYFMLPTVITDIK(1)DESR	_NQAGYFM(ox)LPTVITDIK(gl)DESR_	20	1	3	810.065	2427.17	-0.75113	1.0281e-160	232.15
Q8BH00	344	Q8BH00	344	Aldehyde dehydrogenase family 8 member A1	Aldh8a1	6	+	+	+	+	+	+	+				2		VRSYVLKAQTEGA	1	SYVLK(1)AQTEGAR	_SYVLK(gl)AQTEGAR_	12	1	3	479.588	1435.74	-0.25553	5.3821e-14	114.83
Q8BH00	332	Q8BH00	332	Aldehyde dehydrogenase family 8 member A1	Aldh8a1	2	+		+	+		+					1	+	MGALISKAHLEKV	1	VGVPSDPSANMGALISK(1)AHLEK	_VGVPSDPSANM(ox)GALISK(gl)AHLEK_	22	1	4	588.556	2350.2	-0.82472	9.0767e-55	158.65
Q8BH00	315	Q8BH00	315	Aldehyde dehydrogenase family 8 member A1	Aldh8a1	5	+	+	+	+	+	+	+				2		EATRKWKVGVPSD	1	WK(1)VGVPSDPSANMGALISK	_WK(gl)VGVPSDPSANM(ox)GALISK_	19	1	3	696.358	2086.05	-0.1858	2.8987e-14	111.22
Q8BH00	426	Q8BH00	426	Aldehyde dehydrogenase family 8 member A1	Aldh8a1	7	+	+	+	+	+	+	+		+		3		AATVWSKDVGRIH	1	YGLAATVWSK(1)DVGR	_YGLAATVWSK(gl)DVGR_	14	1	3	546.286	1635.84	0.018752	3.096e-21	137.59
Q8BH00;F6T4U0	38;36	Q8BH00	38	Aldehyde dehydrogenase family 8 member A1	Aldh8a1;Aldh8a1	1	+			+		+					1	+	TGEVYCKVPNSGK	1	FLPCNSYIDSYDPSTGEVYCK(1)VPNSGK	_FLPC(ne)NSYIDSYDPSTGEVYC(ne)K(gl)VPNSGK_	27	1	3	1116.5	3346.48	-0.068427	5.2272e-06	68.552
Q8BH00;F6T4U0	44;42	Q8BH00	44	Aldehyde dehydrogenase family 8 member A1	Aldh8a1;Aldh8a1	2	+	+		+	+	+					1	+	KVPNSGKEEIEAA	1	VPNSGK(1)EEIEAAVEAAR	_VPNSGK(gl)EEIEAAVEAAR_	17	1	3	628.653	1882.94	-0.42147	9.8492e-07	93.738
Q8BH00;F6T4U0	93;91	Q8BH00	93	Aldehyde dehydrogenase family 8 member A1	Aldh8a1;Aldh8a1	4	+	+	+	+		+	+				2		LAQAESKDQGKTL	1	LADVLEQSLEELAQAESK(1)DQGK	_LADVLEQSLEELAQAESK(gl)DQGK_	22	1	3	839.089	2514.24	0.57094	1.1551e-127	205.95
B1AWX7;Q9CZS1	401;401	B1AWX7	401	Aldehyde dehydrogenase X, mitochondrial	Aldh1b1;Aldh1b1	4	+	+	+	+	+	+					1	+	ERGFFIKPTVFGD	1	GFFIK(1)PTVFGDVQDGMR	_GFFIK(gl)PTVFGDVQDGM(ox)R_	17	1	3	682.003	2042.99	1.292	7.7424e-11	118.19
B1AWX7;Q9CZS1	416;416	B1AWX7	416	Aldehyde dehydrogenase X, mitochondrial	Aldh1b1;Aldh1b1	2		+	+	+		+					1	+	DGMRIAKEEIFGP	1	IAK(1)EEIFGPVQPLFK	_IAK(gl)EEIFGPVQPLFK_	15	1	3	610.677	1829.01	0.4955	2.3268e-05	89.624
B2RTL5;O35945	363;363	B2RTL5	363	Aldehyde dehydrogenase, cytosolic 1	Aldh1a7;Aldh1a7	2	+	+		+		+					1	+	LIESGKKEGAKLE	0.911167	ILGLIESGK(0.118)K(0.882)EGAK	_ILGLIESGKK(gl)EGAK_	14	1	4	389.981	1555.89	-0.6345	3.471e-05	96.745
B2RTL5;O35945	435;435	B2RTL5	435	Aldehyde dehydrogenase, cytosolic 1	Aldh1a7;Aldh1a7	7	+	+	+	+	+	+			+		2		AAGVFTKDLDKAI	1	RANNTTYGLAAGVFTK(1)DLDK	_RANNTTYGLAAGVFTK(gl)DLDK_	20	1	3	757.057	2268.15	-0.25474	2.9109e-101	203.63
B2RTL5;O35945	412;412	B2RTL5	412	Aldehyde dehydrogenase, cytosolic 1	Aldh1a7;Aldh1a7	6	+	+	+	+	+	+	+				2		QQIMKFKSMDDVI	1	FK(1)SMDDVIK	_FK(gl)SMDDVIK_	9	1	3	399.538	1195.59	-0.074733	0.0004073	79.148
B2RTL5;O35945	490;490	B2RTL5	490	Aldehyde dehydrogenase, cytosolic 1	Aldh1a7;Aldh1a7	2	+	+		+		+					1	+	YEYTELKTVAMQI	1	ELGEHGLYEYTELK(1)TVAMQISQK	_ELGEHGLYEYTELK(gl)TVAM(ox)QISQK_	23	1	4	700.098	2796.36	-0.58122	9.3635e-32	139.11
B2RTL5;O35945	353;353	B2RTL5	353	Aldehyde dehydrogenase, cytosolic 1	Aldh1a7;Aldh1a7	3	+	+		+	+	+					1	+	DKEQHNKILGLIE	1	EQHNK(1)ILGLIESGK	_EQHNK(gl)ILGLIESGK_	14	1	4	420.732	1678.9	0.34903	0.000308	69.92
B2RTL5;O35945	362;362	B2RTL5	362	Aldehyde dehydrogenase, cytosolic 1	Aldh1a7;Aldh1a7	4	+	+		+	+	+					1	+	GLIESGKKEGAKL	1	ILGLIESGK(1)K	_ILGLIESGK(gl)K_	10	1	3	391.24	1170.7	-0.0012211	0.00012081	90.629
B2RTL5;O35945	419;419	B2RTL5	419	Aldehyde dehydrogenase, cytosolic 1	Aldh1a7;Aldh1a7	5	+	+	+	+	+	+					1	+	SMDDVIKRANNTT	1	SMDDVIK(1)R	_SMDDVIK(gl)R_	8	1	3	359.85	1076.53	-0.10662	0.0076168	52.786
B2RTL5;O35945	36;36	B2RTL5	36	Aldehyde dehydrogenase, cytosolic 1	Aldh1a7;Aldh1a7	3	+	+		+	+	+					1	+	HDSVSSKKFPVLN	1	IFINNEWHDSVSSK(1)K	_IFINNEWHDSVSSK(gl)K_	15	1	4	480.242	1916.94	-2.1558	9.895e-10	120.14
B2RTL5;O35945	329;329	B2RTL5	329	Aldehyde dehydrogenase, cytosolic 1	Aldh1a7;Aldh1a7	7	+	+	+	+	+	+			+		2		SVERAKKYILGNP	1	K(1)YILGNPLNSGINQGPQIDK	_K(gl)YILGNPLNSGINQGPQIDK_	20	1	3	761.741	2282.2	-0.43998	4.7142e-119	206.8
B2RTL5;O35945	348;348	B2RTL5	348	Aldehyde dehydrogenase, cytosolic 1	Aldh1a7;Aldh1a7	6	+	+	+	+	+	+					1	+	QGPQIDKEQHNKI	1	YILGNPLNSGINQGPQIDK(1)EQHNK	_YILGNPLNSGINQGPQIDK(gl)EQHNK_	24	1	4	698.609	2790.4	0.070103	0	294.45
B2RTL5;O35945	255;255	B2RTL5	255	Aldehyde dehydrogenase, cytosolic 1	Aldh1a7;Aldh1a7	5	+	+	+	+	+	+					1	+	EVGKLIKEAAGKS	1	LIK(1)EAAGK	_LIK(gl)EAAGK_	8	1	3	315.191	942.55	0.50651	0.0030688	67.981
B2RTL5;O35945	17;17	B2RTL5	17	Aldehyde dehydrogenase, cytosolic 1	Aldh1a7;Aldh1a7	7	+	+	+	+	+	+			+		2		APLANLKIQHTKI	1	SSPAQPAVPAPLANLK(1)IQHTK	_(ac)SSPAQPAVPAPLANLK(gl)IQHTK_	21	1	3	775.429	2323.26	-0.51368	3.2495e-33	141.22
B2RTL5;O35945	252;252	B2RTL5	252	Aldehyde dehydrogenase, cytosolic 1	Aldh1a7;Aldh1a7	5	+	+	+	+	+	+					1	+	GSTEVGKLIKEAA	1	VSFTGSTEVGK(1)LIK	_VSFTGSTEVGK(gl)LIK_	14	1	3	527.295	1578.86	0.13723	1.2562e-05	91.62
B2RTL5;O35945;P24549	62;62;62	P24549	62	Aldehyde dehydrogenase, cytosolic 1;Retinal dehydrogenase 1	Aldh1a7;Aldh1a7;Aldh1a1	1		+		+		+					1	+	DKADVDKAVKAAR	0.998692	KFPVLNPATEEVICHVEEGDK(0.001)ADVDK(0.999)AVK	_KFPVLNPATEEVIC(ne)HVEEGDKADVDK(gl)AVK_	29	1	6	570.792	3418.71	0.16089	3.7034e-18	105.03
B2RTL5;O35945;P24549	410;410;410	P24549	410	Aldehyde dehydrogenase, cytosolic 1;Retinal dehydrogenase 1	Aldh1a7;Aldh1a7;Aldh1a1	6	+	+	+	+	+	+					1	+	PVQQIMKFKSMDD;PVQQIMKFKSVDD	1	EEIFGPVQQIMK(1)FK	_EEIFGPVQQIM(ox)K(gl)FK_	14	1	3	608.65	1822.93	-0.54597	2.0851e-51	170.18
B2RTL5;O35945;P24549	91;91;91	P24549	91	Aldehyde dehydrogenase, cytosolic 1;Retinal dehydrogenase 1	Aldh1a7;Aldh1a7;Aldh1a1	15	+	+	+	+	+	+	+	+	+		4		RGRLLNKLADLME	1	LLNK(1)LADLMER	_LLNK(gl)LADLMER_	11	1	3	477.266	1428.78	NA	5.9573e-126	204.64
B2RTL5;O35945;P24549	398;398;398	P24549	398	Aldehyde dehydrogenase, cytosolic 1;Retinal dehydrogenase 1	Aldh1a7;Aldh1a7;Aldh1a1	10	+	+	+	+	+	+	+		+		3		DEMRIAKEEIFGP	1	IAK(1)EEIFGPVQQIMK	_IAK(gl)EEIFGPVQQIM(ox)K_	15	1	3	621.001	1859.98	-0.0058019	2.2161e-63	182.02
B2RTL5;O35945;P24549	378;378;378	P24549	378	Aldehyde dehydrogenase, cytosolic 1;Retinal dehydrogenase 1	Aldh1a7;Aldh1a7;Aldh1a1	6	+	+	+	+	+	+	+				2		GGRWGNKGFFVQP	1	WGNK(1)GFFVQPTVFSNVTDEMR	_WGNK(gl)GFFVQPTVFSNVTDEM(ox)R_	21	1	3	863.745	2588.21	0.068395	3.5545e-51	162.82
[truncated: 18,810 more rows]

## Sheet: Column description
Column description
Column	Description
Proteins	UniprotKB accession of all matching proteins
[truncated: 30 more rows]
