# Supplementary material for: Integrated analysis of phosphoproteome and ubiquitylome in epididymal sperm of buffalo (Bubalus bubalis)
Source: Mol Reprod Dev. 2020 Nov 2;88(1):15–33. doi: 10.1002/mrd.23432 (PMC7894524; doi:10.1002/mrd.23432)
Supplement: Supplementary file 8 — Supporting information. [file MRD-88-15-s008.xlsx]

## Sheet: Combine
Table S7. Conservation analysis of the ubiquitination peptides in buffalo epididymal sperm compared to mouse.
Protein accession	Position	Amino acid	Protein description	Gene name	Localization probability	PEP	Score	Modified sequence	Mass error [ppm]	MS/MS Count	Blast_to_ Mouse
A0JNI4	205	K	Serine racemase	SRR	1	3.39559e-09	101.41	ALRPSVKVYAAEPLNADDCYQSKLK	1.145	6
A0JNI4	221	K	Serine racemase	SRR	1	2.89836e-06	74.123	VYAAEPLNADDCYQSKLK	0.34343	2
A0JNI4	75	K	Serine racemase	SRR	1	4.17063e-16	199.4	GLISAHPEEKPR	-0.74616	3
A0JNI4	241	K	Serine racemase	SRR	1	1.2577e-07	80.117	GELTPNPYPPETIADGIKSSIGLNTWPIIR	0.065823	1
A0JNI4	45	K	Serine racemase	SRR	1	0.000379355	94.767	NLFFKCELFQK	-0.50439	2
A0JNI4	114	K	Serine racemase	SRR	1	0.00068762	61.096	LEGIPAYVIVPETAPNCKK	0.010455	2
A0JNI4	115	K	Serine racemase	SRR	1	1.38021e-09	102.15	KLAIQAYGASIVYSEQSEESR	1.1461	1
A0JNI4	223	K	Serine racemase	SRR	1	6.81106e-07	88.515	LKGELTPNPYPPETIADGIK	0.86653	5
A0JNM2	72	K	Thioredoxin	TXNDC8	1	2.46981e-08	114.96	ELAQTYHIKAVPTFQLFK	0.18355	5
A1A4J6	259	K	Probable phospholipid-transporting ATPase IIB	ATP9B	1	0.049204	48.568	TSEKAGSCFIR	-0.11041	1
A1A4J6	126	K	Probable phospholipid-transporting ATPase IIB	ATP9B	1	0.012134	47.037	TVWLGCPEKCEEK	0.27251	1
A1L528	119	K	RAB1A, member RAS oncogene family	RAB1A	1	2.78321e-19	205.26	YASENVNKLLVGNK	0.70521	4	P62821，Q0PD66
A1L528	61	K	RAB1A, member RAS oncogene family	RAB1A	1	0.0179179	57.414	TIKLQIWDTAGQER	-0.49054	2	P62821
A1L528	125	K	RAB1A, member RAS oncogene family	RAB1A	1	0.00139197	96.82	LLVGNKCDLTTK	-0.13902	1	P62821
A1L528	24	K	RAB1A, member RAS oncogene family	RAB1A	1	1.33073e-08	126.77	LLLIGDSGVGKSCLLLR	0.38614	1
A1L528	58	K	RAB1A, member RAS oncogene family	RAB1A	1	0.000906087	125.23	TIELDGKTIK	0.58655	2	P62821
A2VDL2	243	K	Solute carrier family 2 (Facilitated glucose transporter), member 3	SLC2A3	1	4.31195e-06	81.807	LWGTEDVAQDIQEMKDESMR	-0.21379	1
A2VDL2	253	K	Solute carrier family 2 (Facilitated glucose transporter), member 3	SLC2A3	1	4.58321e-11	164.93	MSQEKQVTVLELFR	0.088721	5	P32037
A2VDL2	477	K	Solute carrier family 2 (Facilitated glucose transporter), member 3	SLC2A3	1	5.36781e-18	185.96	GEKGPIMEMNSIQPTKDTNA	-0.20877	28
A2VDL2	490	K	Solute carrier family 2 (Facilitated glucose transporter), member 3	SLC2A3	1	1.5367e-08	127.18	GPIMEMNSIQPTKDTNA	-0.47304	21
A2VEA3	272	K	E3 ubiquitin-protein ligase ARIH1	ARIH1	1	0.0152997	43.592	LLKWCPAPDCHHVVK	1.0694	2
A2VEA3	314	K	E3 ubiquitin-protein ligase ARIH1	ARIH1	1	0.000197265	70.783	QFCFNCGENWHDPVKCK	-0.29511	1	Q9Z1K5
A3KMV2	53	K	UV excision repair protein RAD23 homolog A	RAD23A	1	5.32909e-10	156.24	LIYAGKILSDDVPIR	0.29197	3
A3KMV3	854	K	E3 ubiquitin-protein ligase	WWP2	1	0.0259689	59.35	SYEQLKEK	-3.3284	1
A3KMV3	484	K	E3 ubiquitin-protein ligase	WWP2	1	7.46381e-07	110.56	PGFESGTKQGSPGAYDR	1.2145	2
A3KMV3	473	K	E3 ubiquitin-protein ligase	WWP2	1	0.00761948	51.235	TTTFKDPRPGFESGTK	0.11391	1
A3KMV5	635	K	Ubiquitin-like modifier-activating enzyme 1	UBA1	1	1.63303e-13	131.09	SIPICTLKNFPNAIEHTLQWAR	-0.49022	2	B9EHN0
A4FUA8	273	K	F-actin-capping protein subunit alpha-1	CAPZA1	1	7.33748e-07	161.19	VDWNKILSYK	0.89393	2
A4FUZ3	178	K	Proteasome (Prosome, macropain) 26S subunit, ATPase, 1	PSMC1	1	8.77445e-06	71.002	VEKAPQETYADIGGLDNQIQEIK	-0.60128	1	P62192
A4IFF4	189	K	Ribosomal protein S6 kinase	RPS6KA1	1	3.23788e-07	119.46	DLKPENILLDEEGHIK	-0.85742	1
A5D7A2	197	K	GARS protein	GARS	1	2.83081e-12	139.58	TSGHVDKFADFMVK	-0.71751	1	Q9CZD3
A5D7A2	99	K	GARS protein	GARS	1	0.0543881	72.23	AVAELKAR	0.21624	1	Q9CZD3
A5D7E2	314	K	Transmembrane 9 superfamily member 4	TM9SF4	1	1.05957e-16	148.38	DIANYNKEDDIEDTMEESGWK	0.47745	1
A5D7N5	522	K	PAPOLG protein	PAPOLG	1	0.0147951	50.827	QSLSDVTRSSSGPQSKR	-1.3138	1
A5D7P7	484	K	ABCB6 protein	ABCB6	1	3.95438e-05	101.89	EAIIKYQSLEWK	-1.77	2
A5D973	266	K	Alpha isoform of regulatory subunit A, protein phosphatase 2	PPP2R1A	1	0.0146563	64.827	YMVADKFTELQK	0.70616	1	Q76MZ3
A5D973	188	K	Alpha isoform of regulatory subunit A, protein phosphatase 2	PPP2R1A	1	0.00305584	66.56	AAASKLGEFAK	-0.37043	1	Q76MZ3
A5D984	206	K	Pyruvate kinase	PKM	1	4.32943e-05	68.639	GPDFLVTEVENGGSLGSKK	-0.20994	1
A5D984	305	K	Pyruvate kinase	PKM	1	0.0381842	40.295	GDLGIEIPAEKVFLAQK	-0.23102	1	P52480-2
A5PJ65	14	K	Protein RER1	RER1	1	1.71228e-13	143.99	SEGDSVGDSVHGKPSVVYR	0.057009	1	B1AUE6
A5PJD6	391	K	ATL3 protein	ATL3	1	0.00416883	60.196	HCEFKQLALDHFK	0.23129	2
A5PJE4	322	K	TTC29 protein	TTC29	1	0.00201667	50.358	AYEATAKVLQSQGQMAEAVK	-0.0054973	1
A5PJN7	387	K	BFAR protein	BFAR	1	0.0406517	68.626	SELKTVPQR	0.33693	1
A5PJQ6	217	K	PGRMC2 protein	PGRMC2	0.952948	2.90185e-06	78.272	LLKPGEEPSEYTDEEDTKDHNKQD	0.40254	1
A5PJQ6	135	K	PGRMC2 protein	PGRMC2	1	0.0396903	42.708	GSKFYGPAGPYGIFAGR	0.84172	1	Q80UU9
A5PJT0	256	K	Metallo-beta-lactamase domain-containing protein 2	MBLAC2	1	3.4668e-14	179.83	AGICHKVSTFAMR	-0.9218	3
A5PJZ5	243	K	Nuclear pore complex protein Nup93	NUP93	1	0.000695497	62.658	QMTDVLLVPATDALKSR	-0.086748	1
A5PKG6	308	K	Ubiquitin conjugation factor E4 A	UBE4A	1	0.00203179	78.505	DMAKVFVDYIQPK	0.011298	2
A5PKG6	468	K	Ubiquitin conjugation factor E4 A	UBE4A	1	1.81643e-06	85.937	LLTFNPTYCALKELNDEER	0.50692	2
A5PKL2	177	K	RAS related 2	RRAS2	1	2.48882e-05	105.39	KFQEQECPPSPEPTR	-0.35198	2
A6H758	99	K	C11H9ORF9 protein	SPACA9	1	7.58691e-16	121.25	LCQHFEALHAGTPVTNNLLEKCK	1.2887	2
A6H7B5	30	K	COP9 signalosome complex subunit 3	COPS3	1	7.34742e-06	65.854	QLSAQGQMTQLCELINKSGELLAK	1.1243	1
A6H7B8	252	K	Post-GPI attachment to proteins factor 2	PGAP2	1	6.46947e-07	117.79	ELLITSQPEEKRF	0.16654	4
A6QLD1	140	K	EXOC4 protein	EXOC4	1	0.00568588	73.386	QVPQKLEQCMASK	-0.37172	2
A6QLD6	588	K	MYO1B protein	MYO1B	1	2.93457e-08	162.38	NLQTKNPNYIR	0.57112	2	Q7TQD7
A6QLD6	888	K	MYO1B protein	MYO1B	1	0.0011975	79.744	NKVPSLSPIDK	0.45439	1
A6QLD6	952	K	MYO1B protein	MYO1B	1	0.00142339	52.09	KALYPSSVGQPFQGPYLEINK	-0.09261	1
A6QLD6	156	K	MYO1B protein	MYO1B	1	2.97389e-11	134.52	EQLLQSNPVLEAFGNAKTVR	0.15004	2	Q7TQD7
A6QLD6	565	K	MYO1B protein	MYO1B	1	0.000168617	93.478	INLKRPPTAGSQFK	0.13218	1
A6QLD6	972	K	MYO1B protein	MYO1B	1	0.00119464	48.597	ALYPSSVGQPFQGPYLEINKNPK	0.085385	1
A6QLG5	30	K	40S ribosomal protein S9	RPS9	1	0.000808037	67.326	LDQELKLIGEYGLR	0.94636	1	Q6ZWN5
A6QLL8	348	K	Fructose-bisphosphate aldolase	ALDOA	1	3.38468e-05	64.619	YTPSGKAGAAASESLFISNHAY	0.74131	3
A6QLL8	200	K	Fructose-bisphosphate aldolase	ALDOA	1	0.00024378	55.153	YASICQQNGIVPIVEPEILPDGDHDLKR	-1.0025	1	A6ZI44
A6QLL8	111	K	Fructose-bisphosphate aldolase	ALDOA	1	6.03064e-18	139.22	VDKGVVPLAGTNGETTTQGLDGLSER	1.0807	1	A6ZI44
A6QLR2	28	K	LARS protein	LARS	1	0.024829	43.337	KVFEVNACNLEK	-3.5532	1
A6QLR2	807	K	LARS protein	LARS	1	6.74055e-05	64.705	VFASEMNAGIIKTDQNYEK	-1.246	1	F8WH45
A6QLS9	173	K	RAB10 protein	RAB10	0.94363	0.00160792	48.286	KTPVKEPNSENVDISSGGGVTGWK	-0.26262	1
A6QQM1	247	K	CCNY protein	CCNY	1	0.00115593	132.25	AHKLEAISR	0.71895	2
A6QR30	170	K	Cyclin dependent kinase 16	CDK16	1	0.00717671	51.771	LDKLGEGTYATVYK	1.2784	1
A6QR30	466	K	Cyclin dependent kinase 16	CDK16	1	3.30936e-06	100.23	LPDTTSIFALKEIQLQK	-0.44364	1
A6QR30	194	K	Cyclin dependent kinase 16	CDK16	1	0.000712576	80.96	LTDNLVALKEIR	-0.48023	2
A6QR30	425	K	Cyclin dependent kinase 16	CDK16	1	0.00017051	64.298	VDSDGADLLTKLLQFEGR	0.93819	1
A6QR55	837	K	Ubiquitin carboxyl-terminal hydrolase 4	USP4	1	4.0788e-07	143.42	DKLDTVVEFPVR	0.37401	1	P35123
A7E3S8	353	K	Heat shock 70kD protein binding protein	ST13	1	3.68195e-05	119.63	YQSNPKVMNLISK	0.24266	7	Q3U9V1
A7E3S8	360	K	Heat shock 70kD protein binding protein	ST13	1	0.000117655	113.61	VMNLISKLSAK	0.06004	3	Q3U9V1
A7E3S8	364	K	Heat shock 70kD protein binding protein	ST13	1	0.00134893	130.53	LSAKFGGQA	0.36358	2
A7MB50	787	K	TBCD protein	TBCD	1	0.0029398	57.595	AVTHISPKDVSFAEAR	0.2408	1
A7MB50	636	K	TBCD protein	TBCD	1	1.11471e-07	125.67	AMHGLKQIHQQLYDR	-0.61515	1
A7MB50	630	K	TBCD protein	TBCD	1	9.54979e-05	82.529	PVSDFLDEKAMHGLK	-0.51824	2
A7MB50	565	K	TBCD protein	TBCD	1	0.0434154	76.605	ELSAKALR	0.24708	1
A7MB50	220	K	TBCD protein	TBCD	1	4.34972e-06	101.05	DAAAVLVSKFVTRPDVK	0.52881	2
A7MB76	395	K	Trafficking protein particle complex subunit 13	TRAPPC13	1	0.00393841	84.498	LTDTFLKR	0.38206	1	Q3TIR1-2
A7MB90	50	K	CSNK1G2 protein	CSNK1G2	1	0.000154196	111.63	KIGCGNFGELR	-0.49116	2
A7MB90	63	K	CSNK1G2 protein	CSNK1G2	1	0.000423344	77.204	LGKNLYTNEYVAIK	0.082252	1
A7MB90	309	K	CSNK1G2 protein	CSNK1G2	1	5.5961e-10	192.12	KLFTDLFDR	0.0092563	2
A7MB90	226	K	CSNK1G2 protein	CSNK1G2	1	2.47981e-09	151.3	YMSINTHLGKEQSR	0.25722	3
A7MB90	331	K	CSNK1G2 protein	CSNK1G2	1	1.08198e-05	63.913	SGFVFDYEYDWAGKPLPTPIGTAHSDLPAQPQVR	0.44068	1
A7MB90	158	K	CSNK1G2 protein	CSNK1G2	1	2.58445e-05	118.87	MEYVHTKSLIYR	0.59286	2
A7MB90	166	K	CSNK1G2 protein	CSNK1G2	1	4.62511e-05	119.03	DVKPENFLVGR	-0.83005	1
A7MB90	200	K	CSNK1G2 protein	CSNK1G2	1	0.0122996	81.525	EYIDPETKK	-1.1018	2
A7MB90	93	K	CSNK1G2 protein	CSNK1G2	1	7.49595e-08	84.107	FYKQLSAAEGVPQVYYFGPCGK	-0.065998	1
A7MB90	255	K	CSNK1G2 protein	CSNK1G2	1	0.000240187	88.561	GSLPWQGLKADTLK	-0.46399	4	Q8BTH8
A7MB90	301	K	CSNK1G2 protein	CSNK1G2	1	0.000261395	106.32	RLDFFEKPDYDYLR	0.24964	5
A7MBA2	302	K	26S proteasome non-ATPase regulatory subunit 1	PSMD1	1	0.00332121	48.907	ESDSMETEEKTGSVLVGK	1.145	1
A7MBA2	838	K	26S proteasome non-ATPase regulatory subunit 1	PSMD1	1	0.0112324	48.527	VSTAVLSITAKAK	0.39342	1	Q3TXS7
A7MBC5	1000	K	IARS protein	IARS	1	7.35335e-06	79.337	KCNLVPTDEITVYYK	-2.0682	2
A7MBC5	1042	K	IARS protein	IARS	1	1.32822e-05	79.461	SPLKPYPVPISDEILIQEK	-0.0099656	1
A7MBJ5	957	K	Cullin-associated NEDD8-dissociated protein 1	CAND1	1	7.28295e-08	89.663	NVVAECLGKLTLIDPETLLPR	0.39651	3	Q6ZQ38
A7MBJ5	40	K	Cullin-associated NEDD8-dissociated protein 1	CAND1	1	0.00190342	98.105	DSIKLDDDSER	-0.14078	2	Q6ZQ38
A7MBJ5	51	K	Cullin-associated NEDD8-dissociated protein 1	CAND1	1	0.00345024	115.49	VVKMILK	-0.12247	3
A7YW22	275	K	JAM3 protein	JAM3	0.780964	0.0154548	43.208	SGESYKNPGKPDGVNYIR	-0.11719	1
A7YW22	279	K	JAM3 protein	JAM3	1	9.84423e-06	138.42	NPGKPDGVNYIR	0.13743	2
A7YW98	492	K	Arginine--tRNA ligase, cytoplasmic	RARS	1	0.00209757	49.768	VLTTEELKAAQTSVAYGCIK	0.74974	1
A7YW98	393	K	Arginine--tRNA ligase, cytoplasmic	RARS	1	3.49666e-22	186.85	SDGGYTYDTSDLAAIKQR	-0.62093	1	Q9D0I9
A7YW98	655	K	Arginine--tRNA ligase, cytoplasmic	RARS	1	0.000816419	79.889	GFDILGIKPVQR	-0.1918	1
A7YW98	143	K	Arginine--tRNA ligase, cytoplasmic	RARS	1	8.72664e-05	64.705	EIAENIVKHLPDNEYIEK	-0.11934	1
A7Z038	260	K	ABCD3 protein	ABCD3	1	0.0212539	42.317	MTITEQKLEGEYR	-1.0318	1
A8YXY1	21	K	ADRM1 protein	ADRM1	1	7.94502e-17	213.63	GSSNKYLVEFR	-0.27767	2
E1B717	205	K	Armadillo repeat containing 10	ARMC10	1	1.33014e-17	169.25	VQVLKLLLNLSENPAMTDR	-0.060702	1
E1B717	111	K	Armadillo repeat containing 10	ARMC10	1	1.26106e-11	137.61	ELGGIPIVGSKINNPNQSIK	0.4419	3
E1B717	122	K	Armadillo repeat containing 10	ARMC10	1	7.17235e-05	87.125	EKALNALNNLSVNVENQIK	0.98676	1
E1B7Z8	369	K	Solute carrier organic anion transporter family member	SLCO6A1	1	2.06957e-08	153.81	DQTKDQEFGPSIK	-2.5947	1
E1B8N5	422	K	Sodium/potassium-transporting ATPase subunit alpha	ATP1A4	1	0.000241764	55.158	TIYEADTTEEQTGNPFAKGSDTWFILAR	-0.31309	1
E1B8N5	734	K	Sodium/potassium-transporting ATPase subunit alpha	ATP1A4	1	0.00166377	58.864	KADIGIAMGIAGSDVSK	0.04187	1
E1B8X4	312	K	NEDD8-activating enzyme E1 regulatory subunit	NAE1	1	0.044506	76.17	ALKEFVAK	0.89303	1	Q3UK27
E1B8X4	167	K	NEDD8-activating enzyme E1 regulatory subunit	NAE1	1	3.12327e-08	97.776	IIIKEHPVIESHPDNALEDLR	0.62052	2
E1B9R5	4081	K	Dynein axonemal heavy chain 8	DNAH8	1	1.91948e-06	76.799	SWFDKDAPEEEIIPDGYNDSLDTCR	-0.69169	1
E1B9R5	578	K	Dynein axonemal heavy chain 8	DNAH8	1	5.85357e-05	140.14	KQILESSGEK	0.61843	1
E1B9R5	2401	K	Dynein axonemal heavy chain 8	DNAH8	1	0.0035752	59.248	MNPKAITAPQMFGR	1.8438	1
E1B9R5	2205	K	Dynein axonemal heavy chain 8	DNAH8	1	0.000330559	90.614	QELPENLKIQFR	1.2941	2
E1B9R5	4551	K	Dynein axonemal heavy chain 8	DNAH8	1	0.025156	51.787	IPQIWKR	-1.728	1
E1B9R5	1675	K	Dynein axonemal heavy chain 8	DNAH8	1	0.0246705	60.398	GKGELLLK	-1.7346	1
E1BAI0	153	K	RAB23, member RAS oncogene family	RAB23	1	0.00520827	53.981	TSVKEDLNVSEVFK	2.1096	1
E1BB58	109	K	Aph-1 homolog B, gamma-secretase subunit	APH1B	1	0.00286671	84.365	TINPYEKAPSMR	-0.60012	2
E1BB89	265	K	Phospholipase A2 group VI	PLA2G6	1	1.30462e-06	82.635	FSQKGCAEMIVSMDSSQIHSK	-0.70923	1
E1BB89	724	K	Phospholipase A2 group VI	PLA2G6	1	0.0141824	55.353	TVFGAKELGR	-1.6445	1
E1BB89	461	K	Phospholipase A2 group VI	PLA2G6	1	0.000408646	109.16	KPAFILSSMR	-0.64227	3
E1BB89	282	K	Phospholipase A2 group VI	PLA2G6	1	6.45439e-08	101.38	GCAEMIVSMDSSQIHSKDPR	-0.20851	2
E1BBT9	155	K	Heat shock protein family A (Hsp70) member 4 like	HSPA4L	1	0.000336062	62.303	YLEEERPFAIEQVTGMLLAKLK	-0.053455	1
E1BBT9	419	K	Heat shock protein family A (Hsp70) member 4 like	HSPA4L	1	0.000165682	74.296	GCALQCAILSPAFKVR	-0.896	1	Q571M2
E1BBT9	438	K	Heat shock protein family A (Hsp70) member 4 like	HSPA4L	1	1.5207e-08	124.89	WKTSFEDGTGECEVFCK	0.17935	3
E1BBY7	360	K	Heat shock protein family A (Hsp70) member 4	HSPA4	1	0.00143451	58.123	FFGKEISTTLNADEAVTR	3.7693	1
E1BC58	120	K	RAB2B, member RAS oncogene family	RAB2B	1	2.33251e-32	203.81	QHSSSNMVIMLIGNKSDLESR	0.12865	5
E1BC58	29	K	RAB2B, member RAS oncogene family	RAB2B	1	6.41333e-07	147.91	SCLLLQFTDKR	-0.013634	1	P53994
E1BCV4	796	K	Nucleoporin 98	NUP98	0.999998	2.23065e-05	66.467	RKEVIVYLDDNQKPPVGEGLNR	-0.39493	2
E1BCV4	756	K	Nucleoporin 98	NUP98	1	7.8821e-06	95.409	ITNEKGECIVSDFTIGR	0.10524	1
E1BCV4	807	K	Nucleoporin 98	NUP98	1	0.00540345	44.788	EVIVYLDDNQKPPVGEGLNR	-0.5802	1
E1BCX4	697	K	Tripartite motif containing 42	TRIM42	1	0.000536044	61.345	AINDNGPGQWSDICKVVTPDGR	1.0242	1
E1BCX4	680	K	Tripartite motif containing 42	TRIM42	1	1.51543e-05	65.207	DIMQQNLELHNLTPNTEYLFKVR	0.55124	2
E1BDS1	612	K	Uncharacterized protein	MAGED1	1	0.00143435	95.523	KLLTYEFVK	-0.20112	2	F6YTL0
E1BDS1	487	K	Uncharacterized protein	MAGED1	1	0.0218367	55.531	LVKYLMLK	-0.42273	2	F6YTL0
E1BDS1	620	K	Uncharacterized protein	MAGED1	1	0.0407807	50.452	LLTYEFVKQK	0.39047	1	F6YTL0
E1BDS1	529	K	Uncharacterized protein	MAGED1	1	0.0274977	43.442	ACFVLEKK	0.37406	1	F6YTL0
E1BDS1	622	K	Uncharacterized protein	MAGED1	1	0.0301274	53.754	QKYLDYR	0.28331	1	F6YTL0
E1BDS1	663	K	Uncharacterized protein	MAGED1	1	0.00189493	127.02	FIAEVQKR	0.15447	2	F6YTL0
E1BE98	693	K	Exportin 1	XPO1	1	0.0108048	76.326	QLGSILKTNVR	0.67919	1	A2AKT7
E1BEL9	234	K	Coenzyme A synthase	COASY	1	0.000844586	66.387	SKLLPELLQPYTER	0.38048	1
E1BFV0	62	K	Karyopherin subunit beta 1	KPNB1	1	1.93992e-12	176.89	VAAGLQIKNSLTSK	0.17649	2	P70168
E1BGC0	137	K	Glutathione S-transferase A2	GSTA2	1	0.0230518	46.352	YFPAFEKVLK	1.0078	1	P30115
E1BGC0	43	K	Glutathione S-transferase A2	GSTA2	1	0.000354723	89.301	FIEQPEDLDKLR	0.50871	1
E1BGM1	104	K	Zinc finger protein 451	ZNF451	1	6.97643e-08	106.31	EKIDFQHAHGLQELEFIR	-0.3738	1
E1BHT5	127	K	Ubiquitin protein ligase E3 component n-recognin 4	UBR4	1	0.000799794	60.134	LENPDEACAVSQKHLILLIK	0.24976	1
E1BHT5	3467	K	Ubiquitin protein ligase E3 component n-recognin 4	UBR4	1	1.27914e-07	123.72	KAAQFVDLLGYFSLK	0.11836	1
E1BHT5	4823	K	Ubiquitin protein ligase E3 component n-recognin 4	UBR4	1	0.0144195	72.34	GQVVTKTALLK	0.13699	1
E1BHT5	4688	K	Ubiquitin protein ligase E3 component n-recognin 4	UBR4	1	0.00603306	45.577	DLILQKGITQSALDYMK	-0.19127	1
E1BHT5	3576	K	Ubiquitin protein ligase E3 component n-recognin 4	UBR4	1	0.000564151	78.814	LIGSHTISKVTVK	0.37165	1
E1BHT5	5015	K	Ubiquitin protein ligase E3 component n-recognin 4	UBR4	1	0.00196686	83.204	EEKNLQGFLEQPK	-1.1739	2
E1BHT5	3609	K	Ubiquitin protein ligase E3 component n-recognin 4	UBR4	0.888758	1.41731e-06	131.66	TVQAIVELKNKPAR	1.4304	3
E1BHV9	17	K	Uncharacterized protein	OAZ3	1	2.40879e-06	125.84	SRPSFYSLSYIKR	-0.19798	3
E1BHZ3	124	K	FAM161A, centrosomal protein	FAM161A	1	5.31823e-06	133.07	LNLKEVQPAVTR	0.4183	3
E1BHZ3	120	K	FAM161A, centrosomal protein	FAM161A	1	0.00141448	114.86	LYQSKLNLK	0.37479	2
E1BIN5	716	K	Cullin 3	CUL3	1	2.76448e-05	90.853	KMQHNVLVAEVTQQLK	-0.55472	4
E1BIN5	349	K	Cullin 3	CUL3	1	1.64535e-11	127.62	NPVDYIQGLLDLKSR	-0.08269	1	Q6ZQ84
E1BJD3	131	K	Transmembrane protein 190	TMEM190	1	1.43354e-08	179.8	TVSLLSKDR	0.65375	2
E1BJI6	64	K	F-box and leucine rich repeat protein 13	FBXL13	1	0.000590761	104.22	LLKTHFHTWR	-0.14538	1
E1BJM5	1035	K	PAS domain containing serine/threonine kinase	PASK	1	0.00735808	68.972	EKVLEDCWIEDPK	-0.41551	1
E1BJM5	1046	K	PAS domain containing serine/threonine kinase	PASK	1	0.0203446	47.774	VLEDCWIEDPKLGK	1.2823	1
E1BJM5	218	K	PAS domain containing serine/threonine kinase	PASK	1	0.00376751	78.264	IPVSVWMKR	-1.6113	1
E1BJM5	1131	K	PAS domain containing serine/threonine kinase	PASK	1	0.000103953	78.95	DIKDENIVIAEDFSIK	-0.16344	1
E1BKB2	533	K	N-glycanase 1	NGLY1	1	0.0153156	47.774	KVETDWNMVYLAR	-1.8812	1
E1BKB2	546	K	N-glycanase 1	NGLY1	1	0.0149975	50.897	KEGSSYAYISWK	-0.05547	1
E1BKB2	480	K	N-glycanase 1	NGLY1	1	1.943e-06	84.765	GEAGPESKETLFIPSENEK	0.62088	1
E1BKB2	422	K	N-glycanase 1	NGLY1	1	2.74033e-05	152.97	ETINGLNKQR	0.66953	3	Q9JI78
E1BKM4	677	K	Programmed cell death 6 interacting protein	PDCD6IP	1	0.000325573	102.52	NIQVSHQEFSKMK	2.4071	3	B8JJL8
E1BKM4	87	K	Programmed cell death 6 interacting protein	PDCD6IP	1	0.0255126	47.853	AAEELSKLR	0.99177	1	B8JJL8
E1BKM4	746	K	Programmed cell death 6 interacting protein	PDCD6IP	1	9.32784e-05	98.942	DELLKDLQQSIAR	0.75749	1	B8JJL8
E1BKM9	922	K	Zinc finger MYM-type containing 3	ZMYM3	1	0.0214359	49.448	IVETIEELKVK	-3.3199	1	B1AXS5
E1BLA4	340	K	Transmembrane 9 superfamily member	LOC509946	1	4.13998e-11	171.73	YNQEDIQKDYGWK	0.24667	3
E1BLB4	1543	K	Dynein axonemal heavy chain 17	DNAH17	1	0.00255619	82.645	LFDSLCKLK	0.06654	3
E1BLG0	371	K	Adenylate kinase 8	AK8	1	2.5361e-11	145.8	DLDQAHLMDNLGYKPNR	1.1176	2
E1BLV6	689	K	Valyl-tRNA synthetase	VARS	1	8.87592e-05	101.89	HFCNKLWNATK	0.4329	2	Q3U3D3
E1BM27	545	K	Calmin	CLMN	1	9.64727e-17	121.94	ASKFNSDLIDFASTSQAFNEVPSPHEK	-0.30108	2
E1BM27	157	K	Calmin	CLMN	1	0.00189921	114.89	SVAISVKDQR	0.49606	2
E1BM27	58	K	Calmin	CLMN	1	0.000133522	101.32	NLLHEYKSSSHR	-0.32117	2
E1BM27	176	K	Calmin	CLMN	1	0.000847842	66.509	KYGVAVQDFAGSWR	-0.80816	1
E1BM42	873	K	KIAA1468	RELCH	0.999251	6.13179e-08	122.33	IFTNTKVKPQFQEILR	-0.93811	2	G3X9J4
E1BM47	673	K	Maestro heat like repeat family member 2B	MROH2B	1	0.000331649	107.79	HFEVVLKVLK	1.1972	1
E1BM47	165	K	Maestro heat like repeat family member 2B	MROH2B	1	0.00150347	83.948	AIYKYVNHWR	0.22754	2
E1BM47	620	K	Maestro heat like repeat family member 2B	MROH2B	1	1.26676e-08	90.475	FLWKALGTTLASCQDVDFVSSQIK	-1.4392	1
E1BM47	245	K	Maestro heat like repeat family member 2B	MROH2B	1	0.000912477	72.898	DKEIDFHVTQSLR	0.34311	1
E1BM47	1434	K	Maestro heat like repeat family member 2B	MROH2B	1	0.00576017	70.908	IFFAEEIKK	-0.5821	1
E1BM47	808	K	Maestro heat like repeat family member 2B	MROH2B	1	0.000610495	93.992	WKALIAIR	-0.72544	2
E1BM47	701	K	Maestro heat like repeat family member 2B	MROH2B	1	7.22344e-07	87.654	SLSKTDVMVIYGAVALHAPK	0.088165	1
E1BM47	363	K	Maestro heat like repeat family member 2B	MROH2B	1	0.00706674	71.558	AVKVVMGDLSIK	-0.46746	3
E1BM47	683	K	Maestro heat like repeat family member 2B	MROH2B	1	0.00212022	111.01	EKFFMNR	0.23558	2
E1BM47	964	K	Maestro heat like repeat family member 2B	MROH2B	1	7.10429e-08	85.062	QAAASSAIGLFSIKGVHLEVER	0.39995	1
E1BM47	885	K	Maestro heat like repeat family member 2B	MROH2B	1	0.000145514	63.998	TMMWDNMKAEDCQEMFNLLR	1.3793	1
E1BM47	1119	K	Maestro heat like repeat family member 2B	MROH2B	1	4.80753e-07	138.55	SLAENPASSGKLLR	0.12575	2
E1BM47	615	K	Maestro heat like repeat family member 2B	MROH2B	1	1.76564e-23	203.99	DFNQQMDSYSNTSVEKK	0.35226	3
E1BM47	553	K	Maestro heat like repeat family member 2B	MROH2B	1	4.49793e-06	99.711	ILPEIIHPNLVELWKTR	-0.70319	3
E1BM47	847	K	Maestro heat like repeat family member 2B	MROH2B	1	0.000598388	86.014	LLPLPPLEKLR	-0.27173	2
E1BM47	426	K	Maestro heat like repeat family member 2B	MROH2B	1	5.64858e-26	187.59	NLEKPIKPNSQETEKGETSIR	-0.1904	1
E1BM47	1104	K	Maestro heat like repeat family member 2B	MROH2B	1	0.0132492	111.74	DTKTLWK	-0.2756	1
E1BM47	676	K	Maestro heat like repeat family member 2B	MROH2B	1	0.000363087	131.22	VLKTFQDR	-3.7519	2
E1BM47	904	K	Maestro heat like repeat family member 2B	MROH2B	1	0.000587163	86.463	MWLVSQKDWER	-0.27335	1
E1BM47	930	K	Maestro heat like repeat family member 2B	MROH2B	1	2.07632e-07	73.239	VLTNDVEAPENFKIGSLLGLLAPHSCDTLPSIR	-0.399	1
E1BM47	856	K	Maestro heat like repeat family member 2B	MROH2B	0.941358	7.35608e-06	81.144	LRNEGETDKDKEHIQFLYER	-0.014278	1
E1BM47	750	K	Maestro heat like repeat family member 2B	MROH2B	1	1.86724e-10	126.01	VLGMSVANKDMDLQMSFTR	-0.395	4
E1BM47	1108	K	Maestro heat like repeat family member 2B	MROH2B	1	4.53417e-05	91.657	TLWKSLAENPASSGK	0.97639	3
E1BM47	527	K	Maestro heat like repeat family member 2B	MROH2B	1	1.78847e-05	109.44	LLVISMLASVGKLR	-0.20902	1
E1BM47	874	K	Maestro heat like repeat family member 2B	MROH2B	1	0.000855836	104.22	SMDALGKLLR	0.16195	4
E1BM47	717	K	Maestro heat like repeat family member 2B	MROH2B	1	5.03611e-08	92.01	TDVMVIYGAVALHAPKSQLLTR	-0.54837	2
E1BM47	858	K	Maestro heat like repeat family member 2B	MROH2B	0.960833	4.58506e-10	124.63	NEGETDKDKEHIQFLYER	0.34235	2
E1BM47	415	K	Maestro heat like repeat family member 2B	MROH2B	0.999834	4.7794e-06	118.21	NLEKPIKPNSQETEK	-0.60717	2
E1BM47	62	K	Maestro heat like repeat family member 2B	MROH2B	1	4.91823e-05	148.32	LIYYASKDMR	0.88538	2
E1BMF4	591	K	Kinase D interacting substrate 220	KIDINS220	1	1.03819e-05	78.674	LMFVNPPELPEQTTKALPVR	-2.3319	1
E1BMP2	111	K	SEC31 homolog A, COPII coat complex component	SEC31A	1	0.00216415	65.038	IIAGDKEVVIAQNDK	-0.30204	1
E1BN43	525	K	Ankyrin repeat domain 28	ANKRD28	1	0.0015001	47.603	GCTPLHYAATSDTDGKCLEYLLR	1.7196	1
E1BN60	477	K	Solute carrier family 30 member 1	SLC30A1	1	1.65922e-08	104.84	APSVSISCLELSDNLEKQPK	-1.1139	1
E1BNP8	7	K	SPT16 homolog, facilitates chromatin remodeling subunit	SUPT16H	1	0.00740386	58.32	AVTLDKDAYYRRVK	1.2142	1
E1BNS9	232	K	L-lactate dehydrogenase	LDHC	1	0.00404121	55.011	NIHKEVVGSAYEIIK	0.68198	1
E1BNY9	1733	K	HECT, UBA and WWE domain containing 1, E3 ubiquitin protein ligase	HUWE1	1	2.18685e-08	93.804	TSDTPLALDSTNTEKETSLEETK	-0.53101	1
E1BP31	509	K	Uncharacterized protein	ANKRD42	1	7.12047e-05	116.13	FFKQNILQFIR	-0.68659	1
E1BP91	70	K	Aminopeptidase	NPEPPS	1	3.40665e-06	67.478	LPADVSPINYSLCLKPDLLDFTFEGK	0.15523	1
E1BP97	324	K	Protein disulfide isomerase like, testis expressed	PDILT	1	0.00198164	97.798	VFKYFQIR	0.7964	2
F1MB15	4039	K	Fibrous sheath interacting protein 2	FSIP2	1	0.00129641	69.795	LCFPPIHKETVSR	-0.62671	2
F1MB15	4098	K	Fibrous sheath interacting protein 2	FSIP2	1	0.000928653	72.359	EKLLHNSYYPLNAEIILQK	0.81553	1
F1MB15	3257	K	Fibrous sheath interacting protein 2	FSIP2	1	0.000403235	56.131	ESDLGYFDQAMKGNSSLPEGSVLQK	0.3059	1
F1MB15	3854	K	Fibrous sheath interacting protein 2	FSIP2	1	1.94122e-05	70.987	SLMDKLHHSIQLPQSPPFANK	0.012287	2
F1MB15	3673	K	Fibrous sheath interacting protein 2	FSIP2	1	0.00984104	72.928	NKLNYLAHK	0.34836	2
F1MB15	6502	K	Fibrous sheath interacting protein 2	FSIP2	1	0.00562064	46.514	LQTECLKNTGHSIAELR	-0.58472	1
F1MB15	4323	K	Fibrous sheath interacting protein 2	FSIP2	1	0.00186175	56.036	IFSPKHNTEIELENMTQK	-0.031151	1
F1MB15	4058	K	Fibrous sheath interacting protein 2	FSIP2	1	2.33401e-06	107.5	IVDSVYYGVLQQYKSK	-0.28777	1
F1MB15	4671	K	Fibrous sheath interacting protein 2	FSIP2	1	0.00292108	91.784	AKVSILENAEK	-0.40723	1
F1MB15	683	K	Fibrous sheath interacting protein 2	FSIP2	1	0.00300258	81.099	NLKNVFVNFK	-3.1991	1
F1MB15	4382	K	Fibrous sheath interacting protein 2	FSIP2	0.999943	3.26413e-06	76.889	NVLKQYGLDPEFDKESEDSSIFVEK	-0.064428	2
F1MBI7	314	K	Olfactory receptor	LOC504766	1	0.0118134	80.688	NLMVQKHSTQ	-0.51837	1
F1MBZ1	219	K	Kelch like family member 10	KLHL10	1	0.000502179	128.01	KQHISVLLPK	-0.12405	1
F1MBZ1	250	K	Kelch like family member 10	KLHL10	0.999381	5.54775e-07	96.379	MNDYVKDSEECKPVIINALK	-0.076575	3
F1MBZ1	256	K	Kelch like family member 10	KLHL10	1	0.0386404	56.29	DSEECKPVIINALK	1.101	1
F1MBZ1	192	K	Kelch like family member 10	KLHL10	1	0.00175068	75.819	DIIEKDELNVK	-1.2664	1
F1MBZ1	20	K	Kelch like family member 10	KLHL10	1	0.000175478	83.823	KMSAMTCEIFNELR	-1.9412	1
F1MCF1	118	K	Uncharacterized protein	SET	1	1.63804e-05	86.453	ILSKEFHLNESGDPSSK	0.6746	1
F1MCM7	888	K	IQ motif containing N	IQCN	1	4.09625e-05	119.39	ALLAKALSQGEVR	-0.34466	2
F1MDM6	128	K	DCN1-like protein	DCUN1D1	1	5.37244e-05	108.35	AQIPKMEQELK	-0.42864	7	Q3TMV8
F1MDM6	21	K	DCN1-like protein	DCUN1D1	1	0.000219424	54.167	TAVSCLSQNDWKLDVATDNFFQNPELYIR	-0.5161	1
F1MDM6	49	K	DCN1-like protein	DCUN1D1	1	0.0221974	80.688	KLEQLYSR	0.77597	1
F1MDM6	134	K	DCN1-like protein	DCUN1D1	1	1.09014e-07	167.18	MEQELKEPGR	0.056304	4	Q3TMV8
F1ME38	503	K	Ubiquitin like modifier activating enzyme 6	UBA6	1	3.20808e-13	143.88	GMVTVTDPDLIEKSNLNR	0.50331	2	Q8C7R4
F1ME38	729	K	Ubiquitin like modifier activating enzyme 6	UBA6	1	1.07934e-05	138.21	LKDGSLFWQSPK	2.168	4
F1ME38	537	K	Ubiquitin like modifier activating enzyme 6	UBA6	1	0.00187293	63.989	INPQLKIDAHLNK	-0.054487	1
F1ME38	978	K	Ubiquitin like modifier activating enzyme 6	UBA6	1	5.07911e-06	107.35	EKYGIEPTMVVQGVK	-0.15575	2
F1ME38	796	K	Ubiquitin like modifier activating enzyme 6	UBA6	1	0.00210783	123.79	IQEFKPSDK	0.65572	1
F1ME38	628	K	Ubiquitin like modifier activating enzyme 6	UBA6	1	3.09036e-07	81.763	DPPEEEIPFCTLKSFPAAIEHTIQWAR	0.3409	1
F1ME38	644	K	Ubiquitin like modifier activating enzyme 6	UBA6	1	2.85682e-08	131.72	DKFESSFSQK	-0.4456	3
F1ME38	739	K	Ubiquitin like modifier activating enzyme 6	UBA6	1	2.04267e-06	104.2	DGSLFWQSPKRPPSPLK	0.38453	2
F1ME38	709	K	Ubiquitin like modifier activating enzyme 6	UBA6	1	0.0307523	47.657	FEKYFNHK	0.099004	1
F1ME38	368	K	Ubiquitin like modifier activating enzyme 6	UBA6	1	1.39406e-05	72.883	LATSISETLEEKPEVNYDIVR	0.068317	1
F1ME38	1003	K	Ubiquitin like modifier activating enzyme 6	UBA6	1	0.00136482	64.121	MLYVPIVPGHAKR	-3.1254	1
F1ME38	746	K	Ubiquitin like modifier activating enzyme 6	UBA6	1	0.000721856	55.588	RPPSPLKFDLNEPLHFSFLLNAAK	0.22007	1
F1ME38	800	K	Ubiquitin like modifier activating enzyme 6	UBA6	0.999992	4.98475e-17	166.47	IQEFKPSDKVVQTDETAR	0.40152	3
F1ME38	58	K	Ubiquitin like modifier activating enzyme 6	UBA6	1	6.24471e-09	149.23	YVLGDTAMQKMAK	0.15745	3
F1ME38	531	K	Ubiquitin like modifier activating enzyme 6	UBA6	1	0.000691052	78.69	SCTAADATLKINPQLK	0.97539	2
F1ME38	714	K	Ubiquitin like modifier activating enzyme 6	UBA6	1	3.54393e-10	123.63	YFNHKALQLLHCFPLDTR	-0.027804	5
F1ME38	652	K	Ubiquitin like modifier activating enzyme 6	UBA6	0.999998	9.37091e-11	147.7	DKFESSFSQKPSLFNK	0.25413	4
F1ME38	687	K	Ubiquitin like modifier activating enzyme 6	UBA6	1	0.00349296	47.75	IQTGHSLEGCFQVIKLLSR	0.47102	1
F1ME38	871	K	Ubiquitin like modifier activating enzyme 6	UBA6	1	0.00383394	86.114	AKMYSIEPADR	-0.23618	2
F1ME38	544	K	Ubiquitin like modifier activating enzyme 6	UBA6	1	2.27188e-11	117.62	IDAHLNKVCSATEAIYNDEFYTK	0.52432	2
F1ME97	154	K	5-oxoprolinase	OPLAH	1	4.02063e-07	74.3	GEPGAGTPVKGCTGDLLEVQQPVDLGGLR	-0.55647	1
F1ME97	175	K	5-oxoprolinase	OPLAH	1	0.0230699	50.13	GKLEGLLSR	0.49246	1
F1ME97	1063	K	5-oxoprolinase	OPLAH	1	0.000339357	54.167	VVIPKGSILDPSPDAAVVGGNVLTSQR	0.93672	1
F1MEL4	477	K	Coilin	COIL	1	8.31999e-06	77.221	DYSLLPLLAAAPQVGEKIAFK	0.49387	2
F1MEL4	460	K	Coilin	COIL	1	4.29625e-07	88.574	KDYSLLPLLAAAPQVGEK	-0.64729	1
F1MEN1	72	K	CG2446-like	LOC516108	1	0.00323086	89.142	LLAWKLAR	-0.27734	2
F1MEX9	422	K	Acyl-CoA synthetase long chain family member 3	ACSL3	1	9.28898e-18	172.66	MEQISKGHSTPLCDSFIFR	-0.0029971	4
F1MF02	182	K	SLAIN motif-containing protein 2	SLAIN2	1	0.0191147	67.113	LDQTMSALKR	-0.92596	1
F1MFB9	93	K	Solute carrier family 6 member 16	SLC6A16	1	0.000946512	92.112	LLPEKVQVPEK	0.72381	2
F1MFB9	86	K	Solute carrier family 6 member 16	SLC6A16	1	0.00170254	60.158	ATPVTEAEAAPVLKQR	-0.29611	2
F1MFC4	281	K	Phospholipid-transporting ATPase	ATP8B3	1	1.9156e-09	163.51	KYPLDSGNILLR	1.5518	2
F1MFC4	789	K	Phospholipid-transporting ATPase	ATP8B3	1	0.00468123	109.02	KELPLQFK	0.67878	1
F1MFC4	160	K	Phospholipid-transporting ATPase	ATP8B3	1	0.00660454	53.168	SDKIVNNRPCQILMGK	-0.29248	1
F1MFC4	788	K	Phospholipid-transporting ATPase	ATP8B3	1	5.01503e-11	137.61	ILEVYWENNNNLQGGEKK	0.2859	1
F1MFR7	504	K	Solute carrier family 9 member B1	SLC9B1	1	1.28114e-05	131.82	VKMELSGLELH	0.02256	3
F1MFR7	48	K	Solute carrier family 9 member B1	SLC9B1	1	1.12441e-08	135.47	ETILPETEETKPQMEK	-0.59831	1
F1MFT4	228	K	Heterogeneous nuclear ribonucleoprotein U	HNRNPU	1	0.0121782	50.088	HLYTKDIDIHEVR	-0.028943	1	Q3TVV6
F1MGQ5	437	K	E3 ubiquitin-protein ligase	ITCH	1	0.0119876	43.326	NQGQLNEKPLPEGWEMR	-3.1157	1
F1MHK9	1627	K	Uncharacterized protein	---	1	4.89024e-06	116.86	GIINYYVPSKNNSWGK	0.29	2
F1MHK9	692	K	Uncharacterized protein	---	1	6.81014e-07	162.36	RFTWDVLQKHK	0.074933	12
F1MHK9	761	K	Uncharacterized protein	---	1	1.91494e-14	178.23	EISELIKYHIPEAR	0.0048163	6
F1MI43	52	K	Sperm surface protein Sp17	SPA17	1	1.58023e-06	123.99	EKTSFDPAEWGAK	-2.1893	1
F1MIB8	1377	K	Uncharacterized protein	---	1	0.0198526	96.19	KNPLVLK	0.67744	1
F1MIB8	511	K	Uncharacterized protein	---	1	3.5276e-09	87.098	NPVEDLEDPQQALGNKFIQDEPTNLIK	2.8475	2
F1MIL6	228	K	Acrosomal vesicle protein 1	ACRV1	1	0.000121349	70.197	GEGVCSTQNSQQCMLKK	-0.24131	1
F1MIW4	1489	K	Maestro heat-like repeat-containing protein family member 1	MROH1	1	0.000390705	68.044	SVSIGLFGHLNKACR	0.23607	1
F1MJ10	881	K	Uncharacterized protein	NEDD4	1	1.09531e-10	114.63	GKTSLDSSSDLGPLPPGWEER	0.85797	2
F1MJ31	414	K	Adenylate kinase 9	AK9	1	0.0149156	47.712	TTLSNLLAKHYK	0.034123	1
F1MJ31	1714	K	Adenylate kinase 9	AK9	1	0.00434216	77.124	RLTLSELKSR	-0.38177	2
F1MJS8	71	K	A-kinase anchor protein 3	AKAP3	1	0.00416676	68.536	FKPGESSLGR	0.48874	1
F1MJS8	250	K	A-kinase anchor protein 3	AKAP3	1	0.00310955	90.614	SFFYKEVFESR	-0.97646	2
F1MJS8	41	K	A-kinase anchor protein 3	AKAP3	1	1.27722e-09	105.89	MSDESLSIFKEASHDPIR	3.0126	3
F1MJS8	220	K	A-kinase anchor protein 3	AKAP3	1	3.38261e-09	148.62	ASGTLQSPPNLKYK	-0.020495	2
F1MJS8	180	K	A-kinase anchor protein 3	AKAP3	1	0.00184958	54.225	SLSKVASELVNETVTACSK	0.61017	1
F1MJS8	60	K	A-kinase anchor protein 3	AKAP3	1	3.93648e-08	149.42	DLEKSTAGFQDIR	0.49074	2
F1MJS8	691	K	A-kinase anchor protein 3	AKAP3	1	1.93791e-05	74.029	LCLIIAKSCDSPLAELGDDK	-1.2344	1
F1MJS8	433	K	A-kinase anchor protein 3	AKAP3	1	0.000833997	101.53	NVNFASMKSEGK	1.0292	1
F1MJS8	616	K	A-kinase anchor protein 3	AKAP3	1	0.000105145	72.187	NLLSETIFKSDHSCDPK	0.39447	3
F1MK34	176	K	Uncharacterized protein	PI4K2B	1	3.63168e-05	107.97	YVHKVCCPCCFGR	-0.53752	2
F1MK52	836	K	Prominin 1	PROM1	1	0.0188433	46.494	MYSEDVYEDEPVNKVQSK	2.1081	1
F1MK55	2244	K	Dynein axonemal heavy chain 2	DNAH2	1	0.000584665	84.605	RPKVEAEPLQR	-0.014395	1
F1MKR7	51	K	Cilia and flagella associated protein 77	CFAP77	1	0.00329426	44.164	GLDGGVPEAIGHWNVFKQQPTCPHELTR	-0.10122	1
F1MKX4	918	K	Proteasome activator complex subunit 4	PSME4	1	0.00789386	73.665	WKSFNLVK	-0.010135	2	Q5SSW2
F1MKX4	636	K	Proteasome activator complex subunit 4	PSME4	1	0.0136054	49.483	AAVKCCPEESLK	1.3874	1
F1MKX4	56	K	Proteasome activator complex subunit 4	PSME4	1	0.000250006	69.289	LDAESDLQLAQIKSNLGR	-1.7535	1	Q5SSW2
F1MKX4	36	K	Proteasome activator complex subunit 4	PSME4	1	0.00530456	58.32	EIVYNKLLPYAER	0.75583	1
F1MKX4	1501	K	Proteasome activator complex subunit 4	PSME4	1	0.00308123	80.688	LTQVYKNVR	0.60383	1	Q5SSW2
F1MKX4	574	K	Proteasome activator complex subunit 4	PSME4	1	6.20683e-15	114.24	EETETEKMTHLESLVELGLSSTFSTILTQCSK	0.1038	3
F1ML59	225	K	Uncharacterized protein	NT5C1B	1	1.49283e-14	160.45	KREEEEDEDEAYWASVR	0.29323	2
F1MLS4	492	K	Membrane spanning 4-domains A14	MS4A14	1	3.48068e-05	71.592	SEVMLMTEEWKPEEELQSR	0.41928	1
F1MLS4	547	K	Membrane spanning 4-domains A14	MS4A14	1	0.031917	54.611	SWLSPKK	-1.2546	1
F1MLS4	541	K	Membrane spanning 4-domains A14	MS4A14	1	5.5998e-06	159.83	HIKSWLSPK	0.53846	2
F1MLV3	102	K	Thioredoxin like 1	TXNL1	1	1.06674e-05	92.474	IDQYQGADAVGLEEKIK	0.0029323	1	Q3U8R9
F1MNL6	669	K	Nucleoporin 210 like	NUP210L	1	0.00216188	66.023	FFLELSMEKTEK	-0.43228	1
F1MNL6	422	K	Nucleoporin 210 like	NUP210L	1	0.00414351	68.657	NIQPIKFPIK	-0.45108	2
F1MNQ8	124	K	Syntaxin 2	STX2	1	1.20082e-24	211.78	KFVEVMTEYNEAQTLFR	-0.39373	3
F1MNT1	906	K	Nucleoporin 155	NUP155	1	2.49465e-10	121.34	EYQKISNQVDLSSVCAQYR	-0.2543	1
F1MNT1	740	K	Nucleoporin 155	NUP155	1	4.0004e-13	125.23	NSQFTGGPLGNPNTAAKVQQR	0.55617	1
F1MNT3	481	K	Hormone-sensitive lipase	LIPE	1	4.83153e-05	60.459	LLSLMDPLLPLSVLSKCVSAYAGAETEDHPDSDQK	-0.97986	1
F1MNV1	18	K	Pecanex homolog 4	PCNX4	1	0.000376314	155.51	QDFFLKR	-0.3043	2
F1MP13	620	K	Ubiquitin specific peptidase 25	USP25	1	0.000101246	112.64	WMKYNDIAVTK	-0.91467	3	P57080
F1MP29	665	K	Phospholipid-transporting ATPase	---	1	6.90994e-11	144.73	LQDGVPETILTLNKAK	0.073776	1
F1MP81	377	K	Uncharacterized protein	LOC781423	1	0.00399094	62.528	SIAIHEPQCLKK	0.52503	1
F1MPE5	564	K	Importin 5	IPO5	1	1.46502e-06	112.67	GKTIECISLIGLAVGK	-0.053849	1
F1MPU0	793	K	Clathrin heavy chain	CLTC	1	0.00906913	52.101	YIEIYVQKVNPSR	-3.6794	1	Q80U89
F1MPU0	440	K	Clathrin heavy chain	CLTC	0.991429	9.8998e-07	99.413	WLKEDKLECSEELGDLVK	0.23732	2	Q80U89
F1MPU0	232	K	Clathrin heavy chain	CLTC	1	1.35745e-05	79.393	LHIIEVGTPPTGNQPFPKK	0.29484	1	Q80U89
F1MQJ0	832	K	Angiotensin-converting enzyme	ACE	1	3.1485e-06	102.65	MDATEAMIKQGWTPLR	0.4905	1
F1MQJ0	1016	K	Angiotensin-converting enzyme	ACE	1	0.0154137	47.039	LKYQGVCPPLAR	0.83318	1
F1MQJ0	570	K	Angiotensin-converting enzyme	ACE	1	0.00983245	70.908	KFVEEYDRR	-0.59955	1
F1MQJ7	258	K	3-phosphoinositide dependent protein kinase 1	PDPK1	1	8.78023e-06	70.994	ANSFVGTAQYVSPELLTEKSACK	-0.52845	2	Q3UGN6
F1MQU5	35	K	Golgi to ER traffic protein 4 homolog	GET4	1	1.11078e-06	115.8	ASVEKGDYYEAHQMYR	-0.55891	2
F1MQU5	138	K	Golgi to ER traffic protein 4 homolog	GET4	1	0.0409487	56.569	WSSGGSGKLGHPR	-0.92097	1
F1MRF9	409	K	MSL complex subunit 2	MSL2	1	0.00687915	57.885	TVLLSTKSMKK	-0.23584	1
F1MRF9	406	K	MSL complex subunit 2	MSL2	1	0.00687915	57.885	TVLLSTKSMKK	-0.23584	1
F1MRS1	618	K	Protein phosphatase 4 regulatory subunit 1	PPP4R1	1	5.27895e-09	92.463	AQTVDTEIAKHCAYSLPGVALTLGR	0.66181	4
F1MRS1	653	K	Protein phosphatase 4 regulatory subunit 1	PPP4R1	1	1.80059e-10	153.39	ETYETLASDMQWKVR	1.2657	1
F1MRT7	1961	K	Uncharacterized protein	---	0.999608	0.0477181	41.117	KAGAAKMVVR	-2.5257	1
F1MRU4	2490	K	Uncharacterized protein	DNAH3	1	3.54066e-05	117.09	ADIVEKMQMAAR	1.7053	1
F1MRU4	951	K	Uncharacterized protein	DNAH3	1	0.00427847	57.788	FIEKLEPIGAAASK	0.39919	1
F1MRU4	213	K	Uncharacterized protein	DNAH3	1	3.42888e-10	186.58	KDMIAPEEDKVMVR	0.6234	5
F1MRU4	1961	K	Uncharacterized protein	DNAH3	1	0.00123261	84.884	LTKNNIFPER	2.0527	3
F1MRU4	2138	K	Uncharacterized protein	DNAH3	1	1.49474e-17	154.78	DTNKLDIVDVLLVTAMGPPGGGR	0.23548	1
F1MRU4	961	K	Uncharacterized protein	DNAH3	1	0.00250476	57.525	LEPIGAAASKEYSLEK	1.3454	1
F1MRU4	2229	K	Uncharacterized protein	DNAH3	1	1.37855e-08	109.72	AAVENFLPTPSKSHYVFNLR	0.5434	2
F1MRU4	2313	K	Uncharacterized protein	DNAH3	1	2.42816e-05	82.877	VLIHLSPTGKIVDDNIR	-0.47424	3
F1MRU4	2096	K	Uncharacterized protein	DNAH3	1	1.47581e-06	100.11	KAVVFVDDLNMPAK	0.87385	3
F1MRU4	2041	K	Uncharacterized protein	DNAH3	1	0.000154882	58.47	TYLDHEIPMLFVGPTGTGKSVITNNFLLR	0.36351	1
F1MRU4	1274	K	Uncharacterized protein	DNAH3	1	9.07555e-13	140.31	KSNDQIAQIVQLVR	-2.8178	1
F1MRU4	1021	K	Uncharacterized protein	DNAH3	1	0.00357245	47.68	TQTMCGSPFVKPIETECR	3.9216	1
F1MS51	571	K	KIAA0825	KIAA0825	1	0.00748453	50.897	FMQYDHVMKENAKK	-0.24662	1
F1MS51	567	K	KIAA0825	KIAA0825	1	0.00748453	50.897	FMQYDHVMKENAKK	-0.24662	1
F1MSP8	3916	K	Dynein axonemal heavy chain 10	DNAH10	1	5.05428e-08	92.098	FLAMGQGQEKVALQLLETAVAR	0.039994	2
F1MT40	339	K	RAN binding protein 17	RANBP17	1	3.18066e-08	143.97	LKTNYQLGELVMVK	-0.37517	4
F1MT40	34	K	RAN binding protein 17	RANBP17	1	1.83796e-06	85.737	IEAEKALLELIDSPECLSK	0.72799	1
F1MT40	475	K	RAN binding protein 17	RANBP17	1	2.85138e-16	121.56	TCTLLVQLFDQNAQNYQKLLHSASR	-0.11129	2
F1MT40	396	K	RAN binding protein 17	RANBP17	1	0.000649358	52.97	MVASVPFVKSTEPHLLDTYAPEITK	0.64403	1
F1MT40	604	K	RAN binding protein 17	RANBP17	1	0.000222252	118.71	IVTNLKYWGR	-0.065976	2
F1MTN9	109	K	NME/NM23 family member 8	NME8	1	0.00120168	53.998	IQGANAPLVNQKIIALVNEER	0.25387	1
F1MTN9	332	K	NME/NM23 family member 8	NME8	1	6.56589e-11	159.52	TEDVLNKIQDEGFK	-0.62123	2
F1MTR1	787	K	IQ motif containing GTPase activating protein 2	IQGAP2	1	0.0478817	43.68	LREEVVTKIR	0.10854	1	Q3UQ44
F1MTR1	883	K	IQ motif containing GTPase activating protein 2	IQGAP2	1	0.0529152	46.88	LIFQMPQNKSTK	2.2954	1	Q3UQ44
F1MTR1	1462	K	IQ motif containing GTPase activating protein 2	IQGAP2	1	3.86412e-05	70.191	LQEKGVLLDIDDLQANQFK	1.8906	1
F1MTR1	969	K	IQ motif containing GTPase activating protein 2	IQGAP2	1	2.49465e-10	121.34	EIIDDKSLIINTSPVEVYK	1.8035	1
F1MTR1	744	K	IQ motif containing GTPase activating protein 2	IQGAP2	1	5.34622e-06	106.6	DDYKTLVGSENPPLR	-0.39954	1
F1MTR1	845	K	IQ motif containing GTPase activating protein 2	IQGAP2	1	4.31195e-06	81.807	GGEMEILNNIDNQGIKSLSK	0.39165	1
F1MTR1	657	K	IQ motif containing GTPase activating protein 2	IQGAP2	1	0.000911886	130.41	KAFLYEQEK	0.64363	1
F1MTR1	1016	K	IQ motif containing GTPase activating protein 2	IQGAP2	1	2.5293e-06	138.89	TKLEASIEHLR	-0.27183	2
F1MTR1	1365	K	IQ motif containing GTPase activating protein 2	IQGAP2	1	0.0091606	95.483	NKYQDILNK	-0.49695	1
F1MTR1	1372	K	IQ motif containing GTPase activating protein 2	IQGAP2	1	0.00341914	72.434	YQDILNKIAK	-0.0082741	1
F1MTR1	1116	K	IQ motif containing GTPase activating protein 2	IQGAP2	1	0.000180639	73.168	NLGSVAKVLQHAASNK	-0.81734	1
F1MTR1	1164	K	IQ motif containing GTPase activating protein 2	IQGAP2	1	0.000271886	66.289	EACNVPEPEEKFNMDK	0.27294	1
F1MTY9	89	K	Heme oxygenase (Decycling) 2	HMOX2	1	5.1317e-05	72.359	NKDHPAFAPLYFPTELHR	-0.28558	1
F1MTY9	282	K	Heme oxygenase (Decycling) 2	HMOX2	1	0.000306451	116.13	KCPYYAAQLDK	-0.42406	2
F1MUB8	421	K	Spermatogenesis and centriole associated 1	SPATC1	1	0.00653242	86.189	SSKFPDSSR	0.21868	2
F1MUB8	38	K	Spermatogenesis and centriole associated 1	SPATC1	1	2.09472e-07	149.94	ENYELKSAIK	-0.038491	2
F1MUB8	483	K	Spermatogenesis and centriole associated 1	SPATC1	1	2.59512e-33	199.89	IIQASLNPSDHKLDEELCQTLTQR	-0.29027	6
F1MUB8	471	K	Spermatogenesis and centriole associated 1	SPATC1	1	2.48694e-06	78.531	LYGFTVSNIPEKIIQASLNPSDHK	-0.45854	1
F1MUB8	430	K	Spermatogenesis and centriole associated 1	SPATC1	1	0.00363884	82.261	ESKQLAWER	0.68289	2
F1MUP9	364	K	Vesicle amine transport 1	VAT1	1	0.00779505	56.205	LLALYNQGHIKPR	0.79487	1
F1MUV1	127	K	Uncharacterized protein	FAAH	1	1.52758e-05	71.853	GTNCVTTYLADCETQLCKVPR	0.60555	1
F1MUV1	576	K	Uncharacterized protein	FAAH	1	0.001843	83.53	EVEQLMNPDKQLS	-0.21377	2
F1MUX6	170	K	Glutathione S-transferase	GSTM3	1	3.26733e-09	148.96	CLDEFPNLKAFMCR	-0.30239	1
F1MUX6	161	K	Glutathione S-transferase	GSTM3	1	1.2243e-07	137.62	MFEPKCLDEFPNLK	-0.36958	6
F1MUX6	181	K	Glutathione S-transferase	GSTM3	1	5.12724e-12	160.63	FEALEKIATYMQSDR	2.0286	8
F1MUX6	71	K	Glutathione S-transferase	GSTM3	1	1.62507e-13	195.71	KHNMCGDTEEER	0.64522	4
F1MUX6	40	K	Glutathione S-transferase	GSTM3	1	5.3642e-06	98.062	FKLDLDFPNLPYLMDGK	-0.54097	4	P48774
F1MUX6	199	K	Glutathione S-transferase	GSTM3	1	1.57198e-31	248.6	MPVNNKMAQWGNR	-0.16657	13
F1MUX6	193	K	Glutathione S-transferase	GSTM3	1	1.98731e-08	130.2	FLKMPVNNKMAQWGNR	-0.25516	8
F1MUX6	38	K	Glutathione S-transferase	GSTM3	1	5.94416e-06	95.642	YTCGEAPDYDKSQWLDVKFK	-0.16969	8
F1MUX6	132	K	Glutathione S-transferase	GSTM3	1	0.00012552	77.324	QFSLFLGKYSWFAGEK	-0.48444	1
F1MUX6	19	K	Glutathione S-transferase	GSTM3	1	2.06292e-20	210.38	MLLEFTDTSYEEKR	-1.1738	11	P48774
F1MUX6	31	K	Glutathione S-transferase	GSTM3	1	5.08358e-07	99.343	YTCGEAPDYDKSQWLDVKFK	-0.16969	10
F1MUX6	55	K	Glutathione S-transferase	GSTM3	1	1.85447e-13	150.61	LDLDFPNLPYLMDGKNR	-0.35424	6
F1MVT7	510	K	EPM2A interacting protein 1	EPM2AIP1	1	4.77474e-06	75.548	VELTKLQASANLWEEYR	2.8183	1
F1MVT7	560	K	EPM2A interacting protein 1	EPM2AIP1	1	0.000117127	110.8	ICEKAFSYLTR	-1.2599	2
F1MVW1	64	K	Uncharacterized protein	SSSCA1	1	1.26947e-05	79.676	MLGETCADCGTILLQDKQR	0.30709	1
F1MVW1	82	K	Uncharacterized protein	SSSCA1	1	3.1455e-05	63.095	IYCVACQELDSDVDKDNPALNAQAALSQAR	0.90485	1
F1MWD3	275	K	T-complex protein 1 subunit epsilon	CCT5	1	0.000226002	72.815	LDVTSVEDFKALQK	-0.95106	1
F1MWD3	160	K	T-complex protein 1 subunit epsilon	CCT5	1	1.84767e-08	102.98	ISDSVLVDMKNTEPLIQTAK	-0.65386	1
F1MWE0	57	K	Proteasome 26S subunit, ATPase 3	PSMC3	1	0.0157448	60.91	IMKSEVLR	0.66827	1	Q3TKG4
F1MWE0	262	K	Proteasome 26S subunit, ATPase 3	PSMC3	1	0.000217731	107.39	ACAAQTKATFLK	0.84775	2	Q3TKG4
F1MWE0	54	K	Proteasome 26S subunit, ATPase 3	PSMC3	1	0.0201267	73.951	LLDSEIKIMK	1.8905	1	Q3TKG4
F1MWF0	621	K	Huntingtin interacting protein 1	HIP1	1	0.000140259	120.6	DQHKMLLAEAR	-0.064507	3
F1MWF0	660	K	Huntingtin interacting protein 1	HIP1	1	0.000194268	50.464	LFEEPTLSSCAGSADHLLSKVNSTSSCIEQLEK	0.37939	1
F1MWF0	775	K	Huntingtin interacting protein 1	HIP1	1	5.43064e-19	126.28	GLDIKQEELGDLVDK	0.16924	3
F1MWF0	977	K	Huntingtin interacting protein 1	HIP1	1	5.94493e-08	92.098	SQIEDTDSMDFSSITLTQIKR	-0.55035	1
F1MWF0	604	K	Huntingtin interacting protein 1	HIP1	1	2.28376e-13	141.6	EQLEYTQLKLSSAQESICR	-0.28001	1
F1MWF0	527	K	Huntingtin interacting protein 1	HIP1	1	0.000109755	76.759	KTQEQTEVLENLK	1.2926	1
F1MWF0	575	K	Huntingtin interacting protein 1	HIP1	1	0.0223287	63.181	WTAQITDLEKDR	2.4408	1
F1MWF0	927	K	Huntingtin interacting protein 1	HIP1	1	4.04468e-08	123.92	ADKNSPNLAQLLQASR	1.2173	3
F1MWF0	730	K	Huntingtin interacting protein 1	HIP1	1	1.07919e-08	129.25	QYGKETLTYLSFLEEER	0.21981	4
F1MWF0	1033	K	Huntingtin interacting protein 1	HIP1	0.912681	3.46008e-10	87.091	HYELAGVAEGWEEGTEAPPSTLQEAKTEKE	1.2096	2
F1MWR8	519	K	T-complex protein 1 subunit eta	CCT7	1	2.27822e-06	75.529	INALTAASEAACLIVSVDETIKNPR	-1.1361	1
F1MWR8	142	K	T-complex protein 1 subunit eta	CCT7	1	0.0051583	105.94	EIAVTVKK	-0.08666	1
F1MX05	220	K	Saccharopine dehydrogenase-like oxidoreductase	SCCPDH	1	0.000109949	109.99	NESDMKPVPIVGPK	-0.25063	4
F1MX05	257	K	Saccharopine dehydrogenase-like oxidoreductase	SCCPDH	1	1.67837e-10	127.53	ELNSYSIPFLGADVSVVKR	-1.7995	3
F1MX39	22	K	Uncharacterized protein	RAB42	1	0.00250476	57.525	IALLGDAAVGKTSLLR	-0.5401	1
F1MXL8	134	K	Trafficking protein particle complex subunit 11	TRAPPC11	1	3.50694e-08	159.44	NTKVAVVLIQK	-0.12058	2
F1MXL8	78	K	Trafficking protein particle complex subunit 11	TRAPPC11	1	0.00149521	66.393	TSYEWYIPKGILK	0.15048	1
F1MXL8	54	K	Trafficking protein particle complex subunit 11	TRAPPC11	1	0.0043837	51.359	VPISFKVLPGDHEYPK	0.33613	1
F1MY24	316	K	Chaperonin containing TCP1 subunit 8 like 2	CCT8L2	1	6.30256e-08	105.28	TPLTPYLVPPLEPGKCQR	1.0049	2
F1MY28	56	K	BCL2 associated athanogene 6	BAG6	1	6.25151e-27	232.53	EHIAASVSIPSEKQR	0.040914	3	Q9Z1R2
F1MY93	271	K	Leucine rich repeat containing 34	LRRC34	1	0.000205683	78.69	NCGMKQLCDALHLNR	-0.19699	2
F1MY93	299	K	Leucine rich repeat containing 34	LRRC34	1	0.000857364	78.69	ITQDGMKCLADVLK	-0.99483	2
F1MYA3	178	K	Uncharacterized protein	---	1	0.000289205	70.197	IIAMSFPSSGKQSFYR	0.52155	1
F1MYH5	74	K	A-kinase anchoring protein 4	AKAP4	1	0.000128933	139.15	EIIVIKDTEK	-0.0033898	2
F1MYH5	486	K	A-kinase anchoring protein 4	AKAP4	1	0.00479055	58.268	SLTSAEKVSEHILK	0.29176	1
F1MYH5	804	K	A-kinase anchoring protein 4	AKAP4	1	0.000613324	97.957	LPEVSAKAAEK	-0.086086	2
F1MYH5	502	K	A-kinase anchoring protein 4	AKAP4	1	2.79192e-10	150.49	ESLTMWNQKQCNQGK	0.61964	3
F1MYH5	523	K	A-kinase anchoring protein 4	AKAP4	1	0.000613996	105.95	EKISPSTDSLAK	-0.95513	1
F1MYH5	590	K	A-kinase anchoring protein 4	AKAP4	1	0.000975604	105.46	ALSMKHLETR	-1.2254	2
F1MYH5	645	K	A-kinase anchoring protein 4	AKAP4	1	1.85104e-21	169.9	LLNESPFNCEDLCEGENKHSEIR	0.099074	4
F1MYH5	614	K	A-kinase anchoring protein 4	AKAP4	1	5.80108e-08	88.239	DNQHLDSQKLDMSNMVLSLIQK	0.50489	2
F1MYH5	808	K	A-kinase anchoring protein 4	AKAP4	1	1.24939e-11	152.32	AAEKGYSVGDLLQEVMK	0.21007	3
F1MYH5	367	K	A-kinase anchoring protein 4	AKAP4	1	0.000476929	67.685	HTKEIVSDLIDSCMK	-1.0344	2
F1MYH5	821	K	A-kinase anchoring protein 4	AKAP4	1	0.00479988	52.599	GYSVGDLLQEVMKFAK	0.48727	1
F1MYH5	31	K	A-kinase anchoring protein 4	AKAP4	0.999973	0.00556866	46.099	KVICFVDVSTLSMEDKDSK	-0.45324	1
F1MYK3	107	K	Epsin 2	EPN2	1	1.64628e-05	86.367	ENIFAIQTLKDFQYVDR	-0.28051	1
F1MYN9	155	K	Uncharacterized protein	TCEAL4	1	3.68884e-08	113.33	EYKEAIHDMHLSNEEMIR	-1.0567	4
F1MYV9	184	K	Oxidative stress responsive 1	OXSR1	1	1.84268e-06	85.855	KTFVGTPCWMAPEVMEQVR	0.67428	1
F1MZK6	179	K	Maestro heat like repeat family member 2A	MROH2A	1	0.0027744	81.92	NNNPEVKLGVIK	0.3077	2
F1MZK6	497	K	Maestro heat like repeat family member 2A	MROH2A	1	0.00605949	54.09	LLVLMSSPYKGEGR	-0.43045	1
F1MZK6	590	K	Maestro heat like repeat family member 2A	MROH2A	1	7.41904e-11	116.73	ELNNQIESFDSPSLEKGFLYR	0.39402	1
F1MZK6	1295	K	Maestro heat like repeat family member 2A	MROH2A	1	1.35147e-11	151.8	AVLMLEKGAEQEDEVLR	-0.6009	1
F1MZP0	425	K	1,4-alpha-glucan branching enzyme 1	GBE1	1	0.000955539	58.093	YLEKCIAYAESHDQALVGDK	0.61812	1
F1MZU2	728	K	N-ethylmaleimide sensitive factor, vesicle fusing ATPase	NSF	1	0.0169373	57.177	KFLALLR	-0.14109	1
F1MZU2	161	K	N-ethylmaleimide sensitive factor, vesicle fusing ATPase	NSF	1	6.67831e-05	65.808	DIEAMDPSILKGEPATGK	-2.5456	2
F1MZU2	529	K	N-ethylmaleimide sensitive factor, vesicle fusing ATPase	NSF	1	4.04609e-05	80.738	VLEDGELLVQQTKNSDR	-1.2068	1
F1MZU2	266	K	N-ethylmaleimide sensitive factor, vesicle fusing ATPase	NSF	1	0.00398924	49.537	GILLYGPPGCGKTLLAR	0.5383	1	P46460
F1MZU2	293	K	N-ethylmaleimide sensitive factor, vesicle fusing ATPase	NSF	1	3.25568e-05	67.227	VVNGPEILNKYVGESEANIR	-0.52943	1	P46460
F1MZU2	469	K	N-ethylmaleimide sensitive factor, vesicle fusing ATPase	NSF	1	0.00186878	55.011	VEVDMEKAESLQVTR	-0.081087	1	P46460
F1MZW8	274	K	Ribosomal protein S6 kinase	RPS6KA3	1	0.00391158	102.53	KETMTMILK	3.1388	1
F1MZW8	161	K	Ribosomal protein S6 kinase	RPS6KA3	1	0.00018199	83.692	LSKEVMFTEEDVK	-0.35414	3
F1MZW8	437	K	Ribosomal protein S6 kinase	RPS6KA3	1	2.27304e-11	172.76	EDIGVGSYSVCKR	0.12841	2
F1MZW8	509	K	Ribosomal protein S6 kinase	RPS6KA3	1	0.0671158	78.77	QKFFSER	-0.061337	1
F1MZW8	322	K	Ribosomal protein S6 kinase	RPS6KA3	1	0.0522425	47.037	LGAGPDGVEEIKR	-0.5009	1
F1MZW8	451	K	Ribosomal protein S6 kinase	RPS6KA3	1	0.0152579	44.925	ATNMEFAVKIIDK	-0.32208	1
F1MZW8	81	K	Ribosomal protein S6 kinase	RPS6KA3	1	0.00211086	62.287	VLGQGSFGKVFLVK	0.63479	1
F1MZW8	591	K	Ribosomal protein S6 kinase	RPS6KA3	1	7.94573e-06	72.302	AENGLLMTPCYTANFVAPEVLKR	-0.96171	1
F1MZW8	566	K	Ribosomal protein S6 kinase	RPS6KA3	1	2.80089e-05	121.36	ICDFGFAKQLR	0.18123	2	F6RQA2
F1MZW8	216	K	Ribosomal protein S6 kinase	RPS6KA3	1	3.42749e-07	120.7	LTDFGLSKESIDHEK	0.4531	1
F1MZW8	284	K	Ribosomal protein S6 kinase	RPS6KA3	1	1.94696e-06	91.401	AKLGMPQFLSPEAQSLLR	-0.2117	3
F1MZW8	504	K	Ribosomal protein S6 kinase	RPS6KA3	1	0.000345916	93.556	GGELLDKILR	-0.91985	1
F1MZW8	653	K	Ribosomal protein S6 kinase	RPS6KA3	1	0.00161591	50.202	FSLSGGYWNSVSDTAKDLVSK	-0.9169	1
F1N058	6	K	Ropporin-1	ROPN1	1	5.13806e-05	70.114	PQTDKQICIPPELPELLK	0.35028	4
F1N058	73	K	Ropporin-1	ROPN1	1	8.29462e-07	88.106	VALSNWAELTPELLKILHSR	0.47917	1
F1N058	139	K	Ropporin-1	ROPN1	1	1.28219e-10	130.36	TLKIVCEVLSSDHDSGPPR	-0.50048	4
F1N058	23	K	Ropporin-1	ROPN1	1	0.00199846	133.05	QFTKAAIR	-0.47325	2
F1N058	199	K	Ropporin-1	ROPN1	1	3.99329e-06	67.827	MLNYIEQEVIGPDGLIKVNDFTQNPR	0.36334	1
F1N0B2	152	K	Phospholipid-transporting ATPase	---	1	0.000120692	110.39	LVNSKNTIVLR	0.91839	2
F1N0B2	704	K	Phospholipid-transporting ATPase	---	1	3.38794e-05	101.61	VPETITSLLKANIK	-0.091089	1
F1N0B2	229	K	Phospholipid-transporting ATPase	---	1	1.33272e-11	184.43	TEKQLSNLSGK	-0.36142	2
F1N0E5	129	K	T-complex protein 1 subunit delta	CCT4	1	8.51045e-07	109.04	LLQKGIHPTIISESFQK	-0.51065	1
F1N0M0	152	K	Tripeptidyl-peptidase 2	TPP2	1	9.2853e-05	73.928	KQEEFDVANNCPSQANK	-1.0111	1
F1N0M0	655	K	Tripeptidyl-peptidase 2	TPP2	1	0.00137568	55.128	VNESTHYDLALTDVHFKPGQIR	0.53135	1
F1N0M0	708	K	Tripeptidyl-peptidase 2	TPP2	1	2.79659e-14	183	SHEFYKFCSLPEK	-0.628	3	Q64514-2
F1N1A3	70	K	Ubiquilin 1	UBQLN1	1	0.0204404	40.983	FKSHTDQLVLIFAGK	0.6804	1
F1N1A3	47	K	Ubiquilin 1	UBQLN1	1	0.0190585	52.52	EKEEFAVPENSSVQQFK	-1.2255	1	Q66K07
F1N1D6	41	K	Metaxin-1	MTX1	1	0.000709941	111.61	VHKITNPWR	0.14277	2
F1N343	627	K	Coiled-coil domain containing 136	CCDC136	1	0.00577746	59.198	KLIQNQENIVK	-0.54172	1
F1N343	436	K	Coiled-coil domain containing 136	CCDC136	1	4.00306e-09	146.77	LQLQCQSISCEKDK	0.16219	2
F1N343	369	K	Coiled-coil domain containing 136	CCDC136	1	0.00574516	46.892	FQTSHSVTQNEELKTR	0.21844	1
F1N343	424	K	Coiled-coil domain containing 136	CCDC136	1	4.86875e-11	131.09	ELQCQLQKLQLQCQSISCEK	-0.8034	1
F1N343	347	K	Coiled-coil domain containing 136	CCDC136	1	0.000890845	105.2	ELKCAQNEVLR	0.22706	2
F1N343	438	K	Coiled-coil domain containing 136	CCDC136	1	1.99871e-08	167.18	DKLLDVQQHLR	0.41085	2
F1N343	137	K	Coiled-coil domain containing 136	CCDC136	0.955197	2.13049e-05	87.429	EKECELKEIEQELHLAR	0.20486	1
F1N343	881	K	Coiled-coil domain containing 136	CCDC136	1	0.00028944	156.51	KLLDEQK	0.048991	1
F1N343	416	K	Coiled-coil domain containing 136	CCDC136	1	0.000306042	64.21	STVESQSEKELQCQLQK	0.41372	1
F1N343	378	K	Coiled-coil domain containing 136	CCDC136	1	7.85824e-18	165.66	LCALQQKYDASQDEQSELLK	0.329	1
F1N343	473	K	Coiled-coil domain containing 136	CCDC136	1	1.33865e-11	112.85	GVVTTYQESSEKSAEVHAQLQETK	0.22579	2
F1N369	191	K	Zona pellucida binding protein	ZPBP	1	9.01736e-09	98.508	YHAAPCNSIYNISFEKK	0.091089	1
F1N3G6	808	K	Phospholipid-transporting ATPase	ATP11C	1	1.07655e-10	95.459	NLKGSPITLSIGDGANDVSMILESHVGIGIK	-0.94011	1
F1N3H4	201	K	Uncharacterized protein	ATXN3	1	0.000211568	89.44	LIGEELAQLKEQR	-0.19933	1
F1N3H4	118	K	Uncharacterized protein	ATXN3	1	0.000128176	89.624	SFICNYKEHWFTVR	0.23713	1
F1N3N7	31	K	ADP-ribosylation factor-like protein 11	ARL11	1	0.0187672	91.318	TTLLYKLK	0.35896	2
F1N3P2	793	K	Ubiquitin carboxyl-terminal hydrolase	USP5	1	8.57364e-07	119.45	SAADSISESIPVGPKVR	0.33777	2
F1N3P2	163	K	Ubiquitin carboxyl-terminal hydrolase	USP5	1	5.24575e-05	114.02	KQEVQAWDGEVR	-0.45412	1	Q3U4W8
F1N3P2	360	K	Ubiquitin carboxyl-terminal hydrolase	USP5	1	4.5787e-17	152.13	LEKIFQNAPTDPTQDFSTQVAK	0.12229	1	Q3U4W8
F1N3P2	468	K	Ubiquitin carboxyl-terminal hydrolase	USP5	1	0.0157448	60.91	FLVEEKIK	0.5866	1	Q3U4W8
F1N3P2	357	K	Ubiquitin carboxyl-terminal hydrolase	USP5	0.999938	0.00781643	67.704	KYVDKLEK	-0.2222	1	Q3U4W8
F1N3P2	184	K	Ubiquitin carboxyl-terminal hydrolase	USP5	1	0.00475535	59.227	HAFNLKQLDNPAR	-0.95687	1	Q3U4W8
F1N3P2	574	K	Ubiquitin carboxyl-terminal hydrolase	USP5	1	0.000279756	80.96	FASFPDYLVIQIKK	-0.30084	1	Q3U4W8
F1N3R5	24	K	Uncharacterized protein	AQP7	1	3.6054e-07	95.205	VVSTPTATKMQVIWQNENVR	0.73908	2
F1N3R5	15	K	Uncharacterized protein	AQP7	1	1.77076e-06	148.41	VSKVVSTPTATK	0.040192	2
F1N3V0	514	K	Malic enzyme	ME1	1	0.0537814	83.313	IAEKIVK	0.25476	1
F1N3V0	510	K	Malic enzyme	ME1	1	0.0274329	76.282	DVSLKIAEK	-0.02098	1
F1N4A1	136	K	Armadillo repeat containing 12	ARMC12	1	0.00530313	55.66	IQALNTLKAFSGIR	1.1706	1
F1N556	404	K	Ubiquitin specific peptidase 7	USP7	1	6.80641e-05	81.656	FMYDPQTDQNIKINDR	0.55871	2
F1N5K2	300	K	Tubulin tyrosine ligase like 12	TTLL12	1	1.06482e-06	92.897	EKLPLAISPAGYPCDHVFK	0.38506	1
F1N5R7	2782	K	Dynein axonemal heavy chain 7	DNAH7	1	0.00017774	83.511	NYIPNPDFVPEKIR	0.10928	1
F1N5R7	897	K	Dynein axonemal heavy chain 7	DNAH7	1	0.000163927	74.428	FEGISEAASKEYSLEK	0.56748	1
F1N647	1852	K	Fatty acid synthase	FASN	1	0.0116842	57.888	HIGKVVLQVR	1.4882	1
F1N647	673	K	Fatty acid synthase	FASN	1	0.0137869	55.754	QEGVFAKEVR	-0.3189	1	P19096
F1N647	1705	K	Fatty acid synthase	FASN	1	0.00318721	82.912	VFTTVGSAEKR	1.1249	2
F1N647	631	K	Fatty acid synthase	FASN	1	3.90179e-06	79.69	EANIPPGAMAAVGLTWEECKQR	-3.3857	2
F1N647	611	K	Fatty acid synthase	FASN	1	0.000279983	58.812	GQCIKEANIPPGAMAAVGLTWEECK	0.51859	1
F1N647	1243	K	Fatty acid synthase	FASN	1	0.00112427	62.055	ACVDTALENMTSLKMK	-0.29078	2
F1N647	1753	K	Fatty acid synthase	FASN	1	4.47973e-08	102.89	GADLVLNSLAEEKLQASVR	-0.63074	1
F1N678	173	K	Uncharacterized protein	AKR1B10	1	0.00789337	105.14	LLNKPGLK	0.20694	1	G5E895
F1N6K8	253	K	Uncharacterized protein	LOC789612	1	0.000415536	119.68	LPKFWEAIR	0.24762	1
F1N6Q0	275	K	DnaJ heat shock protein family (Hsp40) member A4	DNAJA4	1	0.00966879	53.448	IQLSEALCGFKK	-2.7247	1
F1N7B5	729	K	Cullin 5	CUL5	1	0.0297503	41.448	NMFLPQKK	0.073756	1
F1N7B9	29	K	Endophilin-B1	SH3GLB1	1	0.000110701	101.3	AVQFTEEKLGQAEK	0.49159	2
F1N7P3	373	K	Uncharacterized protein	---	1	0.000361324	113.24	YAEIAVASKGGK	-0.37661	2
F6Q087	353	K	G1 to S phase transition 1	GSPT1	1	0.041475	41.227	KVGFNPK	-1.111	1
F6Q0K7	206	K	Uncharacterized protein	SPATA32	1	9.23954e-14	154.39	QSQNPSAQQGPLDKASQK	-0.46634	2
F6Q0K7	258	K	Uncharacterized protein	SPATA32	1	3.73034e-15	119.42	TTPQKAMPPPTEPAVDHAAQPTTDEPEQGK	0.066986	8
F6Q0Z5	140	K	Uncharacterized protein	LRRC57	1	1.52931e-09	156.36	HLDVVDLSKNQIR	-0.33353	1	F6U0Y0
F6RCB9	66	K	Uncharacterized protein	---	1	0.00418989	60.161	DPNNQLHVIKNLK	-0.074274	1
F6RLA2	243	K	Testis specific serine kinase 4	TSSK4	1	0.000185771	136.49	LPFDDTNLKK	0.73162	3
F6RLA2	76	K	Testis specific serine kinase 4	TSSK4	1	0.062193	58.955	EIQVMKVLR	1.9932	1
F6RLA2	44	K	Testis specific serine kinase 4	TSSK4	1	6.81495e-07	96.447	VIGNGSYGTVYEAYYTKQK	1.302	1
F6RP72	310	K	Tubulin alpha chain	LOC100295712	1	3.54066e-05	117.09	HGKYMACCMLYR	-0.72361	4
F6RP72	369	K	Tubulin alpha chain	LOC100295712	1	1.98132e-10	109.37	VGINYQPPTVVPGGDLAKVQR	0.3503	5	P68369
F6RP72	95	K	Tubulin alpha chain	LOC100295712	1	1.47486e-17	157.22	QLFHPEQLITGKEDAANNYAR	0.32749	3	P68369
F6RP72	303	K	Tubulin alpha chain	LOC100295712	1	2.28413e-17	128.58	AYHEQLSVAEITNACFEPANQMVKCDPR	0.13508	11	P68369
F6RP72	111	K	Tubulin alpha chain	LOC100295712	1	4.27202e-08	123.02	GHYTIGKEIVDLVLDR	0.3402	1
F6RP72	400	K	Tubulin alpha chain	LOC100295712	1	8.70685e-05	155.75	FDLMYAKR	-0.42071	4	P68369
F6RP72	59	K	Tubulin alpha chain	LOC100295712	1	9.3543e-09	93.583	TIGGGDDSFNTFFSETGAGKHVPR	-0.7338	3	P68369
F6RP72	337	K	Tubulin alpha chain	LOC100295712	1	3.035e-07	134.04	DVNAAIATIKTKR	0.13989	2	P68369
F6RP72	393	K	Tubulin alpha chain	LOC100295712	1	2.9489e-08	162.31	LDHKFDLMYAK	0.17885	4	P68369
F6RP72	162	K	Tubulin alpha chain	LOC100295712	1	0.000239577	123.16	LSVDYGKK	0.26262	1	P68369
F6RP72	335	K	Tubulin alpha chain	LOC100295712	1	3.035e-07	134.04	DVNAAIATIKTKR	0.13989	5	P68369
F6RP72	351	K	Tubulin alpha chain	LOC100295712	1	0.00702186	43.795	TIQFVDWCPTGFKVGINYQPPTVVPGGDLAKVQR	0.032176	1
F6RP72	325	K	Tubulin alpha chain	LOC100295712	1	0.000180639	86.488	GDVVPKDVNAAIATIK	-0.71724	2	P68369
G1K1A3	58	K	Nucleoside diphosphate kinase	NME1	1	3.48577e-06	100.04	VMLGETNPADSKPGTIR	-0.53541	3	E9PZF0
G1K1R6	252	K	Galactokinase	GALK1	1	0.0169575	93.267	ALGKESLR	0.49074	1
G1K1R6	217	K	Galactokinase	GALK1	1	7.68086e-09	95.153	SLETSLVPLSDPKLAVLITNSNVR	-0.34496	1	Q80UL3
G1K1V2	238	K	Guanine nucleotide-binding protein G(s) subunit alpha isoforms short	GNAS	1	0.000137847	89.189	QDLLAEKVLAGK	-0.044014	1	P63094
G3MWQ9	30	K	Transporter	---	1	0.0241035	70.728	LTAKEILATK	-2.1009	1
G3MYC2	124	K	Uncharacterized protein	---	1	0.0113463	92.051	NKELEKEK	-0.21739	1
G3MYY8	69	K	Cortexin 1	CTXN1	1	0.000266459	74.141	MPASSWTDHKEALER	2.1674	1	Q3TYB7
G3MZ95	233	K	Four and a half LIM domains 1	FHL1	1	4.90613e-13	106.62	NPITGFGKGSSVVAYEGQSWHDYCFHCK	0.33903	1
G3MZ95	133	K	Four and a half LIM domains 1	FHL1	1	0.00707361	44.054	DCFTCSNCKQVIGTGSFFPK	-0.39254	1
G3MZG0	2706	K	Uncharacterized protein	---	1	0.00913324	52.372	SAEKNPDPTWLQDK	1.5303	1
G3N0D2	845	K	Maestro heat like repeat family member 9	MROH9	1	0.00530456	58.32	DLTGSPMGIKEIR	-0.96306	1
G3N136	159	K	Testis specific serine kinase 2	TSSK2	1	0.0118262	60.717	LSDFGFSKR	-0.20429	1
G3N176	18	K	Desumoylating isopeptidase 1	DESI1	1	0.000398704	86.911	LYVYDLSKGLAR	-0.66859	1	Q9CQT7
G3N1C8	2279	K	Dynein axonemal heavy chain 1	DNAH1	0.989715	1.59551e-05	91.518	TSANQTQDLIDSKLDKR	1.0352	1
G3N1C8	3821	K	Dynein axonemal heavy chain 1	DNAH1	1	0.00611243	60.161	LIEHINPDKVHR	-0.30919	1
G3N1C8	3941	K	Dynein axonemal heavy chain 1	DNAH1	1	8.79355e-07	122.97	VLKYTAGEINYGGR	0.22782	1
G3N1C8	1975	K	Dynein axonemal heavy chain 1	DNAH1	1	0.0506974	55.232	KLCLSSGEIIK	1.8336	1
G3N1C8	3703	K	Dynein axonemal heavy chain 1	DNAH1	1	1.25564e-10	130.56	GDKVTNAMQDFVAANLEPR	1.109	2
G3N1C8	3901	K	Dynein axonemal heavy chain 1	DNAH1	1	1.54725e-06	88.565	KFGPLGFNIPYEFTDGDLR	0.23507	2
G3N1C8	2181	K	Dynein axonemal heavy chain 1	DNAH1	1	0.000525853	51.301	LEDGGISSTSDDDDEEEEGKQVAWVK	0.45561	1
G3N1C8	3767	K	Dynein axonemal heavy chain 1	DNAH1	1	1.36914e-05	112.42	KLSAISLGQGQGPR	-0.58271	1
G3N1C8	335	K	Dynein axonemal heavy chain 1	DNAH1	1	6.35951e-07	112.16	DETGKPILNGGVTPEGR	-3.4905	1
G3N1C8	4275	K	Dynein axonemal heavy chain 1	DNAH1	1	5.91677e-05	75.764	KVQDQDFYLCPIYK	0.70311	1
G3N1C8	2702	K	Dynein axonemal heavy chain 1	DNAH1	1	4.57101e-08	91.238	PYIQEQGLQPTKANLMAAYTGR	-0.1009	1
G3N1C8	1843	K	Dynein axonemal heavy chain 1	DNAH1	1	0.00218263	65.809	SNLKDVDGFLTK	-7.1826e-05	1
G3N1J1	103	K	Uncharacterized protein	---	1	2.38835e-06	138.99	PLESSQVKYLR	-0.56087	1	Q9Z1A1
G3N2H7	1252	K	Uncharacterized protein	---	1	0.00410286	134.85	VQKLLPR	-0.11844	1
G3N3N1	69	K	ADP ribosylation factor 6	ARF6	1	2.10754e-08	127.83	FNVWDVGGQDKIRPLWR	-0.52882	4	P62331
G3N3N1	7	K	ADP ribosylation factor 6	ARF6	1	0.0182808	58.433	VLSKIFGNK	-1.1451	1
G3N3N1	138	K	ADP ribosylation factor 6	ARF6	0.999996	1.13254e-10	128.01	QDLPDAMKPHEIQEKLGLTR	-0.090404	3	P62331
G3N3N1	58	K	ADP ribosylation factor 6	ARF6	1	0.000144735	87.519	NVKFNVWDVGGQDK	0.4293	2
G3X6E2	63	K	Family with sequence similarity 166 member A	FAM166A	1	0.0016014	108.35	PKFIEDFSK	0.091339	2
G3X6E2	61	K	Family with sequence similarity 166 member A	FAM166A	1	0.0075508	68.463	SPCSVLAPVAKPK	0.37939	1
G3X6L5	61	K	ADP ribosylation factor like GTPase 8A	ARL8A	1	5.64768e-12	158.93	GNVTIKLWDIGGQPR	-0.062702	6	Q8VEH3
G3X6L9	197	K	Glutamyl-prolyl-tRNA synthetase	EPRS	1	1.38423e-05	100.4	FVELPGAEMGKVTVR	0.68118	1	Q8CGC7
G3X6L9	642	K	Glutamyl-prolyl-tRNA synthetase	EPRS	1	0.0419609	43.77	DEDFKQYVNK	0.18522	1
G3X6L9	288	K	Glutamyl-prolyl-tRNA synthetase	EPRS	1	0.0026502	52.185	LIQEGKAYVDDTPAEQMK	-0.59653	1
G3X6T9	327	K	Flotillin-2	FLOT2	1	0.0263702	50.149	IAAKIAAPLTK	-0.56728	1
G3X6U1	91	K	Aldehyde dehydrogenase 1 family member A2	ALDH1A2	1	0.000366691	95.273	LLDKLADLVER	-0.70377	2
G3X6Z1	851	K	Patatin like phospholipase domain containing 7	PNPLA7	1	0.00121382	85.355	AQKQLVLLHR	0.085269	1
G3X6Z1	681	K	Patatin like phospholipase domain containing 7	PNPLA7	1	0.00509834	60.161	LPEGALNSIKR	-1.4778	1
G3X6Z1	698	K	Patatin like phospholipase domain containing 7	PNPLA7	1	1.24712e-09	90.397	LLGEKILGSLQQGAAAGHQFGFHTVGSK	0.4117	1
G3X752	38	K	Vesicle-associated membrane protein 3	VAMP3	1	0.000360193	121.93	VNVDKVLER	-0.30969	2	B0QZN5
G3X752	69	K	Vesicle-associated membrane protein 3	VAMP3	1	4.82935e-13	153.04	ADALQAGASQFETSAAKLK	0.29727	3	B0QZN5
G3X752	45	K	Vesicle-associated membrane protein 3	VAMP3	1	1.01175e-17	150.09	DQKLSELDDRADALQAGASQFETSAAK	0.01779	4	B0QZN5
G3X7D3	63	K	Uncharacterized protein	RAB39A	1	0.000700481	97.69	IKLQLWDTAGQER	0.60597	1	Q0PD15
G5E5A3	319	K	EF-hand calcium binding domain 6	EFCAB6	1	0.00066769	57.238	LHKAVTSHYHAIAQEFENFDTMK	0.59736	1
G5E5A3	251	K	EF-hand calcium binding domain 6	EFCAB6	1	0.000232496	71.98	DFCYKLTDNQYHYFLR	1.6644	1
G5E5C6	233	K	Acrosin	ACR	1	1.06214e-06	76.161	STNVCAGYPEGKIDTCQGDSGGPLMCK	-0.85776	1
G5E5N5	128	K	NADH-cytochrome b5 reductase	CYB5R1	1	4.09579e-20	197.17	FPEGGKMSQYLDSLK	-0.17077	10
G5E5N5	156	K	NADH-cytochrome b5 reductase	CYB5R1	1	1.3048e-10	159.5	GPSGLLTYAGKGK	0.62858	2
G5E5N5	165	K	NADH-cytochrome b5 reductase	CYB5R1	1	0.00126967	133.6	FNIQPNKK	0.44134	1
G5E5N5	298	K	NADH-cytochrome b5 reductase	CYB5R1	1	0.00573003	114.5	LGYSPKMR	-0.17284	3
G5E5N5	198	K	NADH-cytochrome b5 reductase	CYB5R1	1	9.27207e-17	145.44	AILKDPEDPTQCFLLFANQTEKDIILR	-0.96623	4
G5E5N5	122	K	NADH-cytochrome b5 reductase	CYB5R1	1	0.000123367	110.08	GVHPKFPEGGK	0.18651	2
G5E5N5	236	K	NADH-cytochrome b5 reductase	CYB5R1	1	0.000103304	64.705	FKLWFTLDHPPEGWAYSK	-0.73767	1
G5E5N5	79	K	NADH-cytochrome b5 reductase	CYB5R1	1	1.13559e-10	103.58	FALPTAHHVLGLPVGKHVYLSAR	-0.21143	6
G5E5N5	158	K	NADH-cytochrome b5 reductase	CYB5R1	1	0.000109692	151.97	GKFNIQPNK	0.3006	1
G5E5N5	137	K	NADH-cytochrome b5 reductase	CYB5R1	1	1.5861e-08	126.84	MSQYLDSLKIGDVVEFR	0.55842	6
G5E5N5	216	K	NADH-cytochrome b5 reductase	CYB5R1	1	2.80748e-28	158.33	DPEDPTQCFLLFANQTEKDIILREDLEELQAR	0.67001	7
G5E5N5	292	K	NADH-cytochrome b5 reductase	CYB5R1	1	2.34176e-11	92.01	EHLPAPGEDVLLLLCGPPPMVQLACHPSLDKLGYSPK	0.034795	8
G5E5N5	117	K	NADH-cytochrome b5 reductase	CYB5R1	1	0.0108035	92.051	VYLKGVHPK	0.27456	1
G5E5N5	44	K	NADH-cytochrome b5 reductase	CYB5R1	1	1.61701e-06	115.8	RPPVTLLDPNEKYQLR	0.16417	3
G5E5X3	948	K	Uncharacterized protein	---	1	1.14137e-05	103.04	KYFEMLKEDPDSVSR	-1.5603	2
G5E5X3	388	K	Uncharacterized protein	---	1	0.041526	61.235	DSELKFYSLVK	-0.23898	1
G5E690	165	K	Golgi associated, gamma adaptin ear containing, ARF binding protein 3	GGA3	1	0.00350653	50.226	TLIPSPPPRPKNPVFDDEEK	-0.6801	1
G8JKV6	84	K	26S proteasome non-ATPase regulatory subunit 13	PSMD13	1	0.000210966	64.588	SSDEAVILCKTAIGALK	-0.092888	1	B2RT97
G8JKV8	21	K	NEDD8	NEDD8	1	0.000157405	85.909	EIEIDIEPTDKVER	0.36846	1	P29595
G8JKV8	10	K	NEDD8	NEDD8	1	1.33595e-17	172.66	TLTGKEIEIDIEPTDKVER	0.05202	6	P29595
G8JKV8	47	K	NEDD8	NEDD8	1	0.00106974	77.279	LIYSGKQMNDEK	-1.2796	2	P29595
G8JL00	119	K	Histone H2A	LOC104975684	1	2.17174e-14	116.6	VTIAQGGVLPNIQAVLLPKK	-0.28619	1	Q8CGP5
G8JL00	96	K	Histone H2A	LOC104975684	1	0.00205578	73.655	NDEELNKLLGR	-0.37098	1	Q8CGP5
H7BWV5	269	K	CutC copper transporter	CUTC	1	0.0023265	95.477	TLNAIAKNILV	0.29797	2
H7BWW4	50	K	Uncharacterized protein	LOC100336574	1	9.71425e-07	121.18	LTFYAVSAPEKLDR	0.64359	2	F8WHB0
H7BWW4	29	K	Uncharacterized protein	LOC100336574	1	0.0049982	49.343	LVDNIFPEDPKDGLVK	-0.16562	1
H9GW30	882	K	E3 ubiquitin-protein ligase HACE1	HACE1	1	0.00609746	56.654	LPEYPSKEILK	-3.9477	1
O46415	84	K	Ferritin light chain	FTL	1	0.000245433	68.283	ALFLDVQKPSQDEWGK	-0.6334	1
O46415	144	K	Ferritin light chain	FTL	1	0.00107699	89.032	KMGDHLTNLR	-0.73608	1
O46415	68	K	Ferritin light chain	FTL	1	0.00124079	119.29	LLKLQNQR	0.27522	2
O46415	140	K	Ferritin light chain	FTL	1	0.0129522	40.319	GDPHICDFLENHFLDEEVKLIK	1.0929	1
P00423	87	K	Cytochrome c oxidase subunit 4 isoform 1, mitochondrial	COX4I1	1	0.0110698	58.511	FKESFAEMNR	-0.62276	1
P00514	221	K	cAMP-dependent protein kinase type I-alpha regulatory subunit	PRKAR1A	1	0.00260431	109.16	TNVKLWGIDR	-0.50441	2	Q3TYK4
P00514	366	K	cAMP-dependent protein kinase type I-alpha regulatory subunit	PRKAR1A	1	0.000308037	97.734	VLGPCSDILKR	0.014889	1
P00514	260	K	cAMP-dependent protein kinase type I-alpha regulatory subunit	PRKAR1A	1	0.000327261	90.793	VSILESLDKWER	0.73007	1	Q3TYK4
P00514	133	K	cAMP-dependent protein kinase type I-alpha regulatory subunit	PRKAR1A	1	5.56799e-05	82.59	AIEKNVLFSHLDDNER	0.11673	1
P00515	277	K	cAMP-dependent protein kinase type II-alpha regulatory subunit	PRKAR2A	1	0.000379355	94.767	IVDVIGEKVYK	0.20982	2
P00517	280	K	cAMP-dependent protein kinase catalytic subunit alpha	PRKACA	1	0.000993719	91.095	NLLQVDLTKR	-0.70066	1	P68181-2
P00517	310	K	cAMP-dependent protein kinase catalytic subunit alpha	PRKACA	1	0.0218662	51.445	KVEAPFIPK	-0.089157	1
P00517	30	K	cAMP-dependent protein kinase catalytic subunit alpha	PRKACA	1	0.00479038	46.494	KWENPAQNTAHLDQFER	0.22406	1
P00517	48	K	cAMP-dependent protein kinase catalytic subunit alpha	PRKACA	1	0.00333898	89.189	IKTLGTGSFGR	0.15511	1
P00570	147	K	Adenylate kinase isoenzyme 1	AK1	1	0.00446625	67.214	VDDNEETIKK	0.71671	1	Q9R0Y5-2
P00570	166	K	Adenylate kinase isoenzyme 1	AK1	1	2.67693e-07	148.78	ATEPVIAFYEKR	-0.16828	4
P00570	88	K	Adenylate kinase isoenzyme 1	AK1	1	0.000815416	67.136	VDTSKGFLIDGYPR	0.059706	3
P00570	9	K	Adenylate kinase isoenzyme 1	AK1	1	3.34372e-05	118.19	TKIIFVVGGPGSGK	0.60234	4
P00570	31	K	Adenylate kinase isoenzyme 1	AK1	1	2.5241e-06	101.05	IVQKYGYTHLSTGDLLR	-0.16705	2	Q9R0Y5-2
P00570	55	K	Adenylate kinase isoenzyme 1	AK1	1	0.00226273	111.94	GKMLSEIMEK	-1.788	2
P04038	66	K	Cytochrome c oxidase subunit 6C	COX6C	1	3.63974e-06	160.33	KAGIFQSAK	-0.082541	2	Q9CPQ1
P07514	163	K	NADH-cytochrome b5 reductase 3	CYB5R3	1	0.00127811	132.84	FAIRPDKK	0.28415	2
P0CB32	128	K	Heat shock 70 kDa protein 1-like	HSPA1L	1	3.09771e-08	100.43	AFYPEEISSMVLTKMK	-1.0712	1
P0CB32	161	K	Heat shock 70 kDa protein 1-like	HSPA1L	1	0.000128913	77.068	QATKDAGVIAGLNVLR	-0.71191	1	Q3TU85
P0CB32	189	K	Heat shock 70 kDa protein 1-like	HSPA1L	1	3.21225e-09	101.6	IINEPTAAAIAYGLDKAGQGER	-0.89412	2
P0CB32	248	K	Heat shock 70 kDa protein 1-like	HSPA1L	1	8.7423e-07	143.97	LVSHFVEEFKR	-0.17028	1
P0CB32	332	K	Heat shock 70 kDa protein 1-like	HSPA1L	1	4.75883e-06	125.67	AKIHDIVLVGGSTR	0.083508	2
P0CB32	502	K	Heat shock 70 kDa protein 1-like	HSPA1L	1	5.40535e-05	147.28	ANKITITNDK	0.63581	2	Q3TU85
P0CB32	509	K	Heat shock 70 kDa protein 1-like	HSPA1L	1	8.23052e-09	186.78	ITITNDKGR	-0.27094	1	Q3TU85
P0CB32	425	K	Heat shock 70 kDa protein 1-like	HSPA1L	1	0.000289729	46.557	NSTIPTKQTQIFTTYSDNQPGVLIQVYEGER	-0.23558	1
P0CB32	79	K	Heat shock 70 kDa protein 1-like	HSPA1L	1	1.37055e-06	146.79	KFNDPVVQSDMK	-0.15303	1
P0CB32	514	K	Heat shock 70 kDa protein 1-like	HSPA1L	1	0.0062246	112.36	LSKEEIER	0.17076	2	Q3TU85
P0CB32	526	K	Heat shock 70 kDa protein 1-like	HSPA1L	1	3.55169e-06	109.79	MVLDAEKYK	0.18109	6
P0CB32	321	K	Heat shock 70 kDa protein 1-like	HSPA1L	1	0.00135645	101.5	GTLEPVEKALR	-0.34448	2
P0CB32	611	K	Heat shock 70 kDa protein 1-like	HSPA1L	1	1.81164e-14	107.3	ELEQVCNPIITKLYQGGCTGPSCGTGYTPGR	-0.34216	5
P0CB32	599	K	Heat shock 70 kDa protein 1-like	HSPA1L	1	0.000216991	97.797	RKELEQVCNPIITK	-0.010762	3
P0CB32	5	K	Heat shock 70 kDa protein 1-like	HSPA1L	1	1.08927e-12	112.48	AAAKGTAIGIDLGTTYSCVGVFQHGK	0.035966	2
P10096	261	K	Glyceraldehyde-3-phosphate dehydrogenase	GAPDH	1	0.00458676	83.182	VVKQASEGPLK	0.2275	1	D2KHZ9
P10096	213	K	Glyceraldehyde-3-phosphate dehydrogenase	GAPDH	1	0.000991704	59.27	GAAQNIIPASTGAAKAVGK	0.047274	1	D2KHZ9；E9PYX4
P13696	132	K	Phosphatidylethanolamine-binding protein 1	PEBP1	1	0.000399976	64.522	YVWLVYEQEGPLKCDEPILSNR	-1.6244	1
P13696	47	K	Phosphatidylethanolamine-binding protein 1	PEBP1	1	8.20428e-06	75.064	VLTPTQVKNRPTSITWDGLDPGK	-0.32534	3
P15103	372	K	Glutamine synthetase	GLUL	1	0.0040078	62.69	TCLLNETGDEPFQYKN	0.30268	1
P16116	221	K	Aldose reductase	AKR1B1	1	0.000417245	48.18	GIVVTAYSPLGSPDRPWAKPEDPSILEDPR	2.0534	1
P16116	21	K	Aldose reductase	AKR1B1	1	1.17179e-05	77.372	MPILGLGTWKSPPGK	0.34281	1
P16116	85	K	Aldose reductase	AKR1B1	1	0.00644884	59.155	LWCTYHDKDLVK	1.064	1
P16116	194	K	Aldose reductase	AKR1B1	0.999988	5.46319e-06	64.845	YKPAVNQIECHPYLTQEKLIQYCNSK	-0.27468	1
P16116	178	K	Aldose reductase	AKR1B1	1	1.13458e-06	96.143	YKPAVNQIECHPYLTQEK	0.46888	2	G3UW73
P16116	262	K	Aldose reductase	AKR1B1	1	0.00358099	61.167	NLIVIPKSVTPER	0.58692	1
P23356	4	K	Ubiquitin carboxyl-terminal hydrolase isozyme L1	UCHL1	1	2.11402e-07	120.92	MQLKPMEINPEMLNK	0.16013	8	Q9R0P9
P27674	245	K	Solute carrier family 2, facilitated glucose transporter member 1	SLC2A1	1	0.0249675	70.028	DLQEMKEESR	-1.8145	1
P31404	580	K	V-type proton ATPase catalytic subunit A	ATP6V1A	1	1.02647e-14	186.56	EHMGEILYKLSSMK	-0.42265	8	P50516
P33097	290	K	Aspartate aminotransferase, cytoplasmic	GOT1	1	0.00067354	107.06	VLSQMEKIVR	-0.65975	4	P05201
P34933	127	K	Heat shock-related 70 kDa protein 2	HSPA2	1	2.38759e-08	130.47	TFFPEEISSMVLTKMK	1.5608	5
P34933	57	K	Heat shock-related 70 kDa protein 2	HSPA2	1	1.0525e-05	72.99	LIGDAAKNQVAMNPTNTIFDAK	-0.60228	3
P34933	139	K	Heat shock-related 70 kDa protein 2	HSPA2	1	5.54829e-13	114.62	EIAEAYLGGKVQSAVITVPAYFNDSQR	-0.27302	1
P34933	160	K	Heat shock-related 70 kDa protein 2	HSPA2	1	6.26019e-05	99.238	QATKDAGTITGLNVLR	-0.2433	1	B7U582
P34933	129	K	Heat shock-related 70 kDa protein 2	HSPA2	1	1.37128e-05	127.79	MKEIAEAYLGGK	0.45974	4
P34933	188	K	Heat shock-related 70 kDa protein 2	HSPA2	1	2.03447e-05	83.423	IINEPTAAAIAYGLDKK	0.31158	1	P63017
P34933	78	K	Heat shock-related 70 kDa protein 2	HSPA2	1	2.80646e-16	199.31	KFEDATVQSDMK	-0.34159	2	B7U582
P34933	109	K	Heat shock-related 70 kDa protein 2	HSPA2	1	0.00366165	101.48	VQVEYKGEIK	0.48989	2
P34933	72	K	Heat shock-related 70 kDa protein 2	HSPA2	1	1.32803e-18	180.06	NQVAMNPTNTIFDAKR	0.026318	2
P34933	89	K	Heat shock-related 70 kDa protein 2	HSPA2	1	8.35148e-05	78.078	KFEDATVQSDMKHWPFR	0.25973	1
P38657	152	K	Protein disulfide-isomerase A3	PDIA3	1	0.00014926	86.944	FISDKDASVVGFFK	0.88443	1
P56966	3	K	Geranylgeranyl pyrophosphate synthase	GGPS1	1	0.000600396	112.83	MEKTQETVQR	0.69556	1
P58353	488	K	Solute carrier family 2, facilitated glucose transporter member 5	SLC2A5	1	8.8841e-18	187.62	VPGVHPEKEELK	0.11005	34
P58353	492	K	Solute carrier family 2, facilitated glucose transporter member 5	SLC2A5	1	4.44791e-18	173.56	EELKEFPPSTAR	0.6324	10
P58354	466	K	Solute carrier family 2, facilitated glucose transporter member 8	SLC2A8	1	2.37937e-12	139.58	GKTLEQITAHFEGR	3.8828	4
P61285	36	K	Dynein light chain 1, cytoplasmic	DYNLL1	1	1.06523e-05	125.54	YNIEKDIAAHIK	0.67632	3	P63168
P61285	49	K	Dynein light chain 1, cytoplasmic	DYNLL1	1	3.00145e-07	147.58	KYNPTWHCIVGR	0.61245	1	B2KGQ2
P61285	43	K	Dynein light chain 1, cytoplasmic	DYNLL1	1	0.0264412	44.377	DIAAHIKK	-0.30778	1
P61285	9	K	Dynein light chain 1, cytoplasmic	DYNLL1	1	3.75353e-09	92.463	AVIKNADMSEEMQQDSVECATQALEK	-0.95574	1
P61285	31	K	Dynein light chain 1, cytoplasmic	DYNLL1	1	1.00644e-06	76.55	NADMSEEMQQDSVECATQALEKYNIEK	0.11605	1
P61287	238	K	Serine/threonine-protein phosphatase PP1-gamma catalytic subunit	PPP1CC	1	0.000217731	96.745	FLHKHDLDLICR	0.15056	1
P61287	6	K	Serine/threonine-protein phosphatase PP1-gamma catalytic subunit	PPP1CC	1	3.48607e-05	108.38	ADIDKLNIDSIIQR	0.1085	1
P61287	141	K	Serine/threonine-protein phosphatase PP1-gamma catalytic subunit	PPP1CC	1	0.000307501	114.4	IYGFYDECKR	0.29726	1	P62137
P61287	260	K	Serine/threonine-protein phosphatase PP1-gamma catalytic subunit	PPP1CC	1	4.52932e-05	91.789	AHQVVEDGYEFFAKR	0.42449	2	P62137
P62157	22	K	Calmodulin	CALM	1	4.75355e-09	123.02	EAFSLFDKDGDGTITTKELGTVMR	0.11485	3	Q3UKW2
P62157	31	K	Calmodulin	CALM	1	1.37035e-33	210.34	EAFSLFDKDGDGTITTKELGTVMR	-0.29958	6	Q3UKW2
P62157	14	K	Calmodulin	CALM	0.988826	0.000147971	59.536	ADQLTEEQIAEFKEAFSLFDKDGDGTITTK	0.13462	1
P62194	222	K	26S proteasome regulatory subunit 8	PSMC5	1	0.0183939	48.216	VSGSELVQKFIGEGAR	2.7975	1	B1ARK2
P62261	123	K	14-3-3 protein epsilon	YWHAE	1	0.0492031	51.787	VFYYKMK	1.9942	1	P62259
P62261	50	K	14-3-3 protein epsilon	YWHAE	1	1.00161e-05	114.87	NLLSVAYKNVIGAR	0.072355	4	P62259
P62261	125	K	14-3-3 protein epsilon	YWHAE	1	0.0569299	82.241	MKGDYHR	0.29176	1	P62259
P63048	27	K	Ubiquitin-60S ribosomal protein L40	UBA52	1	2.54152e-12	140.46	TITLEVEPSDTIENVKAK	0.47752	3	P62983
P63048	6	K	Ubiquitin-60S ribosomal protein L40	UBA52	1	2.54639e-07	141.44	MQIFVKTLTGKTITLEVEPSDTIENVK	-2.5178	15
P63048	11	K	Ubiquitin-60S ribosomal protein L40	UBA52	1	1.71527e-31	202.22	TLTGKTITLEVEPSDTIENVK	-0.28876	11	P62983
P63048	33	K	Ubiquitin-60S ribosomal protein L40	UBA52	1	6.27829e-09	157.2	IQDKEGIPPDQQR	1.1464	16	P62983
P63048	63	K	Ubiquitin-60S ribosomal protein L40	UBA52	1	1.81139e-22	191.35	TLSDYNIQKESTLHLVLR	1.2436	21	P62983
P63048	29	K	Ubiquitin-60S ribosomal protein L40	UBA52	0.999699	6.9801e-06	110.22	AKIQDKEGIPPDQQR	1.2055	1	P62983
P63048	48	K	Ubiquitin-60S ribosomal protein L40	UBA52	1	2.33486e-16	174.23	LIFAGKQLEDGRTLSDYNIQK	0.066478	47	P62983
P63103	120	K	14-3-3 protein zeta/delta	YWHAZ	1	0.0564002	47.849	VFYLKMK	0.31398	1	F6VW30
P63103	49	K	14-3-3 protein zeta/delta	YWHAZ	1	1.9186e-19	208.27	NLLSVAYKNVVGAR	0.18556	4	P63101; A2A5N2; P68510; A8IP69
P63103	138	K	14-3-3 protein zeta/delta	YWHAZ	1	0.00038269	107.17	YLAEVAAGDDKK	-0.20685	2	P63101
P63103	9	K	14-3-3 protein zeta/delta	YWHAZ	1	2.28738e-16	198.97	NELVQKAK	-0.31337	5	P63101
P63103	157	K	14-3-3 protein zeta/delta	YWHAZ	1	6.80492e-05	64.705	GIVDQSQQAYQEAFEISKK	1.2033	1	P63101
P63103	122	K	14-3-3 protein zeta/delta	YWHAZ	1	0.0352142	93.195	MKGDYYR	-0.58465	1	P63101
P63258	315	K	Actin, cytoplasmic 2	ACTG1	1	0.000183258	102.29	MQKEITALAPSTMK	-0.70831	2	P68134
P63258	191	K	Actin, cytoplasmic 2	ACTG1	1	0.000164183	101.43	DLTDYLMKILTER	-0.029669	1	P68134
P63258	291	K	Actin, cytoplasmic 2	ACTG1	1	3.5136e-26	181.85	KDLYANTVLSGGTTMYPGIADR	0.059035	2
P63258	113	K	Actin, cytoplasmic 2	ACTG1	1	1.03821e-07	84.249	VAPEEHPVLLTEAPLNPKANR	-0.098523	1	B2RRX1
P67774	74	K	Serine/threonine-protein phosphatase 2A catalytic subunit alpha isoform	PPP2CA	1	0.00801807	44.054	IGGKSPDTNYLFMGDYVDR	-0.30179	1	P63330
P67774	21	K	Serine/threonine-protein phosphatase 2A catalytic subunit alpha isoform	PPP2CA	1	0.000618905	59.339	ELDQWIEQLNECKQLSESQVK	-1.8794	1	P63330
P67774	41	K	Serine/threonine-protein phosphatase 2A catalytic subunit alpha isoform	PPP2CA	1	9.77361e-07	131.32	EILTKESNVQEVR	0.6824	2	P63330
P68002	120	K	Voltage-dependent anion-selective channel protein 2	VDAC2	1	0.000218585	82.515	LTFDTTFSPNTGKK	0.19786	2	Q60930
P68002	285	K	Voltage-dependent anion-selective channel protein 2	VDAC2	1	9.33419e-05	88.427	SINAGGHKLGLALELEA	0.20627	8
P68103	273	K	Elongation factor 1-alpha 1	EEF1A1	1	5.18828e-06	71.071	VETGVLKPGMVVTFAPVNVTTEVK	-0.13126	2	P10126
P68103	41	K	Elongation factor 1-alpha 1	EEF1A1	1	0.0513217	84.498	TIEKFEK	-0.17145	1	P10126
P68103	180	K	Elongation factor 1-alpha 1	EEF1A1	1	2.43507e-05	62.706	KIGYNPDTVAFVPISGWNGDNMLEPSANMPWFK	0.42083	1	P10126
P68103	172	K	Elongation factor 1-alpha 1	EEF1A1	1	0.000312555	83.087	YEEIVKEVSTYIK	-1.0205	2	P10126
P68103	395	K	Elongation factor 1-alpha 1	EEF1A1	0.999682	3.33537e-07	75.436	FLKSGDAAIVDMVPGKPMCVESFSDYPPLGR	0.39865	3	P10126
P68103	179	K	Elongation factor 1-alpha 1	EEF1A1	1	0.0436673	67.897	EVSTYIKK	0.040426	1
P68103	255	K	Elongation factor 1-alpha 1	EEF1A1	1	3.77234e-08	105.79	LPLQDVYKIGGIGTVPVGR	0.4325	5	P10126
P68103	44	K	Elongation factor 1-alpha 1	EEF1A1	1	0.00114612	121.02	FEKEAAEMGK	0.19427	2	P10126
P68252	10	K	14-3-3 protein gamma	YWHAG	1	4.08964e-05	124.98	VDREQLVQKAR	0.30109	5	A8IP69
P68530	221	K	Cytochrome c oxidase subunit 2	MT-CO2	1	0.0181345	75.566	YFEKWSASML	-0.32776	1
P81947	370	K	Tubulin alpha-1B chain	---	1	1.98132e-10	109.37	VGINYQPPTVVPGGDLAKVQR	0.3503	4	P68369
Q05B57	135	K	Ubiquitin thioesterase OTU1	YOD1	1	1.86928e-10	157.82	TSPAFTKYGAPSYVR	-0.057845	3
Q08DD3	117	K	Cysteine-rich hydrophobic domain 2	CHIC2	1	9.70008e-05	105.66	SIEKLLEWENNR	-0.90212	3	Q9D9G3
Q08DL0	107	K	SLC3A2 protein	SLC3A2	1	0.00262503	93.623	FTGLSKEELLK	-0.75258	1	G3UWA6
Q08DM8	187	K	Translin	TSN	1	0.00761155	55.806	LLNLKNDSLR	0.4579	1	Q545E6
Q09430	91	K	Profilin-2	PFN2	1	3.64326e-14	173.03	TKSQGGEPTYNVAVGR	0.58566	2	Q9JJV2
Q0IID8	209	K	1-acylglycerol-3-phosphate O-acyltransferase 5 (Lysophosphatidic acid acyltransferase, epsilon)	AGPAT5	1	1.32048e-08	162.37	IKATHVAFDSMK	-0.67596	2
Q0IID8	120	K	1-acylglycerol-3-phosphate O-acyltransferase 5 (Lysophosphatidic acid acyltransferase, epsilon)	AGPAT5	1	0.0291826	82.279	YVLKDGLK	-0.3269	1
Q0IIF7	291	K	Ubiquitin carboxyl-terminal hydrolase 14	USP14	1	0.0335321	52.49	YLFTGLKLR	1.1875	1	Q9JMA1
Q0IIF7	214	K	Ubiquitin carboxyl-terminal hydrolase 14	USP14	1	6.39364e-05	86.497	VLQQKLEAIEDDTVK	0.044491	1
Q0IIF7	224	K	Ubiquitin carboxyl-terminal hydrolase 14	USP14	1	1.50512e-08	88.239	LEAIEDDTVKETDSSSASAVTPSK	0.54655	1
Q0IIF7	441	K	Ubiquitin carboxyl-terminal hydrolase 14	USP14	1	0.000761238	75.589	SSSSGHYVSWVKR	-0.39418	1
Q0IIH8	71	K	Ubiquitin carboxyl-terminal hydrolase MINDY-3	MINDY3	1	0.000544814	88.155	LLFSSEKSSWR	1.3678	2	Q9CV28
Q0III6	60	K	DnaJ homolog subfamily B member 6	DNAJB6	1	6.1369e-07	130.47	QVAEAYEVLSDAKK	0.32106	3	O54946-2
Q0P5A6	345	K	26S proteasome non-ATPase regulatory subunit 5	PSMD5	1	0.00102209	90.15	LLMKIGYQAK	-0.54779	1
Q0P5F6	35	K	CYB5B protein	CYB5B	1	0.00328099	56.286	NSPKDIWLVIHGR	-0.47232	1
Q0P5I7	147	K	Ubiquitin-like modifier-activating enzyme 3	UBA3	1	7.69251e-08	86.539	IPNCNVVPHFNKIQDFNDTFYR	0.11926	4
Q0P5K3	92	K	Ubiquitin-conjugating enzyme E2 N	UBE2N	1	0.00218217	92.538	ICLDILKDK	0.24182	3	A2RTT4
Q0V882	7	K	Bax inhibitor 1	TMBIM6	1	0.000678486	112.89	KINFDALFK	0.23365	2
Q0VCC0	10	K	Calcyphosin	CAPS	1	2.78584e-09	166.04	MDAVDTTMEKLR	-1.7124	3
Q0VCS8	190	K	Glutathione S-transferase, theta 3	GSTT3	1	0.0102264	70.056	SRPKLAAWR	0.23888	1
Q0VCS8	23	K	Glutathione S-transferase, theta 3	GSTT3	1	0.00301237	76.416	KNSIPFELR	-0.3246	1
Q0VCV6	16	K	V-type proton ATPase subunit G	ATP6V1G2	1	1.36842e-29	226.67	ASQSQGIQQLLQAEKR	-0.068947	2	Q5HZY7
Q0VD22	373	K	Serine/threonine-protein kinase 33	STK33	1	0.00562438	44.341	ITAKELLDNQWLTGNTVSSAR	-1.0801	1
Q148J4	130	K	RAB2A, member RAS oncogene family	RAB2A	0.999539	1.47711e-06	145	EVKKEEGEAFAR	0.81365	1	P53994
Q148J4	120	K	RAB2A, member RAS oncogene family	RAB2A	1	1.06958e-32	209.85	QHSNSNMVIMLIGNKSDLESR	-0.12831	6	P53994
Q17QL1	50	K	Glucosamine-6-phosphate isomerase 2	GNPDA2	1	0.00116328	59.502	YFTLGLPTGSTPLGCYKK	-0.38962	1
Q17QL5	24	K	Cell cycle control protein 50A	TMEM30A	1	0.00299658	50.493	DEVDGGPPCPPGGTAKTR	1.0928	1
Q1JPA0	437	K	Aldehyde dehydrogenase family 3 member B1	ALDH3B1	1	0.000715057	93.345	RPGLEKIYAIR	0.0051648	6
Q1JQC2	29	K	Immediate early response 3-interacting protein 1	IER3IP1	1	0.000880766	52.898	FLKNIGWGTDQGIGGFGEEPGIK	1.6218	1
Q1LZB0	127	K	DDRGK domain-containing protein 1	DDRGK1	1	0.0429771	41.575	LEEKQARK	1.5937	1
Q1RMK1	115	K	Protein FAM92B	FAM92B	0.999685	0.0580022	41.704	AEIKKFKSVR	1.4876	1
Q1RMP7	168	K	Problable inactive peptidyl-prolyl cis-trans isomerase-like 6	PPIL6	1	1.24022e-21	223.55	TCKNFQILCTGK	-0.27826	5
Q1RMU2	527	K	Ubiquitin carboxyl-terminal hydrolase CYLD	CYLD	1	0.0478435	57.59	KALFVKLK	-0.97192	1
Q1RMU2	532	K	Ubiquitin carboxyl-terminal hydrolase CYLD	CYLD	1	0.0478435	57.59	KALFVKLK	-0.97192	1
Q1RMV0	457	K	Peroxisomal targeting signal 1 receptor	PEX5	1	0.000258115	58.272	YTPAYAHLVAPGEEGAGGVGLGSSKR	-0.23751	1
Q28068	400	K	Calicin	CCIN	1	0.0315998	64.82	KETWCLAGK	-2.8589	1
Q29626	405	K	Prostacyclin synthase	PTGIS	1	0.000310497	71.98	DPEIYTDPEVFKYNR	2.4588	1
Q2HJ26	74	K	Phosphoribosylaminoimidazole carboxylase, phosphoribosylaminoimidazole succinocarboxamide synthetase	PAICS	1	7.31575e-18	166.47	ITSCIFQLLQEAGIKTAFTK	-0.78561	2
Q2HJ54	67	K	Phosphatidylinositol transfer protein alpha isoform	PITPNA	1	0.0114281	51.135	IYHLQSKVPTFVR	0.24558	1	F6SJE0
Q2HJ54	60	K	Phosphatidylinositol transfer protein alpha isoform	PITPNA	1	0.0125697	46.318	GQYTHKIYHLQSK	0.60235	1
Q2HJ54	185	K	Phosphatidylinositol transfer protein alpha isoform	PITPNA	1	3.44668e-05	87.519	QELVNQKDCPYMCAYK	-0.49943	1
Q2HJ58	18	K	Ribose-phosphate pyrophosphokinase 1	PRPS1	1	8.56978e-09	131.45	IFSGSSHQDLSQKIADR	-0.28471	2	G3UXL2
Q2HJ65	116	K	Core histone macro-H2A	H2AFY	1	3.01524e-10	103.4	GVTIASGGVLPNIHPELLAKK	-0.13301	2	Q9QZQ8
Q2HJB8	163	K	Tubulin alpha-8 chain	TUBA8	1	0.00547737	103.87	LSLDYGKK	0.67793	1	Q9JJZ2
Q2HJB8	112	K	Tubulin alpha-8 chain	TUBA8	1	1.48162e-18	178.03	GHYTVGKESIDLVLDR	0.52559	7
Q2HJB8	304	K	Tubulin alpha-8 chain	TUBA8	1	3.23551e-13	111.55	AYHEQLSVAEITSSCFEPNSQMVKCDPR	-0.050967	6
Q2HJB8	326	K	Tubulin alpha-8 chain	TUBA8	1	0.000871568	68.481	GDVVPKDVNVAIAAIK	-0.89184	1
Q2HJB8	96	K	Tubulin alpha-8 chain	TUBA8	1	7.43438e-08	91.414	HLFHPEQLITGKEDAANNYAR	-0.59246	2
Q2HJB8	336	K	Tubulin alpha-8 chain	TUBA8	1	0.0012024	75.911	DVNVAIAAIKTK	-0.051007	2
Q2HJD0	367	K	FAS-associated factor 2	FAF2	1	0.0093515	60.255	IIFKLPNDSR	0.23301	1	Q3TDN2
Q2HJD0	400	K	FAS-associated factor 2	FAF2	1	0.000279228	80.905	ESPEKFQIEANFPR	-0.27653	1	Q3TDN2
Q2HJF8	200	K	Mitochondrial Rho GTPase 1	RHOT1	0.999441	0.00727932	62.162	EMKPACIKALTR	0.36388	1	Q8BG51-2
Q2HJH1	59	K	Aspartyl aminopeptidase	DNPEP	0.998734	0.00049914	64.275	ETESWDIKPESKYFLTR	0.51054	1
Q2HJH1	19	K	Aspartyl aminopeptidase	DNPEP	1	0.0023089	95.531	ELLKFVNR	0.298	2	Q3TVK3
Q2HJI8	3	K	Ras-related protein Rab-8B	RAB8B	1	0.00669861	67.207	AKTYDYLFK	0.22395	1
Q2KI07	131	K	ADP-ribosylation factor-like protein 8B	ARL8B	1	2.54177e-08	85.062	NELHNLLDKPQLQGIPVLVLGNKR	-0.52949	1
Q2KI07	141	K	ADP-ribosylation factor-like protein 8B	ARL8B	1	8.38424e-07	123.76	DLPNALDEKQLIEK	0.19379	2	Q9CQW2
Q2KI07	146	K	ADP-ribosylation factor-like protein 8B	ARL8B	1	6.8538e-05	97.203	QLIEKMNLSAIQDR	-0.092627	2	Q9CQW2
Q2KI07	167	K	ADP-ribosylation factor-like protein 8B	ARL8B	1	0.00111899	56.121	EKDNIDITLQWLIQHSK	-1.0531	1
Q2KII2	108	K	Membrane spanning 4-domains A5	MS4A5	1	8.98679e-12	184.34	KTTETLVTLSR	0.19803	4
Q2KIJ8	76	K	DnaJ homolog subfamily C member 5B	DNAJC5B	1	1.06732e-10	155.57	EINNAHTILTDMSKR	0.66567	1
Q2KIJ8	168	K	DnaJ homolog subfamily C member 5B	DNAJC5B	1	1.48687e-05	72.167	TDIAKDMDFPVVLQPTNANEK	-0.10563	1
Q2KIJ8	62	K	DnaJ homolog subfamily C member 5B	DNAJC5B	1	9.64746e-05	79.514	FKEINNAHTILTDMSK	0.88915	1
Q2KIJ8	184	K	DnaJ homolog subfamily C member 5B	DNAJC5B	1	1.10814e-10	114.55	DMDFPVVLQPTNANEKTQLIR	0.29578	2
Q2KIP1	116	K	Palmitoyltransferase	ZDHHC19	1	1.07369e-11	172.76	LQWCQKCCFHRPPR	-0.084276	9
Q2KIP1	229	K	Palmitoyltransferase	ZDHHC19	1	0.0281074	97.033	SYEGKCR	0.4587	1
Q2KIT4	73	K	DnaJ homolog subfamily B member 4	DNAJB4	1	1.47093e-12	110.94	EIYDQFGEEGLKGGAGGTDGQGGTFR	-0.20546	1	Q9D832
Q2KIW6	48	K	26S proteasome regulatory subunit 10B	PSMC6	1	5.86533e-09	115.42	SENDLKALQSVGQIVGEVLK	-0.8904	2	P62334
Q2KJ43	201	K	CTD (Carboxy-terminal domain, RNA polymerase II, polypeptide A) small phosphatase 2	CTDSP2	1	2.03571e-05	94.203	ESCVFHQGCYVKDLSR	-0.16661	1
Q2KJ46	296	K	26S proteasome non-ATPase regulatory subunit 3	PSMD3	1	0.00187008	69.03	IKAIQLEYSEAR	-1.5372	2
Q2KJ46	273	K	26S proteasome non-ATPase regulatory subunit 3	PSMD3	1	0.000167735	76.586	LVSKSVFPEQANNNEWAR	-0.54356	1	P14685
Q2KJ54	240	K	Serine peptidase inhibitor, Kunitz type 2	SPINT2	1	0.000850067	66.246	TVWSSGDDKEQLVK	0.75906	2
Q2KJ57	713	K	ATP binding cassette subfamily D member 1	ABCD1	1	0.0362931	42.426	LEQQLAGIPKMQR	0.47103	1
Q2KJ57	615	K	ATP binding cassette subfamily D member 1	ABCD1	1	0.00277551	82.261	DVLSGGEKQR	-0.25386	1	A2ALM9
Q2KJ57	701	K	ATP binding cassette subfamily D member 1	ABCD1	1	0.00182055	90.15	LSLTEEKQR	0.18015	1	A2ALM9
Q2KJ57	538	K	ATP binding cassette subfamily D member 1	ABCD1	1	2.69974e-07	97.095	ILGGLWPTYGGVLYKPPPQR	0.48378	3
Q2KJ57	688	K	ATP binding cassette subfamily D member 1	ABCD1	1	0.0155869	61.958	FEKLDSAAR	1.3695	1
Q2KJ57	518	K	ATP binding cassette subfamily D member 1	ABCD1	1	1.3745e-10	109.22	VEEGMHLLITGPNGCGKSSLFR	-1.1863	1
Q2KJ77	205	K	HSPA (Heat shock 70kDa) binding protein, cytoplasmic cochaperone 1	HSPBP1	1	0.000572388	74.392	VKALFAISCLVR	-2.8415	1
Q2KJE5	274	K	Glyceraldehyde-3-phosphate dehydrogenase, testis-specific	GAPDHS	1	1.66747e-10	130.36	GAHQNIIPASTGAAKAVGK	-0.09011	3
Q2KJE5	221	K	Glyceraldehyde-3-phosphate dehydrogenase, testis-specific	GAPDHS	1	8.4746e-06	75.064	IVSNASCTTNCLAPLAKVIHER	-0.25707	2
Q2KJE5	204	K	Glyceraldehyde-3-phosphate dehydrogenase, testis-specific	GAPDHS	1	5.05279e-09	92.886	EYNPSSMKIVSNASCTTNCLAPLAK	-0.59777	3
Q2KJE5	278	K	Glyceraldehyde-3-phosphate dehydrogenase, testis-specific	GAPDHS	1	0.0142203	55.314	AVGKVIPDLK	1.2751	1
Q2KJE5	318	K	Glyceraldehyde-3-phosphate dehydrogenase, testis-specific	GAPDHS	1	1.6197e-06	117	LAQPTPYSAIKDAIK	1.1935	4
Q2KJE5	167	K	Glyceraldehyde-3-phosphate dehydrogenase, testis-specific	GAPDHS	1	2.44254e-05	72.228	SVGSPFVVEATGVYLSLEETKAHIEAGAQR	0.40009	1
Q2KJH9	49	K	4-trimethylaminobutyraldehyde dehydrogenase	ALDH9A1	1	1.43489e-05	72.568	VIATFTCSGEKEVNLAVQDAK	-0.036882	1
Q2LGB5	63	K	Toll-interacting protein	TOLLIP	1	4.51298e-05	115.29	LSVTVVQAKLAK	-0.36182	4
Q2LGB5	66	K	Toll-interacting protein	TOLLIP	1	0.0105702	92.538	LAKNYGMTR	0.024572	1	A6PWS1
Q2LGB5	146	K	Toll-interacting protein	TOLLIP	1	4.6581e-06	125.97	QGKVVDEWYSLSGR	-3.5411	3
Q2LGB5	143	K	Toll-interacting protein	TOLLIP	1	3.25788e-07	119.45	IAWTHVTIPEALKQGK	-0.39098	3
Q2NKZ8	340	K	Glycerol kinase	LOC538702	1	1.35578e-08	115.1	DNLGIIKTSEEIEK	-0.88639	1
Q2NL00	190	K	Glutathione S-transferase theta-1	GSTT1	1	0.0104414	55.064	GRPKLAAWR	-2.9651	2
Q2NL13	9	K	Trafficking protein particle complex subunit 5	TRAPPC5	1	0.00277039	128.87	GKSALLER	0.25487	1	Q9CQA1
Q2T9L8	364	K	Methionine--tRNA ligase, cytoplasmic	MARS	1	9.58419e-07	115.68	TTTPQQTKITQDIFQR	-0.44523	1	E9QB02
Q2T9L8	726	K	Methionine--tRNA ligase, cytoplasmic	MARS	1	0.000163975	85.271	HGNQYIQVNEPWKR	1.5041	1
Q2T9M8	117	K	Synaptosomal-associated protein	SNAP23	1	1.70516e-08	99.407	ATWGDGGDNSPSNIVSKQPGR	0.16034	1
Q2T9N0	93	K	Fibrous sheath CABYR-binding protein	FSCB	1	6.29029e-05	66.893	VQDMADKSLQTETIAEEK	-0.053191	1
Q2T9P5	19	K	Cell cycle control protein 50C	TMEM30C	1	1.16481e-05	98.329	LPDNTAVKQQQLPAFR	-0.067945	2
Q2T9U2	259	K	Outer dense fiber protein 2	ODF2	1	3.87714e-09	141	ELLLQKLSTFEETNR	1.406	1
Q2T9U2	239	K	Outer dense fiber protein 2	ODF2	1	3.82558e-06	110.84	SEKQMTCSDINTLTR	-0.73071	1
Q2T9U2	253	K	Outer dense fiber protein 2	ODF2	1	0.00203734	132.84	QKELLLQK	-0.95526	1
Q2T9U2	389	K	Outer dense fiber protein 2	ODF2	1	6.07885e-07	128.22	AEVEAIMEQLKELK	-0.36558	1
Q2T9U2	609	K	Outer dense fiber protein 2	ODF2	1	3.06221e-13	144.55	ITEAKLAECQDQLQGYER	-0.54339	1
Q2T9X5	81	K	Uncharacterized protein C7orf61 homolog	---	1	0.00451688	44.863	VVDPCLLAKTTMDGAAVEAGR	1.3866	1
Q2T9X5	48	K	Uncharacterized protein C7orf61 homolog	---	1	0.0370877	40.386	AFKVSETFK	1.4879	1
Q2TA22	614	K	Acyl-CoA synthetase long-chain family member 6	ACSL6	1	2.86043e-07	83.423	AFLVGIVVPDAEVMPSWAQKR	0.43899	1
Q2TA43	91	K	Actin-related protein T2	ACTRT2	1	0.00125375	67.102	LWKHLFEWELGVK	0.15548	1
Q2TBG8	61	K	Ubiquitin carboxyl-terminal hydrolase isozyme L3	UCHL3	1	2.73054e-08	110.04	PVCAVLLLFPITEKYEVFR	-0.15122	2
Q2TBK6	318	K	Glycoprotein integral membrane 1	GINM1	1	0.00543798	42.791	VNVIPLTAVNLYPDGPEKTAENPGDK	0.1901	2
Q2TBL2	387	K	Cell adhesion molecule 1	CADM1	1	2.19456e-28	156.4	GTYFTHEAKGADDAADADTAIINAEGGQNNSEEK	-1.2089	3	Q8R5M8-4
Q2TBL2	412	K	Cell adhesion molecule 1	CADM1	1	2.01966e-26	175.42	GADDAADADTAIINAEGGQNNSEEKK	-0.27948	2
Q2TBP7	20	K	c-Myc-binding protein	MYCBP	1	0.0281133	46.797	YLEKSGVLDTLTK	-0.8206	1	A2A7K5
Q2TBQ7	250	K	Regulator of microtubule dynamics protein 2	RMDN2	1	0.0183718	90.15	TLGEKAIMR	2.7414	1
Q2TBQ7	196	K	Regulator of microtubule dynamics protein 2	RMDN2	1	0.000824589	79.885	KVESFELLCDHK	-0.10378	1
Q2YDD6	177	K	Synaptogyrin-4	SYNGR4	1	2.30963e-07	176.38	NDAPVPYKR	0.39367	3
Q2YDD6	20	K	Synaptogyrin-4	SYNGR4	1	6.00946e-21	170.38	MHIPESLQDLADSEAVQFLKRPK	-0.44052	4
Q2YDH8	8	K	Fibronectin type III domain-containing protein 8	FNDC8	1	2.41328e-08	126.63	ASETFYKVGDGEEAMLK	0.68147	1
Q2YDJ4	101	K	Histidine triad nucleotide-binding protein 3	HINT3	1	7.67416e-08	130.21	KDQIELIENMVTVGK	0.29847	7
Q32KL9	209	K	B-cell receptor-associated protein 29	BCAP29	1	2.04288e-05	107.69	AQNDVMIMKMQSER	-0.25586	1
Q32KL9	150	K	B-cell receptor-associated protein 29	BCAP29	1	0.000380306	130.75	KFMEENER	-0.0023588	2
Q32KQ5	178	K	Transmembrane protein 225	TMEM225	1	0.0191976	46.41	KSQVMEQHGVSIK	0.034043	1
Q32KR7	135	K	Hypothetical LOC539526	SAXO1	1	0.000644953	71.513	YPCGDKMESLPTYK	-0.12442	1
Q32KS2	690	K	Dynein intermediate chain 1, axonemal	DNAI1	1	0.0206644	55.314	LDKLLNLVR	-0.55103	1
Q32KS3	89	K	Capping actin protein of muscle Z-line alpha subunit 3	CAPZA3	1	0.00060343	85.813	FFDYQSKLSFK	0.25201	1
Q32KU4	148	K	IQ domain-containing protein F5	IQCF5	1	0.0103557	71.176	VQQCIPLPIKE	0.30662	1
Q32KV0	33	K	Phosphoglycerate mutase 2	PGAM2	1	6.50547e-08	104.76	FCGWFDAELSEKGAEEAK	0.24885	1
Q32KV0	146	K	Phosphoglycerate mutase 2	PGAM2	1	4.14201e-10	119	YAGLKAGELPTCESLKDTIAR	-0.64219	4
Q32KV0	157	K	Phosphoglycerate mutase 2	PGAM2	1	0.0281679	46.892	AGELPTCESLKDTIAR	-2.4906	1
Q32KV0	100	K	Phosphoglycerate mutase 2	PGAM2	1	1.0491e-22	197.75	HYGGLTGLNKAETAAK	-0.28399	3	O70250；Q3U7Z6
Q32KV0	113	K	Phosphoglycerate mutase 2	PGAM2	1	0.00464239	66.056	HGEEQVKIWR	-0.62517	1	O70250
Q32KV0	176	K	Phosphoglycerate mutase 2	PGAM2	1	0.000139499	67.646	ALPFWNDEIAPQIKAGK	-0.016623	2
Q32KW2	83	K	UBX domain-containing protein 1	UBXN1	1	0.0291394	43.955	GPGSAVGEGKPVLTEEER	-0.55225	1
Q32L40	515	K	T-complex protein 1 subunit alpha	TCP1	1	4.05897e-08	139.21	SLKFATEAAITILR	0.67025	2
Q32L54	457	K	Sperm associated antigen 6	SPAG6	1	0.0203388	49.3	LFVTSGGLKK	-0.025679	1
Q32L54	438	K	Sperm associated antigen 6	SPAG6	1	8.61414e-08	93.424	HVVGQFSKVLPHDSK	0.55114	2
Q32L61	5	K	Calcium binding tyrosine phosphorylation regulated	CABYR	1	0.0037093	111.65	MISSKPR	-0.57247	1
Q32L61	242	K	Calcium binding tyrosine phosphorylation regulated	CABYR	1	0.000272712	73.834	LVAEQVVSEKSVHVR	0.38902	1
Q32LM2	137	K	Small glutamine-rich tetratricopeptide repeat-containing protein alpha	SGTA	1	2.40285e-05	75.533	AAAYSKLGNYAGAVQDCER	-0.95882	2
Q32LM2	200	K	Small glutamine-rich tetratricopeptide repeat-containing protein alpha	SGTA	1	0.000398516	120.27	SNLKVAELR	-0.085859	2
Q32LM2	160	K	Small glutamine-rich tetratricopeptide repeat-containing protein alpha	SGTA	1	3.79822e-05	117.7	AICIDPSYSKAYGR	0.89226	3
Q32PA1	90	K	CD59 molecule, complement regulatory protein	CD59	1	5.84536e-07	128.68	ELHYDCCQKNLCNK	-0.1252	1
Q32PG0	535	K	E3 ubiquitin-protein ligase	WWP1	1	0.00251739	61.444	SSVTKGGPQIAYER	0.13809	1
Q32PG0	463	K	E3 ubiquitin-protein ligase	WWP1	1	3.96142e-06	69.704	YLYSASMLAAENDPYGPLPPGWEKR	0.73582	1
Q32PI9	213	K	Myelin protein zero-like protein 1	MPZL1	1	1.90824e-06	85.087	DYAGCNTSENVSPVKQVSR	-1.2872	1
Q3MHL7	381	K	T-complex protein 1 subunit zeta	CCT6A	1	0.0146589	51.979	GPNKHTLTQIK	1.2922	1
Q3MHL7	377	K	T-complex protein 1 subunit zeta	CCT6A	1	7.26329e-06	139.86	SVTLLIKGPNK	0.45623	3
Q3MHM5	350	K	Tubulin beta-4B chain	TUBB4B	1	1.13559e-10	103.58	NSSYFVEWIPNNVKTAVCDIPPR	-0.13624	4
Q3MHM5	122	K	Tubulin beta-4B chain	TUBB4B	1	1.67886e-07	73.758	KEAESCDCLQGFQLTHSLGGGTGSGMGTLLISK	-0.38601	5	P68372
Q3MHM5	58	K	Tubulin beta-4B chain	TUBB4B	1	1.06676e-06	115.04	INVYYNEATGGKYVPR	-0.49983	2	P68372
Q3MHM5	336	K	Tubulin beta-4B chain	TUBB4B	1	4.64135e-09	92.147	EVDEQMLNVQNKNSSYFVEWIPNNVK	-0.054619	3	P68372
Q3MHM5	362	K	Tubulin beta-4B chain	TUBB4B	1	0.00040109	69.765	GLKMSATFIGNSTAIQELFK	1.0641	1	P68372
Q3MHM5	324	K	Tubulin beta-4B chain	TUBB4B	1	4.56259e-05	83.37	MSMKEVDEQMLNVQNK	-0.26809	1	P68372
Q3MHM5	154	K	Tubulin beta-4B chain	TUBB4B	1	3.23947e-12	101.21	KEAESCDCLQGFQLTHSLGGGTGSGMGTLLISKIR	0.39627	4
Q3MHM5	216	K	Tubulin beta-4B chain	TUBB4B	1	1.1509e-21	146.25	TLKLTTPTYGDLNHLVSATMSGVTTCLR	-0.31713	6	P68372
Q3MHM5	297	K	Tubulin beta-4B chain	TUBB4B	1	0.000401366	58.952	ALTVPELTQQMFDAKNMMAACDPR	0.029653	7	P68372
Q3MHP2	145	K	Ras-related protein Rab-11B	RAB11B	1	7.85164e-21	140.41	AFAEKNNLSFIETSALDSTNVEEAFK	0.28582	3	P46638
Q3MHP2	61	K	Ras-related protein Rab-11B	RAB11B	1	0.000339931	79.346	TIKAQIWDTAGQER	-0.60421	3
Q3MHR3	36	K	Dynein light chain 2, cytoplasmic	DYNLL2	1	0.000927526	89.43	YNIEKDIAAYIK	-0.082094	2	B2KGQ2
Q3MHR3	31	K	Dynein light chain 2, cytoplasmic	DYNLL2	1	2.10966e-06	68.835	NADMSEDMQQDAVDCATQAMEKYNIEK	0.00045191	1
Q3MHW6	476	K	Monocarboxylate transporter 1	SLC16A1	0.937239	4.02594e-10	88.708	ESKDEETNVDVAEKPKEVIDAAESPEHK	-0.45008	4
Q3MHW6	474	K	Monocarboxylate transporter 1	SLC16A1	1	4.02594e-10	156.81	ESKDEETNVDVAEKPK	0.36312	5
Q3MHW6	219	K	Monocarboxylate transporter 1	SLC16A1	1	2.59868e-07	157.22	GSLQEAGKYETK	0.20405	2
Q3MHW6	224	K	Monocarboxylate transporter 1	SLC16A1	1	1.48274e-43	256.71	KGASDANTDLIGGNPK	0.88143	2
Q3SYT8	311	K	NADPH--cytochrome P450 reductase	POR	1	0.00691421	50.102	HLMHLELDISDSKIR	-0.62335	1	P37040
Q3SYT8	584	K	NADPH--cytochrome P450 reductase	POR	1	9.93852e-12	110.38	EELAGFHKDGALTQLNVAFSR	1.1809	1
Q3SZ33	10	K	Synaptogyrin 1	SYNGR1	1	0.00101427	52.162	MEGGAYGAGKAGGAFDPYTLVR	0.89636	1	O55100
Q3SZ54	68	K	Eukaryotic initiation factor 4A-I	EIF4A1	1	1.04296e-07	84.166	AILPCIKGYDVIAQAQSGTGK	0.60947	1	P60843
Q3SZ62	5	K	Phosphoglycerate mutase 1	PGAM1	1	0.00746093	76.679	AAYKLVLIR	0.0443	2	Q3U7Z6
Q3SZA6	11	K	Syndecan binding protein (Syntenin)	SDCBP	1	0.0021505	68.044	SLYPSLEDLKVDK	1.3436	1
Q3SZF2	109	K	ADP-ribosylation factor 4	ARF4	1	4.92643e-08	108.75	IQEGAEELQKMLQEDELR	-0.24087	1
Q3SZI4	9	K	14-3-3 protein theta	YWHAQ	1	0.0456954	75.696	TELIQKAK	0.092321	1	F6VW30
Q3SZJ7	399	K	Lysosomal-associated membrane protein 2	LAMP2	1	0.0230233	72.243	KSYAGYQTL	2.0801	1
Q3SZK3	73	K	Growth hormone inducible transmembrane protein	GHITM	1	0.000289052	73.219	EAALEPSVEKIFK	-0.90139	1
Q3SZK3	121	K	Growth hormone inducible transmembrane protein	GHITM	1	0.00011681	110.84	AVIWPQYVKDR	0.58985	5
Q3SZM3	88	K	Cytochrome b-245 chaperone 1	CYBC1	1	0.0376793	82.452	KLLTLCR	0.14049	1
Q3SZP2	164	K	Microtubule-associated protein RP/EB family member 2	MAPRE2	1	0.0374058	43.794	FYDANYDGKEYDPVEAR	1.0841	1	Q8R001
Q3SZQ3	83	K	Spermatogenesis-associated protein 19, mitochondrial	SPATA19	1	3.33563e-09	118.42	HHLSKSGLLANQSQEVLEER	-0.46843	1
Q3SZV3	147	K	Elongation factor 1-gamma	EEF1G	1	1.87342e-07	125.82	ILGLLDAHLKTR	-2.29	2
Q3SZV3	212	K	Elongation factor 1-gamma	EEF1G	1	1.37504e-05	134.56	LCEKMAQFDAK	-1.2027	2	Q4FZK2
Q3SZV3	404	K	Elongation factor 1-gamma	EEF1G	1	0.000236148	98.943	KLDPGSEETQTLVR	2.1714	2
Q3SZW9	268	K	DnaJ (Hsp40) related, subfamily B, member 13	DNAJB13	1	0.000104975	80.102	LLNIPINDIVHPKYFK	0.51742	1
Q3SZY8	20	K	Small membrane A-kinase anchor protein	---	1	9.9988e-12	160.05	QTFPFPTTLESEKR	0.1021	3
Q3T014	141	K	Bisphosphoglycerate mutase	BPGM	1	0.00879786	49.988	KYKVCDVPLDQLPR	-0.81017	1
Q3T014	29	K	Bisphosphoglycerate mutase	BPGM	1	2.89246e-13	145.33	FCSWVDQKLNSDGLQEAR	-1.3895	2
Q3T014	5	K	Bisphosphoglycerate mutase	BPGM	1	0.00804973	84.244	YKLIMLR	-0.42007	1
Q3T014	143	K	Bisphosphoglycerate mutase	BPGM	1	0.000189636	91.202	YKVCDVPLDQLPR	-2.939	3	P15327
Q3T077	35	K	Tubulin polymerization-promoting protein family member 2	TPPP2	1	0.000111819	128.68	LCKDCGIMDGK	1.0416	2
Q3T084	127	K	T-complex protein 1 subunit zeta-2	CCT6B	1	0.000478278	77.597	IIAEGFEIAKIK	-2.3497	1
Q3T084	287	K	T-complex protein 1 subunit zeta-2	CCT6B	1	0.000434504	65.895	VCAQSNKGFVVINQK	-1.0347	1
Q3T084	381	K	T-complex protein 1 subunit zeta-2	CCT6B	1	0.0146589	51.979	GPNKHTLTQIK	1.2922	1
Q3T084	377	K	T-complex protein 1 subunit zeta-2	CCT6B	1	3.55032e-06	149.33	SVTLLVKGPNK	-0.040247	1	P80317
Q3T0C6	7	K	Sodium/potassium-transporting ATPase subunit beta-3	ATP1B3	1	0.000262443	99.539	KSFNQSLAEWK	-0.87577	3
Q3T0C9	64	K	Synaptojanin-2-binding protein	SYNJ2BP	1	4.08997e-11	157.37	LQEGDKILSVNGQDLK	0.65436	6	Q9D6K5
Q3T0D2	334	K	Secretory carrier-associated membrane protein	SCAMP1	1	0.0362668	42.468	TVQTAAANAASTAASSAAQNAFKGTMDSR	2.1366	1
Q3T0K2	128	K	T-complex protein 1 subunit gamma	CCT3	1	0.000203086	101.89	KALDDMISTLK	-1.3461	2
Q3T0K2	507	K	T-complex protein 1 subunit gamma	CCT3	1	5.44061e-09	109.48	LQTYKTAVETAVLLLR	-1.2085	1	P80318
Q3T0P6	382	K	Phosphoglycerate kinase 1	PGK1	1	1.2157e-13	128.01	GCITIIGGGDTATCCAKWNTEDK	-0.34204	1
Q3T0P6	97	K	Phosphoglycerate kinase 1	PGK1	1	1.87264e-05	113.4	DVLFLKDCVGPEVEK	0.23187	3
Q3T0P6	91	K	Phosphoglycerate kinase 1	PGK1	1	0.0133566	53.448	SLLGKDVLFLK	-0.34922	1	P09411
Q3T0P7	13	K	Integral membrane protein 2B	ITM2B	1	0.00021074	89.507	VTFNSALAQKEAK	0.067177	1	O89051
Q3T0Q2	287	K	Transmembrane protein 59	TMEM59	1	4.50118e-09	135.47	LSIYGDLEFMNEQKLNR	1.7379	4
Q3T0V3	140	K	Eukaryotic translation initiation factor 3 subunit K	EIF3K	1	0.00471994	50.376	KFICHVVGITYQHIDR	-3.023	1
Q3T0Y1	84	K	Ubiquitin thioesterase	OTUB1	1	0.000889472	89.301	KTRPDGNCFYR	0.53753	1	Q7TQI3
Q3T0Y1	71	K	Ubiquitin thioesterase	OTUB1	1	1.76445e-06	134.68	EYAEDDNIYQQKIK	0.65746	2	Q7TQI3
Q3T0Y5	70	K	Proteasome subunit alpha type-2	PSMA2	1	4.51925e-06	88.071	VEPITKHIGLVYSGMGPDYR	0.7618	6	Q3UWT6
Q3T169	214	K	40S ribosomal protein S3	RPS3	0.999997	8.98798e-09	85.185	KPLPDHVSIVEPKDEILPTTPISEQK	0.03977	6	P62908
Q3ZBF7	35	K	Prostaglandin E synthase 3	PTGES3	1	4.92906e-05	90.561	SKLTFSCLGGSDNFK	-0.44995	1	Q3TJG6
Q3ZBG1	193	K	RAB14 protein	RAB14	1	2.20011e-07	77.533	IYQNIQDGSLDLNAAESGVQHKPSAPQGGR	0.40781	1	Q50HX2
Q3ZBG9	114	K	Phospholipid scramblase 2	PLSCR2	1	0.00215242	112.83	YEIKNSLGQR	0.71604	2	Q9JJ00
Q3ZBG9	235	K	Phospholipid scramblase 2	PLSCR2	1	0.00104337	122.77	SLDDKYVVGK	0.87907	2
Q3ZBH0	191	K	T-complex protein 1 subunit beta	CCT2	1	0.000416818	77.372	LKGSGNLEAIHVIK	0.48786	2	P80314
Q3ZBH0	203	K	T-complex protein 1 subunit beta	CCT2	1	0.00121251	67.997	GSGNLEAIHVIKK	0.7183	1
Q3ZBH0	263	K	T-complex protein 1 subunit beta	CCT2	1	2.12991e-05	98.328	VDSTAKVAEIEHAEK	0.53879	3
Q3ZBH0	284	K	T-complex protein 1 subunit beta	CCT2	1	5.6241e-05	113.22	ILKHGINCFINR	0.52781	1	P80314
Q3ZBH0	82	K	T-complex protein 1 subunit beta	CCT2	1	0.000624631	62.94	NIGVDNPAAKVLVDMSR	-1.0393	1
Q3ZBS0	67	K	Dephospho-CoA kinase domain-containing protein	DCAKD	1	0.00238204	63.185	KVLGDLIFNQPDR	0.21905	1	Q8BHC4
Q3ZBT1	8	K	Transitional endoplasmic reticulum ATPase	VCP	1	3.61476e-11	148.44	ASGADSKGDDLSTAILK	-0.11806	1	Q01853
Q3ZBT1	312	K	Transitional endoplasmic reticulum ATPase	VCP	1	2.8422e-13	145.69	NAPAIIFIDELDAIAPKR	0.59408	2	Q01853
Q3ZBT1	236	K	Transitional endoplasmic reticulum ATPase	VCP	1	0.0281979	82.671	AIGVKPPR	-0.059905	1	Q01853
Q3ZBU2	77	K	CDGSH iron-sulfur domain-containing protein 1	CISD1	1	0.0151655	51.569	KFPLCDGSHTK	0.17422	1
Q3ZBU2	53	K	CDGSH iron-sulfur domain-containing protein 1	CISD1	1	1.43764e-05	88.565	DNPKVVHAFDMEDLGDK	0.16205	1	Q91WS0
Q3ZBU2	66	K	CDGSH iron-sulfur domain-containing protein 1	CISD1	1	0.00149054	58.98	VVHAFDMEDLGDKAVYCR	0.68621	1	Q91WS0
Q3ZBX0	234	K	Basigin isoform 2	BSG	1	3.71193e-10	130.09	RKPDEVLDDEDIGSAPLK	0.29714	3
Q3ZBX0	250	K	Basigin isoform 2	BSG	0.999989	0.000299154	57.691	RKPDEVLDDEDIGSAPLKSSGNPLNDK	-0.33667	3
Q3ZBY4	111	K	Fructose-bisphosphate aldolase	ALDOC	1	4.06052e-09	91.655	VDKGVVPLAGTDGETTTQGLDGLSER	0.28193	2
Q3ZBZ8	13	K	Stress-induced-phosphoprotein 1	STIP1	1	1.35439e-06	82.267	GNKALSAGNIDDALQCYSEAIK	-0.17933	1	Q3THQ5
Q3ZC13	281	K	AP-2 complex subunit mu	AP2M1	1	0.00643809	63.212	TTKDIILPFR	-0.35185	1	P84091
Q3ZC62	116	K	Cilia- and flagella-associated protein 36	CFAP36	1	4.02926e-05	84.759	AMMVEKNTEMQLQAIR	-0.67179	1
Q3ZC62	89	K	Cilia- and flagella-associated protein 36	CFAP36	1	8.86177e-14	136.63	EIGINEDQFQEACTSPLAKTR	0.26301	1	Q8C6E0
Q3ZC65	250	K	AUP1, lipid droplet regulating VLDL assembly factor	AUP1	1	4.64283e-05	93.424	VQQLVAKELGQTGTR	0.75919	2
Q3ZCD7	291	K	Very-long-chain enoyl-CoA reductase	TECR	1	0.0240587	97.093	SYLKEFR	-0.12636	2	Q9CY27
Q3ZCI9	326	K	T-complex protein 1 subunit theta	CCT8	1	0.00898975	57.792	LCKTVGATALPR	0.44631	1
Q3ZCI9	62	K	T-complex protein 1 subunit theta	CCT8	1	5.22801e-09	116.85	MVINHLEKLFVTNDAATILR	-0.11601	8
Q3ZCK9	54	K	Proteasome subunit alpha type-4	PSMA4	1	9.34686e-08	138.19	RNIHKLLDEVFFSEK	-0.060268	5
Q58CN9	369	K	N-acyl-phosphatidylethanolamine-hydrolyzing phospholipase D	NAPEPLD	1	0.00106792	122.33	LKTEDFLVLK	1.1992	2
Q58D01	122	K	26S proteasome non-ATPase regulatory subunit 4	PSMD4	1	1.18819e-05	91.401	IIAFVGSPVEDNEKDLVK	-0.96625	3	O35226-2
Q58D31	233	K	Sorbitol dehydrogenase	SORD	1	4.58607e-08	94.45	EVGADFILQISNESPQEIAKK	0.28332	1
Q58D31	338	K	Sorbitol dehydrogenase	SORD	1	0.00372356	90.05	ALEAFETSKK	-0.48527	2
Q58D31	329	K	Sorbitol dehydrogenase	SORD	1	2.5825e-05	87.647	FPLEKALEAFETSK	-1.2033	1
Q58D31	5	K	Sorbitol dehydrogenase	SORD	1	1.53553e-06	86.453	AAAKPENLSLVVHGPGDLR	-1.3475	1
Q58DB5	218	K	Postreplication repair protein hRAD18p	RAD18	1	8.19752e-05	86.005	IPENHINKHLDSCLSR	-0.21031	1
Q58DD3	59	K	DnaJ (Hsp40) homolog, subfamily B, member 2	DNAJB2	1	8.03591e-05	76.156	EVAEAYEVLSDKHK	0.65973	1	Q3TB24
Q58DF6	4	K	Secretory carrier-associated membrane protein 4	SCAMP4	1	1.24366e-07	156.14	SGKENNFPPLPK	1.0621	7
Q58DK4	525	K	Triokinase/FMN cyclase	TKFC	1	9.65784e-12	168.89	AVKSAEAAAEATK	-0.26458	2	Q8VC30
Q58DN4	328	K	Protein phosphatase methylesterase 1	PPME1	1	0.00101198	71.208	LDKDLTIGQMQGK	1.06	1
Q58DR5	101	K	Secretory carrier-associated membrane protein 3	SCAMP3	1	2.11267e-10	108.71	NYGSYSTQASTAAATAELLKK	-0.33239	2
Q58DR5	313	K	Secretory carrier-associated membrane protein 3	SCAMP3	1	0.000570271	57.152	TGASFQKAQQEFAAGVFSNPAVR	-0.68921	1	B2M0S2
Q5E956	142	K	Triosephosphate isomerase	TPI1	1	0.00803559	49.988	EAGITEKVVFEQTK	-0.081391	1	P17751
Q5E987	187	K	Proteasome subunit alpha type-5	PSMA5	1	9.13151e-09	95.122	AIGSASEGAQSSLQEVYHKSMTLK	0.10204	1	Q3TUI9
Q5E9F9	110	K	26S proteasome regulatory subunit 7	PSMC2	1	0.0040059	52.599	IINADSEDPKYIINVK	0.99657	1	Q8BVQ9
Q5E9I6	127	K	ADP-ribosylation factor 3	ARF3	1	3.36634e-06	71.678	DAVLLVFANKQDLPNAMNAAEITDK	0.41745	3	P61205
Q5E9J1	224	K	Heterogeneous nuclear ribonucleoprotein F	HNRNPF	1	0.0119458	51.726	YIGIVKQAGLER	-3.0943	1
Q5E9P9	375	K	Serine hydroxymethyltransferase, cytosolic	SHMT1	1	0.000880409	65.467	AEKVLEACSIACNK	-0.52108	1	P50431
Q5W5U3	828	K	Hexokinase 1	HK1	1	4.34846e-05	154.85	TVCGVVSKR	0.056997	2	P17710-3
Q5W5U3	763	K	Hexokinase 1	HK1	1	4.12146e-05	155.07	NILIDFAKR	-0.51471	5
Q5W5U3	346	K	Hexokinase 1	HK1	1	0.000863874	134.84	NKEGLHNAK	1.2421	1
Q5W5U3	315	K	Hexokinase 1	HK1	1	0.000121393	110.31	MAKEGLLFEGR	0.58807	3
Q5W5U3	344	K	Hexokinase 1	HK1	1	0.00691448	55.66	FNTSDVSAIEKNK	0.047274	1
Q5W5U3	785	K	Hexokinase 1	HK1	1	6.24702e-06	108.66	GLFQTKYLSQIESDR	1.8368	2
Q5W5U3	844	K	Hexokinase 1	HK1	1	1.46442e-08	125.45	AAQLCGAGMAAVVDKIR	-0.28205	1
Q5W5U3	885	K	Hexokinase 1	HK1	1	2.60351e-08	110.56	ELSPKCNVSFLLSEDGSGK	0.67061	1
Q5W5U3	147	K	Hexokinase 1	HK1	1	1.20333e-05	117.27	KLPVGFTFSFPCR	0.76811	3	P17710-3
Q5W5U3	738	K	Hexokinase 1	HK1	1	2.8301e-12	144.57	LVDEFSLNSGKQR	1.1571	1
Q5W5U3	488	K	Hexokinase 1	HK1	1	0.00488648	107.69	EMLLEVKK	0.51422	1
Q5W5U3	451	K	Hexokinase 1	HK1	1	1.3409e-05	73.294	FLLSESGSGKGAAMVTAVAYR	-0.82009	2	P17710-3
Q5W5U3	429	K	Hexokinase 1	HK1	1	0.00798551	96.111	RFHKTLR	1.1418	2
Q5W5U3	501	K	Hexokinase 1	HK1	1	0.000328044	79.652	AEMELGLGKQTHDK	-1.7186	1
Q5W5U3	24	K	Hexokinase 1	HK1	1	0.000499729	138.08	IDKYLYAMR	0.28726	2	P17710-3
Q5W5U3	624	K	Hexokinase 1	HK1	1	0.0292354	47.68	GFKATDCVGHDVATLLR	0.26535	1	P17710-3
Q6EWQ7	121	K	Eukaryotic translation initiation factor 5A-1	EIF5A	1	0.000240915	87.083	LPEGDLGKEIEQK	1.0241	1	P63242
Q6QRN8	7	K	Lysosomal-associated transmembrane protein 4A	LAPTM4A	1	0.00309364	133.12	VSMTFKR	-0.40545	1	E9QLR3
Q6QRN8	224	K	Lysosomal-associated transmembrane protein 4A	LAPTM4A	1	0.000406004	84.892	MPEKEPPPPYIPA	0.63887	5
Q6YFP9	8	K	Cytochrome c oxidase subunit 6B2	COX6B2	1	7.05515e-07	118.28	MLGAECPKPCK	-1.0231	1
Q6YFP9	80	K	Cytochrome c oxidase subunit 6B2	COX6B2	1	0.00167883	99.5	EQIKDGTFAGK	0.21805	2
Q76LV1	64	K	Heat shock protein HSP 90-beta	HSP90AB1	1	1.97272e-06	134.06	YESLTDPSKLDSGK	-0.10488	3	P11499
Q76LV1	624	K	Heat shock protein HSP 90-beta	HSP90AB1	1	0.000124083	77.505	KHLEINPDHPIVETLR	0.43357	1	P11499
Q76LV2	74	K	Heat shock protein HSP 90-alpha	HSP90AA1	1	1.54493e-15	178.23	LDSGKELHINLIPNKQDR	0.15609	12
Q76LV2	84	K	Heat shock protein HSP 90-alpha	HSP90AA1	1	4.31796e-08	148.52	LDSGKELHINLIPNKQDR	0.15609	4
Q76LV2	185	K	Heat shock protein HSP 90-alpha	HSP90AA1	1	0.00733395	97.813	GTKVILHLK	0.21056	2	P11499
Q76LV2	420	K	Heat shock protein HSP 90-alpha	HSP90AA1	1	3.50108e-05	77.031	KCLELFTELAEDKENYK	-0.7394	2
Q76LV2	58	K	Heat shock protein HSP 90-alpha	HSP90AA1	1	1.96547e-31	242.8	ELISNSSDALDKIR	0.040347	3	P07901
Q76LV2	69	K	Heat shock protein HSP 90-alpha	HSP90AA1	1	1.97272e-06	134.06	YESLTDPSKLDSGK	-0.10488	3	P11499
Q76LV2	408	K	Heat shock protein HSP 90-alpha	HSP90AA1	1	0.0104464	82.417	EMLQQSKILK	0.11707	1	P11499
Q76LV2	112	K	Heat shock protein HSP 90-alpha	HSP90AA1	1	7.42334e-06	114.52	ADLINNLGTIAKSGTK	0.35764	1	P11499；P07901
Q76LV2	209	K	Heat shock protein HSP 90-alpha	HSP90AA1	1	0.00472309	50.392	KHSQFIGYPITLFVEK	0.11134	3
Q76LV2	191	K	Heat shock protein HSP 90-alpha	HSP90AA1	1	0.000127144	78.69	VILHLKEDQTEYLEER	0.26613	1	P11499
Q76LV2	224	K	Heat shock protein HSP 90-alpha	HSP90AA1	1	2.41949e-09	137.52	HSQFIGYPITLFVEKER	0.5927	3	P07901
Q76LV2	284	K	Heat shock protein HSP 90-alpha	HSP90AA1	1	1.96442e-06	153.54	EKYIDQEELNK	0.55514	1	P11499
Q76LV2	293	K	Heat shock protein HSP 90-alpha	HSP90AA1	0.970121	3.6908e-14	160.81	YIDQEELNKTKPIWTR	-0.34489	2
Q76LV2	616	K	Heat shock protein HSP 90-alpha	HSP90AA1	1	0.00798329	104.75	IMKAQALR	-0.22742	1	P11499
Q8MJN0	63	K	FUN14 domain-containing protein 2	FUNDC2	1	3.65492e-08	118.19	FESLDLAELAKKQPWWR	0.45164	3
Q8MJN0	162	K	FUN14 domain-containing protein 2	FUNDC2	1	8.67899e-05	131.35	SKAEEVVSFVK	0.36758	1
Q8MJN0	151	K	FUN14 domain-containing protein 2	FUNDC2	1	4.22286e-07	163.46	KSNQIPTEVK	-0.086091	3
Q8MJN0	160	K	FUN14 domain-containing protein 2	FUNDC2	1	0.000176935	121.71	SNQIPTEVKSK	0.29385	2
Q8MJN0	62	K	FUN14 domain-containing protein 2	FUNDC2	1	3.65492e-08	152.38	FESLDLAELAKKQPWWR	0.45164	7
Q8MJN0	171	K	FUN14 domain-containing protein 2	FUNDC2	1	0.00598043	69.721	AEEVVSFVKK	0.24226	3
Q8WN95	208	K	Inositol 1,4,5-trisphosphate receptor type 3	ITPR3	1	9.78927e-05	53.264	VILNPVNAGQPLHASNYELSDNAGCKEVNSVNCNTSWK	-0.18875	1
Q95140	92	K	60S acidic ribosomal protein P0	RPLP0	1	0.000975021	61.265	GNVGFVFTKEDLTEIR	-2.7453	1
Q95M18	114	K	Endoplasmin	HSP90B1	1	0.000184637	74.296	ELISNASDALDKIR	-2.0907	2	P08113
Q9BGI1	88	K	Peroxiredoxin-5, mitochondrial	PRDX5	1	0.00546634	94.465	VNLAELFKGK	1.2214	3	P99029
Q9BGI1	75	K	Peroxiredoxin-5, mitochondrial	PRDX5	1	9.7146e-07	97.095	VGDAIPSVEVFEKEPGNK	-0.12212	1
Q9BGI1	91	K	Peroxiredoxin-5, mitochondrial	PRDX5	1	0.00016188	64.89	KGVLFGLPGAFTPGCSK	-0.12342	1
Q9BGI1	80	K	Peroxiredoxin-5, mitochondrial	PRDX5	1	0.0179342	43.761	EPGNKVNLAELFK	0.81724	2
Q9BGI1	121	K	Peroxiredoxin-5, mitochondrial	PRDX5	1	2.33401e-06	107.5	THLPGFVEQADALKAK	-0.68867	2
Q9MZ13	274	K	Voltage-dependent anion-selective channel protein 3	VDAC3	1	1.15951e-07	122.12	NFNAGGHKVGLGFELEA	1.1267	11	Q5EBQ0
Q9MZ13	109	K	Voltage-dependent anion-selective channel protein 3	VDAC3	1	2.48443e-05	104.81	LTLDTIFVPNTGKK	-0.067825	2	Q5EBQ0
Q9MZ13	53	K	Voltage-dependent anion-selective channel protein 3	VDAC3	1	1.55245e-12	102.97	SCSGVEFSTSGHAYTDTGKASGNLETK	1.1251	5	Q3TX38
Q9MZ13	20	K	Voltage-dependent anion-selective channel protein 3	VDAC3	1	0.000497591	100.22	DVFNKGYGFGMVK	0.66334	3	Q5EBQ0
Q9MZ13	15	K	Voltage-dependent anion-selective channel protein 3	VDAC3	1	0.00177557	134.26	AAKDVFNK	0.16306	1	Q5EBQ0
Q9MZG3	51	K	Diazepam-binding inhibitor-like 5	DBIL5	1	5.10572e-14	149.36	QATQGDCNIPAPPATDLKAK	0.20159	2
Q9MZG3	55	K	Diazepam-binding inhibitor-like 5	DBIL5	1	0.00051006	132.32	AKWEAWNENK	0.23461	2
Q9N2J2	126	K	Phospholipid hydroperoxide glutathione peroxidase	GPX4	1	0.000310497	71.98	EFAAGYNVKFDLFSK	2.1165	1
Q9XSJ0	234	K	Ubiquitin carboxyl-terminal hydrolase isozyme L5	UCHL5	1	0.000108648	120.53	MIYEQKIAELQR	-0.092533	1	Q9WUP7
Q9XSJ0	210	K	Ubiquitin carboxyl-terminal hydrolase isozyme L5	UCHL5	1	0.0033388	103.18	IQKYSEGEIR	-3.797	1
Q9XSJ4	202	K	Alpha-enolase	ENO1	1	9.2782e-06	74.251	YGKDATNVGDEGGFAPNILENK	-0.065872	2	P17182
Q9XSJ4	5	K	Alpha-enolase	ENO1	1	0.000676084	130.75	SILKVHAR	-0.15791	3
Q9XSJ4	343	K	Alpha-enolase	ENO1	1	1.90851e-13	121.25	SCNCLLLKVNQIGSVTESLQACK	-1.0514	2
284 common ubiquitination peptides in buffalo epididymal sperm and mouse
Protein accession	Position	Amino acid	Protein description	Gene name	Localization probability	PEP	Score	Modified sequence	Mass error [ppm]	MS/MS Count	Blast_to_ Mouse
A1L528	119	K	RAB1A, member RAS oncogene family	RAB1A	1	2.78321e-19	205.26	YASENVNKLLVGNK	0.70521	4	P62821; Q0PD66
A1L528	61	K	RAB1A, member RAS oncogene family	RAB1A	1	0.0179179	57.414	TIKLQIWDTAGQER	-0.49054	2	P62821
A1L528	125	K	RAB1A, member RAS oncogene family	RAB1A	1	0.00139197	96.82	LLVGNKCDLTTK	-0.13902	1	P62821
A1L528	58	K	RAB1A, member RAS oncogene family	RAB1A	1	0.000906087	125.23	TIELDGKTIK	0.58655	2	P62821
A2VDL2	253	K	Solute carrier family 2 (Facilitated glucose transporter), member 3	SLC2A3	1	4.58321e-11	164.93	MSQEKQVTVLELFR	0.088721	5	P32037
A2VEA3	314	K	E3 ubiquitin-protein ligase ARIH1	ARIH1	1	0.000197265	70.783	QFCFNCGENWHDPVKCK	-0.29511	1	Q9Z1K5
A3KMV5	635	K	Ubiquitin-like modifier-activating enzyme 1	UBA1	1	1.63303e-13	131.09	SIPICTLKNFPNAIEHTLQWAR	-0.49022	2	B9EHN0
A4FUZ3	178	K	Proteasome (Prosome, macropain) 26S subunit, ATPase, 1	PSMC1	1	8.77445e-06	71.002	VEKAPQETYADIGGLDNQIQEIK	-0.60128	1	P62192
A5D7A2	197	K	GARS protein	GARS	1	2.83081e-12	139.58	TSGHVDKFADFMVK	-0.71751	1	Q9CZD3
A5D7A2	99	K	GARS protein	GARS	1	0.0543881	72.23	AVAELKAR	0.21624	1	Q9CZD3
A5D973	266	K	Alpha isoform of regulatory subunit A, protein phosphatase 2	PPP2R1A	1	0.0146563	64.827	YMVADKFTELQK	0.70616	1	Q76MZ3
A5D973	188	K	Alpha isoform of regulatory subunit A, protein phosphatase 2	PPP2R1A	1	0.00305584	66.56	AAASKLGEFAK	-0.37043	1	Q76MZ3
A5D984	305	K	Pyruvate kinase	PKM	1	0.0381842	40.295	GDLGIEIPAEKVFLAQK	-0.23102	1	P52480-2
A5PJ65	14	K	Protein RER1	RER1	1	1.71228e-13	143.99	SEGDSVGDSVHGKPSVVYR	0.057009	1	B1AUE6
A5PJQ6	135	K	PGRMC2 protein	PGRMC2	1	0.0396903	42.708	GSKFYGPAGPYGIFAGR	0.84172	1	Q80UU9
A6QLD6	588	K	MYO1B protein	MYO1B	1	2.93457e-08	162.38	NLQTKNPNYIR	0.57112	2	Q7TQD7
A6QLD6	156	K	MYO1B protein	MYO1B	1	2.97389e-11	134.52	EQLLQSNPVLEAFGNAKTVR	0.15004	2	Q7TQD7
A6QLG5	30	K	40S ribosomal protein S9	RPS9	1	0.000808037	67.326	LDQELKLIGEYGLR	0.94636	1	Q6ZWN5
A6QLL8	200	K	Fructose-bisphosphate aldolase	ALDOA	1	0.00024378	55.153	YASICQQNGIVPIVEPEILPDGDHDLKR	-1.0025	1	A6ZI44
A6QLL8	111	K	Fructose-bisphosphate aldolase	ALDOA	1	6.03064e-18	139.22	VDKGVVPLAGTNGETTTQGLDGLSER	1.0807	1	A6ZI44
A6QLR2	807	K	LARS protein	LARS	1	6.74055e-05	64.705	VFASEMNAGIIKTDQNYEK	-1.246	1	F8WH45
A6QR55	837	K	Ubiquitin carboxyl-terminal hydrolase 4	USP4	1	4.0788e-07	143.42	DKLDTVVEFPVR	0.37401	1	P35123
A7E3S8	353	K	Heat shock 70kD protein binding protein	ST13	1	3.68195e-05	119.63	YQSNPKVMNLISK	0.24266	7	Q3U9V1
A7E3S8	360	K	Heat shock 70kD protein binding protein	ST13	1	0.000117655	113.61	VMNLISKLSAK	0.06004	3	Q3U9V1
A7MB76	395	K	Trafficking protein particle complex subunit 13	TRAPPC13	1	0.00393841	84.498	LTDTFLKR	0.38206	1	Q3TIR1-2
A7MB90	255	K	CSNK1G2 protein	CSNK1G2	1	0.000240187	88.561	GSLPWQGLKADTLK	-0.46399	4	Q8BTH8
A7MBA2	838	K	26S proteasome non-ATPase regulatory subunit 1	PSMD1	1	0.0112324	48.527	VSTAVLSITAKAK	0.39342	1	Q3TXS7
A7MBJ5	957	K	Cullin-associated NEDD8-dissociated protein 1	CAND1	1	7.28295e-08	89.663	NVVAECLGKLTLIDPETLLPR	0.39651	3	Q6ZQ38
A7MBJ5	40	K	Cullin-associated NEDD8-dissociated protein 1	CAND1	1	0.00190342	98.105	DSIKLDDDSER	-0.14078	2	Q6ZQ38
A7YW98	393	K	Arginine--tRNA ligase, cytoplasmic	RARS	1	3.49666e-22	186.85	SDGGYTYDTSDLAAIKQR	-0.62093	1	Q9D0I9
E1B8X4	312	K	NEDD8-activating enzyme E1 regulatory subunit	NAE1	1	0.044506	76.17	ALKEFVAK	0.89303	1	Q3UK27
E1BBT9	419	K	Heat shock protein family A (Hsp70) member 4 like	HSPA4L	1	0.000165682	74.296	GCALQCAILSPAFKVR	-0.896	1	Q571M2
E1BC58	29	K	RAB2B, member RAS oncogene family	RAB2B	1	6.41333e-07	147.91	SCLLLQFTDKR	-0.013634	1	P53994
E1BDS1	612	K	Uncharacterized protein	MAGED1	1	0.00143435	95.523	KLLTYEFVK	-0.20112	2	F6YTL0
E1BDS1	487	K	Uncharacterized protein	MAGED1	1	0.0218367	55.531	LVKYLMLK	-0.42273	2	F6YTL0
E1BDS1	620	K	Uncharacterized protein	MAGED1	1	0.0407807	50.452	LLTYEFVKQK	0.39047	1	F6YTL0
E1BDS1	529	K	Uncharacterized protein	MAGED1	1	0.0274977	43.442	ACFVLEKK	0.37406	1	F6YTL0
E1BDS1	622	K	Uncharacterized protein	MAGED1	1	0.0301274	53.754	QKYLDYR	0.28331	1	F6YTL0
E1BDS1	663	K	Uncharacterized protein	MAGED1	1	0.00189493	127.02	FIAEVQKR	0.15447	2	F6YTL0
E1BE98	693	K	Exportin 1	XPO1	1	0.0108048	76.326	QLGSILKTNVR	0.67919	1	A2AKT7
E1BFV0	62	K	Karyopherin subunit beta 1	KPNB1	1	1.93992e-12	176.89	VAAGLQIKNSLTSK	0.17649	2	P70168
E1BGC0	137	K	Glutathione S-transferase A2	GSTA2	1	0.0230518	46.352	YFPAFEKVLK	1.0078	1	P30115
E1BIN5	349	K	Cullin 3	CUL3	1	1.64535e-11	127.62	NPVDYIQGLLDLKSR	-0.08269	1	Q6ZQ84
E1BKB2	422	K	N-glycanase 1	NGLY1	1	2.74033e-05	152.97	ETINGLNKQR	0.66953	3	Q9JI78
E1BKM4	677	K	Programmed cell death 6 interacting protein	PDCD6IP	1	0.000325573	102.52	NIQVSHQEFSKMK	2.4071	3	B8JJL8
E1BKM4	87	K	Programmed cell death 6 interacting protein	PDCD6IP	1	0.0255126	47.853	AAEELSKLR	0.99177	1	B8JJL8
E1BKM4	746	K	Programmed cell death 6 interacting protein	PDCD6IP	1	9.32784e-05	98.942	DELLKDLQQSIAR	0.75749	1	B8JJL8
E1BKM9	922	K	Zinc finger MYM-type containing 3	ZMYM3	1	0.0214359	49.448	IVETIEELKVK	-3.3199	1	B1AXS5
E1BLV6	689	K	Valyl-tRNA synthetase	VARS	1	8.87592e-05	101.89	HFCNKLWNATK	0.4329	2	Q3U3D3
E1BM42	873	K	KIAA1468	RELCH	0.999251	6.13179e-08	122.33	IFTNTKVKPQFQEILR	-0.93811	2	G3X9J4
F1MDM6	128	K	DCN1-like protein	DCUN1D1	1	5.37244e-05	108.35	AQIPKMEQELK	-0.42864	7	Q3TMV8
F1MDM6	134	K	DCN1-like protein	DCUN1D1	1	1.09014e-07	167.18	MEQELKEPGR	0.056304	4	Q3TMV8
F1ME38	503	K	Ubiquitin like modifier activating enzyme 6	UBA6	1	3.20808e-13	143.88	GMVTVTDPDLIEKSNLNR	0.50331	2	Q8C7R4
F1MFT4	228	K	Heterogeneous nuclear ribonucleoprotein U	HNRNPU	1	0.0121782	50.088	HLYTKDIDIHEVR	-0.028943	1	Q3TVV6
F1MKX4	918	K	Proteasome activator complex subunit 4	PSME4	1	0.00789386	73.665	WKSFNLVK	-0.010135	2	Q5SSW2
F1MKX4	56	K	Proteasome activator complex subunit 4	PSME4	1	0.000250006	69.289	LDAESDLQLAQIKSNLGR	-1.7535	1	Q5SSW2
F1MKX4	1501	K	Proteasome activator complex subunit 4	PSME4	1	0.00308123	80.688	LTQVYKNVR	0.60383	1	Q5SSW2
F1MLV3	102	K	Thioredoxin like 1	TXNL1	1	1.06674e-05	92.474	IDQYQGADAVGLEEKIK	0.0029323	1	Q3U8R9
F1MP13	620	K	Ubiquitin specific peptidase 25	USP25	1	0.000101246	112.64	WMKYNDIAVTK	-0.91467	3	P57080
F1MPU0	793	K	Clathrin heavy chain	CLTC	1	0.00906913	52.101	YIEIYVQKVNPSR	-3.6794	1	Q80U89
F1MPU0	440	K	Clathrin heavy chain	CLTC	0.991429	9.8998e-07	99.413	WLKEDKLECSEELGDLVK	0.23732	2	Q80U89
F1MPU0	232	K	Clathrin heavy chain	CLTC	1	1.35745e-05	79.393	LHIIEVGTPPTGNQPFPKK	0.29484	1	Q80U89
F1MQJ7	258	K	3-phosphoinositide dependent protein kinase 1	PDPK1	1	8.78023e-06	70.994	ANSFVGTAQYVSPELLTEKSACK	-0.52845	2	Q3UGN6
F1MTR1	787	K	IQ motif containing GTPase activating protein 2	IQGAP2	1	0.0478817	43.68	LREEVVTKIR	0.10854	1	Q3UQ44
F1MTR1	883	K	IQ motif containing GTPase activating protein 2	IQGAP2	1	0.0529152	46.88	LIFQMPQNKSTK	2.2954	1	Q3UQ44
F1MUX6	40	K	Glutathione S-transferase	GSTM3	1	5.3642e-06	98.062	FKLDLDFPNLPYLMDGK	-0.54097	4	P48774
F1MUX6	19	K	Glutathione S-transferase	GSTM3	1	2.06292e-20	210.38	MLLEFTDTSYEEKR	-1.1738	11	P48774
F1MWE0	57	K	Proteasome 26S subunit, ATPase 3	PSMC3	1	0.0157448	60.91	IMKSEVLR	0.66827	1	Q3TKG4
F1MWE0	262	K	Proteasome 26S subunit, ATPase 3	PSMC3	1	0.000217731	107.39	ACAAQTKATFLK	0.84775	2	Q3TKG4
F1MWE0	54	K	Proteasome 26S subunit, ATPase 3	PSMC3	1	0.0201267	73.951	LLDSEIKIMK	1.8905	1	Q3TKG4
F1MY28	56	K	BCL2 associated athanogene 6	BAG6	1	6.25151e-27	232.53	EHIAASVSIPSEKQR	0.040914	3	Q9Z1R2
F1MZU2	266	K	N-ethylmaleimide sensitive factor, vesicle fusing ATPase	NSF	1	0.00398924	49.537	GILLYGPPGCGKTLLAR	0.5383	1	P46460
F1MZU2	293	K	N-ethylmaleimide sensitive factor, vesicle fusing ATPase	NSF	1	3.25568e-05	67.227	VVNGPEILNKYVGESEANIR	-0.52943	1	P46460
F1MZU2	469	K	N-ethylmaleimide sensitive factor, vesicle fusing ATPase	NSF	1	0.00186878	55.011	VEVDMEKAESLQVTR	-0.081087	1	P46460
F1MZW8	566	K	Ribosomal protein S6 kinase	RPS6KA3	1	2.80089e-05	121.36	ICDFGFAKQLR	0.18123	2	F6RQA2
F1N0M0	708	K	Tripeptidyl-peptidase 2	TPP2	1	2.79659e-14	183	SHEFYKFCSLPEK	-0.628	3	Q64514-2
F1N1A3	47	K	Ubiquilin 1	UBQLN1	1	0.0190585	52.52	EKEEFAVPENSSVQQFK	-1.2255	1	Q66K07
F1N3P2	163	K	Ubiquitin carboxyl-terminal hydrolase	USP5	1	5.24575e-05	114.02	KQEVQAWDGEVR	-0.45412	1	Q3U4W8
F1N3P2	360	K	Ubiquitin carboxyl-terminal hydrolase	USP5	1	4.5787e-17	152.13	LEKIFQNAPTDPTQDFSTQVAK	0.12229	1	Q3U4W8
F1N3P2	468	K	Ubiquitin carboxyl-terminal hydrolase	USP5	1	0.0157448	60.91	FLVEEKIK	0.5866	1	Q3U4W8
F1N3P2	357	K	Ubiquitin carboxyl-terminal hydrolase	USP5	0.999938	0.00781643	67.704	KYVDKLEK	-0.2222	1	Q3U4W8
F1N3P2	184	K	Ubiquitin carboxyl-terminal hydrolase	USP5	1	0.00475535	59.227	HAFNLKQLDNPAR	-0.95687	1	Q3U4W8
F1N3P2	574	K	Ubiquitin carboxyl-terminal hydrolase	USP5	1	0.000279756	80.96	FASFPDYLVIQIKK	-0.30084	1	Q3U4W8
F1N647	673	K	Fatty acid synthase	FASN	1	0.0137869	55.754	QEGVFAKEVR	-0.3189	1	P19096
F1N678	173	K	Uncharacterized protein	AKR1B10	1	0.00789337	105.14	LLNKPGLK	0.20694	1	G5E895
F6Q0Z5	140	K	Uncharacterized protein	LRRC57	1	1.52931e-09	156.36	HLDVVDLSKNQIR	-0.33353	1	F6U0Y0
F6RP72	369	K	Tubulin alpha chain	LOC100295712	1	1.98132e-10	109.37	VGINYQPPTVVPGGDLAKVQR	0.3503	5	P68369
F6RP72	95	K	Tubulin alpha chain	LOC100295712	1	1.47486e-17	157.22	QLFHPEQLITGKEDAANNYAR	0.32749	3	P68369
F6RP72	303	K	Tubulin alpha chain	LOC100295712	1	2.28413e-17	128.58	AYHEQLSVAEITNACFEPANQMVKCDPR	0.13508	11	P68369
F6RP72	400	K	Tubulin alpha chain	LOC100295712	1	8.70685e-05	155.75	FDLMYAKR	-0.42071	4	P68369
F6RP72	59	K	Tubulin alpha chain	LOC100295712	1	9.3543e-09	93.583	TIGGGDDSFNTFFSETGAGKHVPR	-0.7338	3	P68369
F6RP72	337	K	Tubulin alpha chain	LOC100295712	1	3.035e-07	134.04	DVNAAIATIKTKR	0.13989	2	P68369
F6RP72	393	K	Tubulin alpha chain	LOC100295712	1	2.9489e-08	162.31	LDHKFDLMYAK	0.17885	4	P68369
F6RP72	162	K	Tubulin alpha chain	LOC100295712	1	0.000239577	123.16	LSVDYGKK	0.26262	1	P68369
F6RP72	335	K	Tubulin alpha chain	LOC100295712	1	3.035e-07	134.04	DVNAAIATIKTKR	0.13989	5	P68369
F6RP72	325	K	Tubulin alpha chain	LOC100295712	1	0.000180639	86.488	GDVVPKDVNAAIATIK	-0.71724	2	P68369
G1K1A3	58	K	Nucleoside diphosphate kinase	NME1	1	3.48577e-06	100.04	VMLGETNPADSKPGTIR	-0.53541	3	E9PZF0
G1K1R6	217	K	Galactokinase	GALK1	1	7.68086e-09	95.153	SLETSLVPLSDPKLAVLITNSNVR	-0.34496	1	Q80UL3
G1K1V2	238	K	Guanine nucleotide-binding protein G(s) subunit alpha isoforms short	GNAS	1	0.000137847	89.189	QDLLAEKVLAGK	-0.044014	1	P63094
G3MYY8	69	K	Cortexin 1	CTXN1	1	0.000266459	74.141	MPASSWTDHKEALER	2.1674	1	Q3TYB7
G3N176	18	K	Desumoylating isopeptidase 1	DESI1	1	0.000398704	86.911	LYVYDLSKGLAR	-0.66859	1	Q9CQT7
G3N1J1	103	K	Uncharacterized protein	---	1	2.38835e-06	138.99	PLESSQVKYLR	-0.56087	1	Q9Z1A1
G3N3N1	69	K	ADP ribosylation factor 6	ARF6	1	2.10754e-08	127.83	FNVWDVGGQDKIRPLWR	-0.52882	4	P62331
G3N3N1	138	K	ADP ribosylation factor 6	ARF6	0.999996	1.13254e-10	128.01	QDLPDAMKPHEIQEKLGLTR	-0.090404	3	P62331
G3X6L5	61	K	ADP ribosylation factor like GTPase 8A	ARL8A	1	5.64768e-12	158.93	GNVTIKLWDIGGQPR	-0.062702	6	Q8VEH3
G3X6L9	197	K	Glutamyl-prolyl-tRNA synthetase	EPRS	1	1.38423e-05	100.4	FVELPGAEMGKVTVR	0.68118	1	Q8CGC7
G3X752	38	K	Vesicle-associated membrane protein 3	VAMP3	1	0.000360193	121.93	VNVDKVLER	-0.30969	2	B0QZN5
G3X752	69	K	Vesicle-associated membrane protein 3	VAMP3	1	4.82935e-13	153.04	ADALQAGASQFETSAAKLK	0.29727	3	B0QZN5
G3X752	45	K	Vesicle-associated membrane protein 3	VAMP3	1	1.01175e-17	150.09	DQKLSELDDRADALQAGASQFETSAAK	0.01779	4	B0QZN5
G3X7D3	63	K	Uncharacterized protein	RAB39A	1	0.000700481	97.69	IKLQLWDTAGQER	0.60597	1	Q0PD15
G8JKV6	84	K	26S proteasome non-ATPase regulatory subunit 13	PSMD13	1	0.000210966	64.588	SSDEAVILCKTAIGALK	-0.092888	1	B2RT97
G8JKV8	21	K	NEDD8	NEDD8	1	0.000157405	85.909	EIEIDIEPTDKVER	0.36846	1	P29595
G8JKV8	10	K	NEDD8	NEDD8	1	1.33595e-17	172.66	TLTGKEIEIDIEPTDKVER	0.05202	6	P29595
G8JKV8	47	K	NEDD8	NEDD8	1	0.00106974	77.279	LIYSGKQMNDEK	-1.2796	2	P29595
G8JL00	119	K	Histone H2A	LOC104975684	1	2.17174e-14	116.6	VTIAQGGVLPNIQAVLLPKK	-0.28619	1	Q8CGP5
G8JL00	96	K	Histone H2A	LOC104975684	1	0.00205578	73.655	NDEELNKLLGR	-0.37098	1	Q8CGP5
H7BWW4	50	K	Uncharacterized protein	LOC100336574	1	9.71425e-07	121.18	LTFYAVSAPEKLDR	0.64359	2	F8WHB0
P00514	221	K	cAMP-dependent protein kinase type I-alpha regulatory subunit	PRKAR1A	1	0.00260431	109.16	TNVKLWGIDR	-0.50441	2	Q3TYK4
P00514	260	K	cAMP-dependent protein kinase type I-alpha regulatory subunit	PRKAR1A	1	0.000327261	90.793	VSILESLDKWER	0.73007	1	Q3TYK4
P00517	280	K	cAMP-dependent protein kinase catalytic subunit alpha	PRKACA	1	0.000993719	91.095	NLLQVDLTKR	-0.70066	1	P68181-2
P00570	147	K	Adenylate kinase isoenzyme 1	AK1	1	0.00446625	67.214	VDDNEETIKK	0.71671	1	Q9R0Y5-2
P00570	31	K	Adenylate kinase isoenzyme 1	AK1	1	2.5241e-06	101.05	IVQKYGYTHLSTGDLLR	-0.16705	2	Q9R0Y5-2
P04038	66	K	Cytochrome c oxidase subunit 6C	COX6C	1	3.63974e-06	160.33	KAGIFQSAK	-0.082541	2	Q9CPQ1
P0CB32	161	K	Heat shock 70 kDa protein 1-like	HSPA1L	1	0.000128913	77.068	QATKDAGVIAGLNVLR	-0.71191	1	Q3TU85
P0CB32	502	K	Heat shock 70 kDa protein 1-like	HSPA1L	1	5.40535e-05	147.28	ANKITITNDK	0.63581	2	Q3TU85
P0CB32	509	K	Heat shock 70 kDa protein 1-like	HSPA1L	1	8.23052e-09	186.78	ITITNDKGR	-0.27094	1	Q3TU85
P0CB32	514	K	Heat shock 70 kDa protein 1-like	HSPA1L	1	0.0062246	112.36	LSKEEIER	0.17076	2	Q3TU85
P10096	261	K	Glyceraldehyde-3-phosphate dehydrogenase	GAPDH	1	0.00458676	83.182	VVKQASEGPLK	0.2275	1	D2KHZ9
P10096	213	K	Glyceraldehyde-3-phosphate dehydrogenase	GAPDH	1	0.000991704	59.27	GAAQNIIPASTGAAKAVGK	0.047274	1	D2KHZ9; E9PYX4
P16116	178	K	Aldose reductase	AKR1B1	1	1.13458e-06	96.143	YKPAVNQIECHPYLTQEK	0.46888	2	G3UW73
P23356	4	K	Ubiquitin carboxyl-terminal hydrolase isozyme L1	UCHL1	1	2.11402e-07	120.92	MQLKPMEINPEMLNK	0.16013	8	Q9R0P9
P31404	580	K	V-type proton ATPase catalytic subunit A	ATP6V1A	1	1.02647e-14	186.56	EHMGEILYKLSSMK	-0.42265	8	P50516
P33097	290	K	Aspartate aminotransferase, cytoplasmic	GOT1	1	0.00067354	107.06	VLSQMEKIVR	-0.65975	4	P05201
P34933	160	K	Heat shock-related 70 kDa protein 2	HSPA2	1	6.26019e-05	99.238	QATKDAGTITGLNVLR	-0.2433	1	B7U582
P34933	188	K	Heat shock-related 70 kDa protein 2	HSPA2	1	2.03447e-05	83.423	IINEPTAAAIAYGLDKK	0.31158	1	P63017
P34933	78	K	Heat shock-related 70 kDa protein 2	HSPA2	1	2.80646e-16	199.31	KFEDATVQSDMK	-0.34159	2	B7U582
P61285	36	K	Dynein light chain 1, cytoplasmic	DYNLL1	1	1.06523e-05	125.54	YNIEKDIAAHIK	0.67632	3	P63168
P61285	49	K	Dynein light chain 1, cytoplasmic	DYNLL1	1	3.00145e-07	147.58	KYNPTWHCIVGR	0.61245	1	B2KGQ2
P61287	141	K	Serine/threonine-protein phosphatase PP1-gamma catalytic subunit	PPP1CC	1	0.000307501	114.4	IYGFYDECKR	0.29726	1	P62137
P61287	260	K	Serine/threonine-protein phosphatase PP1-gamma catalytic subunit	PPP1CC	1	4.52932e-05	91.789	AHQVVEDGYEFFAKR	0.42449	2	P62137
P62157	22	K	Calmodulin	CALM	1	4.75355e-09	123.02	EAFSLFDKDGDGTITTKELGTVMR	0.11485	3	Q3UKW2
P62157	31	K	Calmodulin	CALM	1	1.37035e-33	210.34	EAFSLFDKDGDGTITTKELGTVMR	-0.29958	6	Q3UKW2
P62194	222	K	26S proteasome regulatory subunit 8	PSMC5	1	0.0183939	48.216	VSGSELVQKFIGEGAR	2.7975	1	B1ARK2
P62261	123	K	14-3-3 protein epsilon	YWHAE	1	0.0492031	51.787	VFYYKMK	1.9942	1	P62259
P62261	50	K	14-3-3 protein epsilon	YWHAE	1	1.00161e-05	114.87	NLLSVAYKNVIGAR	0.072355	4	P62259
P62261	125	K	14-3-3 protein epsilon	YWHAE	1	0.0569299	82.241	MKGDYHR	0.29176	1	P62259
P63048	27	K	Ubiquitin-60S ribosomal protein L40	UBA52	1	2.54152e-12	140.46	TITLEVEPSDTIENVKAK	0.47752	3	P62983
P63048	11	K	Ubiquitin-60S ribosomal protein L40	UBA52	1	1.71527e-31	202.22	TLTGKTITLEVEPSDTIENVK	-0.28876	11	P62983
P63048	33	K	Ubiquitin-60S ribosomal protein L40	UBA52	1	6.27829e-09	157.2	IQDKEGIPPDQQR	1.1464	16	P62983
P63048	63	K	Ubiquitin-60S ribosomal protein L40	UBA52	1	1.81139e-22	191.35	TLSDYNIQKESTLHLVLR	1.2436	21	P62983
P63048	29	K	Ubiquitin-60S ribosomal protein L40	UBA52	0.999699	6.9801e-06	110.22	AKIQDKEGIPPDQQR	1.2055	1	P62983
P63048	48	K	Ubiquitin-60S ribosomal protein L40	UBA52	1	2.33486e-16	174.23	LIFAGKQLEDGRTLSDYNIQK	0.066478	47	P62983
P63103	120	K	14-3-3 protein zeta/delta	YWHAZ	1	0.0564002	47.849	VFYLKMK	0.31398	1	F6VW30
P63103	49	K	14-3-3 protein zeta/delta	YWHAZ	1	1.9186e-19	208.27	NLLSVAYKNVVGAR	0.18556	4	P63101; A2A5N2; P68510; A8IP69
P63103	138	K	14-3-3 protein zeta/delta	YWHAZ	1	0.00038269	107.17	YLAEVAAGDDKK	-0.20685	2	P63101
P63103	9	K	14-3-3 protein zeta/delta	YWHAZ	1	2.28738e-16	198.97	NELVQKAK	-0.31337	5	P63101
P63103	157	K	14-3-3 protein zeta/delta	YWHAZ	1	6.80492e-05	64.705	GIVDQSQQAYQEAFEISKK	1.2033	1	P63101
P63103	122	K	14-3-3 protein zeta/delta	YWHAZ	1	0.0352142	93.195	MKGDYYR	-0.58465	1	P63101
P63258	315	K	Actin, cytoplasmic 2	ACTG1	1	0.000183258	102.29	MQKEITALAPSTMK	-0.70831	2	P68134
P63258	191	K	Actin, cytoplasmic 2	ACTG1	1	0.000164183	101.43	DLTDYLMKILTER	-0.029669	1	P68134
P63258	113	K	Actin, cytoplasmic 2	ACTG1	1	1.03821e-07	84.249	VAPEEHPVLLTEAPLNPKANR	-0.098523	1	B2RRX1
P67774	74	K	Serine/threonine-protein phosphatase 2A catalytic subunit alpha isoform	PPP2CA	1	0.00801807	44.054	IGGKSPDTNYLFMGDYVDR	-0.30179	1	P63330
P67774	21	K	Serine/threonine-protein phosphatase 2A catalytic subunit alpha isoform	PPP2CA	1	0.000618905	59.339	ELDQWIEQLNECKQLSESQVK	-1.8794	1	P63330
P67774	41	K	Serine/threonine-protein phosphatase 2A catalytic subunit alpha isoform	PPP2CA	1	9.77361e-07	131.32	EILTKESNVQEVR	0.6824	2	P63330
P68002	120	K	Voltage-dependent anion-selective channel protein 2	VDAC2	1	0.000218585	82.515	LTFDTTFSPNTGKK	0.19786	2	Q60930
P68103	273	K	Elongation factor 1-alpha 1	EEF1A1	1	5.18828e-06	71.071	VETGVLKPGMVVTFAPVNVTTEVK	-0.13126	2	P10126
P68103	41	K	Elongation factor 1-alpha 1	EEF1A1	1	0.0513217	84.498	TIEKFEK	-0.17145	1	P10126
P68103	180	K	Elongation factor 1-alpha 1	EEF1A1	1	2.43507e-05	62.706	KIGYNPDTVAFVPISGWNGDNMLEPSANMPWFK	0.42083	1	P10126
P68103	172	K	Elongation factor 1-alpha 1	EEF1A1	1	0.000312555	83.087	YEEIVKEVSTYIK	-1.0205	2	P10126
P68103	395	K	Elongation factor 1-alpha 1	EEF1A1	0.999682	3.33537e-07	75.436	FLKSGDAAIVDMVPGKPMCVESFSDYPPLGR	0.39865	3	P10126
P68103	255	K	Elongation factor 1-alpha 1	EEF1A1	1	3.77234e-08	105.79	LPLQDVYKIGGIGTVPVGR	0.4325	5	P10126
P68103	44	K	Elongation factor 1-alpha 1	EEF1A1	1	0.00114612	121.02	FEKEAAEMGK	0.19427	2	P10126
P68252	10	K	14-3-3 protein gamma	YWHAG	1	4.08964e-05	124.98	VDREQLVQKAR	0.30109	5	A8IP69
P81947	370	K	Tubulin alpha-1B chain	---	1	1.98132e-10	109.37	VGINYQPPTVVPGGDLAKVQR	0.3503	4	P68369
Q08DD3	117	K	Cysteine-rich hydrophobic domain 2	CHIC2	1	9.70008e-05	105.66	SIEKLLEWENNR	-0.90212	3	Q9D9G3
Q08DL0	107	K	SLC3A2 protein	SLC3A2	1	0.00262503	93.623	FTGLSKEELLK	-0.75258	1	G3UWA6
Q08DM8	187	K	Translin	TSN	1	0.00761155	55.806	LLNLKNDSLR	0.4579	1	Q545E6
Q09430	91	K	Profilin-2	PFN2	1	3.64326e-14	173.03	TKSQGGEPTYNVAVGR	0.58566	2	Q9JJV2
Q0IIF7	291	K	Ubiquitin carboxyl-terminal hydrolase 14	USP14	1	0.0335321	52.49	YLFTGLKLR	1.1875	1	Q9JMA1
Q0IIH8	71	K	Ubiquitin carboxyl-terminal hydrolase MINDY-3	MINDY3	1	0.000544814	88.155	LLFSSEKSSWR	1.3678	2	Q9CV28
Q0III6	60	K	DnaJ homolog subfamily B member 6	DNAJB6	1	6.1369e-07	130.47	QVAEAYEVLSDAKK	0.32106	3	O54946-2
Q0P5K3	92	K	Ubiquitin-conjugating enzyme E2 N	UBE2N	1	0.00218217	92.538	ICLDILKDK	0.24182	3	A2RTT4
Q0VCV6	16	K	V-type proton ATPase subunit G	ATP6V1G2	1	1.36842e-29	226.67	ASQSQGIQQLLQAEKR	-0.068947	2	Q5HZY7
Q148J4	130	K	RAB2A, member RAS oncogene family	RAB2A	0.999539	1.47711e-06	145	EVKKEEGEAFAR	0.81365	1	P53994
Q148J4	120	K	RAB2A, member RAS oncogene family	RAB2A	1	1.06958e-32	209.85	QHSNSNMVIMLIGNKSDLESR	-0.12831	6	P53994
Q2HJ54	67	K	Phosphatidylinositol transfer protein alpha isoform	PITPNA	1	0.0114281	51.135	IYHLQSKVPTFVR	0.24558	1	F6SJE0
Q2HJ58	18	K	Ribose-phosphate pyrophosphokinase 1	PRPS1	1	8.56978e-09	131.45	IFSGSSHQDLSQKIADR	-0.28471	2	G3UXL2
Q2HJ65	116	K	Core histone macro-H2A	H2AFY	1	3.01524e-10	103.4	GVTIASGGVLPNIHPELLAKK	-0.13301	2	Q9QZQ8
Q2HJB8	163	K	Tubulin alpha-8 chain	TUBA8	1	0.00547737	103.87	LSLDYGKK	0.67793	1	Q9JJZ2
Q2HJD0	367	K	FAS-associated factor 2	FAF2	1	0.0093515	60.255	IIFKLPNDSR	0.23301	1	Q3TDN2
Q2HJD0	400	K	FAS-associated factor 2	FAF2	1	0.000279228	80.905	ESPEKFQIEANFPR	-0.27653	1	Q3TDN2
Q2HJF8	200	K	Mitochondrial Rho GTPase 1	RHOT1	0.999441	0.00727932	62.162	EMKPACIKALTR	0.36388	1	Q8BG51-2
Q2HJH1	19	K	Aspartyl aminopeptidase	DNPEP	1	0.0023089	95.531	ELLKFVNR	0.298	2	Q3TVK3
Q2KI07	141	K	ADP-ribosylation factor-like protein 8B	ARL8B	1	8.38424e-07	123.76	DLPNALDEKQLIEK	0.19379	2	Q9CQW2
Q2KI07	146	K	ADP-ribosylation factor-like protein 8B	ARL8B	1	6.8538e-05	97.203	QLIEKMNLSAIQDR	-0.092627	2	Q9CQW2
Q2KIT4	73	K	DnaJ homolog subfamily B member 4	DNAJB4	1	1.47093e-12	110.94	EIYDQFGEEGLKGGAGGTDGQGGTFR	-0.20546	1	Q9D832
Q2KIW6	48	K	26S proteasome regulatory subunit 10B	PSMC6	1	5.86533e-09	115.42	SENDLKALQSVGQIVGEVLK	-0.8904	2	P62334
Q2KJ46	273	K	26S proteasome non-ATPase regulatory subunit 3	PSMD3	1	0.000167735	76.586	LVSKSVFPEQANNNEWAR	-0.54356	1	P14685
Q2KJ57	615	K	ATP binding cassette subfamily D member 1	ABCD1	1	0.00277551	82.261	DVLSGGEKQR	-0.25386	1	A2ALM9
Q2KJ57	701	K	ATP binding cassette subfamily D member 1	ABCD1	1	0.00182055	90.15	LSLTEEKQR	0.18015	1	A2ALM9
Q2LGB5	66	K	Toll-interacting protein	TOLLIP	1	0.0105702	92.538	LAKNYGMTR	0.024572	1	A6PWS1
Q2NL13	9	K	Trafficking protein particle complex subunit 5	TRAPPC5	1	0.00277039	128.87	GKSALLER	0.25487	1	Q9CQA1
Q2T9L8	364	K	Methionine--tRNA ligase, cytoplasmic	MARS	1	9.58419e-07	115.68	TTTPQQTKITQDIFQR	-0.44523	1	E9QB02
Q2TBL2	387	K	Cell adhesion molecule 1	CADM1	1	2.19456e-28	156.4	GTYFTHEAKGADDAADADTAIINAEGGQNNSEEK	-1.2089	3	Q8R5M8-4
Q2TBP7	20	K	c-Myc-binding protein	MYCBP	1	0.0281133	46.797	YLEKSGVLDTLTK	-0.8206	1	A2A7K5
Q32KV0	100	K	Phosphoglycerate mutase 2	PGAM2	1	1.0491e-22	197.75	HYGGLTGLNKAETAAK	-0.28399	3	O70250; Q3U7Z6
Q32KV0	113	K	Phosphoglycerate mutase 2	PGAM2	1	0.00464239	66.056	HGEEQVKIWR	-0.62517	1	O70250
Q3MHM5	122	K	Tubulin beta-4B chain	TUBB4B	1	1.67886e-07	73.758	KEAESCDCLQGFQLTHSLGGGTGSGMGTLLISK	-0.38601	5	P68372
Q3MHM5	58	K	Tubulin beta-4B chain	TUBB4B	1	1.06676e-06	115.04	INVYYNEATGGKYVPR	-0.49983	2	P68372
Q3MHM5	336	K	Tubulin beta-4B chain	TUBB4B	1	4.64135e-09	92.147	EVDEQMLNVQNKNSSYFVEWIPNNVK	-0.054619	3	P68372
Q3MHM5	362	K	Tubulin beta-4B chain	TUBB4B	1	0.00040109	69.765	GLKMSATFIGNSTAIQELFK	1.0641	1	P68372
Q3MHM5	324	K	Tubulin beta-4B chain	TUBB4B	1	4.56259e-05	83.37	MSMKEVDEQMLNVQNK	-0.26809	1	P68372
Q3MHM5	216	K	Tubulin beta-4B chain	TUBB4B	1	1.1509e-21	146.25	TLKLTTPTYGDLNHLVSATMSGVTTCLR	-0.31713	6	P68372
Q3MHM5	297	K	Tubulin beta-4B chain	TUBB4B	1	0.000401366	58.952	ALTVPELTQQMFDAKNMMAACDPR	0.029653	7	P68372
Q3MHP2	145	K	Ras-related protein Rab-11B	RAB11B	1	7.85164e-21	140.41	AFAEKNNLSFIETSALDSTNVEEAFK	0.28582	3	P46638
Q3MHR3	36	K	Dynein light chain 2, cytoplasmic	DYNLL2	1	0.000927526	89.43	YNIEKDIAAYIK	-0.082094	2	B2KGQ2
Q3SYT8	311	K	NADPH--cytochrome P450 reductase	POR	1	0.00691421	50.102	HLMHLELDISDSKIR	-0.62335	1	P37040
Q3SZ33	10	K	Synaptogyrin 1	SYNGR1	1	0.00101427	52.162	MEGGAYGAGKAGGAFDPYTLVR	0.89636	1	O55100
Q3SZ54	68	K	Eukaryotic initiation factor 4A-I	EIF4A1	1	1.04296e-07	84.166	AILPCIKGYDVIAQAQSGTGK	0.60947	1	P60843
Q3SZ62	5	K	Phosphoglycerate mutase 1	PGAM1	1	0.00746093	76.679	AAYKLVLIR	0.0443	2	Q3U7Z6
Q3SZI4	9	K	14-3-3 protein theta	YWHAQ	1	0.0456954	75.696	TELIQKAK	0.092321	1	F6VW30
Q3SZP2	164	K	Microtubule-associated protein RP/EB family member 2	MAPRE2	1	0.0374058	43.794	FYDANYDGKEYDPVEAR	1.0841	1	Q8R001
Q3SZV3	212	K	Elongation factor 1-gamma	EEF1G	1	1.37504e-05	134.56	LCEKMAQFDAK	-1.2027	2	Q4FZK2
Q3T014	143	K	Bisphosphoglycerate mutase	BPGM	1	0.000189636	91.202	YKVCDVPLDQLPR	-2.939	3	P15327
Q3T084	377	K	T-complex protein 1 subunit zeta-2	CCT6B	1	3.55032e-06	149.33	SVTLLVKGPNK	-0.040247	1	P80317
Q3T0C9	64	K	Synaptojanin-2-binding protein	SYNJ2BP	1	4.08997e-11	157.37	LQEGDKILSVNGQDLK	0.65436	6	Q9D6K5
Q3T0K2	507	K	T-complex protein 1 subunit gamma	CCT3	1	5.44061e-09	109.48	LQTYKTAVETAVLLLR	-1.2085	1	P80318
Q3T0P6	91	K	Phosphoglycerate kinase 1	PGK1	1	0.0133566	53.448	SLLGKDVLFLK	-0.34922	1	P09411
Q3T0P7	13	K	Integral membrane protein 2B	ITM2B	1	0.00021074	89.507	VTFNSALAQKEAK	0.067177	1	O89051
Q3T0Y1	84	K	Ubiquitin thioesterase	OTUB1	1	0.000889472	89.301	KTRPDGNCFYR	0.53753	1	Q7TQI3
Q3T0Y1	71	K	Ubiquitin thioesterase	OTUB1	1	1.76445e-06	134.68	EYAEDDNIYQQKIK	0.65746	2	Q7TQI3
Q3T0Y5	70	K	Proteasome subunit alpha type-2	PSMA2	1	4.51925e-06	88.071	VEPITKHIGLVYSGMGPDYR	0.7618	6	Q3UWT6
Q3T169	214	K	40S ribosomal protein S3	RPS3	0.999997	8.98798e-09	85.185	KPLPDHVSIVEPKDEILPTTPISEQK	0.03977	6	P62908
Q3ZBF7	35	K	Prostaglandin E synthase 3	PTGES3	1	4.92906e-05	90.561	SKLTFSCLGGSDNFK	-0.44995	1	Q3TJG6
Q3ZBG1	193	K	RAB14 protein	RAB14	1	2.20011e-07	77.533	IYQNIQDGSLDLNAAESGVQHKPSAPQGGR	0.40781	1	Q50HX2
Q3ZBG9	114	K	Phospholipid scramblase 2	PLSCR2	1	0.00215242	112.83	YEIKNSLGQR	0.71604	2	Q9JJ00
Q3ZBH0	191	K	T-complex protein 1 subunit beta	CCT2	1	0.000416818	77.372	LKGSGNLEAIHVIK	0.48786	2	P80314
Q3ZBH0	284	K	T-complex protein 1 subunit beta	CCT2	1	5.6241e-05	113.22	ILKHGINCFINR	0.52781	1	P80314
Q3ZBS0	67	K	Dephospho-CoA kinase domain-containing protein	DCAKD	1	0.00238204	63.185	KVLGDLIFNQPDR	0.21905	1	Q8BHC4
Q3ZBT1	8	K	Transitional endoplasmic reticulum ATPase	VCP	1	3.61476e-11	148.44	ASGADSKGDDLSTAILK	-0.11806	1	Q01853
Q3ZBT1	312	K	Transitional endoplasmic reticulum ATPase	VCP	1	2.8422e-13	145.69	NAPAIIFIDELDAIAPKR	0.59408	2	Q01853
Q3ZBT1	236	K	Transitional endoplasmic reticulum ATPase	VCP	1	0.0281979	82.671	AIGVKPPR	-0.059905	1	Q01853
Q3ZBU2	53	K	CDGSH iron-sulfur domain-containing protein 1	CISD1	1	1.43764e-05	88.565	DNPKVVHAFDMEDLGDK	0.16205	1	Q91WS0
Q3ZBU2	66	K	CDGSH iron-sulfur domain-containing protein 1	CISD1	1	0.00149054	58.98	VVHAFDMEDLGDKAVYCR	0.68621	1	Q91WS0
Q3ZBZ8	13	K	Stress-induced-phosphoprotein 1	STIP1	1	1.35439e-06	82.267	GNKALSAGNIDDALQCYSEAIK	-0.17933	1	Q3THQ5
Q3ZC13	281	K	AP-2 complex subunit mu	AP2M1	1	0.00643809	63.212	TTKDIILPFR	-0.35185	1	P84091
Q3ZC62	89	K	Cilia- and flagella-associated protein 36	CFAP36	1	8.86177e-14	136.63	EIGINEDQFQEACTSPLAKTR	0.26301	1	Q8C6E0
Q3ZCD7	291	K	Very-long-chain enoyl-CoA reductase	TECR	1	0.0240587	97.093	SYLKEFR	-0.12636	2	Q9CY27
Q58D01	122	K	26S proteasome non-ATPase regulatory subunit 4	PSMD4	1	1.18819e-05	91.401	IIAFVGSPVEDNEKDLVK	-0.96625	3	O35226-2
Q58DD3	59	K	DnaJ (Hsp40) homolog, subfamily B, member 2	DNAJB2	1	8.03591e-05	76.156	EVAEAYEVLSDKHK	0.65973	1	Q3TB24
Q58DK4	525	K	Triokinase/FMN cyclase	TKFC	1	9.65784e-12	168.89	AVKSAEAAAEATK	-0.26458	2	Q8VC30
Q58DR5	313	K	Secretory carrier-associated membrane protein 3	SCAMP3	1	0.000570271	57.152	TGASFQKAQQEFAAGVFSNPAVR	-0.68921	1	B2M0S2
Q5E956	142	K	Triosephosphate isomerase	TPI1	1	0.00803559	49.988	EAGITEKVVFEQTK	-0.081391	1	P17751
Q5E987	187	K	Proteasome subunit alpha type-5	PSMA5	1	9.13151e-09	95.122	AIGSASEGAQSSLQEVYHKSMTLK	0.10204	1	Q3TUI9
Q5E9F9	110	K	26S proteasome regulatory subunit 7	PSMC2	1	0.0040059	52.599	IINADSEDPKYIINVK	0.99657	1	Q8BVQ9
Q5E9I6	127	K	ADP-ribosylation factor 3	ARF3	1	3.36634e-06	71.678	DAVLLVFANKQDLPNAMNAAEITDK	0.41745	3	P61205
Q5E9P9	375	K	Serine hydroxymethyltransferase, cytosolic	SHMT1	1	0.000880409	65.467	AEKVLEACSIACNK	-0.52108	1	P50431
Q5W5U3	828	K	Hexokinase 1	HK1	1	4.34846e-05	154.85	TVCGVVSKR	0.056997	2	P17710-3
Q5W5U3	147	K	Hexokinase 1	HK1	1	1.20333e-05	117.27	KLPVGFTFSFPCR	0.76811	3	P17710-3
Q5W5U3	451	K	Hexokinase 1	HK1	1	1.3409e-05	73.294	FLLSESGSGKGAAMVTAVAYR	-0.82009	2	P17710-3
Q5W5U3	24	K	Hexokinase 1	HK1	1	0.000499729	138.08	IDKYLYAMR	0.28726	2	P17710-3
Q5W5U3	624	K	Hexokinase 1	HK1	1	0.0292354	47.68	GFKATDCVGHDVATLLR	0.26535	1	P17710-3
Q6EWQ7	121	K	Eukaryotic translation initiation factor 5A-1	EIF5A	1	0.000240915	87.083	LPEGDLGKEIEQK	1.0241	1	P63242
Q6QRN8	7	K	Lysosomal-associated transmembrane protein 4A	LAPTM4A	1	0.00309364	133.12	VSMTFKR	-0.40545	1	E9QLR3
Q76LV1	64	K	Heat shock protein HSP 90-beta	HSP90AB1	1	1.97272e-06	134.06	YESLTDPSKLDSGK	-0.10488	3	P11499
Q76LV1	624	K	Heat shock protein HSP 90-beta	HSP90AB1	1	0.000124083	77.505	KHLEINPDHPIVETLR	0.43357	1	P11499
Q76LV2	185	K	Heat shock protein HSP 90-alpha	HSP90AA1	1	0.00733395	97.813	GTKVILHLK	0.21056	2	P11499
Q76LV2	58	K	Heat shock protein HSP 90-alpha	HSP90AA1	1	1.96547e-31	242.8	ELISNSSDALDKIR	0.040347	3	P07901
Q76LV2	69	K	Heat shock protein HSP 90-alpha	HSP90AA1	1	1.97272e-06	134.06	YESLTDPSKLDSGK	-0.10488	3	P11499
Q76LV2	408	K	Heat shock protein HSP 90-alpha	HSP90AA1	1	0.0104464	82.417	EMLQQSKILK	0.11707	1	P11499
Q76LV2	112	K	Heat shock protein HSP 90-alpha	HSP90AA1	1	7.42334e-06	114.52	ADLINNLGTIAKSGTK	0.35764	1	P11499; P07901
Q76LV2	191	K	Heat shock protein HSP 90-alpha	HSP90AA1	1	0.000127144	78.69	VILHLKEDQTEYLEER	0.26613	1	P11499
Q76LV2	224	K	Heat shock protein HSP 90-alpha	HSP90AA1	1	2.41949e-09	137.52	HSQFIGYPITLFVEKER	0.5927	3	P07901
Q76LV2	284	K	Heat shock protein HSP 90-alpha	HSP90AA1	1	1.96442e-06	153.54	EKYIDQEELNK	0.55514	1	P11499
Q76LV2	616	K	Heat shock protein HSP 90-alpha	HSP90AA1	1	0.00798329	104.75	IMKAQALR	-0.22742	1	P11499
Q95M18	114	K	Endoplasmin	HSP90B1	1	0.000184637	74.296	ELISNASDALDKIR	-2.0907	2	P08113
Q9BGI1	88	K	Peroxiredoxin-5, mitochondrial	PRDX5	1	0.00546634	94.465	VNLAELFKGK	1.2214	3	P99029
Q9MZ13	274	K	Voltage-dependent anion-selective channel protein 3	VDAC3	1	1.15951e-07	122.12	NFNAGGHKVGLGFELEA	1.1267	11	Q5EBQ0
Q9MZ13	109	K	Voltage-dependent anion-selective channel protein 3	VDAC3	1	2.48443e-05	104.81	LTLDTIFVPNTGKK	-0.067825	2	Q5EBQ0
Q9MZ13	53	K	Voltage-dependent anion-selective channel protein 3	VDAC3	1	1.55245e-12	102.97	SCSGVEFSTSGHAYTDTGKASGNLETK	1.1251	5	Q3TX38
Q9MZ13	20	K	Voltage-dependent anion-selective channel protein 3	VDAC3	1	0.000497591	100.22	DVFNKGYGFGMVK	0.66334	3	Q5EBQ0
Q9MZ13	15	K	Voltage-dependent anion-selective channel protein 3	VDAC3	1	0.00177557	134.26	AAKDVFNK	0.16306	1	Q5EBQ0
Q9XSJ0	234	K	Ubiquitin carboxyl-terminal hydrolase isozyme L5	UCHL5	1	0.000108648	120.53	MIYEQKIAELQR	-0.092533	1	Q9WUP7
Q9XSJ4	202	K	Alpha-enolase	ENO1	1	9.2782e-06	74.251	YGKDATNVGDEGGFAPNILENK	-0.065872	2	P17182
779 new identified ubiquitination peptides in buffalo testis compared to the mouse
Protein accession	Position	Amino acid	Protein description	Gene name	Localization probability	PEP	Score	Modified sequence	Mass error [ppm]	MS/MS Count
A0JNI4	205	K	Serine racemase	SRR	1	3.39559e-09	101.41	ALRPSVKVYAAEPLNADDCYQSKLK	1.145	6
A0JNI4	221	K	Serine racemase	SRR	1	2.89836e-06	74.123	VYAAEPLNADDCYQSKLK	0.34343	2
A0JNI4	75	K	Serine racemase	SRR	1	4.17063e-16	199.4	GLISAHPEEKPR	-0.74616	3
A0JNI4	241	K	Serine racemase	SRR	1	1.2577e-07	80.117	GELTPNPYPPETIADGIKSSIGLNTWPIIR	0.065823	1
A0JNI4	45	K	Serine racemase	SRR	1	0.000379355	94.767	NLFFKCELFQK	-0.50439	2
A0JNI4	114	K	Serine racemase	SRR	1	0.00068762	61.096	LEGIPAYVIVPETAPNCKK	0.010455	2
A0JNI4	115	K	Serine racemase	SRR	1	1.38021e-09	102.15	KLAIQAYGASIVYSEQSEESR	1.1461	1
A0JNI4	223	K	Serine racemase	SRR	1	6.81106e-07	88.515	LKGELTPNPYPPETIADGIK	0.86653	5
A0JNM2	72	K	Thioredoxin	TXNDC8	1	2.46981e-08	114.96	ELAQTYHIKAVPTFQLFK	0.18355	5
A1A4J6	259	K	Probable phospholipid-transporting ATPase IIB	ATP9B	1	0.049204	48.568	TSEKAGSCFIR	-0.11041	1
A1A4J6	126	K	Probable phospholipid-transporting ATPase IIB	ATP9B	1	0.012134	47.037	TVWLGCPEKCEEK	0.27251	1
A1L528	24	K	RAB1A, member RAS oncogene family	RAB1A	1	1.33073e-08	126.77	LLLIGDSGVGKSCLLLR	0.38614	1
A2VDL2	243	K	Solute carrier family 2 (Facilitated glucose transporter), member 3	SLC2A3	1	4.31195e-06	81.807	LWGTEDVAQDIQEMKDESMR	-0.21379	1
A2VDL2	477	K	Solute carrier family 2 (Facilitated glucose transporter), member 3	SLC2A3	1	5.36781e-18	185.96	GEKGPIMEMNSIQPTKDTNA	-0.20877	28
A2VDL2	490	K	Solute carrier family 2 (Facilitated glucose transporter), member 3	SLC2A3	1	1.5367e-08	127.18	GPIMEMNSIQPTKDTNA	-0.47304	21
A2VEA3	272	K	E3 ubiquitin-protein ligase ARIH1	ARIH1	1	0.0152997	43.592	LLKWCPAPDCHHVVK	1.0694	2
A3KMV2	53	K	UV excision repair protein RAD23 homolog A	RAD23A	1	5.32909e-10	156.24	LIYAGKILSDDVPIR	0.29197	3
A3KMV3	854	K	E3 ubiquitin-protein ligase	WWP2	1	0.0259689	59.35	SYEQLKEK	-3.3284	1
A3KMV3	484	K	E3 ubiquitin-protein ligase	WWP2	1	7.46381e-07	110.56	PGFESGTKQGSPGAYDR	1.2145	2
A3KMV3	473	K	E3 ubiquitin-protein ligase	WWP2	1	0.00761948	51.235	TTTFKDPRPGFESGTK	0.11391	1
A4FUA8	273	K	F-actin-capping protein subunit alpha-1	CAPZA1	1	7.33748e-07	161.19	VDWNKILSYK	0.89393	2
A4IFF4	189	K	Ribosomal protein S6 kinase	RPS6KA1	1	3.23788e-07	119.46	DLKPENILLDEEGHIK	-0.85742	1
A5D7E2	314	K	Transmembrane 9 superfamily member 4	TM9SF4	1	1.05957e-16	148.38	DIANYNKEDDIEDTMEESGWK	0.47745	1
A5D7N5	522	K	PAPOLG protein	PAPOLG	1	0.0147951	50.827	QSLSDVTRSSSGPQSKR	-1.3138	1
A5D7P7	484	K	ABCB6 protein	ABCB6	1	3.95438e-05	101.89	EAIIKYQSLEWK	-1.77	2
A5D984	206	K	Pyruvate kinase	PKM	1	4.32943e-05	68.639	GPDFLVTEVENGGSLGSKK	-0.20994	1
A5PJD6	391	K	ATL3 protein	ATL3	1	0.00416883	60.196	HCEFKQLALDHFK	0.23129	2
A5PJE4	322	K	TTC29 protein	TTC29	1	0.00201667	50.358	AYEATAKVLQSQGQMAEAVK	-0.0054973	1
A5PJN7	387	K	BFAR protein	BFAR	1	0.0406517	68.626	SELKTVPQR	0.33693	1
A5PJQ6	217	K	PGRMC2 protein	PGRMC2	0.952948	2.90185e-06	78.272	LLKPGEEPSEYTDEEDTKDHNKQD	0.40254	1
A5PJT0	256	K	Metallo-beta-lactamase domain-containing protein 2	MBLAC2	1	3.4668e-14	179.83	AGICHKVSTFAMR	-0.9218	3
A5PJZ5	243	K	Nuclear pore complex protein Nup93	NUP93	1	0.000695497	62.658	QMTDVLLVPATDALKSR	-0.086748	1
A5PKG6	308	K	Ubiquitin conjugation factor E4 A	UBE4A	1	0.00203179	78.505	DMAKVFVDYIQPK	0.011298	2
A5PKG6	468	K	Ubiquitin conjugation factor E4 A	UBE4A	1	1.81643e-06	85.937	LLTFNPTYCALKELNDEER	0.50692	2
A5PKL2	177	K	RAS related 2	RRAS2	1	2.48882e-05	105.39	KFQEQECPPSPEPTR	-0.35198	2
A6H758	99	K	C11H9ORF9 protein	SPACA9	1	7.58691e-16	121.25	LCQHFEALHAGTPVTNNLLEKCK	1.2887	2
A6H7B5	30	K	COP9 signalosome complex subunit 3	COPS3	1	7.34742e-06	65.854	QLSAQGQMTQLCELINKSGELLAK	1.1243	1
A6H7B8	252	K	Post-GPI attachment to proteins factor 2	PGAP2	1	6.46947e-07	117.79	ELLITSQPEEKRF	0.16654	4
A6QLD1	140	K	EXOC4 protein	EXOC4	1	0.00568588	73.386	QVPQKLEQCMASK	-0.37172	2
A6QLD6	888	K	MYO1B protein	MYO1B	1	0.0011975	79.744	NKVPSLSPIDK	0.45439	1
A6QLD6	952	K	MYO1B protein	MYO1B	1	0.00142339	52.09	KALYPSSVGQPFQGPYLEINK	-0.09261	1
A6QLD6	565	K	MYO1B protein	MYO1B	1	0.000168617	93.478	INLKRPPTAGSQFK	0.13218	1
A6QLD6	972	K	MYO1B protein	MYO1B	1	0.00119464	48.597	ALYPSSVGQPFQGPYLEINKNPK	0.085385	1
A6QLL8	348	K	Fructose-bisphosphate aldolase	ALDOA	1	3.38468e-05	64.619	YTPSGKAGAAASESLFISNHAY	0.74131	3
A6QLR2	28	K	LARS protein	LARS	1	0.024829	43.337	KVFEVNACNLEK	-3.5532	1
A6QLS9	173	K	RAB10 protein	RAB10	0.94363	0.00160792	48.286	KTPVKEPNSENVDISSGGGVTGWK	-0.26262	1
A6QQM1	247	K	CCNY protein	CCNY	1	0.00115593	132.25	AHKLEAISR	0.71895	2
A6QR30	170	K	Cyclin dependent kinase 16	CDK16	1	0.00717671	51.771	LDKLGEGTYATVYK	1.2784	1
A6QR30	466	K	Cyclin dependent kinase 16	CDK16	1	3.30936e-06	100.23	LPDTTSIFALKEIQLQK	-0.44364	1
A6QR30	194	K	Cyclin dependent kinase 16	CDK16	1	0.000712576	80.96	LTDNLVALKEIR	-0.48023	2
A6QR30	425	K	Cyclin dependent kinase 16	CDK16	1	0.00017051	64.298	VDSDGADLLTKLLQFEGR	0.93819	1
A7E3S8	364	K	Heat shock 70kD protein binding protein	ST13	1	0.00134893	130.53	LSAKFGGQA	0.36358	2
A7MB50	787	K	TBCD protein	TBCD	1	0.0029398	57.595	AVTHISPKDVSFAEAR	0.2408	1
A7MB50	636	K	TBCD protein	TBCD	1	1.11471e-07	125.67	AMHGLKQIHQQLYDR	-0.61515	1
A7MB50	630	K	TBCD protein	TBCD	1	9.54979e-05	82.529	PVSDFLDEKAMHGLK	-0.51824	2
A7MB50	565	K	TBCD protein	TBCD	1	0.0434154	76.605	ELSAKALR	0.24708	1
A7MB50	220	K	TBCD protein	TBCD	1	4.34972e-06	101.05	DAAAVLVSKFVTRPDVK	0.52881	2
A7MB90	50	K	CSNK1G2 protein	CSNK1G2	1	0.000154196	111.63	KIGCGNFGELR	-0.49116	2
A7MB90	63	K	CSNK1G2 protein	CSNK1G2	1	0.000423344	77.204	LGKNLYTNEYVAIK	0.082252	1
A7MB90	309	K	CSNK1G2 protein	CSNK1G2	1	5.5961e-10	192.12	KLFTDLFDR	0.0092563	2
A7MB90	226	K	CSNK1G2 protein	CSNK1G2	1	2.47981e-09	151.3	YMSINTHLGKEQSR	0.25722	3
A7MB90	331	K	CSNK1G2 protein	CSNK1G2	1	1.08198e-05	63.913	SGFVFDYEYDWAGKPLPTPIGTAHSDLPAQPQVR	0.44068	1
A7MB90	158	K	CSNK1G2 protein	CSNK1G2	1	2.58445e-05	118.87	MEYVHTKSLIYR	0.59286	2
A7MB90	166	K	CSNK1G2 protein	CSNK1G2	1	4.62511e-05	119.03	DVKPENFLVGR	-0.83005	1
A7MB90	200	K	CSNK1G2 protein	CSNK1G2	1	0.0122996	81.525	EYIDPETKK	-1.1018	2
A7MB90	93	K	CSNK1G2 protein	CSNK1G2	1	7.49595e-08	84.107	FYKQLSAAEGVPQVYYFGPCGK	-0.065998	1
A7MB90	301	K	CSNK1G2 protein	CSNK1G2	1	0.000261395	106.32	RLDFFEKPDYDYLR	0.24964	5
A7MBA2	302	K	26S proteasome non-ATPase regulatory subunit 1	PSMD1	1	0.00332121	48.907	ESDSMETEEKTGSVLVGK	1.145	1
A7MBC5	1000	K	IARS protein	IARS	1	7.35335e-06	79.337	KCNLVPTDEITVYYK	-2.0682	2
A7MBC5	1042	K	IARS protein	IARS	1	1.32822e-05	79.461	SPLKPYPVPISDEILIQEK	-0.0099656	1
A7MBJ5	51	K	Cullin-associated NEDD8-dissociated protein 1	CAND1	1	0.00345024	115.49	VVKMILK	-0.12247	3
A7YW22	275	K	JAM3 protein	JAM3	0.780964	0.0154548	43.208	SGESYKNPGKPDGVNYIR	-0.11719	1
A7YW22	279	K	JAM3 protein	JAM3	1	9.84423e-06	138.42	NPGKPDGVNYIR	0.13743	2
A7YW98	492	K	Arginine--tRNA ligase, cytoplasmic	RARS	1	0.00209757	49.768	VLTTEELKAAQTSVAYGCIK	0.74974	1
A7YW98	655	K	Arginine--tRNA ligase, cytoplasmic	RARS	1	0.000816419	79.889	GFDILGIKPVQR	-0.1918	1
A7YW98	143	K	Arginine--tRNA ligase, cytoplasmic	RARS	1	8.72664e-05	64.705	EIAENIVKHLPDNEYIEK	-0.11934	1
A7Z038	260	K	ABCD3 protein	ABCD3	1	0.0212539	42.317	MTITEQKLEGEYR	-1.0318	1
A8YXY1	21	K	ADRM1 protein	ADRM1	1	7.94502e-17	213.63	GSSNKYLVEFR	-0.27767	2
E1B717	205	K	Armadillo repeat containing 10	ARMC10	1	1.33014e-17	169.25	VQVLKLLLNLSENPAMTDR	-0.060702	1
E1B717	111	K	Armadillo repeat containing 10	ARMC10	1	1.26106e-11	137.61	ELGGIPIVGSKINNPNQSIK	0.4419	3
E1B717	122	K	Armadillo repeat containing 10	ARMC10	1	7.17235e-05	87.125	EKALNALNNLSVNVENQIK	0.98676	1
E1B7Z8	369	K	Solute carrier organic anion transporter family member	SLCO6A1	1	2.06957e-08	153.81	DQTKDQEFGPSIK	-2.5947	1
E1B8N5	422	K	Sodium/potassium-transporting ATPase subunit alpha	ATP1A4	1	0.000241764	55.158	TIYEADTTEEQTGNPFAKGSDTWFILAR	-0.31309	1
E1B8N5	734	K	Sodium/potassium-transporting ATPase subunit alpha	ATP1A4	1	0.00166377	58.864	KADIGIAMGIAGSDVSK	0.04187	1
E1B8X4	167	K	NEDD8-activating enzyme E1 regulatory subunit	NAE1	1	3.12327e-08	97.776	IIIKEHPVIESHPDNALEDLR	0.62052	2
E1B9R5	4081	K	Dynein axonemal heavy chain 8	DNAH8	1	1.91948e-06	76.799	SWFDKDAPEEEIIPDGYNDSLDTCR	-0.69169	1
E1B9R5	578	K	Dynein axonemal heavy chain 8	DNAH8	1	5.85357e-05	140.14	KQILESSGEK	0.61843	1
E1B9R5	2401	K	Dynein axonemal heavy chain 8	DNAH8	1	0.0035752	59.248	MNPKAITAPQMFGR	1.8438	1
E1B9R5	2205	K	Dynein axonemal heavy chain 8	DNAH8	1	0.000330559	90.614	QELPENLKIQFR	1.2941	2
E1B9R5	4551	K	Dynein axonemal heavy chain 8	DNAH8	1	0.025156	51.787	IPQIWKR	-1.728	1
E1B9R5	1675	K	Dynein axonemal heavy chain 8	DNAH8	1	0.0246705	60.398	GKGELLLK	-1.7346	1
E1BAI0	153	K	RAB23, member RAS oncogene family	RAB23	1	0.00520827	53.981	TSVKEDLNVSEVFK	2.1096	1
E1BB58	109	K	Aph-1 homolog B, gamma-secretase subunit	APH1B	1	0.00286671	84.365	TINPYEKAPSMR	-0.60012	2
E1BB89	265	K	Phospholipase A2 group VI	PLA2G6	1	1.30462e-06	82.635	FSQKGCAEMIVSMDSSQIHSK	-0.70923	1
E1BB89	724	K	Phospholipase A2 group VI	PLA2G6	1	0.0141824	55.353	TVFGAKELGR	-1.6445	1
E1BB89	461	K	Phospholipase A2 group VI	PLA2G6	1	0.000408646	109.16	KPAFILSSMR	-0.64227	3
E1BB89	282	K	Phospholipase A2 group VI	PLA2G6	1	6.45439e-08	101.38	GCAEMIVSMDSSQIHSKDPR	-0.20851	2
E1BBT9	155	K	Heat shock protein family A (Hsp70) member 4 like	HSPA4L	1	0.000336062	62.303	YLEEERPFAIEQVTGMLLAKLK	-0.053455	1
E1BBT9	438	K	Heat shock protein family A (Hsp70) member 4 like	HSPA4L	1	1.5207e-08	124.89	WKTSFEDGTGECEVFCK	0.17935	3
E1BBY7	360	K	Heat shock protein family A (Hsp70) member 4	HSPA4	1	0.00143451	58.123	FFGKEISTTLNADEAVTR	3.7693	1
E1BC58	120	K	RAB2B, member RAS oncogene family	RAB2B	1	2.33251e-32	203.81	QHSSSNMVIMLIGNKSDLESR	0.12865	5
E1BCV4	796	K	Nucleoporin 98	NUP98	0.999998	2.23065e-05	66.467	RKEVIVYLDDNQKPPVGEGLNR	-0.39493	2
E1BCV4	756	K	Nucleoporin 98	NUP98	1	7.8821e-06	95.409	ITNEKGECIVSDFTIGR	0.10524	1
E1BCV4	807	K	Nucleoporin 98	NUP98	1	0.00540345	44.788	EVIVYLDDNQKPPVGEGLNR	-0.5802	1
E1BCX4	697	K	Tripartite motif containing 42	TRIM42	1	0.000536044	61.345	AINDNGPGQWSDICKVVTPDGR	1.0242	1
E1BCX4	680	K	Tripartite motif containing 42	TRIM42	1	1.51543e-05	65.207	DIMQQNLELHNLTPNTEYLFKVR	0.55124	2
E1BEL9	234	K	Coenzyme A synthase	COASY	1	0.000844586	66.387	SKLLPELLQPYTER	0.38048	1
E1BGC0	43	K	Glutathione S-transferase A2	GSTA2	1	0.000354723	89.301	FIEQPEDLDKLR	0.50871	1
E1BGM1	104	K	Zinc finger protein 451	ZNF451	1	6.97643e-08	106.31	EKIDFQHAHGLQELEFIR	-0.3738	1
E1BHT5	127	K	Ubiquitin protein ligase E3 component n-recognin 4	UBR4	1	0.000799794	60.134	LENPDEACAVSQKHLILLIK	0.24976	1
E1BHT5	3467	K	Ubiquitin protein ligase E3 component n-recognin 4	UBR4	1	1.27914e-07	123.72	KAAQFVDLLGYFSLK	0.11836	1
E1BHT5	4823	K	Ubiquitin protein ligase E3 component n-recognin 4	UBR4	1	0.0144195	72.34	GQVVTKTALLK	0.13699	1
E1BHT5	4688	K	Ubiquitin protein ligase E3 component n-recognin 4	UBR4	1	0.00603306	45.577	DLILQKGITQSALDYMK	-0.19127	1
E1BHT5	3576	K	Ubiquitin protein ligase E3 component n-recognin 4	UBR4	1	0.000564151	78.814	LIGSHTISKVTVK	0.37165	1
E1BHT5	5015	K	Ubiquitin protein ligase E3 component n-recognin 4	UBR4	1	0.00196686	83.204	EEKNLQGFLEQPK	-1.1739	2
E1BHT5	3609	K	Ubiquitin protein ligase E3 component n-recognin 4	UBR4	0.888758	1.41731e-06	131.66	TVQAIVELKNKPAR	1.4304	3
E1BHV9	17	K	Uncharacterized protein	OAZ3	1	2.40879e-06	125.84	SRPSFYSLSYIKR	-0.19798	3
E1BHZ3	124	K	FAM161A, centrosomal protein	FAM161A	1	5.31823e-06	133.07	LNLKEVQPAVTR	0.4183	3
E1BHZ3	120	K	FAM161A, centrosomal protein	FAM161A	1	0.00141448	114.86	LYQSKLNLK	0.37479	2
E1BIN5	716	K	Cullin 3	CUL3	1	2.76448e-05	90.853	KMQHNVLVAEVTQQLK	-0.55472	4
E1BJD3	131	K	Transmembrane protein 190	TMEM190	1	1.43354e-08	179.8	TVSLLSKDR	0.65375	2
E1BJI6	64	K	F-box and leucine rich repeat protein 13	FBXL13	1	0.000590761	104.22	LLKTHFHTWR	-0.14538	1
E1BJM5	1035	K	PAS domain containing serine/threonine kinase	PASK	1	0.00735808	68.972	EKVLEDCWIEDPK	-0.41551	1
E1BJM5	1046	K	PAS domain containing serine/threonine kinase	PASK	1	0.0203446	47.774	VLEDCWIEDPKLGK	1.2823	1
E1BJM5	218	K	PAS domain containing serine/threonine kinase	PASK	1	0.00376751	78.264	IPVSVWMKR	-1.6113	1
E1BJM5	1131	K	PAS domain containing serine/threonine kinase	PASK	1	0.000103953	78.95	DIKDENIVIAEDFSIK	-0.16344	1
E1BKB2	533	K	N-glycanase 1	NGLY1	1	0.0153156	47.774	KVETDWNMVYLAR	-1.8812	1
E1BKB2	546	K	N-glycanase 1	NGLY1	1	0.0149975	50.897	KEGSSYAYISWK	-0.05547	1
E1BKB2	480	K	N-glycanase 1	NGLY1	1	1.943e-06	84.765	GEAGPESKETLFIPSENEK	0.62088	1
E1BLA4	340	K	Transmembrane 9 superfamily member	LOC509946	1	4.13998e-11	171.73	YNQEDIQKDYGWK	0.24667	3
E1BLB4	1543	K	Dynein axonemal heavy chain 17	DNAH17	1	0.00255619	82.645	LFDSLCKLK	0.06654	3
E1BLG0	371	K	Adenylate kinase 8	AK8	1	2.5361e-11	145.8	DLDQAHLMDNLGYKPNR	1.1176	2
E1BM27	545	K	Calmin	CLMN	1	9.64727e-17	121.94	ASKFNSDLIDFASTSQAFNEVPSPHEK	-0.30108	2
E1BM27	157	K	Calmin	CLMN	1	0.00189921	114.89	SVAISVKDQR	0.49606	2
E1BM27	58	K	Calmin	CLMN	1	0.000133522	101.32	NLLHEYKSSSHR	-0.32117	2
E1BM27	176	K	Calmin	CLMN	1	0.000847842	66.509	KYGVAVQDFAGSWR	-0.80816	1
E1BM47	673	K	Maestro heat like repeat family member 2B	MROH2B	1	0.000331649	107.79	HFEVVLKVLK	1.1972	1
E1BM47	165	K	Maestro heat like repeat family member 2B	MROH2B	1	0.00150347	83.948	AIYKYVNHWR	0.22754	2
E1BM47	620	K	Maestro heat like repeat family member 2B	MROH2B	1	1.26676e-08	90.475	FLWKALGTTLASCQDVDFVSSQIK	-1.4392	1
E1BM47	245	K	Maestro heat like repeat family member 2B	MROH2B	1	0.000912477	72.898	DKEIDFHVTQSLR	0.34311	1
E1BM47	1434	K	Maestro heat like repeat family member 2B	MROH2B	1	0.00576017	70.908	IFFAEEIKK	-0.5821	1
E1BM47	808	K	Maestro heat like repeat family member 2B	MROH2B	1	0.000610495	93.992	WKALIAIR	-0.72544	2
E1BM47	701	K	Maestro heat like repeat family member 2B	MROH2B	1	7.22344e-07	87.654	SLSKTDVMVIYGAVALHAPK	0.088165	1
E1BM47	363	K	Maestro heat like repeat family member 2B	MROH2B	1	0.00706674	71.558	AVKVVMGDLSIK	-0.46746	3
E1BM47	683	K	Maestro heat like repeat family member 2B	MROH2B	1	0.00212022	111.01	EKFFMNR	0.23558	2
E1BM47	964	K	Maestro heat like repeat family member 2B	MROH2B	1	7.10429e-08	85.062	QAAASSAIGLFSIKGVHLEVER	0.39995	1
E1BM47	885	K	Maestro heat like repeat family member 2B	MROH2B	1	0.000145514	63.998	TMMWDNMKAEDCQEMFNLLR	1.3793	1
E1BM47	1119	K	Maestro heat like repeat family member 2B	MROH2B	1	4.80753e-07	138.55	SLAENPASSGKLLR	0.12575	2
E1BM47	615	K	Maestro heat like repeat family member 2B	MROH2B	1	1.76564e-23	203.99	DFNQQMDSYSNTSVEKK	0.35226	3
E1BM47	553	K	Maestro heat like repeat family member 2B	MROH2B	1	4.49793e-06	99.711	ILPEIIHPNLVELWKTR	-0.70319	3
E1BM47	847	K	Maestro heat like repeat family member 2B	MROH2B	1	0.000598388	86.014	LLPLPPLEKLR	-0.27173	2
E1BM47	426	K	Maestro heat like repeat family member 2B	MROH2B	1	5.64858e-26	187.59	NLEKPIKPNSQETEKGETSIR	-0.1904	1
E1BM47	1104	K	Maestro heat like repeat family member 2B	MROH2B	1	0.0132492	111.74	DTKTLWK	-0.2756	1
E1BM47	676	K	Maestro heat like repeat family member 2B	MROH2B	1	0.000363087	131.22	VLKTFQDR	-3.7519	2
E1BM47	904	K	Maestro heat like repeat family member 2B	MROH2B	1	0.000587163	86.463	MWLVSQKDWER	-0.27335	1
E1BM47	930	K	Maestro heat like repeat family member 2B	MROH2B	1	2.07632e-07	73.239	VLTNDVEAPENFKIGSLLGLLAPHSCDTLPSIR	-0.399	1
E1BM47	856	K	Maestro heat like repeat family member 2B	MROH2B	0.941358	7.35608e-06	81.144	LRNEGETDKDKEHIQFLYER	-0.014278	1
E1BM47	750	K	Maestro heat like repeat family member 2B	MROH2B	1	1.86724e-10	126.01	VLGMSVANKDMDLQMSFTR	-0.395	4
E1BM47	1108	K	Maestro heat like repeat family member 2B	MROH2B	1	4.53417e-05	91.657	TLWKSLAENPASSGK	0.97639	3
E1BM47	527	K	Maestro heat like repeat family member 2B	MROH2B	1	1.78847e-05	109.44	LLVISMLASVGKLR	-0.20902	1
E1BM47	874	K	Maestro heat like repeat family member 2B	MROH2B	1	0.000855836	104.22	SMDALGKLLR	0.16195	4
E1BM47	717	K	Maestro heat like repeat family member 2B	MROH2B	1	5.03611e-08	92.01	TDVMVIYGAVALHAPKSQLLTR	-0.54837	2
E1BM47	858	K	Maestro heat like repeat family member 2B	MROH2B	0.960833	4.58506e-10	124.63	NEGETDKDKEHIQFLYER	0.34235	2
E1BM47	415	K	Maestro heat like repeat family member 2B	MROH2B	0.999834	4.7794e-06	118.21	NLEKPIKPNSQETEK	-0.60717	2
E1BM47	62	K	Maestro heat like repeat family member 2B	MROH2B	1	4.91823e-05	148.32	LIYYASKDMR	0.88538	2
E1BMF4	591	K	Kinase D interacting substrate 220	KIDINS220	1	1.03819e-05	78.674	LMFVNPPELPEQTTKALPVR	-2.3319	1
E1BMP2	111	K	SEC31 homolog A, COPII coat complex component	SEC31A	1	0.00216415	65.038	IIAGDKEVVIAQNDK	-0.30204	1
E1BN43	525	K	Ankyrin repeat domain 28	ANKRD28	1	0.0015001	47.603	GCTPLHYAATSDTDGKCLEYLLR	1.7196	1
E1BN60	477	K	Solute carrier family 30 member 1	SLC30A1	1	1.65922e-08	104.84	APSVSISCLELSDNLEKQPK	-1.1139	1
E1BNP8	7	K	SPT16 homolog, facilitates chromatin remodeling subunit	SUPT16H	1	0.00740386	58.32	AVTLDKDAYYRRVK	1.2142	1
E1BNS9	232	K	L-lactate dehydrogenase	LDHC	1	0.00404121	55.011	NIHKEVVGSAYEIIK	0.68198	1
E1BNY9	1733	K	HECT, UBA and WWE domain containing 1, E3 ubiquitin protein ligase	HUWE1	1	2.18685e-08	93.804	TSDTPLALDSTNTEKETSLEETK	-0.53101	1
E1BP31	509	K	Uncharacterized protein	ANKRD42	1	7.12047e-05	116.13	FFKQNILQFIR	-0.68659	1
E1BP91	70	K	Aminopeptidase	NPEPPS	1	3.40665e-06	67.478	LPADVSPINYSLCLKPDLLDFTFEGK	0.15523	1
E1BP97	324	K	Protein disulfide isomerase like, testis expressed	PDILT	1	0.00198164	97.798	VFKYFQIR	0.7964	2
F1MB15	4039	K	Fibrous sheath interacting protein 2	FSIP2	1	0.00129641	69.795	LCFPPIHKETVSR	-0.62671	2
F1MB15	4098	K	Fibrous sheath interacting protein 2	FSIP2	1	0.000928653	72.359	EKLLHNSYYPLNAEIILQK	0.81553	1
F1MB15	3257	K	Fibrous sheath interacting protein 2	FSIP2	1	0.000403235	56.131	ESDLGYFDQAMKGNSSLPEGSVLQK	0.3059	1
F1MB15	3854	K	Fibrous sheath interacting protein 2	FSIP2	1	1.94122e-05	70.987	SLMDKLHHSIQLPQSPPFANK	0.012287	2
F1MB15	3673	K	Fibrous sheath interacting protein 2	FSIP2	1	0.00984104	72.928	NKLNYLAHK	0.34836	2
F1MB15	6502	K	Fibrous sheath interacting protein 2	FSIP2	1	0.00562064	46.514	LQTECLKNTGHSIAELR	-0.58472	1
F1MB15	4323	K	Fibrous sheath interacting protein 2	FSIP2	1	0.00186175	56.036	IFSPKHNTEIELENMTQK	-0.031151	1
F1MB15	4058	K	Fibrous sheath interacting protein 2	FSIP2	1	2.33401e-06	107.5	IVDSVYYGVLQQYKSK	-0.28777	1
F1MB15	4671	K	Fibrous sheath interacting protein 2	FSIP2	1	0.00292108	91.784	AKVSILENAEK	-0.40723	1
F1MB15	683	K	Fibrous sheath interacting protein 2	FSIP2	1	0.00300258	81.099	NLKNVFVNFK	-3.1991	1
F1MB15	4382	K	Fibrous sheath interacting protein 2	FSIP2	0.999943	3.26413e-06	76.889	NVLKQYGLDPEFDKESEDSSIFVEK	-0.064428	2
F1MBI7	314	K	Olfactory receptor	LOC504766	1	0.0118134	80.688	NLMVQKHSTQ	-0.51837	1
F1MBZ1	219	K	Kelch like family member 10	KLHL10	1	0.000502179	128.01	KQHISVLLPK	-0.12405	1
F1MBZ1	250	K	Kelch like family member 10	KLHL10	0.999381	5.54775e-07	96.379	MNDYVKDSEECKPVIINALK	-0.076575	3
F1MBZ1	256	K	Kelch like family member 10	KLHL10	1	0.0386404	56.29	DSEECKPVIINALK	1.101	1
F1MBZ1	192	K	Kelch like family member 10	KLHL10	1	0.00175068	75.819	DIIEKDELNVK	-1.2664	1
F1MBZ1	20	K	Kelch like family member 10	KLHL10	1	0.000175478	83.823	KMSAMTCEIFNELR	-1.9412	1
F1MCF1	118	K	Uncharacterized protein	SET	1	1.63804e-05	86.453	ILSKEFHLNESGDPSSK	0.6746	1
F1MCM7	888	K	IQ motif containing N	IQCN	1	4.09625e-05	119.39	ALLAKALSQGEVR	-0.34466	2
F1MDM6	21	K	DCN1-like protein	DCUN1D1	1	0.000219424	54.167	TAVSCLSQNDWKLDVATDNFFQNPELYIR	-0.5161	1
F1MDM6	49	K	DCN1-like protein	DCUN1D1	1	0.0221974	80.688	KLEQLYSR	0.77597	1
F1ME38	729	K	Ubiquitin like modifier activating enzyme 6	UBA6	1	1.07934e-05	138.21	LKDGSLFWQSPK	2.168	4
F1ME38	537	K	Ubiquitin like modifier activating enzyme 6	UBA6	1	0.00187293	63.989	INPQLKIDAHLNK	-0.054487	1
F1ME38	978	K	Ubiquitin like modifier activating enzyme 6	UBA6	1	5.07911e-06	107.35	EKYGIEPTMVVQGVK	-0.15575	2
F1ME38	796	K	Ubiquitin like modifier activating enzyme 6	UBA6	1	0.00210783	123.79	IQEFKPSDK	0.65572	1
F1ME38	628	K	Ubiquitin like modifier activating enzyme 6	UBA6	1	3.09036e-07	81.763	DPPEEEIPFCTLKSFPAAIEHTIQWAR	0.3409	1
F1ME38	644	K	Ubiquitin like modifier activating enzyme 6	UBA6	1	2.85682e-08	131.72	DKFESSFSQK	-0.4456	3
F1ME38	739	K	Ubiquitin like modifier activating enzyme 6	UBA6	1	2.04267e-06	104.2	DGSLFWQSPKRPPSPLK	0.38453	2
F1ME38	709	K	Ubiquitin like modifier activating enzyme 6	UBA6	1	0.0307523	47.657	FEKYFNHK	0.099004	1
F1ME38	368	K	Ubiquitin like modifier activating enzyme 6	UBA6	1	1.39406e-05	72.883	LATSISETLEEKPEVNYDIVR	0.068317	1
F1ME38	1003	K	Ubiquitin like modifier activating enzyme 6	UBA6	1	0.00136482	64.121	MLYVPIVPGHAKR	-3.1254	1
F1ME38	746	K	Ubiquitin like modifier activating enzyme 6	UBA6	1	0.000721856	55.588	RPPSPLKFDLNEPLHFSFLLNAAK	0.22007	1
F1ME38	800	K	Ubiquitin like modifier activating enzyme 6	UBA6	0.999992	4.98475e-17	166.47	IQEFKPSDKVVQTDETAR	0.40152	3
F1ME38	58	K	Ubiquitin like modifier activating enzyme 6	UBA6	1	6.24471e-09	149.23	YVLGDTAMQKMAK	0.15745	3
F1ME38	531	K	Ubiquitin like modifier activating enzyme 6	UBA6	1	0.000691052	78.69	SCTAADATLKINPQLK	0.97539	2
F1ME38	714	K	Ubiquitin like modifier activating enzyme 6	UBA6	1	3.54393e-10	123.63	YFNHKALQLLHCFPLDTR	-0.027804	5
F1ME38	652	K	Ubiquitin like modifier activating enzyme 6	UBA6	0.999998	9.37091e-11	147.7	DKFESSFSQKPSLFNK	0.25413	4
F1ME38	687	K	Ubiquitin like modifier activating enzyme 6	UBA6	1	0.00349296	47.75	IQTGHSLEGCFQVIKLLSR	0.47102	1
F1ME38	871	K	Ubiquitin like modifier activating enzyme 6	UBA6	1	0.00383394	86.114	AKMYSIEPADR	-0.23618	2
F1ME38	544	K	Ubiquitin like modifier activating enzyme 6	UBA6	1	2.27188e-11	117.62	IDAHLNKVCSATEAIYNDEFYTK	0.52432	2
F1ME97	154	K	5-oxoprolinase	OPLAH	1	4.02063e-07	74.3	GEPGAGTPVKGCTGDLLEVQQPVDLGGLR	-0.55647	1
F1ME97	175	K	5-oxoprolinase	OPLAH	1	0.0230699	50.13	GKLEGLLSR	0.49246	1
F1ME97	1063	K	5-oxoprolinase	OPLAH	1	0.000339357	54.167	VVIPKGSILDPSPDAAVVGGNVLTSQR	0.93672	1
F1MEL4	477	K	Coilin	COIL	1	8.31999e-06	77.221	DYSLLPLLAAAPQVGEKIAFK	0.49387	2
F1MEL4	460	K	Coilin	COIL	1	4.29625e-07	88.574	KDYSLLPLLAAAPQVGEK	-0.64729	1
F1MEN1	72	K	CG2446-like	LOC516108	1	0.00323086	89.142	LLAWKLAR	-0.27734	2
F1MEX9	422	K	Acyl-CoA synthetase long chain family member 3	ACSL3	1	9.28898e-18	172.66	MEQISKGHSTPLCDSFIFR	-0.0029971	4
F1MF02	182	K	SLAIN motif-containing protein 2	SLAIN2	1	0.0191147	67.113	LDQTMSALKR	-0.92596	1
F1MFB9	93	K	Solute carrier family 6 member 16	SLC6A16	1	0.000946512	92.112	LLPEKVQVPEK	0.72381	2
F1MFB9	86	K	Solute carrier family 6 member 16	SLC6A16	1	0.00170254	60.158	ATPVTEAEAAPVLKQR	-0.29611	2
F1MFC4	281	K	Phospholipid-transporting ATPase	ATP8B3	1	1.9156e-09	163.51	KYPLDSGNILLR	1.5518	2
F1MFC4	789	K	Phospholipid-transporting ATPase	ATP8B3	1	0.00468123	109.02	KELPLQFK	0.67878	1
F1MFC4	160	K	Phospholipid-transporting ATPase	ATP8B3	1	0.00660454	53.168	SDKIVNNRPCQILMGK	-0.29248	1
F1MFC4	788	K	Phospholipid-transporting ATPase	ATP8B3	1	5.01503e-11	137.61	ILEVYWENNNNLQGGEKK	0.2859	1
F1MFR7	504	K	Solute carrier family 9 member B1	SLC9B1	1	1.28114e-05	131.82	VKMELSGLELH	0.02256	3
F1MFR7	48	K	Solute carrier family 9 member B1	SLC9B1	1	1.12441e-08	135.47	ETILPETEETKPQMEK	-0.59831	1
F1MGQ5	437	K	E3 ubiquitin-protein ligase	ITCH	1	0.0119876	43.326	NQGQLNEKPLPEGWEMR	-3.1157	1
F1MHK9	1627	K	Uncharacterized protein	---	1	4.89024e-06	116.86	GIINYYVPSKNNSWGK	0.29	2
F1MHK9	692	K	Uncharacterized protein	---	1	6.81014e-07	162.36	RFTWDVLQKHK	0.074933	12
F1MHK9	761	K	Uncharacterized protein	---	1	1.91494e-14	178.23	EISELIKYHIPEAR	0.0048163	6
F1MI43	52	K	Sperm surface protein Sp17	SPA17	1	1.58023e-06	123.99	EKTSFDPAEWGAK	-2.1893	1
F1MIB8	1377	K	Uncharacterized protein	---	1	0.0198526	96.19	KNPLVLK	0.67744	1
F1MIB8	511	K	Uncharacterized protein	---	1	3.5276e-09	87.098	NPVEDLEDPQQALGNKFIQDEPTNLIK	2.8475	2
F1MIL6	228	K	Acrosomal vesicle protein 1	ACRV1	1	0.000121349	70.197	GEGVCSTQNSQQCMLKK	-0.24131	1
F1MIW4	1489	K	Maestro heat-like repeat-containing protein family member 1	MROH1	1	0.000390705	68.044	SVSIGLFGHLNKACR	0.23607	1
F1MJ10	881	K	Uncharacterized protein	NEDD4	1	1.09531e-10	114.63	GKTSLDSSSDLGPLPPGWEER	0.85797	2
F1MJ31	414	K	Adenylate kinase 9	AK9	1	0.0149156	47.712	TTLSNLLAKHYK	0.034123	1
F1MJ31	1714	K	Adenylate kinase 9	AK9	1	0.00434216	77.124	RLTLSELKSR	-0.38177	2
F1MJS8	71	K	A-kinase anchor protein 3	AKAP3	1	0.00416676	68.536	FKPGESSLGR	0.48874	1
F1MJS8	250	K	A-kinase anchor protein 3	AKAP3	1	0.00310955	90.614	SFFYKEVFESR	-0.97646	2
F1MJS8	41	K	A-kinase anchor protein 3	AKAP3	1	1.27722e-09	105.89	MSDESLSIFKEASHDPIR	3.0126	3
F1MJS8	220	K	A-kinase anchor protein 3	AKAP3	1	3.38261e-09	148.62	ASGTLQSPPNLKYK	-0.020495	2
F1MJS8	180	K	A-kinase anchor protein 3	AKAP3	1	0.00184958	54.225	SLSKVASELVNETVTACSK	0.61017	1
F1MJS8	60	K	A-kinase anchor protein 3	AKAP3	1	3.93648e-08	149.42	DLEKSTAGFQDIR	0.49074	2
F1MJS8	691	K	A-kinase anchor protein 3	AKAP3	1	1.93791e-05	74.029	LCLIIAKSCDSPLAELGDDK	-1.2344	1
F1MJS8	433	K	A-kinase anchor protein 3	AKAP3	1	0.000833997	101.53	NVNFASMKSEGK	1.0292	1
F1MJS8	616	K	A-kinase anchor protein 3	AKAP3	1	0.000105145	72.187	NLLSETIFKSDHSCDPK	0.39447	3
F1MK34	176	K	Uncharacterized protein	PI4K2B	1	3.63168e-05	107.97	YVHKVCCPCCFGR	-0.53752	2
F1MK52	836	K	Prominin 1	PROM1	1	0.0188433	46.494	MYSEDVYEDEPVNKVQSK	2.1081	1
F1MK55	2244	K	Dynein axonemal heavy chain 2	DNAH2	1	0.000584665	84.605	RPKVEAEPLQR	-0.014395	1
F1MKR7	51	K	Cilia and flagella associated protein 77	CFAP77	1	0.00329426	44.164	GLDGGVPEAIGHWNVFKQQPTCPHELTR	-0.10122	1
F1MKX4	636	K	Proteasome activator complex subunit 4	PSME4	1	0.0136054	49.483	AAVKCCPEESLK	1.3874	1
F1MKX4	36	K	Proteasome activator complex subunit 4	PSME4	1	0.00530456	58.32	EIVYNKLLPYAER	0.75583	1
F1MKX4	574	K	Proteasome activator complex subunit 4	PSME4	1	6.20683e-15	114.24	EETETEKMTHLESLVELGLSSTFSTILTQCSK	0.1038	3
F1ML59	225	K	Uncharacterized protein	NT5C1B	1	1.49283e-14	160.45	KREEEEDEDEAYWASVR	0.29323	2
F1MLS4	492	K	Membrane spanning 4-domains A14	MS4A14	1	3.48068e-05	71.592	SEVMLMTEEWKPEEELQSR	0.41928	1
F1MLS4	547	K	Membrane spanning 4-domains A14	MS4A14	1	0.031917	54.611	SWLSPKK	-1.2546	1
F1MLS4	541	K	Membrane spanning 4-domains A14	MS4A14	1	5.5998e-06	159.83	HIKSWLSPK	0.53846	2
F1MNL6	669	K	Nucleoporin 210 like	NUP210L	1	0.00216188	66.023	FFLELSMEKTEK	-0.43228	1
F1MNL6	422	K	Nucleoporin 210 like	NUP210L	1	0.00414351	68.657	NIQPIKFPIK	-0.45108	2
F1MNQ8	124	K	Syntaxin 2	STX2	1	1.20082e-24	211.78	KFVEVMTEYNEAQTLFR	-0.39373	3
F1MNT1	906	K	Nucleoporin 155	NUP155	1	2.49465e-10	121.34	EYQKISNQVDLSSVCAQYR	-0.2543	1
F1MNT1	740	K	Nucleoporin 155	NUP155	1	4.0004e-13	125.23	NSQFTGGPLGNPNTAAKVQQR	0.55617	1
F1MNT3	481	K	Hormone-sensitive lipase	LIPE	1	4.83153e-05	60.459	LLSLMDPLLPLSVLSKCVSAYAGAETEDHPDSDQK	-0.97986	1
F1MNV1	18	K	Pecanex homolog 4	PCNX4	1	0.000376314	155.51	QDFFLKR	-0.3043	2
F1MP29	665	K	Phospholipid-transporting ATPase	---	1	6.90994e-11	144.73	LQDGVPETILTLNKAK	0.073776	1
F1MP81	377	K	Uncharacterized protein	LOC781423	1	0.00399094	62.528	SIAIHEPQCLKK	0.52503	1
F1MPE5	564	K	Importin 5	IPO5	1	1.46502e-06	112.67	GKTIECISLIGLAVGK	-0.053849	1
F1MQJ0	832	K	Angiotensin-converting enzyme	ACE	1	3.1485e-06	102.65	MDATEAMIKQGWTPLR	0.4905	1
F1MQJ0	1016	K	Angiotensin-converting enzyme	ACE	1	0.0154137	47.039	LKYQGVCPPLAR	0.83318	1
F1MQJ0	570	K	Angiotensin-converting enzyme	ACE	1	0.00983245	70.908	KFVEEYDRR	-0.59955	1
F1MQU5	35	K	Golgi to ER traffic protein 4 homolog	GET4	1	1.11078e-06	115.8	ASVEKGDYYEAHQMYR	-0.55891	2
F1MQU5	138	K	Golgi to ER traffic protein 4 homolog	GET4	1	0.0409487	56.569	WSSGGSGKLGHPR	-0.92097	1
F1MRF9	409	K	MSL complex subunit 2	MSL2	1	0.00687915	57.885	TVLLSTKSMKK	-0.23584	1
F1MRF9	406	K	MSL complex subunit 2	MSL2	1	0.00687915	57.885	TVLLSTKSMKK	-0.23584	1
F1MRS1	618	K	Protein phosphatase 4 regulatory subunit 1	PPP4R1	1	5.27895e-09	92.463	AQTVDTEIAKHCAYSLPGVALTLGR	0.66181	4
F1MRS1	653	K	Protein phosphatase 4 regulatory subunit 1	PPP4R1	1	1.80059e-10	153.39	ETYETLASDMQWKVR	1.2657	1
F1MRT7	1961	K	Uncharacterized protein	---	0.999608	0.0477181	41.117	KAGAAKMVVR	-2.5257	1
F1MRU4	2490	K	Uncharacterized protein	DNAH3	1	3.54066e-05	117.09	ADIVEKMQMAAR	1.7053	1
F1MRU4	951	K	Uncharacterized protein	DNAH3	1	0.00427847	57.788	FIEKLEPIGAAASK	0.39919	1
F1MRU4	213	K	Uncharacterized protein	DNAH3	1	3.42888e-10	186.58	KDMIAPEEDKVMVR	0.6234	5
F1MRU4	1961	K	Uncharacterized protein	DNAH3	1	0.00123261	84.884	LTKNNIFPER	2.0527	3
F1MRU4	2138	K	Uncharacterized protein	DNAH3	1	1.49474e-17	154.78	DTNKLDIVDVLLVTAMGPPGGGR	0.23548	1
F1MRU4	961	K	Uncharacterized protein	DNAH3	1	0.00250476	57.525	LEPIGAAASKEYSLEK	1.3454	1
F1MRU4	2229	K	Uncharacterized protein	DNAH3	1	1.37855e-08	109.72	AAVENFLPTPSKSHYVFNLR	0.5434	2
F1MRU4	2313	K	Uncharacterized protein	DNAH3	1	2.42816e-05	82.877	VLIHLSPTGKIVDDNIR	-0.47424	3
F1MRU4	2096	K	Uncharacterized protein	DNAH3	1	1.47581e-06	100.11	KAVVFVDDLNMPAK	0.87385	3
F1MRU4	2041	K	Uncharacterized protein	DNAH3	1	0.000154882	58.47	TYLDHEIPMLFVGPTGTGKSVITNNFLLR	0.36351	1
F1MRU4	1274	K	Uncharacterized protein	DNAH3	1	9.07555e-13	140.31	KSNDQIAQIVQLVR	-2.8178	1
F1MRU4	1021	K	Uncharacterized protein	DNAH3	1	0.00357245	47.68	TQTMCGSPFVKPIETECR	3.9216	1
F1MS51	571	K	KIAA0825	KIAA0825	1	0.00748453	50.897	FMQYDHVMKENAKK	-0.24662	1
F1MS51	567	K	KIAA0825	KIAA0825	1	0.00748453	50.897	FMQYDHVMKENAKK	-0.24662	1
F1MSP8	3916	K	Dynein axonemal heavy chain 10	DNAH10	1	5.05428e-08	92.098	FLAMGQGQEKVALQLLETAVAR	0.039994	2
F1MT40	339	K	RAN binding protein 17	RANBP17	1	3.18066e-08	143.97	LKTNYQLGELVMVK	-0.37517	4
F1MT40	34	K	RAN binding protein 17	RANBP17	1	1.83796e-06	85.737	IEAEKALLELIDSPECLSK	0.72799	1
F1MT40	475	K	RAN binding protein 17	RANBP17	1	2.85138e-16	121.56	TCTLLVQLFDQNAQNYQKLLHSASR	-0.11129	2
F1MT40	396	K	RAN binding protein 17	RANBP17	1	0.000649358	52.97	MVASVPFVKSTEPHLLDTYAPEITK	0.64403	1
F1MT40	604	K	RAN binding protein 17	RANBP17	1	0.000222252	118.71	IVTNLKYWGR	-0.065976	2
F1MTN9	109	K	NME/NM23 family member 8	NME8	1	0.00120168	53.998	IQGANAPLVNQKIIALVNEER	0.25387	1
F1MTN9	332	K	NME/NM23 family member 8	NME8	1	6.56589e-11	159.52	TEDVLNKIQDEGFK	-0.62123	2
F1MTR1	1462	K	IQ motif containing GTPase activating protein 2	IQGAP2	1	3.86412e-05	70.191	LQEKGVLLDIDDLQANQFK	1.8906	1
F1MTR1	969	K	IQ motif containing GTPase activating protein 2	IQGAP2	1	2.49465e-10	121.34	EIIDDKSLIINTSPVEVYK	1.8035	1
F1MTR1	744	K	IQ motif containing GTPase activating protein 2	IQGAP2	1	5.34622e-06	106.6	DDYKTLVGSENPPLR	-0.39954	1
F1MTR1	845	K	IQ motif containing GTPase activating protein 2	IQGAP2	1	4.31195e-06	81.807	GGEMEILNNIDNQGIKSLSK	0.39165	1
F1MTR1	657	K	IQ motif containing GTPase activating protein 2	IQGAP2	1	0.000911886	130.41	KAFLYEQEK	0.64363	1
F1MTR1	1016	K	IQ motif containing GTPase activating protein 2	IQGAP2	1	2.5293e-06	138.89	TKLEASIEHLR	-0.27183	2
F1MTR1	1365	K	IQ motif containing GTPase activating protein 2	IQGAP2	1	0.0091606	95.483	NKYQDILNK	-0.49695	1
F1MTR1	1372	K	IQ motif containing GTPase activating protein 2	IQGAP2	1	0.00341914	72.434	YQDILNKIAK	-0.0082741	1
F1MTR1	1116	K	IQ motif containing GTPase activating protein 2	IQGAP2	1	0.000180639	73.168	NLGSVAKVLQHAASNK	-0.81734	1
F1MTR1	1164	K	IQ motif containing GTPase activating protein 2	IQGAP2	1	0.000271886	66.289	EACNVPEPEEKFNMDK	0.27294	1
F1MTY9	89	K	Heme oxygenase (Decycling) 2	HMOX2	1	5.1317e-05	72.359	NKDHPAFAPLYFPTELHR	-0.28558	1
F1MTY9	282	K	Heme oxygenase (Decycling) 2	HMOX2	1	0.000306451	116.13	KCPYYAAQLDK	-0.42406	2
F1MUB8	421	K	Spermatogenesis and centriole associated 1	SPATC1	1	0.00653242	86.189	SSKFPDSSR	0.21868	2
F1MUB8	38	K	Spermatogenesis and centriole associated 1	SPATC1	1	2.09472e-07	149.94	ENYELKSAIK	-0.038491	2
F1MUB8	483	K	Spermatogenesis and centriole associated 1	SPATC1	1	2.59512e-33	199.89	IIQASLNPSDHKLDEELCQTLTQR	-0.29027	6
F1MUB8	471	K	Spermatogenesis and centriole associated 1	SPATC1	1	2.48694e-06	78.531	LYGFTVSNIPEKIIQASLNPSDHK	-0.45854	1
F1MUB8	430	K	Spermatogenesis and centriole associated 1	SPATC1	1	0.00363884	82.261	ESKQLAWER	0.68289	2
F1MUP9	364	K	Vesicle amine transport 1	VAT1	1	0.00779505	56.205	LLALYNQGHIKPR	0.79487	1
F1MUV1	127	K	Uncharacterized protein	FAAH	1	1.52758e-05	71.853	GTNCVTTYLADCETQLCKVPR	0.60555	1
F1MUV1	576	K	Uncharacterized protein	FAAH	1	0.001843	83.53	EVEQLMNPDKQLS	-0.21377	2
F1MUX6	170	K	Glutathione S-transferase	GSTM3	1	3.26733e-09	148.96	CLDEFPNLKAFMCR	-0.30239	1
F1MUX6	161	K	Glutathione S-transferase	GSTM3	1	1.2243e-07	137.62	MFEPKCLDEFPNLK	-0.36958	6
F1MUX6	181	K	Glutathione S-transferase	GSTM3	1	5.12724e-12	160.63	FEALEKIATYMQSDR	2.0286	8
F1MUX6	71	K	Glutathione S-transferase	GSTM3	1	1.62507e-13	195.71	KHNMCGDTEEER	0.64522	4
F1MUX6	199	K	Glutathione S-transferase	GSTM3	1	1.57198e-31	248.6	MPVNNKMAQWGNR	-0.16657	13
F1MUX6	193	K	Glutathione S-transferase	GSTM3	1	1.98731e-08	130.2	FLKMPVNNKMAQWGNR	-0.25516	8
F1MUX6	38	K	Glutathione S-transferase	GSTM3	1	5.94416e-06	95.642	YTCGEAPDYDKSQWLDVKFK	-0.16969	8
F1MUX6	132	K	Glutathione S-transferase	GSTM3	1	0.00012552	77.324	QFSLFLGKYSWFAGEK	-0.48444	1
F1MUX6	31	K	Glutathione S-transferase	GSTM3	1	5.08358e-07	99.343	YTCGEAPDYDKSQWLDVKFK	-0.16969	10
F1MUX6	55	K	Glutathione S-transferase	GSTM3	1	1.85447e-13	150.61	LDLDFPNLPYLMDGKNR	-0.35424	6
F1MVT7	510	K	EPM2A interacting protein 1	EPM2AIP1	1	4.77474e-06	75.548	VELTKLQASANLWEEYR	2.8183	1
F1MVT7	560	K	EPM2A interacting protein 1	EPM2AIP1	1	0.000117127	110.8	ICEKAFSYLTR	-1.2599	2
F1MVW1	64	K	Uncharacterized protein	SSSCA1	1	1.26947e-05	79.676	MLGETCADCGTILLQDKQR	0.30709	1
F1MVW1	82	K	Uncharacterized protein	SSSCA1	1	3.1455e-05	63.095	IYCVACQELDSDVDKDNPALNAQAALSQAR	0.90485	1
F1MWD3	275	K	T-complex protein 1 subunit epsilon	CCT5	1	0.000226002	72.815	LDVTSVEDFKALQK	-0.95106	1
F1MWD3	160	K	T-complex protein 1 subunit epsilon	CCT5	1	1.84767e-08	102.98	ISDSVLVDMKNTEPLIQTAK	-0.65386	1
F1MWF0	621	K	Huntingtin interacting protein 1	HIP1	1	0.000140259	120.6	DQHKMLLAEAR	-0.064507	3
F1MWF0	660	K	Huntingtin interacting protein 1	HIP1	1	0.000194268	50.464	LFEEPTLSSCAGSADHLLSKVNSTSSCIEQLEK	0.37939	1
F1MWF0	775	K	Huntingtin interacting protein 1	HIP1	1	5.43064e-19	126.28	GLDIKQEELGDLVDK	0.16924	3
F1MWF0	977	K	Huntingtin interacting protein 1	HIP1	1	5.94493e-08	92.098	SQIEDTDSMDFSSITLTQIKR	-0.55035	1
F1MWF0	604	K	Huntingtin interacting protein 1	HIP1	1	2.28376e-13	141.6	EQLEYTQLKLSSAQESICR	-0.28001	1
F1MWF0	527	K	Huntingtin interacting protein 1	HIP1	1	0.000109755	76.759	KTQEQTEVLENLK	1.2926	1
F1MWF0	575	K	Huntingtin interacting protein 1	HIP1	1	0.0223287	63.181	WTAQITDLEKDR	2.4408	1
F1MWF0	927	K	Huntingtin interacting protein 1	HIP1	1	4.04468e-08	123.92	ADKNSPNLAQLLQASR	1.2173	3
F1MWF0	730	K	Huntingtin interacting protein 1	HIP1	1	1.07919e-08	129.25	QYGKETLTYLSFLEEER	0.21981	4
F1MWF0	1033	K	Huntingtin interacting protein 1	HIP1	0.912681	3.46008e-10	87.091	HYELAGVAEGWEEGTEAPPSTLQEAKTEKE	1.2096	2
F1MWR8	519	K	T-complex protein 1 subunit eta	CCT7	1	2.27822e-06	75.529	INALTAASEAACLIVSVDETIKNPR	-1.1361	1
F1MWR8	142	K	T-complex protein 1 subunit eta	CCT7	1	0.0051583	105.94	EIAVTVKK	-0.08666	1
F1MX05	220	K	Saccharopine dehydrogenase-like oxidoreductase	SCCPDH	1	0.000109949	109.99	NESDMKPVPIVGPK	-0.25063	4
F1MX05	257	K	Saccharopine dehydrogenase-like oxidoreductase	SCCPDH	1	1.67837e-10	127.53	ELNSYSIPFLGADVSVVKR	-1.7995	3
F1MX39	22	K	Uncharacterized protein	RAB42	1	0.00250476	57.525	IALLGDAAVGKTSLLR	-0.5401	1
F1MXL8	134	K	Trafficking protein particle complex subunit 11	TRAPPC11	1	3.50694e-08	159.44	NTKVAVVLIQK	-0.12058	2
F1MXL8	78	K	Trafficking protein particle complex subunit 11	TRAPPC11	1	0.00149521	66.393	TSYEWYIPKGILK	0.15048	1
F1MXL8	54	K	Trafficking protein particle complex subunit 11	TRAPPC11	1	0.0043837	51.359	VPISFKVLPGDHEYPK	0.33613	1
F1MY24	316	K	Chaperonin containing TCP1 subunit 8 like 2	CCT8L2	1	6.30256e-08	105.28	TPLTPYLVPPLEPGKCQR	1.0049	2
F1MY93	271	K	Leucine rich repeat containing 34	LRRC34	1	0.000205683	78.69	NCGMKQLCDALHLNR	-0.19699	2
F1MY93	299	K	Leucine rich repeat containing 34	LRRC34	1	0.000857364	78.69	ITQDGMKCLADVLK	-0.99483	2
F1MYA3	178	K	Uncharacterized protein	---	1	0.000289205	70.197	IIAMSFPSSGKQSFYR	0.52155	1
F1MYH5	74	K	A-kinase anchoring protein 4	AKAP4	1	0.000128933	139.15	EIIVIKDTEK	-0.0033898	2
F1MYH5	486	K	A-kinase anchoring protein 4	AKAP4	1	0.00479055	58.268	SLTSAEKVSEHILK	0.29176	1
F1MYH5	804	K	A-kinase anchoring protein 4	AKAP4	1	0.000613324	97.957	LPEVSAKAAEK	-0.086086	2
F1MYH5	502	K	A-kinase anchoring protein 4	AKAP4	1	2.79192e-10	150.49	ESLTMWNQKQCNQGK	0.61964	3
F1MYH5	523	K	A-kinase anchoring protein 4	AKAP4	1	0.000613996	105.95	EKISPSTDSLAK	-0.95513	1
F1MYH5	590	K	A-kinase anchoring protein 4	AKAP4	1	0.000975604	105.46	ALSMKHLETR	-1.2254	2
F1MYH5	645	K	A-kinase anchoring protein 4	AKAP4	1	1.85104e-21	169.9	LLNESPFNCEDLCEGENKHSEIR	0.099074	4
F1MYH5	614	K	A-kinase anchoring protein 4	AKAP4	1	5.80108e-08	88.239	DNQHLDSQKLDMSNMVLSLIQK	0.50489	2
F1MYH5	808	K	A-kinase anchoring protein 4	AKAP4	1	1.24939e-11	152.32	AAEKGYSVGDLLQEVMK	0.21007	3
F1MYH5	367	K	A-kinase anchoring protein 4	AKAP4	1	0.000476929	67.685	HTKEIVSDLIDSCMK	-1.0344	2
F1MYH5	821	K	A-kinase anchoring protein 4	AKAP4	1	0.00479988	52.599	GYSVGDLLQEVMKFAK	0.48727	1
F1MYH5	31	K	A-kinase anchoring protein 4	AKAP4	0.999973	0.00556866	46.099	KVICFVDVSTLSMEDKDSK	-0.45324	1
F1MYK3	107	K	Epsin 2	EPN2	1	1.64628e-05	86.367	ENIFAIQTLKDFQYVDR	-0.28051	1
F1MYN9	155	K	Uncharacterized protein	TCEAL4	1	3.68884e-08	113.33	EYKEAIHDMHLSNEEMIR	-1.0567	4
F1MYV9	184	K	Oxidative stress responsive 1	OXSR1	1	1.84268e-06	85.855	KTFVGTPCWMAPEVMEQVR	0.67428	1
F1MZK6	179	K	Maestro heat like repeat family member 2A	MROH2A	1	0.0027744	81.92	NNNPEVKLGVIK	0.3077	2
F1MZK6	497	K	Maestro heat like repeat family member 2A	MROH2A	1	0.00605949	54.09	LLVLMSSPYKGEGR	-0.43045	1
F1MZK6	590	K	Maestro heat like repeat family member 2A	MROH2A	1	7.41904e-11	116.73	ELNNQIESFDSPSLEKGFLYR	0.39402	1
F1MZK6	1295	K	Maestro heat like repeat family member 2A	MROH2A	1	1.35147e-11	151.8	AVLMLEKGAEQEDEVLR	-0.6009	1
F1MZP0	425	K	1,4-alpha-glucan branching enzyme 1	GBE1	1	0.000955539	58.093	YLEKCIAYAESHDQALVGDK	0.61812	1
F1MZU2	728	K	N-ethylmaleimide sensitive factor, vesicle fusing ATPase	NSF	1	0.0169373	57.177	KFLALLR	-0.14109	1
F1MZU2	161	K	N-ethylmaleimide sensitive factor, vesicle fusing ATPase	NSF	1	6.67831e-05	65.808	DIEAMDPSILKGEPATGK	-2.5456	2
F1MZU2	529	K	N-ethylmaleimide sensitive factor, vesicle fusing ATPase	NSF	1	4.04609e-05	80.738	VLEDGELLVQQTKNSDR	-1.2068	1
F1MZW8	274	K	Ribosomal protein S6 kinase	RPS6KA3	1	0.00391158	102.53	KETMTMILK	3.1388	1
F1MZW8	161	K	Ribosomal protein S6 kinase	RPS6KA3	1	0.00018199	83.692	LSKEVMFTEEDVK	-0.35414	3
F1MZW8	437	K	Ribosomal protein S6 kinase	RPS6KA3	1	2.27304e-11	172.76	EDIGVGSYSVCKR	0.12841	2
F1MZW8	509	K	Ribosomal protein S6 kinase	RPS6KA3	1	0.0671158	78.77	QKFFSER	-0.061337	1
F1MZW8	322	K	Ribosomal protein S6 kinase	RPS6KA3	1	0.0522425	47.037	LGAGPDGVEEIKR	-0.5009	1
F1MZW8	451	K	Ribosomal protein S6 kinase	RPS6KA3	1	0.0152579	44.925	ATNMEFAVKIIDK	-0.32208	1
F1MZW8	81	K	Ribosomal protein S6 kinase	RPS6KA3	1	0.00211086	62.287	VLGQGSFGKVFLVK	0.63479	1
F1MZW8	591	K	Ribosomal protein S6 kinase	RPS6KA3	1	7.94573e-06	72.302	AENGLLMTPCYTANFVAPEVLKR	-0.96171	1
F1MZW8	216	K	Ribosomal protein S6 kinase	RPS6KA3	1	3.42749e-07	120.7	LTDFGLSKESIDHEK	0.4531	1
F1MZW8	284	K	Ribosomal protein S6 kinase	RPS6KA3	1	1.94696e-06	91.401	AKLGMPQFLSPEAQSLLR	-0.2117	3
F1MZW8	504	K	Ribosomal protein S6 kinase	RPS6KA3	1	0.000345916	93.556	GGELLDKILR	-0.91985	1
F1MZW8	653	K	Ribosomal protein S6 kinase	RPS6KA3	1	0.00161591	50.202	FSLSGGYWNSVSDTAKDLVSK	-0.9169	1
F1N058	6	K	Ropporin-1	ROPN1	1	5.13806e-05	70.114	PQTDKQICIPPELPELLK	0.35028	4
F1N058	73	K	Ropporin-1	ROPN1	1	8.29462e-07	88.106	VALSNWAELTPELLKILHSR	0.47917	1
F1N058	139	K	Ropporin-1	ROPN1	1	1.28219e-10	130.36	TLKIVCEVLSSDHDSGPPR	-0.50048	4
F1N058	23	K	Ropporin-1	ROPN1	1	0.00199846	133.05	QFTKAAIR	-0.47325	2
F1N058	199	K	Ropporin-1	ROPN1	1	3.99329e-06	67.827	MLNYIEQEVIGPDGLIKVNDFTQNPR	0.36334	1
F1N0B2	152	K	Phospholipid-transporting ATPase	---	1	0.000120692	110.39	LVNSKNTIVLR	0.91839	2
F1N0B2	704	K	Phospholipid-transporting ATPase	---	1	3.38794e-05	101.61	VPETITSLLKANIK	-0.091089	1
F1N0B2	229	K	Phospholipid-transporting ATPase	---	1	1.33272e-11	184.43	TEKQLSNLSGK	-0.36142	2
F1N0E5	129	K	T-complex protein 1 subunit delta	CCT4	1	8.51045e-07	109.04	LLQKGIHPTIISESFQK	-0.51065	1
F1N0M0	152	K	Tripeptidyl-peptidase 2	TPP2	1	9.2853e-05	73.928	KQEEFDVANNCPSQANK	-1.0111	1
F1N0M0	655	K	Tripeptidyl-peptidase 2	TPP2	1	0.00137568	55.128	VNESTHYDLALTDVHFKPGQIR	0.53135	1
F1N1A3	70	K	Ubiquilin 1	UBQLN1	1	0.0204404	40.983	FKSHTDQLVLIFAGK	0.6804	1
F1N1D6	41	K	Metaxin-1	MTX1	1	0.000709941	111.61	VHKITNPWR	0.14277	2
F1N343	627	K	Coiled-coil domain containing 136	CCDC136	1	0.00577746	59.198	KLIQNQENIVK	-0.54172	1
F1N343	436	K	Coiled-coil domain containing 136	CCDC136	1	4.00306e-09	146.77	LQLQCQSISCEKDK	0.16219	2
F1N343	369	K	Coiled-coil domain containing 136	CCDC136	1	0.00574516	46.892	FQTSHSVTQNEELKTR	0.21844	1
F1N343	424	K	Coiled-coil domain containing 136	CCDC136	1	4.86875e-11	131.09	ELQCQLQKLQLQCQSISCEK	-0.8034	1
F1N343	347	K	Coiled-coil domain containing 136	CCDC136	1	0.000890845	105.2	ELKCAQNEVLR	0.22706	2
F1N343	438	K	Coiled-coil domain containing 136	CCDC136	1	1.99871e-08	167.18	DKLLDVQQHLR	0.41085	2
F1N343	137	K	Coiled-coil domain containing 136	CCDC136	0.955197	2.13049e-05	87.429	EKECELKEIEQELHLAR	0.20486	1
F1N343	881	K	Coiled-coil domain containing 136	CCDC136	1	0.00028944	156.51	KLLDEQK	0.048991	1
F1N343	416	K	Coiled-coil domain containing 136	CCDC136	1	0.000306042	64.21	STVESQSEKELQCQLQK	0.41372	1
F1N343	378	K	Coiled-coil domain containing 136	CCDC136	1	7.85824e-18	165.66	LCALQQKYDASQDEQSELLK	0.329	1
F1N343	473	K	Coiled-coil domain containing 136	CCDC136	1	1.33865e-11	112.85	GVVTTYQESSEKSAEVHAQLQETK	0.22579	2
F1N369	191	K	Zona pellucida binding protein	ZPBP	1	9.01736e-09	98.508	YHAAPCNSIYNISFEKK	0.091089	1
F1N3G6	808	K	Phospholipid-transporting ATPase	ATP11C	1	1.07655e-10	95.459	NLKGSPITLSIGDGANDVSMILESHVGIGIK	-0.94011	1
F1N3H4	201	K	Uncharacterized protein	ATXN3	1	0.000211568	89.44	LIGEELAQLKEQR	-0.19933	1
F1N3H4	118	K	Uncharacterized protein	ATXN3	1	0.000128176	89.624	SFICNYKEHWFTVR	0.23713	1
F1N3N7	31	K	ADP-ribosylation factor-like protein 11	ARL11	1	0.0187672	91.318	TTLLYKLK	0.35896	2
F1N3P2	793	K	Ubiquitin carboxyl-terminal hydrolase	USP5	1	8.57364e-07	119.45	SAADSISESIPVGPKVR	0.33777	2
F1N3R5	24	K	Uncharacterized protein	AQP7	1	3.6054e-07	95.205	VVSTPTATKMQVIWQNENVR	0.73908	2
F1N3R5	15	K	Uncharacterized protein	AQP7	1	1.77076e-06	148.41	VSKVVSTPTATK	0.040192	2
F1N3V0	514	K	Malic enzyme	ME1	1	0.0537814	83.313	IAEKIVK	0.25476	1
F1N3V0	510	K	Malic enzyme	ME1	1	0.0274329	76.282	DVSLKIAEK	-0.02098	1
F1N4A1	136	K	Armadillo repeat containing 12	ARMC12	1	0.00530313	55.66	IQALNTLKAFSGIR	1.1706	1
F1N556	404	K	Ubiquitin specific peptidase 7	USP7	1	6.80641e-05	81.656	FMYDPQTDQNIKINDR	0.55871	2
F1N5K2	300	K	Tubulin tyrosine ligase like 12	TTLL12	1	1.06482e-06	92.897	EKLPLAISPAGYPCDHVFK	0.38506	1
F1N5R7	2782	K	Dynein axonemal heavy chain 7	DNAH7	1	0.00017774	83.511	NYIPNPDFVPEKIR	0.10928	1
F1N5R7	897	K	Dynein axonemal heavy chain 7	DNAH7	1	0.000163927	74.428	FEGISEAASKEYSLEK	0.56748	1
F1N647	1852	K	Fatty acid synthase	FASN	1	0.0116842	57.888	HIGKVVLQVR	1.4882	1
F1N647	1705	K	Fatty acid synthase	FASN	1	0.00318721	82.912	VFTTVGSAEKR	1.1249	2
F1N647	631	K	Fatty acid synthase	FASN	1	3.90179e-06	79.69	EANIPPGAMAAVGLTWEECKQR	-3.3857	2
F1N647	611	K	Fatty acid synthase	FASN	1	0.000279983	58.812	GQCIKEANIPPGAMAAVGLTWEECK	0.51859	1
F1N647	1243	K	Fatty acid synthase	FASN	1	0.00112427	62.055	ACVDTALENMTSLKMK	-0.29078	2
F1N647	1753	K	Fatty acid synthase	FASN	1	4.47973e-08	102.89	GADLVLNSLAEEKLQASVR	-0.63074	1
F1N6K8	253	K	Uncharacterized protein	LOC789612	1	0.000415536	119.68	LPKFWEAIR	0.24762	1
F1N6Q0	275	K	DnaJ heat shock protein family (Hsp40) member A4	DNAJA4	1	0.00966879	53.448	IQLSEALCGFKK	-2.7247	1
F1N7B5	729	K	Cullin 5	CUL5	1	0.0297503	41.448	NMFLPQKK	0.073756	1
F1N7B9	29	K	Endophilin-B1	SH3GLB1	1	0.000110701	101.3	AVQFTEEKLGQAEK	0.49159	2
F1N7P3	373	K	Uncharacterized protein	---	1	0.000361324	113.24	YAEIAVASKGGK	-0.37661	2
F6Q087	353	K	G1 to S phase transition 1	GSPT1	1	0.041475	41.227	KVGFNPK	-1.111	1
F6Q0K7	206	K	Uncharacterized protein	SPATA32	1	9.23954e-14	154.39	QSQNPSAQQGPLDKASQK	-0.46634	2
F6Q0K7	258	K	Uncharacterized protein	SPATA32	1	3.73034e-15	119.42	TTPQKAMPPPTEPAVDHAAQPTTDEPEQGK	0.066986	8
F6RCB9	66	K	Uncharacterized protein	---	1	0.00418989	60.161	DPNNQLHVIKNLK	-0.074274	1
F6RLA2	243	K	Testis specific serine kinase 4	TSSK4	1	0.000185771	136.49	LPFDDTNLKK	0.73162	3
F6RLA2	76	K	Testis specific serine kinase 4	TSSK4	1	0.062193	58.955	EIQVMKVLR	1.9932	1
F6RLA2	44	K	Testis specific serine kinase 4	TSSK4	1	6.81495e-07	96.447	VIGNGSYGTVYEAYYTKQK	1.302	1
F6RP72	310	K	Tubulin alpha chain	LOC100295712	1	3.54066e-05	117.09	HGKYMACCMLYR	-0.72361	4
F6RP72	111	K	Tubulin alpha chain	LOC100295712	1	4.27202e-08	123.02	GHYTIGKEIVDLVLDR	0.3402	1
F6RP72	351	K	Tubulin alpha chain	LOC100295712	1	0.00702186	43.795	TIQFVDWCPTGFKVGINYQPPTVVPGGDLAKVQR	0.032176	1
G1K1R6	252	K	Galactokinase	GALK1	1	0.0169575	93.267	ALGKESLR	0.49074	1
G3MWQ9	30	K	Transporter	---	1	0.0241035	70.728	LTAKEILATK	-2.1009	1
G3MYC2	124	K	Uncharacterized protein	---	1	0.0113463	92.051	NKELEKEK	-0.21739	1
G3MZ95	233	K	Four and a half LIM domains 1	FHL1	1	4.90613e-13	106.62	NPITGFGKGSSVVAYEGQSWHDYCFHCK	0.33903	1
G3MZ95	133	K	Four and a half LIM domains 1	FHL1	1	0.00707361	44.054	DCFTCSNCKQVIGTGSFFPK	-0.39254	1
G3MZG0	2706	K	Uncharacterized protein	---	1	0.00913324	52.372	SAEKNPDPTWLQDK	1.5303	1
G3N0D2	845	K	Maestro heat like repeat family member 9	MROH9	1	0.00530456	58.32	DLTGSPMGIKEIR	-0.96306	1
G3N136	159	K	Testis specific serine kinase 2	TSSK2	1	0.0118262	60.717	LSDFGFSKR	-0.20429	1
G3N1C8	2279	K	Dynein axonemal heavy chain 1	DNAH1	0.989715	1.59551e-05	91.518	TSANQTQDLIDSKLDKR	1.0352	1
G3N1C8	3821	K	Dynein axonemal heavy chain 1	DNAH1	1	0.00611243	60.161	LIEHINPDKVHR	-0.30919	1
G3N1C8	3941	K	Dynein axonemal heavy chain 1	DNAH1	1	8.79355e-07	122.97	VLKYTAGEINYGGR	0.22782	1
G3N1C8	1975	K	Dynein axonemal heavy chain 1	DNAH1	1	0.0506974	55.232	KLCLSSGEIIK	1.8336	1
G3N1C8	3703	K	Dynein axonemal heavy chain 1	DNAH1	1	1.25564e-10	130.56	GDKVTNAMQDFVAANLEPR	1.109	2
G3N1C8	3901	K	Dynein axonemal heavy chain 1	DNAH1	1	1.54725e-06	88.565	KFGPLGFNIPYEFTDGDLR	0.23507	2
G3N1C8	2181	K	Dynein axonemal heavy chain 1	DNAH1	1	0.000525853	51.301	LEDGGISSTSDDDDEEEEGKQVAWVK	0.45561	1
G3N1C8	3767	K	Dynein axonemal heavy chain 1	DNAH1	1	1.36914e-05	112.42	KLSAISLGQGQGPR	-0.58271	1
G3N1C8	335	K	Dynein axonemal heavy chain 1	DNAH1	1	6.35951e-07	112.16	DETGKPILNGGVTPEGR	-3.4905	1
G3N1C8	4275	K	Dynein axonemal heavy chain 1	DNAH1	1	5.91677e-05	75.764	KVQDQDFYLCPIYK	0.70311	1
G3N1C8	2702	K	Dynein axonemal heavy chain 1	DNAH1	1	4.57101e-08	91.238	PYIQEQGLQPTKANLMAAYTGR	-0.1009	1
G3N1C8	1843	K	Dynein axonemal heavy chain 1	DNAH1	1	0.00218263	65.809	SNLKDVDGFLTK	-7.1826e-05	1
G3N2H7	1252	K	Uncharacterized protein	---	1	0.00410286	134.85	VQKLLPR	-0.11844	1
G3N3N1	7	K	ADP ribosylation factor 6	ARF6	1	0.0182808	58.433	VLSKIFGNK	-1.1451	1
G3N3N1	58	K	ADP ribosylation factor 6	ARF6	1	0.000144735	87.519	NVKFNVWDVGGQDK	0.4293	2
G3X6E2	63	K	Family with sequence similarity 166 member A	FAM166A	1	0.0016014	108.35	PKFIEDFSK	0.091339	2
G3X6E2	61	K	Family with sequence similarity 166 member A	FAM166A	1	0.0075508	68.463	SPCSVLAPVAKPK	0.37939	1
G3X6L9	642	K	Glutamyl-prolyl-tRNA synthetase	EPRS	1	0.0419609	43.77	DEDFKQYVNK	0.18522	1
G3X6L9	288	K	Glutamyl-prolyl-tRNA synthetase	EPRS	1	0.0026502	52.185	LIQEGKAYVDDTPAEQMK	-0.59653	1
G3X6T9	327	K	Flotillin-2	FLOT2	1	0.0263702	50.149	IAAKIAAPLTK	-0.56728	1
G3X6U1	91	K	Aldehyde dehydrogenase 1 family member A2	ALDH1A2	1	0.000366691	95.273	LLDKLADLVER	-0.70377	2
G3X6Z1	851	K	Patatin like phospholipase domain containing 7	PNPLA7	1	0.00121382	85.355	AQKQLVLLHR	0.085269	1
G3X6Z1	681	K	Patatin like phospholipase domain containing 7	PNPLA7	1	0.00509834	60.161	LPEGALNSIKR	-1.4778	1
G3X6Z1	698	K	Patatin like phospholipase domain containing 7	PNPLA7	1	1.24712e-09	90.397	LLGEKILGSLQQGAAAGHQFGFHTVGSK	0.4117	1
G5E5A3	319	K	EF-hand calcium binding domain 6	EFCAB6	1	0.00066769	57.238	LHKAVTSHYHAIAQEFENFDTMK	0.59736	1
G5E5A3	251	K	EF-hand calcium binding domain 6	EFCAB6	1	0.000232496	71.98	DFCYKLTDNQYHYFLR	1.6644	1
G5E5C6	233	K	Acrosin	ACR	1	1.06214e-06	76.161	STNVCAGYPEGKIDTCQGDSGGPLMCK	-0.85776	1
G5E5N5	128	K	NADH-cytochrome b5 reductase	CYB5R1	1	4.09579e-20	197.17	FPEGGKMSQYLDSLK	-0.17077	10
G5E5N5	156	K	NADH-cytochrome b5 reductase	CYB5R1	1	1.3048e-10	159.5	GPSGLLTYAGKGK	0.62858	2
G5E5N5	165	K	NADH-cytochrome b5 reductase	CYB5R1	1	0.00126967	133.6	FNIQPNKK	0.44134	1
G5E5N5	298	K	NADH-cytochrome b5 reductase	CYB5R1	1	0.00573003	114.5	LGYSPKMR	-0.17284	3
G5E5N5	198	K	NADH-cytochrome b5 reductase	CYB5R1	1	9.27207e-17	145.44	AILKDPEDPTQCFLLFANQTEKDIILR	-0.96623	4
G5E5N5	122	K	NADH-cytochrome b5 reductase	CYB5R1	1	0.000123367	110.08	GVHPKFPEGGK	0.18651	2
G5E5N5	236	K	NADH-cytochrome b5 reductase	CYB5R1	1	0.000103304	64.705	FKLWFTLDHPPEGWAYSK	-0.73767	1
G5E5N5	79	K	NADH-cytochrome b5 reductase	CYB5R1	1	1.13559e-10	103.58	FALPTAHHVLGLPVGKHVYLSAR	-0.21143	6
G5E5N5	158	K	NADH-cytochrome b5 reductase	CYB5R1	1	0.000109692	151.97	GKFNIQPNK	0.3006	1
G5E5N5	137	K	NADH-cytochrome b5 reductase	CYB5R1	1	1.5861e-08	126.84	MSQYLDSLKIGDVVEFR	0.55842	6
G5E5N5	216	K	NADH-cytochrome b5 reductase	CYB5R1	1	2.80748e-28	158.33	DPEDPTQCFLLFANQTEKDIILREDLEELQAR	0.67001	7
G5E5N5	292	K	NADH-cytochrome b5 reductase	CYB5R1	1	2.34176e-11	92.01	EHLPAPGEDVLLLLCGPPPMVQLACHPSLDKLGYSPK	0.034795	8
G5E5N5	117	K	NADH-cytochrome b5 reductase	CYB5R1	1	0.0108035	92.051	VYLKGVHPK	0.27456	1
G5E5N5	44	K	NADH-cytochrome b5 reductase	CYB5R1	1	1.61701e-06	115.8	RPPVTLLDPNEKYQLR	0.16417	3
G5E5X3	948	K	Uncharacterized protein	---	1	1.14137e-05	103.04	KYFEMLKEDPDSVSR	-1.5603	2
G5E5X3	388	K	Uncharacterized protein	---	1	0.041526	61.235	DSELKFYSLVK	-0.23898	1
G5E690	165	K	Golgi associated, gamma adaptin ear containing, ARF binding protein 3	GGA3	1	0.00350653	50.226	TLIPSPPPRPKNPVFDDEEK	-0.6801	1
H7BWV5	269	K	CutC copper transporter	CUTC	1	0.0023265	95.477	TLNAIAKNILV	0.29797	2
H7BWW4	29	K	Uncharacterized protein	LOC100336574	1	0.0049982	49.343	LVDNIFPEDPKDGLVK	-0.16562	1
H9GW30	882	K	E3 ubiquitin-protein ligase HACE1	HACE1	1	0.00609746	56.654	LPEYPSKEILK	-3.9477	1
O46415	84	K	Ferritin light chain	FTL	1	0.000245433	68.283	ALFLDVQKPSQDEWGK	-0.6334	1
O46415	144	K	Ferritin light chain	FTL	1	0.00107699	89.032	KMGDHLTNLR	-0.73608	1
O46415	68	K	Ferritin light chain	FTL	1	0.00124079	119.29	LLKLQNQR	0.27522	2
O46415	140	K	Ferritin light chain	FTL	1	0.0129522	40.319	GDPHICDFLENHFLDEEVKLIK	1.0929	1
P00423	87	K	Cytochrome c oxidase subunit 4 isoform 1, mitochondrial	COX4I1	1	0.0110698	58.511	FKESFAEMNR	-0.62276	1
P00514	366	K	cAMP-dependent protein kinase type I-alpha regulatory subunit	PRKAR1A	1	0.000308037	97.734	VLGPCSDILKR	0.014889	1
P00514	133	K	cAMP-dependent protein kinase type I-alpha regulatory subunit	PRKAR1A	1	5.56799e-05	82.59	AIEKNVLFSHLDDNER	0.11673	1
P00515	277	K	cAMP-dependent protein kinase type II-alpha regulatory subunit	PRKAR2A	1	0.000379355	94.767	IVDVIGEKVYK	0.20982	2
P00517	310	K	cAMP-dependent protein kinase catalytic subunit alpha	PRKACA	1	0.0218662	51.445	KVEAPFIPK	-0.089157	1
P00517	30	K	cAMP-dependent protein kinase catalytic subunit alpha	PRKACA	1	0.00479038	46.494	KWENPAQNTAHLDQFER	0.22406	1
P00517	48	K	cAMP-dependent protein kinase catalytic subunit alpha	PRKACA	1	0.00333898	89.189	IKTLGTGSFGR	0.15511	1
P00570	166	K	Adenylate kinase isoenzyme 1	AK1	1	2.67693e-07	148.78	ATEPVIAFYEKR	-0.16828	4
P00570	88	K	Adenylate kinase isoenzyme 1	AK1	1	0.000815416	67.136	VDTSKGFLIDGYPR	0.059706	3
P00570	9	K	Adenylate kinase isoenzyme 1	AK1	1	3.34372e-05	118.19	TKIIFVVGGPGSGK	0.60234	4
P00570	55	K	Adenylate kinase isoenzyme 1	AK1	1	0.00226273	111.94	GKMLSEIMEK	-1.788	2
P07514	163	K	NADH-cytochrome b5 reductase 3	CYB5R3	1	0.00127811	132.84	FAIRPDKK	0.28415	2
P0CB32	128	K	Heat shock 70 kDa protein 1-like	HSPA1L	1	3.09771e-08	100.43	AFYPEEISSMVLTKMK	-1.0712	1
P0CB32	189	K	Heat shock 70 kDa protein 1-like	HSPA1L	1	3.21225e-09	101.6	IINEPTAAAIAYGLDKAGQGER	-0.89412	2
P0CB32	248	K	Heat shock 70 kDa protein 1-like	HSPA1L	1	8.7423e-07	143.97	LVSHFVEEFKR	-0.17028	1
P0CB32	332	K	Heat shock 70 kDa protein 1-like	HSPA1L	1	4.75883e-06	125.67	AKIHDIVLVGGSTR	0.083508	2
P0CB32	425	K	Heat shock 70 kDa protein 1-like	HSPA1L	1	0.000289729	46.557	NSTIPTKQTQIFTTYSDNQPGVLIQVYEGER	-0.23558	1
P0CB32	79	K	Heat shock 70 kDa protein 1-like	HSPA1L	1	1.37055e-06	146.79	KFNDPVVQSDMK	-0.15303	1
P0CB32	526	K	Heat shock 70 kDa protein 1-like	HSPA1L	1	3.55169e-06	109.79	MVLDAEKYK	0.18109	6
P0CB32	321	K	Heat shock 70 kDa protein 1-like	HSPA1L	1	0.00135645	101.5	GTLEPVEKALR	-0.34448	2
P0CB32	611	K	Heat shock 70 kDa protein 1-like	HSPA1L	1	1.81164e-14	107.3	ELEQVCNPIITKLYQGGCTGPSCGTGYTPGR	-0.34216	5
P0CB32	599	K	Heat shock 70 kDa protein 1-like	HSPA1L	1	0.000216991	97.797	RKELEQVCNPIITK	-0.010762	3
P0CB32	5	K	Heat shock 70 kDa protein 1-like	HSPA1L	1	1.08927e-12	112.48	AAAKGTAIGIDLGTTYSCVGVFQHGK	0.035966	2
P13696	132	K	Phosphatidylethanolamine-binding protein 1	PEBP1	1	0.000399976	64.522	YVWLVYEQEGPLKCDEPILSNR	-1.6244	1
P13696	47	K	Phosphatidylethanolamine-binding protein 1	PEBP1	1	8.20428e-06	75.064	VLTPTQVKNRPTSITWDGLDPGK	-0.32534	3
P15103	372	K	Glutamine synthetase	GLUL	1	0.0040078	62.69	TCLLNETGDEPFQYKN	0.30268	1
P16116	221	K	Aldose reductase	AKR1B1	1	0.000417245	48.18	GIVVTAYSPLGSPDRPWAKPEDPSILEDPR	2.0534	1
P16116	21	K	Aldose reductase	AKR1B1	1	1.17179e-05	77.372	MPILGLGTWKSPPGK	0.34281	1
P16116	85	K	Aldose reductase	AKR1B1	1	0.00644884	59.155	LWCTYHDKDLVK	1.064	1
P16116	194	K	Aldose reductase	AKR1B1	0.999988	5.46319e-06	64.845	YKPAVNQIECHPYLTQEKLIQYCNSK	-0.27468	1
P16116	262	K	Aldose reductase	AKR1B1	1	0.00358099	61.167	NLIVIPKSVTPER	0.58692	1
P27674	245	K	Solute carrier family 2, facilitated glucose transporter member 1	SLC2A1	1	0.0249675	70.028	DLQEMKEESR	-1.8145	1
P34933	127	K	Heat shock-related 70 kDa protein 2	HSPA2	1	2.38759e-08	130.47	TFFPEEISSMVLTKMK	1.5608	5
P34933	57	K	Heat shock-related 70 kDa protein 2	HSPA2	1	1.0525e-05	72.99	LIGDAAKNQVAMNPTNTIFDAK	-0.60228	3
P34933	139	K	Heat shock-related 70 kDa protein 2	HSPA2	1	5.54829e-13	114.62	EIAEAYLGGKVQSAVITVPAYFNDSQR	-0.27302	1
P34933	129	K	Heat shock-related 70 kDa protein 2	HSPA2	1	1.37128e-05	127.79	MKEIAEAYLGGK	0.45974	4
P34933	109	K	Heat shock-related 70 kDa protein 2	HSPA2	1	0.00366165	101.48	VQVEYKGEIK	0.48989	2
P34933	72	K	Heat shock-related 70 kDa protein 2	HSPA2	1	1.32803e-18	180.06	NQVAMNPTNTIFDAKR	0.026318	2
P34933	89	K	Heat shock-related 70 kDa protein 2	HSPA2	1	8.35148e-05	78.078	KFEDATVQSDMKHWPFR	0.25973	1
P38657	152	K	Protein disulfide-isomerase A3	PDIA3	1	0.00014926	86.944	FISDKDASVVGFFK	0.88443	1
P56966	3	K	Geranylgeranyl pyrophosphate synthase	GGPS1	1	0.000600396	112.83	MEKTQETVQR	0.69556	1
P58353	488	K	Solute carrier family 2, facilitated glucose transporter member 5	SLC2A5	1	8.8841e-18	187.62	VPGVHPEKEELK	0.11005	34
P58353	492	K	Solute carrier family 2, facilitated glucose transporter member 5	SLC2A5	1	4.44791e-18	173.56	EELKEFPPSTAR	0.6324	10
P58354	466	K	Solute carrier family 2, facilitated glucose transporter member 8	SLC2A8	1	2.37937e-12	139.58	GKTLEQITAHFEGR	3.8828	4
P61285	43	K	Dynein light chain 1, cytoplasmic	DYNLL1	1	0.0264412	44.377	DIAAHIKK	-0.30778	1
P61285	9	K	Dynein light chain 1, cytoplasmic	DYNLL1	1	3.75353e-09	92.463	AVIKNADMSEEMQQDSVECATQALEK	-0.95574	1
P61285	31	K	Dynein light chain 1, cytoplasmic	DYNLL1	1	1.00644e-06	76.55	NADMSEEMQQDSVECATQALEKYNIEK	0.11605	1
P61287	238	K	Serine/threonine-protein phosphatase PP1-gamma catalytic subunit	PPP1CC	1	0.000217731	96.745	FLHKHDLDLICR	0.15056	1
P61287	6	K	Serine/threonine-protein phosphatase PP1-gamma catalytic subunit	PPP1CC	1	3.48607e-05	108.38	ADIDKLNIDSIIQR	0.1085	1
P62157	14	K	Calmodulin	CALM	0.988826	0.000147971	59.536	ADQLTEEQIAEFKEAFSLFDKDGDGTITTK	0.13462	1
P63048	6	K	Ubiquitin-60S ribosomal protein L40	UBA52	1	2.54639e-07	141.44	MQIFVKTLTGKTITLEVEPSDTIENVK	-2.5178	15
P63258	291	K	Actin, cytoplasmic 2	ACTG1	1	3.5136e-26	181.85	KDLYANTVLSGGTTMYPGIADR	0.059035	2
P68002	285	K	Voltage-dependent anion-selective channel protein 2	VDAC2	1	9.33419e-05	88.427	SINAGGHKLGLALELEA	0.20627	8
P68103	179	K	Elongation factor 1-alpha 1	EEF1A1	1	0.0436673	67.897	EVSTYIKK	0.040426	1
P68530	221	K	Cytochrome c oxidase subunit 2	MT-CO2	1	0.0181345	75.566	YFEKWSASML	-0.32776	1
Q05B57	135	K	Ubiquitin thioesterase OTU1	YOD1	1	1.86928e-10	157.82	TSPAFTKYGAPSYVR	-0.057845	3
Q0IID8	209	K	1-acylglycerol-3-phosphate O-acyltransferase 5 (Lysophosphatidic acid acyltransferase, epsilon)	AGPAT5	1	1.32048e-08	162.37	IKATHVAFDSMK	-0.67596	2
Q0IID8	120	K	1-acylglycerol-3-phosphate O-acyltransferase 5 (Lysophosphatidic acid acyltransferase, epsilon)	AGPAT5	1	0.0291826	82.279	YVLKDGLK	-0.3269	1
Q0IIF7	214	K	Ubiquitin carboxyl-terminal hydrolase 14	USP14	1	6.39364e-05	86.497	VLQQKLEAIEDDTVK	0.044491	1
Q0IIF7	224	K	Ubiquitin carboxyl-terminal hydrolase 14	USP14	1	1.50512e-08	88.239	LEAIEDDTVKETDSSSASAVTPSK	0.54655	1
Q0IIF7	441	K	Ubiquitin carboxyl-terminal hydrolase 14	USP14	1	0.000761238	75.589	SSSSGHYVSWVKR	-0.39418	1
Q0P5A6	345	K	26S proteasome non-ATPase regulatory subunit 5	PSMD5	1	0.00102209	90.15	LLMKIGYQAK	-0.54779	1
Q0P5F6	35	K	CYB5B protein	CYB5B	1	0.00328099	56.286	NSPKDIWLVIHGR	-0.47232	1
Q0P5I7	147	K	Ubiquitin-like modifier-activating enzyme 3	UBA3	1	7.69251e-08	86.539	IPNCNVVPHFNKIQDFNDTFYR	0.11926	4
Q0V882	7	K	Bax inhibitor 1	TMBIM6	1	0.000678486	112.89	KINFDALFK	0.23365	2
Q0VCC0	10	K	Calcyphosin	CAPS	1	2.78584e-09	166.04	MDAVDTTMEKLR	-1.7124	3
Q0VCS8	190	K	Glutathione S-transferase, theta 3	GSTT3	1	0.0102264	70.056	SRPKLAAWR	0.23888	1
Q0VCS8	23	K	Glutathione S-transferase, theta 3	GSTT3	1	0.00301237	76.416	KNSIPFELR	-0.3246	1
Q0VD22	373	K	Serine/threonine-protein kinase 33	STK33	1	0.00562438	44.341	ITAKELLDNQWLTGNTVSSAR	-1.0801	1
Q17QL1	50	K	Glucosamine-6-phosphate isomerase 2	GNPDA2	1	0.00116328	59.502	YFTLGLPTGSTPLGCYKK	-0.38962	1
Q17QL5	24	K	Cell cycle control protein 50A	TMEM30A	1	0.00299658	50.493	DEVDGGPPCPPGGTAKTR	1.0928	1
Q1JPA0	437	K	Aldehyde dehydrogenase family 3 member B1	ALDH3B1	1	0.000715057	93.345	RPGLEKIYAIR	0.0051648	6
Q1JQC2	29	K	Immediate early response 3-interacting protein 1	IER3IP1	1	0.000880766	52.898	FLKNIGWGTDQGIGGFGEEPGIK	1.6218	1
Q1LZB0	127	K	DDRGK domain-containing protein 1	DDRGK1	1	0.0429771	41.575	LEEKQARK	1.5937	1
Q1RMK1	115	K	Protein FAM92B	FAM92B	0.999685	0.0580022	41.704	AEIKKFKSVR	1.4876	1
Q1RMP7	168	K	Problable inactive peptidyl-prolyl cis-trans isomerase-like 6	PPIL6	1	1.24022e-21	223.55	TCKNFQILCTGK	-0.27826	5
Q1RMU2	527	K	Ubiquitin carboxyl-terminal hydrolase CYLD	CYLD	1	0.0478435	57.59	KALFVKLK	-0.97192	1
Q1RMU2	532	K	Ubiquitin carboxyl-terminal hydrolase CYLD	CYLD	1	0.0478435	57.59	KALFVKLK	-0.97192	1
Q1RMV0	457	K	Peroxisomal targeting signal 1 receptor	PEX5	1	0.000258115	58.272	YTPAYAHLVAPGEEGAGGVGLGSSKR	-0.23751	1
Q28068	400	K	Calicin	CCIN	1	0.0315998	64.82	KETWCLAGK	-2.8589	1
Q29626	405	K	Prostacyclin synthase	PTGIS	1	0.000310497	71.98	DPEIYTDPEVFKYNR	2.4588	1
Q2HJ26	74	K	Phosphoribosylaminoimidazole carboxylase, phosphoribosylaminoimidazole succinocarboxamide synthetase	PAICS	1	7.31575e-18	166.47	ITSCIFQLLQEAGIKTAFTK	-0.78561	2
Q2HJ54	60	K	Phosphatidylinositol transfer protein alpha isoform	PITPNA	1	0.0125697	46.318	GQYTHKIYHLQSK	0.60235	1
Q2HJ54	185	K	Phosphatidylinositol transfer protein alpha isoform	PITPNA	1	3.44668e-05	87.519	QELVNQKDCPYMCAYK	-0.49943	1
Q2HJB8	112	K	Tubulin alpha-8 chain	TUBA8	1	1.48162e-18	178.03	GHYTVGKESIDLVLDR	0.52559	7
Q2HJB8	304	K	Tubulin alpha-8 chain	TUBA8	1	3.23551e-13	111.55	AYHEQLSVAEITSSCFEPNSQMVKCDPR	-0.050967	6
Q2HJB8	326	K	Tubulin alpha-8 chain	TUBA8	1	0.000871568	68.481	GDVVPKDVNVAIAAIK	-0.89184	1
Q2HJB8	96	K	Tubulin alpha-8 chain	TUBA8	1	7.43438e-08	91.414	HLFHPEQLITGKEDAANNYAR	-0.59246	2
Q2HJB8	336	K	Tubulin alpha-8 chain	TUBA8	1	0.0012024	75.911	DVNVAIAAIKTK	-0.051007	2
Q2HJH1	59	K	Aspartyl aminopeptidase	DNPEP	0.998734	0.00049914	64.275	ETESWDIKPESKYFLTR	0.51054	1
Q2HJI8	3	K	Ras-related protein Rab-8B	RAB8B	1	0.00669861	67.207	AKTYDYLFK	0.22395	1
Q2KI07	131	K	ADP-ribosylation factor-like protein 8B	ARL8B	1	2.54177e-08	85.062	NELHNLLDKPQLQGIPVLVLGNKR	-0.52949	1
Q2KI07	167	K	ADP-ribosylation factor-like protein 8B	ARL8B	1	0.00111899	56.121	EKDNIDITLQWLIQHSK	-1.0531	1
Q2KII2	108	K	Membrane spanning 4-domains A5	MS4A5	1	8.98679e-12	184.34	KTTETLVTLSR	0.19803	4
Q2KIJ8	76	K	DnaJ homolog subfamily C member 5B	DNAJC5B	1	1.06732e-10	155.57	EINNAHTILTDMSKR	0.66567	1
Q2KIJ8	168	K	DnaJ homolog subfamily C member 5B	DNAJC5B	1	1.48687e-05	72.167	TDIAKDMDFPVVLQPTNANEK	-0.10563	1
Q2KIJ8	62	K	DnaJ homolog subfamily C member 5B	DNAJC5B	1	9.64746e-05	79.514	FKEINNAHTILTDMSK	0.88915	1
Q2KIJ8	184	K	DnaJ homolog subfamily C member 5B	DNAJC5B	1	1.10814e-10	114.55	DMDFPVVLQPTNANEKTQLIR	0.29578	2
Q2KIP1	116	K	Palmitoyltransferase	ZDHHC19	1	1.07369e-11	172.76	LQWCQKCCFHRPPR	-0.084276	9
Q2KIP1	229	K	Palmitoyltransferase	ZDHHC19	1	0.0281074	97.033	SYEGKCR	0.4587	1
Q2KJ43	201	K	CTD (Carboxy-terminal domain, RNA polymerase II, polypeptide A) small phosphatase 2	CTDSP2	1	2.03571e-05	94.203	ESCVFHQGCYVKDLSR	-0.16661	1
Q2KJ46	296	K	26S proteasome non-ATPase regulatory subunit 3	PSMD3	1	0.00187008	69.03	IKAIQLEYSEAR	-1.5372	2
Q2KJ54	240	K	Serine peptidase inhibitor, Kunitz type 2	SPINT2	1	0.000850067	66.246	TVWSSGDDKEQLVK	0.75906	2
Q2KJ57	713	K	ATP binding cassette subfamily D member 1	ABCD1	1	0.0362931	42.426	LEQQLAGIPKMQR	0.47103	1
Q2KJ57	538	K	ATP binding cassette subfamily D member 1	ABCD1	1	2.69974e-07	97.095	ILGGLWPTYGGVLYKPPPQR	0.48378	3
Q2KJ57	688	K	ATP binding cassette subfamily D member 1	ABCD1	1	0.0155869	61.958	FEKLDSAAR	1.3695	1
Q2KJ57	518	K	ATP binding cassette subfamily D member 1	ABCD1	1	1.3745e-10	109.22	VEEGMHLLITGPNGCGKSSLFR	-1.1863	1
Q2KJ77	205	K	HSPA (Heat shock 70kDa) binding protein, cytoplasmic cochaperone 1	HSPBP1	1	0.000572388	74.392	VKALFAISCLVR	-2.8415	1
Q2KJE5	274	K	Glyceraldehyde-3-phosphate dehydrogenase, testis-specific	GAPDHS	1	1.66747e-10	130.36	GAHQNIIPASTGAAKAVGK	-0.09011	3
Q2KJE5	221	K	Glyceraldehyde-3-phosphate dehydrogenase, testis-specific	GAPDHS	1	8.4746e-06	75.064	IVSNASCTTNCLAPLAKVIHER	-0.25707	2
Q2KJE5	204	K	Glyceraldehyde-3-phosphate dehydrogenase, testis-specific	GAPDHS	1	5.05279e-09	92.886	EYNPSSMKIVSNASCTTNCLAPLAK	-0.59777	3
Q2KJE5	278	K	Glyceraldehyde-3-phosphate dehydrogenase, testis-specific	GAPDHS	1	0.0142203	55.314	AVGKVIPDLK	1.2751	1
Q2KJE5	318	K	Glyceraldehyde-3-phosphate dehydrogenase, testis-specific	GAPDHS	1	1.6197e-06	117	LAQPTPYSAIKDAIK	1.1935	4
Q2KJE5	167	K	Glyceraldehyde-3-phosphate dehydrogenase, testis-specific	GAPDHS	1	2.44254e-05	72.228	SVGSPFVVEATGVYLSLEETKAHIEAGAQR	0.40009	1
Q2KJH9	49	K	4-trimethylaminobutyraldehyde dehydrogenase	ALDH9A1	1	1.43489e-05	72.568	VIATFTCSGEKEVNLAVQDAK	-0.036882	1
Q2LGB5	63	K	Toll-interacting protein	TOLLIP	1	4.51298e-05	115.29	LSVTVVQAKLAK	-0.36182	4
Q2LGB5	146	K	Toll-interacting protein	TOLLIP	1	4.6581e-06	125.97	QGKVVDEWYSLSGR	-3.5411	3
Q2LGB5	143	K	Toll-interacting protein	TOLLIP	1	3.25788e-07	119.45	IAWTHVTIPEALKQGK	-0.39098	3
Q2NKZ8	340	K	Glycerol kinase	LOC538702	1	1.35578e-08	115.1	DNLGIIKTSEEIEK	-0.88639	1
Q2NL00	190	K	Glutathione S-transferase theta-1	GSTT1	1	0.0104414	55.064	GRPKLAAWR	-2.9651	2
Q2T9L8	726	K	Methionine--tRNA ligase, cytoplasmic	MARS	1	0.000163975	85.271	HGNQYIQVNEPWKR	1.5041	1
Q2T9M8	117	K	Synaptosomal-associated protein	SNAP23	1	1.70516e-08	99.407	ATWGDGGDNSPSNIVSKQPGR	0.16034	1
Q2T9N0	93	K	Fibrous sheath CABYR-binding protein	FSCB	1	6.29029e-05	66.893	VQDMADKSLQTETIAEEK	-0.053191	1
Q2T9P5	19	K	Cell cycle control protein 50C	TMEM30C	1	1.16481e-05	98.329	LPDNTAVKQQQLPAFR	-0.067945	2
Q2T9U2	259	K	Outer dense fiber protein 2	ODF2	1	3.87714e-09	141	ELLLQKLSTFEETNR	1.406	1
Q2T9U2	239	K	Outer dense fiber protein 2	ODF2	1	3.82558e-06	110.84	SEKQMTCSDINTLTR	-0.73071	1
Q2T9U2	253	K	Outer dense fiber protein 2	ODF2	1	0.00203734	132.84	QKELLLQK	-0.95526	1
Q2T9U2	389	K	Outer dense fiber protein 2	ODF2	1	6.07885e-07	128.22	AEVEAIMEQLKELK	-0.36558	1
Q2T9U2	609	K	Outer dense fiber protein 2	ODF2	1	3.06221e-13	144.55	ITEAKLAECQDQLQGYER	-0.54339	1
Q2T9X5	81	K	Uncharacterized protein C7orf61 homolog	---	1	0.00451688	44.863	VVDPCLLAKTTMDGAAVEAGR	1.3866	1
[truncated: 132 more rows]

## Sheet: GO_BP
GO enrichment analysis of the common ubiquitination proteins in terms of biological process.
Category	Term	Count	%	PValue	Genes	List Total	Pop Hits	Pop Total	Fold Enrichment	Bonferroni	Benjamini	FDR
GOTERM_BP_ALL	GO:0051603~proteolysis involved in cellular protein catabolic process	32	19.0476	1.5431e-14	A2VEA3, Q2KIW6, Q5E9F9, E1BKM4, A3KMV5, Q95M18, A4FUZ3, Q5E987, P62194, E1BKB2, F1MY28, A6QR55, F1ME38, F1N1A3, F1MWE0, A7MBA2, F1MKX4, Q58D01, Q9XSJ0, G8JKV6, Q0P5K3, Q0IIF7, Q2LGB5, Q3T0Y5, Q2HJD0, P00517, E1BIN5, Q3ZBT1, F1MP13, F1N3P2, Q2KJ46, P23356	155	525	13824	5.43617	3.65432e-11	3.65406e-11	3.44111e-11
GOTERM_BP_ALL	GO:0044257~cellular protein catabolic process	32	19.0476	5.71361e-14	A2VEA3, Q2KIW6, Q5E9F9, E1BKM4, A3KMV5, Q95M18, A4FUZ3, Q5E987, P62194, E1BKB2, F1MY28, A6QR55, F1ME38, F1N1A3, F1MWE0, A7MBA2, F1MKX4, Q58D01, Q9XSJ0, G8JKV6, Q0P5K3, Q0IIF7, Q2LGB5, Q3T0Y5, Q2HJD0, P00517, E1BIN5, Q3ZBT1, F1MP13, F1N3P2, Q2KJ46, P23356	155	551	13824	5.17965	1.35394e-10	6.76491e-11	6.37067e-11
GOTERM_BP_ALL	GO:0019941~modification-dependent protein catabolic process	28	16.6667	5.95832e-13	A2VEA3, Q2KIW6, Q5E9F9, A3KMV5, Q95M18, A4FUZ3, Q5E987, P62194, F1MY28, A6QR55, F1ME38, F1N1A3, F1MWE0, A7MBA2, Q58D01, Q9XSJ0, G8JKV6, Q0P5K3, Q0IIF7, Q2LGB5, Q3T0Y5, Q2HJD0, E1BIN5, Q3ZBT1, F1MP13, F1N3P2, Q2KJ46, P23356	155	448	13824	5.57419	1.41099e-09	4.7031e-10	4.42902e-10
GOTERM_BP_ALL	GO:0043632~modification-dependent macromolecule catabolic process	28	16.6667	9.05966e-13	A2VEA3, Q2KIW6, Q5E9F9, A3KMV5, Q95M18, A4FUZ3, Q5E987, P62194, F1MY28, A6QR55, F1ME38, F1N1A3, F1MWE0, A7MBA2, Q58D01, Q9XSJ0, G8JKV6, Q0P5K3, Q0IIF7, Q2LGB5, Q3T0Y5, Q2HJD0, E1BIN5, Q3ZBT1, F1MP13, F1N3P2, Q2KJ46, P23356	155	456	13824	5.4764	2.14527e-09	5.36332e-10	5.05076e-10
GOTERM_BP_ALL	GO:0030163~protein catabolic process	33	19.6429	1.50045e-12	A2VEA3, Q2KIW6, Q5E9F9, E1BKM4, A3KMV5, Q95M18, A4FUZ3, Q5E987, P62194, E1BKB2, F1MY28, A6QR55, F1MZU2, F1ME38, F1N1A3, F1MWE0, A7MBA2, F1MKX4, Q58D01, Q9XSJ0, G8JKV6, Q0P5K3, Q0IIF7, Q2LGB5, Q3T0Y5, Q2HJD0, P00517, E1BIN5, Q3ZBT1, F1MP13, F1N3P2, Q2KJ46, P23356	155	665	13824	4.42583	3.5531e-09	7.10612e-10	6.692e-10
GOTERM_BP_ALL	GO:0006511~ubiquitin-dependent protein catabolic process	27	16.0714	2.64278e-12	A2VEA3, Q2KIW6, Q5E9F9, Q95M18, A4FUZ3, Q5E987, P62194, F1MY28, A6QR55, F1ME38, F1N1A3, F1MWE0, A7MBA2, Q58D01, Q9XSJ0, G8JKV6, Q0P5K3, Q0IIF7, Q2LGB5, Q3T0Y5, Q2HJD0, E1BIN5, Q3ZBT1, F1MP13, F1N3P2, Q2KJ46, P23356	155	440	13824	5.47284	6.25809e-09	1.04302e-09	9.82233e-10
GOTERM_BP_ALL	GO:0009056~catabolic process	47	27.9762	4.19109e-12	A2VEA3, Q2KIW6, Q5E9F9, G1K1R6, Q3SZ62, Q5W5U3, E1BKM4, A3KMV5, Q95M18, A4FUZ3, Q5E987, P62194, E1BKB2, A6QLL8, F1MY28, A6QR55, Q2KJ57, F1MZU2, E1BE98, F1ME38, Q9XSJ4, F1N1A3, Q3T0P6, F1MWE0, A7MBA2, Q32KV0, F1MKX4, Q58D01, Q9XSJ0, G8JKV6, Q0P5K3, Q3T014, Q0IIF7, P10096, Q2LGB5, Q3T0Y5, P33097, Q2HJD0, P00517, E1BIN5, Q3ZBT1, F1MP13, Q5E956, F1N3P2, F1MUX6, Q2KJ46, P23356	155	1380	13824	3.03753	9.92451e-09	1.41779e-09	1.33516e-09
GOTERM_BP_ALL	GO:0006165~nucleoside diphosphate phosphorylation	12	7.14286	1.16654e-11	P00570, P10096, A6QLL8, Q9XSJ4, G1K1R6, Q3T0P6, Q5E956, Q32KV0, Q3SZ62, Q5W5U3, Q3T014, G1K1A3	155	53	13824	20.1933	2.76238e-08	3.45296e-09	3.25173e-09
GOTERM_BP_ALL	GO:1901575~organic substance catabolic process	45	26.7857	1.68117e-11	A2VEA3, Q2KIW6, Q5E9F9, G1K1R6, Q3SZ62, Q5W5U3, E1BKM4, A3KMV5, Q95M18, A4FUZ3, Q5E987, P62194, E1BKB2, A6QLL8, F1MY28, A6QR55, Q2KJ57, F1MZU2, F1ME38, Q9XSJ4, F1N1A3, Q3T0P6, F1MWE0, A7MBA2, Q32KV0, F1MKX4, Q58D01, Q9XSJ0, G8JKV6, Q0P5K3, Q3T014, Q0IIF7, P10096, Q2LGB5, Q3T0Y5, P33097, Q2HJD0, P00517, E1BIN5, Q3ZBT1, F1MP13, Q5E956, F1N3P2, Q2KJ46, P23356	155	1326	13824	3.02671	3.981e-08	4.42334e-09	4.16556e-09
GOTERM_BP_ALL	GO:0046939~nucleotide phosphorylation	12	7.14286	2.21457e-11	P00570, P10096, A6QLL8, Q9XSJ4, G1K1R6, Q3T0P6, Q5E956, Q32KV0, Q3SZ62, Q5W5U3, Q3T014, G1K1A3	155	56	13824	19.1115	5.24411e-08	5.2441e-09	4.93849e-09
GOTERM_BP_ALL	GO:0044265~cellular macromolecule catabolic process	32	19.0476	2.69193e-11	A2VEA3, Q2KIW6, Q5E9F9, E1BKM4, A3KMV5, Q95M18, A4FUZ3, Q5E987, P62194, E1BKB2, F1MY28, A6QR55, F1ME38, F1N1A3, F1MWE0, A7MBA2, F1MKX4, Q58D01, Q9XSJ0, G8JKV6, Q0P5K3, Q0IIF7, Q2LGB5, Q3T0Y5, Q2HJD0, P00517, E1BIN5, Q3ZBT1, F1MP13, F1N3P2, Q2KJ46, P23356	155	697	13824	4.09467	6.3745e-08	5.79499e-09	5.45728e-09
GOTERM_BP_ALL	GO:0044248~cellular catabolic process	39	23.2143	2.34134e-10	A2VEA3, Q2KIW6, Q5E9F9, Q3SZ62, E1BKM4, A3KMV5, Q95M18, A4FUZ3, Q5E987, P62194, E1BKB2, F1MY28, A6QR55, Q2KJ57, F1ME38, F1N1A3, F1MWE0, A7MBA2, Q32KV0, F1MKX4, Q58D01, Q9XSJ0, G8JKV6, Q0P5K3, Q3T014, Q0IIF7, Q2LGB5, Q3T0Y5, P33097, Q2HJD0, P00517, E1BIN5, Q3ZBT1, F1MP13, Q5E956, F1N3P2, F1MUX6, Q2KJ46, P23356	155	1108	13824	3.13926	5.5443e-07	4.62025e-08	4.35099e-08
GOTERM_BP_ALL	GO:0046031~ADP metabolic process	11	6.54762	2.83755e-10	P00570, P10096, A6QLL8, Q9XSJ4, G1K1R6, Q3T0P6, Q5E956, Q32KV0, Q3SZ62, Q5W5U3, Q3T014	155	53	13824	18.5105	6.71931e-07	5.1687e-08	4.86749e-08
GOTERM_BP_ALL	GO:0009132~nucleoside diphosphate metabolic process	12	7.14286	3.30077e-10	P00570, P10096, A6QLL8, Q9XSJ4, G1K1R6, Q3T0P6, Q5E956, Q32KV0, Q3SZ62, Q5W5U3, Q3T014, G1K1A3	155	71	13824	15.0739	7.81621e-07	5.58301e-08	5.25765e-08
GOTERM_BP_ALL	GO:0009135~purine nucleoside diphosphate metabolic process	11	6.54762	6.04941e-10	P00570, P10096, A6QLL8, Q9XSJ4, G1K1R6, Q3T0P6, Q5E956, Q32KV0, Q3SZ62, Q5W5U3, Q3T014	155	57	13824	17.2115	1.4325e-06	8.95312e-08	8.43136e-08
GO enrichment analysis of the new identified ubiquitination proteins in terms of biological process.
Category	Term	Count	%	PValue	Genes	List Total	Pop Hits	Pop Total	Fold Enrichment	Bonferroni	Benjamini	FDR
GOTERM_BP_ALL	GO:0051603~proteolysis involved in cellular protein catabolic process	38	11.1765	2.33203e-11	F1MGQ5, A2VEA3, A8YXY1, Q3ZCK9, E1BNY9, Q32KW2, A5PJN7, A3KMV2, A3KMV3, F1N7B5, Q3SZA6, E1BKB2, Q3ZC65, Q2KJ77, H9GW30, Q2TBG8, F1ME38, A5PKG6, F1N1A3, Q1RMU2, A7MBA2, F1MKX4, Q9XSJ0, F1MJ10, Q0IIF7, A6H7B5, Q1LZB0, Q2LGB5, P00517, F1N3H4, E1BIN5, Q32PG0, Q05B57, F1N556, F1N3P2, E1BHT5, Q2KJ46, Q32LM2	278	525	13824	3.59926	6.88417e-08	5.07775e-08	4.80426e-08
GOTERM_BP_ALL	GO:0006511~ubiquitin-dependent protein catabolic process	34	10	6.03685e-11	F1MGQ5, A2VEA3, A8YXY1, Q3ZCK9, E1BNY9, Q32KW2, A5PJN7, A3KMV2, A3KMV3, F1N7B5, Q3SZA6, Q3ZC65, Q2KJ77, H9GW30, Q2TBG8, F1ME38, A5PKG6, F1N1A3, Q1RMU2, A7MBA2, Q9XSJ0, F1MJ10, Q0IIF7, A6H7B5, Q2LGB5, F1N3H4, E1BIN5, Q32PG0, Q05B57, F1N556, F1N3P2, E1BHT5, Q2KJ46, Q32LM2	278	440	13824	3.84251	1.78208e-07	5.07775e-08	4.80426e-08
GOTERM_BP_ALL	GO:0007339~binding of sperm to zona pellucida	11	3.23529	8.47342e-11	F1MWR8, G5E5C6, Q3ZBH0, F1N0E5, Q32L40, P0CB32, F1N369, Q3T0K2, F1MFC4, F1MWD3, F1MI43	278	28	13824	19.5355	2.50135e-07	5.07775e-08	4.80426e-08
GOTERM_BP_ALL	GO:0044257~cellular protein catabolic process	38	11.1765	9.34939e-11	F1MGQ5, A2VEA3, A8YXY1, Q3ZCK9, E1BNY9, Q32KW2, A5PJN7, A3KMV2, A3KMV3, F1N7B5, Q3SZA6, E1BKB2, Q3ZC65, Q2KJ77, H9GW30, Q2TBG8, F1ME38, A5PKG6, F1N1A3, Q1RMU2, A7MBA2, F1MKX4, Q9XSJ0, F1MJ10, Q0IIF7, A6H7B5, Q1LZB0, Q2LGB5, P00517, F1N3H4, E1BIN5, Q32PG0, Q05B57, F1N556, F1N3P2, E1BHT5, Q2KJ46, Q32LM2	278	551	13824	3.42942	2.75994e-07	5.07775e-08	4.80426e-08
GOTERM_BP_ALL	GO:0019941~modification-dependent protein catabolic process	34	10	9.67968e-11	F1MGQ5, A2VEA3, A8YXY1, Q3ZCK9, E1BNY9, Q32KW2, A5PJN7, A3KMV2, A3KMV3, F1N7B5, Q3SZA6, Q3ZC65, Q2KJ77, H9GW30, Q2TBG8, F1ME38, A5PKG6, F1N1A3, Q1RMU2, A7MBA2, Q9XSJ0, F1MJ10, Q0IIF7, A6H7B5, Q2LGB5, F1N3H4, E1BIN5, Q32PG0, Q05B57, F1N556, F1N3P2, E1BHT5, Q2KJ46, Q32LM2	278	448	13824	3.7739	2.85744e-07	5.07775e-08	4.80426e-08
GOTERM_BP_ALL	GO:0030163~protein catabolic process	42	12.3529	1.14353e-10	F1MGQ5, A2VEA3, G5E690, F1MQU5, A8YXY1, Q3ZCK9, E1BNY9, Q32KW2, A5PJN7, A3KMV2, A3KMV3, F1N7B5, Q3SZA6, E1BKB2, Q3ZC65, Q2KJ77, H9GW30, F1MZU2, Q2TBG8, F1ME38, A5PKG6, F1N1A3, Q1RMU2, A7MBA2, F1MKX4, Q9XSJ0, F1MJ10, Q0IIF7, A6H7B5, Q1LZB0, Q2LGB5, P00517, F1N3H4, E1BIN5, Q32PG0, Q05B57, E1BHV9, F1N556, F1N3P2, E1BHT5, Q2KJ46, Q32LM2	278	665	13824	3.14063	3.37571e-07	5.07775e-08	4.80426e-08
GOTERM_BP_ALL	GO:0035036~sperm-egg recognition	11	3.23529	1.27062e-10	F1MWR8, G5E5C6, Q3ZBH0, F1N0E5, Q32L40, P0CB32, F1N369, Q3T0K2, F1MFC4, F1MWD3, F1MI43	278	29	13824	18.8618	3.75087e-07	5.07775e-08	4.80426e-08
GOTERM_BP_ALL	GO:1901575~organic substance catabolic process	63	18.5294	1.40434e-10	F1MGQ5, Q1RMV0, G5E690, F1MQU5, Q3ZCK9, A7Z038, Q5W5U3, F1N7B5, Q3SZA6, Q3ZBY4, Q3ZC65, Q2KJ77, H9GW30, F1MNT3, F1MUV1, Q32KV0, Q2KJE5, Q3T014, Q0IIF7, Q1LZB0, E1BIN5, F1N3H4, Q32PG0, F1N3P2, E1BHT5, F1MQJ0, Q2KJ46, A2VEA3, A8YXY1, Q58CN9, E1BNY9, G1K1R6, Q32KW2, A3KMV2, A5PJN7, A3KMV3, Q58D31, E1BKB2, A6QLL8, F1MTY9, Q1JPA0, Q17QL1, Q2KJ57, F1MZU2, Q2TBG8, F1ME38, E1BP91, A5PKG6, Q9XSJ4, F1N1A3,…	278	1326	13824	2.36258	4.14561e-07	5.07775e-08	4.80426e-08
GOTERM_BP_ALL	GO:0009056~catabolic process	64	18.8235	2.57549e-10	F1MGQ5, Q1RMV0, G5E690, F1MQU5, Q3ZCK9, A7Z038, Q5W5U3, F1N7B5, Q3SZA6, Q3ZBY4, Q3ZC65, Q2KJ77, H9GW30, F1MNT3, F1MUV1, Q32KV0, Q2KJE5, Q3T014, Q0IIF7, Q1LZB0, E1BIN5, F1N3H4, Q32PG0, F1N3P2, E1BHT5, F1MQJ0, Q2KJ46, A2VEA3, A8YXY1, Q58CN9, E1BNY9, G1K1R6, Q32KW2, A3KMV2, A5PJN7, A3KMV3, Q58D31, E1BKB2, A6QLL8, F1MTY9, Q1JPA0, Q17QL1, Q2KJ57, F1MZU2, Q2TBG8, F1ME38, E1BP91, A5PKG6, Q9XSJ4, F1N1A3,…	278	1380	13824	2.30616	7.60284e-07	7.60285e-08	7.19334e-08
GOTERM_BP_ALL	GO:0006457~protein folding	19	5.58824	2.7168e-09	Q76LV2, F1N7B9, Q3MHL7, Q3ZBH0, Q3SZW9, Q32L40, E1BP97, A0JNM2, Q3ZCI9, Q3T0K2, F1MWD3, P38657, A7MB50, F1MWR8, Q1RMP7, Q3T084, F1N0E5, F1N6Q0, P0CB32	278	158	13824	5.97978	8.01995e-06	4.71764e-07	4.46354e-07
GOTERM_BP_ALL	GO:0044248~cellular catabolic process	53	15.5882	5.31626e-09	F1MGQ5, Q1RMV0, Q3ZCK9, A7Z038, F1N7B5, Q3SZA6, Q3ZC65, Q2KJ77, H9GW30, F1MNT3, F1MUV1, Q32KV0, Q3T014, Q0IIF7, Q1LZB0, E1BIN5, F1N3H4, Q32PG0, F1N3P2, E1BHT5, F1MQJ0, Q2KJ46, A2VEA3, A8YXY1, Q58CN9, E1BNY9, Q32KW2, A3KMV2, A5PJN7, A3KMV3, Q58D31, E1BKB2, F1MTY9, Q1JPA0, Q17QL1, Q2KJ57, Q2TBG8, F1ME38, E1BP91, A5PKG6, F1N1A3, Q1RMU2, A7MBA2, F1MKX4, Q9XSJ0, F1MJ10, A6H7B5, Q2LGB5, P00517, Q05B57,…	278	1108	13824	2.37862	1.56935e-05	8.71866e-07	8.24906e-07
GOTERM_BP_ALL	GO:0019953~sexual reproduction	31	9.11765	4.78161e-08	G5E5C6, Q2T9U2, Q32KS3, Q3SZQ3, Q32L40, G3N136, Q3T0K2, F1MWD3, F1MI43, F1N0E5, P0CB32, A6QR30, F1N369, F1MNQ8, F1MFC4, F1MBZ1, P34933, Q3ZBH0, E1B8N5, Q28068, E1BP97, A0JNM2, F6Q0K7, F1MKX4, A7YW22, F1MWR8, P00517, F1N058, E1BHV9, F1MQJ0, F1MNL6	278	488	13824	3.15886	0.000141143	7.42912e-06	7.02897e-06
GOTERM_BP_ALL	GO:0044703~multi-organism reproductive process	32	9.41176	1.90443e-07	G5E5C6, Q2T9U2, Q32KS3, Q3SZQ3, Q32L40, G3N136, Q3T0K2, F1MWD3, F1MI43, F1N0E5, P0CB32, A6QR30, F1N369, F1MNQ8, F1MFC4, F1MBZ1, P34933, Q3ZBH0, E1B8N5, Q28068, E1BP97, A0JNM2, F6Q0K7, F1MKX4, A7YW22, Q29626, F1MWR8, P00517, F1N058, E1BHV9, F1MQJ0, F1MNL6	278	549	13824	2.89846	0.000562031	1.7036e-05	1.61184e-05
GOTERM_BP_ALL	GO:0009566~fertilization	14	4.11765	1.43679e-06	G5E5C6, Q3ZBH0, E1B8N5, Q32L40, Q3T0K2, F1MWD3, F1MI43, F1MWR8, F1N0E5, P0CB32, F1N369, F1MNQ8, F1MFC4, F1MBZ1	278	126	13824	5.52518	0.00423242	9.02425e-05	8.53819e-05
GOTERM_BP_ALL	GO:0007283~spermatogenesis	19	5.58824	2.83066e-05	P34933, Q2T9U2, Q32KS3, Q3SZQ3, E1B8N5, G3N136, Q28068, E1BP97, A0JNM2, F6Q0K7, F1MKX4, A7YW22, P00517, F1N058, A6QR30, E1BHV9, F1MQJ0, F1MBZ1, F1MNL6	278	295	13824	3.20273	0.0801662	0.00122884	0.00116265
